# Supplementary material for: Tracing modern breeding introgressions in European potato
Source: Theor Appl Genet. 2026 Feb 17;139(3):73. doi: 10.1007/s00122-025-05143-z (PMC12909365; doi:10.1007/s00122-025-05143-z)
Supplement: Supplementary file 2 — Supplementary file2 (TSV 639 kb) [file 122_2025_5143_MOESM2_ESM.tsv]

8751	002/9	PENTLAND DELL x WHITU	NZL	-	-	-	-
17932	01-EDQ-1	DORADO_? x SARPO MIRA	DEN	-	-	LANDBRUGETS KARTOFFELFOND	-
8752	1-65.209/102 B	LU. 55.958/47 x LU. 57.118/30 G	DDR	-	-	-	-
8753	1-65.751/132 N	LU. 57.365/56 N x AXILIA	DDR	-	-	-	-
8754	1-67.254/13 N	MARIELLA x LU. 60.1078/6 N	DDR	-	-	-	-
8755	1-70.486/108 N	WE. 58.7/49 N_? x LU. 64.404/11 N	DDR	-	-	-	-
8756	1-71.17/6 N+B	XENIA x WE. 58.42/9 N	DDR	-	-	-	-
9122	10060.1	95043 x 8413.3	SU	-	-	-	-
8977	1020-1	581-16 x EARLAINE	CAN	-	-	-	-
9123	10223(7)	3146A(3) x 7377(9)	GB	-	-	SCRI	-
8871	103-14	RURAL NEW YORKER NO. 2 x selfed unknown french variety	USA	-	-	-	-
9125	10300(13)	MARIS PIPER x 7395(2)	GB	-	-	SCRI	-
9124	10300(5)	MARIS PIPER x 7395(2)	GB	-	-	SCRI	-
9126	10341AB(18)	PENTLAND JAVELIN x MARIS PIPER	GB	-	-	SCRI	-
8872	104.99.6	ALTESSE x EMERAUDE	FRA	-	-	-	-
9130	10560(140)	G 20/26 x K 5/2	GB	-	H1H3/140	SCRI	-
9128	10560(32)	G 20/26 x K 5/2	GB	-	H1H3/32	SCRI	-
9127	10560(6)	G 20/26 x K 5/2	GB	-	H1H3/6	SCRI	-
9129	10560(75)	G 20/26 x K 5/2	GB	-	H1H3/75	SCRI	-
8978	1062-49	scottish seedling x WHA	NZL	-	-	NEW ZEALAND INSTITUTE FOR CROP & FOOD RESEARCH LIMITED	-
8979	1071/79/2793	131/73/2264 x 358/73/2261	BRD	-	BM 1071-79	KARTOFFELZUCHT BOHM	-
9131	10710,1	(mag x KAMERAZ) x IZTADES	SU	-	-	-	-
9132	10792.2	10060.1 x MPI 40.663/21	SU	-	-	-	-
17794	1084	1325/77/2620 x AGRIA	BRD	-	-	-	-
9133	10886(10)	10560(6) x PENTLAND IVORY	GB	-	-	SCRI	-
9134	10899AD(14)	10560(32) x PENTLAND IVORY	GB	-	-	SCRI	-
9135	10899AD(15)	10560(32) x PENTLAND IVORY	GB	-	-	SCRI	-
9136	10915AB(10)	10560(75) x PENTLAND IVORY	GB	-	-	SCRI	-
9137	10950AB(2)	10560(140) x PENTLAND IVORY	GB	-	-	SCRI	-
8785	11(13)	MYATT'S ASHLEAF x variety from new zealand	GB	-	-	SCOTTISH PLANT BREEDING STATION	-
8786	11-76	USDA 41956 x 2-402	AUS	-	-	E.M. HUTTON	-
8787	11-79	USDA 41956 x 2-402	AUS	-	-	E.M. HUTTON	-
8980	1104A(3)	885(4) x DR. McINTOSH	GB	-	-	SCOTTISH PLANT BREEDING STATION	see BLACK 1104
8981	1104C(2)	885(4) x DR. McINTOSH	GB	-	-	SCOTTISH PLANT BREEDING STATION	see BLACK 1104
8982	1111/80/2994 L	AMERA x RAGNA_?	BRD	-	-	KARTOFFELZUCHT BOHM	-
9138	11300AB(5)	PENTLAND IVORY x 8795A(4)	GB	-	-	SCRI	-
8873	114/67/1904 NT	AURELIA_9977 x CLIVIA	BRD	-	BM 114-67	KARTOFFELZUCHT BOHM	-
8983	1144/56	1629/52 x FINA	BRD	-	-	-	-
8874	119-217	11-76 x 11-79	AUS	-	-	E.M. HUTTON	-
8875	119-224	11-76 x 11-79	AUS	-	-	E.M. HUTTON	-
8876	119-227	11-76 x 11-79	AUS	-	-	E.M. HUTTON	-
8788	12-42	ASPA x PAC	SU	-	-	-	-
8789	12.380	((V 24/20 x ULSTER KNIGHT) x PROFIJT) x (VRN I-3 x PROFIJT)	DEN	-	-	-	-
9139	12021.17	10805.7 x 10049.2	SU	-	-	-	-
8877	121(2)	SNOWDROP x 25(2)	GB	-	-	SCOTTISH PLANT BREEDING STATION	-
9140	12380AC(2)	10300(5) x 10300(13)	GB	-	-	SCRI	-
8984	1242-6	702-1 x KATAHDIN	CAN	-	-	-	-
8878	125-3	DELFIN x AQUILA_9787	SU	-	-	-	-
8985	1250-107	703-2 x KATAHDIN	CAN	-	-	-	-
8986	1256A(23)	CRAIGS DEFIANCE x 998A(18)	GB	-	-	SCOTTISH PLANT BREEDING STATION	see BLACK 1256
8987	1256C(7)	CRAIGS DEFIANCE x 998A(18)	GB	-	-	SCOTTISH PLANT BREEDING STATION	-
8988	1257A(7)	DI VERNON x 997A(51)	GB	-	-	SCOTTISH PLANT BREEDING STATION	see BLACK 1257
9141	12601AB(1)	10886(10) x 10899AD(15)	GB	-	-	SCRI	-
9142	12674AB(1)	10915AB(10) x 10950AB(2)	GB	-	-	SCRI	-
9143	12721AE(14)	MARIS PEER x 3146A(3)	GB	-	-	SCRI	-
8879	128-6	15C-31 x BEREZKA	SU	-	-	-	-
8989	1288-5	723-2 x KATAHDIN	CAN	-	-	-	-
9144	13030	PI 347773 (adg) dihaploid	USA	-	-	-	-
8990	1306A(2)	1104A(3) x 1104A(3)	GB	-	-	SCOTTISH PLANT BREEDING STATION	-
8991	1310B(1)	998A(18) x CPC 23 (slm)	GB	-	-	SCOTTISH PLANT BREEDING STATION	-
8992	1318(3)	CRAIGS DEFIANCE x 877A(34)	GB	-	-	SCOTTISH PLANT BREEDING STATION	-
8993	1333	PARNASSIA x HINDENBURG	CAN	-	-	-	-
9145	13409.5	12021.17 x ANCO	SU	-	-	-	-
8994	1345/77/2565	162/71/1914 x SEMLO	BRD	-	BM 1345-77	KARTOFFELZUCHT BOHM	-
8880	135/3	674/23 x GUSTO	BRD	-	-	-	-
8995	1379/63/1626 UL	MPI 56.993/52 x 175/59/S20T	BRD	-	-	KARTOFFELZUCHT BOHM	-
17999	1391,02	SALAMI x MPI 71.241/50	BRD	-	-	-	-
8790	13T48	phu-hybrid	GB	-	-	-	-
8996	1441-8	1242-6 x KATAHDIN	CAN	-	-	-	-
8997	1454C	1310B(1) x 910A(123)	GB	-	-	SCOTTISH PLANT BREEDING STATION	-
8998	1463,1	PENTLAND METEOR x KATAHDIN	NZL	-	-	NEW ZEALAND INSTITUTE FOR CROP & FOOD RESEARCH LIMITED	-
8999	1464-26	1250-107 x KATAHDIN	CAN	-	-	-	-
8881	147-5	125-3 x KAMERAZ	SU	-	-	-	-
8882	150-2	((dms x EARLAINE) x KATAHDIN) x KATAHDIN	CAN	-	-	-	-
8883	150.91.1	ROSEVAL x CARMINE	FRA	-	-	GROCEP	-
9146	15005A(2)	CARA x 11300AB(5)	GB	-	-	SCRI	-
9000	1505/70	904/61 x FUGA	BRD	-	-	-	-
9001	1506B(9)	CRAIGS SNOW WHITE x 1104C(2)	GB	-	-	-	-
9147	15119AC(5)	10300(13) x CARA	GB	-	-	SCRI	-
9002	1512C(16)	882(5) x 834C(29)	GB	-	-	SCOTTISH PLANT BREEDING STATION	-
9148	15205AB(6)	10341AB(18) x CARA	GB	-	-	SCRI	-
9003	1531(3)	993A(1) x 1104C(2)	GB	-	-	SCOTTISH PLANT BREEDING STATION	-
9149	15335.9	13409.5 x SPEKULA	SU	-	-	-	-
9004	1560-60	1952-47 x 370-57	SU	-	-	-	-
9150	15709KS	VIR ?-695 x AGRA_?	SU	-	-	-	-
9005	1576-72	1624-65 x 417-66	SU	-	-	-	-
9006	1584C(10)	MAUD MEG x 1104C(2)	GB	-	-	SCOTTISH PLANT BREEDING STATION	-
9007	1592C(11)	1306A(2) x 791A(116)	GB	-	-	SCOTTISH PLANT BREEDING STATION	-
8791	15C-11	189Y-56 x AGRONOMITSJESKY	SU	-	-	-	-
8792	15C-31	189Y-56 x AGRONOMITSJESKY	SU	-	-	-	-
8793	16/22	CPC 1690-22 synonym	-	-	-	-	-
8884	162-1	22-8 x KATAHDIN	CAN	-	-	-	-
9008	1624-65	32-56 x SULEV	SU	-	-	-	-
9009	1629/52	MPI 44.228/20 x KATAHDIN	BRD	-	-	-	-
8885	163/55	VORAN x AQUILA_9787 x 49 H	AUT	-	-	-	-
9010	1649.9	S. kesselbrenneri hybrid	SU	-	-	-	-
9011	1682C(1)	PENTLAND ACE x 1318(3)	GB	-	-	-	-
9012	1686B(4)	1256C(7) x 1531(3)	GB	-	-	-	-
8886	169(15)	CRAMOND BLOSSOM x 11(13)	GB	-	-	SCOTTISH PLANT BREEDING STATION	-
9013	1724-34	dms hybrid	SU	-	-	-	-
8887	172M-7	33E-70 x KAMERAZ	SU	-	-	-	-
8888	174M-156	33-29 x KAMERAZ	SU	-	-	-	-
8889	175(5)	BRITISH QUEEN x 11(13)	GB	-	-	SCOTTISH PLANT BREEDING STATION	-
8890	177/38	341633 x P. 342	POL	-	-	-	-
9014	1830	EARLY ROSE mutant	SU	-	-	-	-
9015	1834-20	dms hybrid	SU	-	-	-	-
9016	1884/78	VEVI x 9022/75	BRD	-	-	-	-
8891	189-2	47-6 x KATAHDIN	CAN	-	-	-	-
8892	189Y-56	sto-hybrid	SU	-	-	-	-
9151	19044	CAPELLA x AQUILA_9787	POL	-	-	-	-
9152	19169	JOHANNA_? x BRA 9089	POL	-	-	-	-
8893	195/72	67/71 x IRMGARD	BRD	-	-	-	-
9017	1952-47	77-41 x FALKE	SU	-	-	-	-
9018	1968-49	KALEV x 698-44	SU	-	-	-	-
8762	2-402	KATAHDIN x SNOWFLAKE_?	AUS	-	-	-	-
8757	2-66.4341	LI. 4786/56 x AXILIA	DDR	-	-	-	-
8758	2-70.4154 N	FRUEKA x AGM 63.4230/15	DDR	-	-	-	-
8760	2-71.4243 N	940/62 N x 51.33/63	DDR	-	-	-	-
8759	2-71.696 N	92/60 N x GU 62.1735	DDR	-	-	-	-
8761	2-73.4312 N	4-62.48/441 x ASTILLA	DDR	-	-	-	-
8794	20-2	1-65.209/102 B x 1-63.407/119 B	SU	-	-	-	-
9019	2048C(8)	11-79 x PENTLAND ACE	GB	-	-	SCOTTISH PLANT BREEDING STATION	-
8894	205(1)	(cmm x dms) x 11(13)	GB	-	-	SCOTTISH PLANT BREEDING STATION	-
9020	2054-64	1560-60 x AMBASSADEUR	SU	-	-	-	-
9021	2064-9	OLEV x NEMESHAEVSKY]	SU	-	-	-	-
8895	208(1)	(cmm x dms) x (mag x edn)	GB	-	-	SCOTTISH PLANT BREEDING STATION	-
8795	21/58-27	EPOKA x adg	POL	-	-	-	-
9022	2102/77/2698	52/72/2206 x GRANDIFOLIA	BRD	-	BM 77-2102	-	-
9023	2168E(3)	1584C(10) x 11-79	GB	-	-	SCOTTISH PLANT BREEDING STATION	-
9024	2182EF(7)	1686B(4) x 11-79	GB	-	-	SCOTTISH PLANT BREEDING STATION	-
9025	2192(1)	SOUTHESK x CPC 979 (phu)	GB	-	-	SCOTTISH PLANT BREEDING STATION	-
8796	22	adg x CENTIFOLIA	SU	-	-	-	-
8797	22-8	(dms x (IRISH COBBLER x KATAHDIN)) x MAJESTIC	CAN	-	-	-	-
9026	2201(174)	CPC 1673 (adg) x CPC 1673 (adg)	GB	-	-	SCOTTISH PLANT BREEDING STATION	-
9027	2203(10)	CPC 1690 (adg) x CPC 1690 (adg)	GB	-	-	SCOTTISH PLANT BREEDING STATION	-
9028	2213/43	EDELGARD x ACKERSEGEN	BRD	-	-	-	-
9029	2221B(1)	PENTLAND ACE x 1592C(11)	GB	-	-	SCOTTISH PLANT BREEDING STATION	-
8896	223/62	MPI 55.957/65 x FLAVA	BRD	-	-	-	-
9030	2242-3	dms hybrid	SU	-	-	-	-
9031	2266BC(58)	2201(174) x PENTLAND ACE	GB	-	-	SCOTTISH PLANT BREEDING STATION	-
9153	22731	LU. 58.1642/4 synonym	-	-	-	-	-
9032	2285/44	SABINA_? x VORAN	BRD	-	-	-	-
9033	2288A(2)	2192(1) x AQUILA_9787	GB	-	-	SCOTTISH PLANT BREEDING STATION	-
9034	2296(2.1)	KERR'S PINK x CPC 1673 (adg)	GB	-	-	SCOTTISH PLANT BREEDING STATION	-
9035	2296(2.25)	KERR'S PINK x CPC 1673 (adg)	GB	-	-	SCOTTISH PLANT BREEDING STATION	-
8798	23-16C/73	LOSHITSKY x WULKAN_?	SU	-	-	-	-
8897	232/77/2610	22/71/2176 x M 69-78	BRD	-	BM 77-232	KARTOFFELZUCHT BOHM	-
9036	2323C(1)	1531(3) x 11-79	GB	-	-	SCOTTISH PLANT BREEDING STATION	-
9037	2356(4)	CRAIGS DEFIANCE x 2296(2.1)	GB	-	-	SCOTTISH PLANT BREEDING STATION	-
9038	2356(53)	CRAIGS DEFIANCE x 2296(2.1)	GB	-	-	SCOTTISH PLANT BREEDING STATION	-
9039	2363D(6)	2296(2.25) x ROSLIN SASUMUA	GB	-	-	SCOTTISH PLANT BREEDING STATION	-
9040	2371B(1)	2266BC(58) x 11-79	GB	-	-	SCOTTISH PLANT BREEDING STATION	-
9041	2371B(7)	2266BC(58) x 11-79	GB	-	-	SCOTTISH PLANT BREEDING STATION	-
9042	2434C(5)	885(4) x 1454C	GB	-	-	SCOTTISH PLANT BREEDING STATION	-
9043	2442-3	K-176 x AGRONOMITSJESKY	SU	-	-	-	-
9044	2497-6	OLEV x BALTYK	SU	-	-	-	-
9045	2497-9	OLEV x BALTYK	SU	-	-	-	-
8799	25(2)	PAULSEN'S JULI x FLOURBALL	GB	-	-	SCOTTISH PLANT BREEDING STATION	-
8898	251/67	MPI 61.303/34 x WXX VIII.1272	BRD	-	-	-	-
9046	2534(36)	2371B(1) x 2048C(8)	GB	-	-	SCOTTISH PLANT BREEDING STATION	-
9047	2573(2)	ROSLIN EBURU x 2434C(5)	GB	-	-	SCOTTISH PLANT BREEDING STATION	-
8899	263	DÉSIRÉE x ?	BRD	-	-	-	-
8900	267.04	146.22 x HANSA	BRD	-	-	-	-
9049	2680/77	1505/70 x CULPA	BRD	-	-	-	-
9050	2693ABC(2)	CRAIGS ROYAL x 2356(53)	GB	-	-	SCOTTISH PLANT BREEDING STATION	-
9154	26995	EPOKA x POLONIA	POL	-	-	-	-
9051	2700B(8)	PENTLAND ACE x 2356(4)	GB	-	-	SCOTTISH PLANT BREEDING STATION	-
9052	2726C/49	? x FERA	SU	-	-	-	-
9053	2749C(12)	2221B(1) x 2371B(7)	GB	-	-	SCOTTISH PLANT BREEDING STATION	-
9054	2786-27	2442-3 x 706	SU	-	-	-	-
8800	28-1	3936-12 x 4258-12	SU	-	-	-	-
8801	28/47/244 B	AQUILA_9787 x ACKERSEGEN	BRD	-	-	-	-
9055	2814-77	RAZVARISTY x 706	SU	-	-	-	-
9056	2814-83	RAZVARISTY x 706	SU	-	-	-	-
9057	2814A(1)	2323C(1) x US45-4	GB	-	-	SCOTTISH PLANT BREEDING STATION	-
9058	2827-40	TEMP x 706	SU	-	-	-	-
9059	2879(9)	(CRAIGS ROYAL x 2499B(36)) x 2499B(36)	GB	-	-	SCOTTISH PLANT BREEDING STATION	-
9060	2895FG(6)	ROSLIN RIVIERA x 2534(36)	GB	-	-	SCOTTISH PLANT BREEDING STATION	-
8901	290/76	CORDIA_? x 228/64	BRD	-	-	-	-
8902	296-02	Z192 x RUA	NZL	-	-	-	-
8903	297/71	223/62 x 68/65	BRD	-	-	-	-
8763	2CRI-1149-1-78	RECENT x C1086-22-75	BRA	-	-	EMBRAPA	-
8764	2LS-8	EARLAINE x CSE-2	USA	-	-	-	-
8766	2LY-13	USDA B 35-163 x CSE-2	USA	-	-	-	-
8765	2MR-1	USDA 528-170 x CUZ-15	USA	-	-	-	-
8767	2X-76-9N	SAPHIR x 463-6N	SU	-	-	-	-
8768	3-62.903/151 N	KA. 56.170/6 x KA. 56.24/75	DDR	-	-	-	-
8769	3-63.2/18	SASKIA x LU. 51.10/39	DDR	-	-	-	-
8770	3-65.507/53	SPEKULA x AXILIA	DDR	-	-	-	-
8771	3-67.599/1 N	KA. 59.415/6 x KA. 56.125/188	DDR	-	-	-	-
8772	3-69.121/55 N	KA. 61.659/230 x WE. 58.7/49 N_?	DDR	-	-	-	-
8773	3-70.326/35	KA. 61.659/230 x LU. 63.363/119	DDR	-	-	-	-
8774	3-74.562/3	3-62.903/151 N x 3-67.599/1 N	DDR	-	-	-	-
8776	3-PD-23	2-TG-8 x 3-EY-3	MEX	-	-	-	-
17795	3.169 010-85	3.206 009-77 x 6.28229006-79	DDR	-	-	-	-
17796	3.169 010-86	3.206 009-77 x 6.28229006-79	DDR	-	-	-	-
17797	3.422 009-78	1.17 006-71 x KORETTA	DDR	-	-	-	-
9061	3000-9	2827-40 x 2497-6	SU	-	-	-	-
8904	302.01	M 109-3 x 119-227	NZL	-	-	-	-
8905	305	dms-hybrid	SU	-	-	-	-
9062	3069D(4)	2182EF(7) x M 109-3	GB	-	-	SCOTTISH PLANT BREEDING STATION	-
9063	3070D(3)	2182EF(7) x M 109-3	GB	-	-	SCOTTISH PLANT BREEDING STATION	-
9064	3070D(4)	2182EF(7) x M 109-3	GB	-	-	SCOTTISH PLANT BREEDING STATION	-
9065	3071AB(1)	2182EF(7) x M 136-6	GB	-	-	SCOTTISH PLANT BREEDING STATION	-
9066	3075AC(6)	2182EF(7) x 2221B(1)	GB	-	-	SCOTTISH PLANT BREEDING STATION	-
9067	3090-4	2827-40 x 2497-6	SU	-	-	-	-
8906	311.9	USW 29 x 1386	PER	-	-	-	-
9068	3146A(3)	CRAIGS ROYAL x 2499B(46)	GB	-	-	SCOTTISH PLANT BREEDING STATION	-
8907	315-17	20-2 x DOBRO	SU	-	-	-	-
8908	316.3	1386 x 1339	PER	-	-	-	-
9069	3161AB(4)	2182EF(7) x 2363D(6)	GB	-	-	SCOTTISH PLANT BREEDING STATION	-
9070	3199-16	((dms x 2064-9) x 2726C/49) x 2814-77	SU	-	-	-	-
8802	32-56	386-48 x AGRA_?	SU	-	-	-	-
9071	3234D(1)	C3399 x 11-79	GB	-	-	SCOTTISH PLANT BREEDING STATION	-
9072	3234D(4)	C3399 x 11-79	GB	-	-	SCOTTISH PLANT BREEDING STATION	-
9073	3261(49)	V 23/13 x ULSTER KNIGHT	GB	-	-	SCOTTISH PLANT BREEDING STATION	-
9074	3262(23)	V 24/20 x ULSTER KNIGHT	GB	-	-	SCOTTISH PLANT BREEDING STATION	-
8909	327/73	251/67 x 223/62	BRD	-	-	-	-
8910	328-22	33-38 x KAMERAZ	SU	-	-	-	-
8803	33-29	55D (chc) x AGRA_?	SU	-	-	-	-
8804	33-38	55D (chc) x AGRA_?	SU	-	-	-	-
9075	3305(6)	M 109-3 x M. RU. 18	GB	-	-	SCOTTISH PLANT BREEDING STATION	-
9076	3310-22	MINSKY RANNY x 2497-9	SU	-	-	-	-
9077	3312	ACKERSEGEN x MPI 44.335/37	BRD	-	-	-	-
9078	3323(4)	M 136-6 x ROSLIN EBURU	GB	-	-	SCOTTISH PLANT BREEDING STATION	-
8911	333-1	dms x EARLAINE	CAN	-	-	-	-
9079	3367-52	ERNE x PRIEKULSKY RANNY	SU	-	-	-	-
9080	3392(1)	2573(2) x M 109-3	GB	-	-	SCOTTISH PLANT BREEDING STATION	-
8805	33E-70	chc x AGRA_?	SU	-	-	-	-
8912	346/73/2289	HELA x VTN 62-66-5	BRD	-	BM 346-73	KARTOFFELZUCHT BOHM	-
8913	350-68	SAPHIR x KATAHDIN	SU	-	-	-	-
9081	3617-1	2814-83 x BELORUSSKY KRACHMALISTY	SU	-	-	-	-
9082	3681AD(1)	DORITA seedling	GB	-	-	SCOTTISH PLANT BREEDING STATION	-
8914	370-57	1968-49 x KATAHDIN	SU	-	-	-	-
9083	3702-125	IRISH COBBLER x DEODARA_?	JAP	-	SHIMAKEI 31	NATIONAL AGRICULTURAL EXPERIMENT STATION, ENIWA, HOKKAIDO	-
9172	377250.7	866.1 x P2C6.25	PER	-	-	CIP	-
9084	3773-9	2786-27 x 3090-4	SU	-	-	-	-
9085	3774C/71	KARPATSKY x CARNEA	SU	-	-	-	-
9173	377831,1	MOLINERA x KATAHDIN	PER	-	-	CIP	-
9174	377880.31	N-568.7 x N-503.79	PER	-	-	CIP	-
9175	377888,8	N-565.2 x DTO-28	PER	-	-	CIP	-
9176	378015.18	ASC77.045 x ?	PER	-	-	CIP	-
9177	378493.915	66-563.13C x I 1058	PER	-	-	CIP	-
9178	378493.928	66-563.13C x I 1058	PER	-	-	CIP	-
9179	378493.929	66-563.13C x I 1058	PER	-	-	CIP	-
9180	378502	MONSERRATE x I 1058	PER	-	-	CIP	-
9181	378972.557	I 832 x 702729	PER	-	-	CIP	-
9182	378979.46	TOLLOCAN x pollenmixture	PER	-	-	CIP	-
9183	380086,3	(ANITA_? x CURIPAMBA) x pollenmixture	PER	-	-	CIP	-
9087	3804-22	3000-9 x 3090-4	SU	-	-	-	-
9086	3804-7	3000-9 x 3090-4	SU	-	-	-	-
9184	380493,1	I 959 x pollenmixture	PER	-	-	CIP	-
9185	381382.10	378493.928 x LLT-pollenmixture	PER	-	-	CIP	-
9186	381397,16	378158.721 x pollenmixture	PER	-	-	CIP	-
8915	382-48_8915	VIRULANE x MPI 40.663/21	SU	-	-	-	-
8916	382-48_8916	VIRULANE x MPI 40.1465/6	SU	-	-	-	-
8917	382/78	297/71 x PALMA_?	BRD	-	-	-	-
9187	382134,26	378493.929 x pollenmixture	PER	-	-	CIP	-
8918	386-48	VIRULANE x MPI 40.1465/6	SU	-	-	-	-
8919	387(1)	205(1) x BELL	GB	-	-	SCOTTISH PLANT BREEDING STATION	-
9088	3936-12	3617-1 x 3310-22	SU	-	-	-	-
8920	397(1)	208(1) x BELL	GB	-	-	SCOTTISH PLANT BREEDING STATION	-
8775	3BS-1	2LY-13 x USDA B 8-19	USA	-	-	-	-
8777	3RD-5	3BS-1 x 3BS-1	USA	-	-	-	-
8778	3WH-9	2LS-8 x 2MR-1	USA	-	-	-	-
8779	4/46	dms-hybrid	BRD	-	-	-	-
8806	40/118	((ARENSA x mlt) x EARLAINE) x CARLA	SU	-	-	-	-
9155	40133	3702-125 x dms	JAP	-	-	-	-
9089	4024/71	SECUNDA x SITTA	BRD	-	-	-	-
9156	41089-8	SHIMAKEI 169 x 40133	JAP	-	-	-	-
9090	4127B(37)	3234D(1) x 3261(49)	GB	-	-	SCOTTISH PLANT BREEDING STATION	-
9091	4137B(15)	3261(49) x 3234D(4)	GB	-	-	SCOTTISH PLANT BREEDING STATION	-
9092	4139B(10)	3261(49) x 3262(23)	GB	-	-	SCOTTISH PLANT BREEDING STATION	-
9093	4139B(15)	3261(49) x 3262(23)	GB	-	-	SCOTTISH PLANT BREEDING STATION	-
8921	417-66	386-48 x AGRA_?	SU	-	-	-	-
8807	42-324	PA x 285-42	NOR	-	-	-	-
8922	421-2	USDA 43752 x KATAHDIN	USA	-	-	-	-
9094	4222-1	RITM x 3804-22	SU	-	-	-	-
9095	4241-12	dms hybrid	SU	-	-	-	-
9096	4258-12	SATURNA x 3773-9	SU	-	-	-	-
8923	427/72/2250	BODENKRAFT x PROMINENT	BRD	-	BM 427-72	KARTOFFELZUCHT BOHM	-
8924	429A(8)	CPC 2127 (dms) x THE ALNESS	GB	-	-	SCOTTISH PLANT BREEDING STATION	-
8808	43	sto XIIB x POLONIA	POL	-	-	-	-
8809	43/60/96/1	43 x 43	POL	-	-	-	-
8925	435-137	LU. 67.246/3 N x 1-65.751/132 N	SU	-	-	-	-
9097	4363C/53	BORODJANSKY x KATIUSHA	SU	-	-	-	-
9098	4364-18	VERBA x 3804-7	SU	-	-	-	-
9099	4364-25	VERBA x 3804-7	SU	-	-	-	-
8810	44-17	QUINCHA x TOCANA COLORADA	COL	-	-	-	-
9100	4495ABC(11)	2814A(1) x 3069D(4)	GB	-	-	-	-
8926	450-1	dms x ERSTE VON FROMSDORF	USA	-	-	-	-
9101	4517(1)	3046(1) x 3069D(4)	GB	-	-	-	-
8927	457/60-2	SPEKULA x EPOKA	POL	-	-	-	-
8811	47-6	(dms x (IRISH COBBLER x KATAHDIN)) x (GREEN MOUNTAIN x KATAHDIN)	CAN	-	-	-	-
8928	470-24	296-02 x 255-02	NZL	-	-	-	-
9157	48005-4	41089-8 x NORIN NO.1	JAP	-	-	-	-
9102	4841-71	4364-18 x 1-67.17/6 N+B	SU	-	-	-	-
18138	4xhybrid	LEMHI RUSSET x S.chacoense(4x)	-	-	-	-	-
8780	5 RE 96	PINK FIR APPLE x ?	GB	-	-	CAITHNESS POTATO BREEDERS LTD	-
17798	5.132.017-80N	5.73.228/129N x LIBELLE	DDR	-	-	-	-
9103	5010(13)	3305(6) x 3070D(3)	GB	-	-	SCOTTISH PLANT BREEDING STATION	-
9104	5110	PARNASSIA x D 394	SWE	-	-	-	-
8813	52-AT-1	LEONA_? x 3-PD-23	MEX	-	-	-	-
8812	52/72/2206	HYDRA x NG 8	BRD	-	BM 52/72	KARTOFFELZUCHT BOHM	-
9158	52078-13	SHIMAKEI 267 x SHIMAKEI 232	JAP	-	-	-	-
8929	522	PISAREV seedling	SU	-	-	-	-
8930	522.183	IMPERATOR x PRIMADONNA_?	SU	-	-	-	-
8931	529/80	9025/75 x H 100/73	BRD	-	-	-	-
8814	53 CN 1	ROBUSTA_? x DR. McINTOSH	SWE	-	-	-	-
8932	535M-25.7	71DD-43 x ANOKA	RUS	-	-	-	-
8933	537.01	328.05 x 950.02	BRD	-	-	-	-
8815	54.3/13/11	CPC 1673-5 (adg) x CPC 1673-24 (adg)	DDR	-	-	-	-
8816	54.3/14/18	Z 20/28 x H 4/31	DDR	-	-	-	-
8817	54.3/14/34	Z 20/28 x H 4/31	DDR	-	-	-	-
8818	54.3/14/39	Z 20/28 x H 4/31	DDR	-	-	-	-
8819	54.3/14/74	Z 20/28 x H 4/31	DDR	-	-	-	-
8934	545MK3/90	PHOBUS x MK 239/86	GER	-	-	-	-
17981	55-00-1	adg dihaploid	HOL	-	diploid	-	-
8821	55-22-3	US 148.1 x KATAHDIN	MEX	-	-	-	-
8822	55-E-3	US 129.2 x KATAHDIN	MEX	-	-	-	-
8823	56-FP-55	FRUHMOLLE x DR. McINTOSH	DEN	-	-	LANDBRUGETS KARTOFFELFOND	-
9105	5631C49	(lpt x OSTBOTE) x MOSKOVSKY x OKTIABRENOK	SU	-	-	-	-
8824	56N18-4	IA 1077-14 x USDA 96-56	USA	-	-	-	-
8825	57-AH-9	ALPHA_? x HOL-32	MEX	-	-	-	-
8826	57-AO-10	LOMAN x US 133.3	MEX	-	-	-	-
8827	57-DZ-22	US 133.3 x 52-AT-1	MEX	-	-	-	-
8828	57-DZ-23	US 133.3 x 52-AT-1	MEX	-	-	-	-
8935	571(18)	429A(8) x 429A(8)	GB	-	-	SCOTTISH PLANT BREEDING STATION	-
8830	57G16-78	HOUMA x MERRIMACK	USA	-	-	-	-
8829	57G5-27	GREEN MOUNTAIN x DELUS	USA	-	-	-	-
8831	58-BE-6	GUSTAV ADOLF x STARKERAGIS	DEN	-	-	LANDBRUGETS KARTOFFELFOND	-
8832	58-ER-1	LOMAN x HOL-32	MEX	-	-	-	-
8936	581-16	333-1 x EARLAINE	CAN	-	-	-	-
8833	58N33-109	TL 1859 x TL 1859	USA	-	-	-	-
8937	591	613 x 44/31	POL	-	-	-	-
8938	596M-279	BISON_? x 535M-25.7	RUS	-	-	-	-
17799	6.28229006-79	1.1 157-72 x (WE. 58.7/49 N_? x ADRETTA)	DDR	-	-	-	-
8834	60	BERLICHINGEN seedling	SU	-	-	-	-
8835	60-7-20	V 28-12 x GLEN ILAM	AUS	-	-	DEPARTMENT OF PRIMARY INDUSTRY, TOOLANGI	-
8836	60C/73	MARIELLA x LU. 65.729/132	SU	-	-	-	-
8838	62-MS-14	ROBUSTA_? x 58-BE-6	DEN	-	-	LANDBRUGETS KARTOFFELFOND	-
8837	62.65/28	W 6001/522 x AURELIA_?	BRD	-	-	-	-
8939	625(1)	KERR'S PINK x RU 159 (phu)	GB	-	-	SCOTTISH PLANT BREEDING STATION	-
8940	632.27	340.18 x GRANDIFOLIA	BRD	-	-	-	-
8941	636(2)	387(1) x 175(5)	GB	-	-	SCOTTISH PLANT BREEDING STATION	-
8942	642(2)	397(1) x 169(15)	GB	-	-	SCOTTISH PLANT BREEDING STATION	-
9106	6430/1020	AMEX x FELDESLOHN	BRD	-	ELVIRA 1974	SAATZUCHT SOLTAU-BERGEN	2/75
8943	648	dms hybrid	SU	-	-	-	-
8944	668-17	(EBS 1044-3 (lpt) x EBS 1778-1 (sct)) x USW 197	HOL	-	-	STICHTING VOOR PLANTENVEREDELING	-
8839	67/71	HANSA x 271/65	BRD	-	-	-	-
9107	6789(18)	2693ABC(2) x 4137B(15)	GB	-	-	SCOTTISH PLANT BREEDING STATION	-
9108	6790(2)	3161AB(4) x 4137B(15)	GB	-	-	SCOTTISH PLANT BREEDING STATION	-
9109	6793(6)	2879(9) x 4139B(15)	GB	-	-	SCOTTISH PLANT BREEDING STATION	-
8840	69-XŘ-1	(HHL 1355 (hjt) x HHL 1353 (hjt)) x AMVA	DEN	-	-	LANDBRUGETS KARTOFFELFOND	-
9110	69095-17	HOKKAI 51 x HOKKAI 50	JAP	-	-	-	-
8945	692A(52)	571(18) x SHAMROCK	GB	-	-	SCOTTISH PLANT BREEDING STATION	-
8946	693A(10)	571(18) x tbr	GB	-	-	SCOTTISH PLANT BREEDING STATION	-
8947	698-44	VIRULANE x MPI 40.663/21	SU	-	-	-	-
8948	699(49)	625(1) x 121(2)	GB	-	-	SCOTTISH PLANT BREEDING STATION	-
8781	6HS-9	KENNEBEC x PENNCHIP	USA	-	-	-	-
8782	7 FOUR 7	VOYAGER x YP 95-111	HOL	2014	YP 04-88	IJSSELMEERPOLDERS BV	-
8841	70(13)	BISHOP x LAURES	GB	-	-	SCOTTISH PLANT BREEDING STATION	-
8844	70-ĆĆ-8	CARNEA x vrn-hybrid	DEN	-	-	LANDBRUGETS KARTOFFELFOND	-
8842	70-ŘL-2	69-XŘ-1 x DR. McINTOSH	DEN	-	-	LANDBRUGETS KARTOFFELFOND	-
8843	70-ŘU-2	hjt x tbr	DEN	-	-	LANDBRUGETS KARTOFFELFOND	-
9159	70039-18	MINSKY RANNY x 608-48	SU	-	-	-	-
9160	70074-17	3367-52 x MINSKY RANNY	SU	-	-	-	-
8949	702-1	150-2 x KATAHDIN	CAN	-	-	-	-
8950	703-2	162-1 x KATAHDIN	CAN	-	-	-	-
9161	71019-7	3199-16 x MINSKY RANNY	SU	-	-	-	-
9162	71077-5	ULSTER SCEPTRE x MINSKY RANNY	SU	-	-	-	-
8845	71DD-43	vrn x 58D (chc)	RUS	-	-	-	-
8846	72-ACU-5	70-ŘL-2 x 62-MS-14	DEN	-	-	LANDBRUGETS KARTOFFELFOND	-
8951	723-2	189-2 x KATAHDIN	CAN	-	-	-	-
9111	7254(28)	4691(1) x 4139B(15)	GB	-	-	SCOTTISH PLANT BREEDING STATION	-
8848	73-ACX-7	70-ŘU-2 x N68-UU-27	DEN	-	-	LANDBRUGETS KARTOFFELFOND	-
8847	73/117	MPI 64.956/68 x STEFFI_?	BRD	-	-	-	-
8952	733-65	DÉSIRÉE x SMENA	SU	-	-	-	-
8953	735	RU 159 (phu) x CPC 2127 (dms)	GB	-	-	SCOTTISH PLANT BREEDING STATION	-
8954	737-8	AGRONOMITSJESKY x PRIEKULSKY RANNY	SU	-	-	-	-
9112	7377(9)	4127B(37) x 4139B(10)	GB	-	-	SCOTTISH PLANT BREEDING STATION	-
9113	7395(2)	4139B(15) x 4137B(15)	GB	-	-	SCOTTISH PLANT BREEDING STATION	-
8955	753-9	350-68 x 172M-7	SU	-	-	-	-
8956	756-2	dms x 103-14	USA	-	-	-	-
9114	7683A(12)	5010(13) x PENTLAND IVORY	GB	-	-	SCRI	-
8849	77-41	2365-33 x PARNASSIA	SU	-	-	-	-
9163	77540-57	70039-18 x 71077-5	SU	-	-	-	-
9164	77559-65	6780-70 x 70074-17	SU	-	-	-	-
8851	78-11-4	SEBAGO x CC-28-2A	AUS	-	-	DEPARTMENT OF PRIMARY INDUSTRY, TOOLANGI	-
8852	78-AMR-164	73-ACX-7 x N74-AGĆ-16	DEN	-	-	LANDBRUGETS KARTOFFELFOND	-
8850	78.8-13	174M-156 x 128-6	SU	-	-	-	-
9165	78025	EDITH x W 745/510	BRD	-	-	-	-
8853	78E28-1	SROEKEN x SUPERIOR_?	SKO	-	-	-	-
8957	791A(116)	699(49) x THE ALNESS	GB	-	-	-	-
8783	7XY.1	N550.42 x ?	PER	-	375333,1	-	-
8854	80-1	FANAL x SMENA	RUS	-	-	-	-
9166	81025-1	R392-50 x WB 77025-3	JAP	-	-	-	-
8855	81C117-13	KINGSTON x A 38/16	GB	-	-	PLANT BREEDING INSTITUTE, CAMBRIDGE	-
9115	8204A(4)	3075AC(6) x 4495ABC(11)	GB	-	-	SCRI	-
8958	826-1	((dms x mgl) x SILHONETTO) x 421-2	USA	-	-	-	-
8856	83/70	GLORIA_? x 263	BRD	-	-	-	-
9167	83015-47	PENTLAND DELL x R392-50	JAP	-	-	-	-
9168	83068C-51	WB 65051-16 x R392-50	JAP	-	-	-	-
9116	8318(6)	4517(1) x 3071AB(1)	GB	-	-	-	-
8959	834C(29)	CRAIGS DEFIANCE x W. 800(2)	GB	-	-	SCOTTISH PLANT BREEDING STATION	2/54-85
8857	83C	KELTIA x ST. YVES	FRA	-	-	-	-
8858	83N28-47	CARA x ZE 71-16	GB	-	-	PLANT BREEDING INSTITUTE, CAMBRIDGE	-
9117	8413.3	V4155-7 x P59-1	SU	-	-	-	-
8859	85-30-12	DENALI x 78-11-4	AUS	-	-	DEPARTMENT OF PRIMARY INDUSTRY, TOOLANGI	-
8960	854/41	dms-hybrid	POL	-	-	-	-
9169	86002-100	WB 59177-4 x R392-3	JAP	-	-	-	-
8860	86C	SIRTEMA x OSTARA	FRA	-	-	-	-
8861	87,3143	SAROLTA x 78.1188	HUN	-	-	-	-
8862	87-BDS-7	KROSTAR x N78-AND-13	DEN	-	-	LANDBRUGETS KARTOFFELFOND	-
9170	87028-6	KASTOR x 81025-1	JAP	-	-	-	-
9118	8724	(vrn x APTA) x tbr	BRD	-	-	-	-
8966	877A(34)	693A(10) x tbr	GB	-	-	SCOTTISH PLANT BREEDING STATION	-
9119	8795A(4)	6793(6) x 6789(18)	GB	-	-	SCRI	-
8863	88,635	79.60 x CHIEFTAIN	HUN	-	-	-	-
8864	88-BGO-28	FOLVA x BERBER	DEN	-	-	LANDBRUGETS KARTOFFELFOND	-
8961	882(5)	699(49) x 692A(52)	GB	-	-	SCOTTISH PLANT BREEDING STATION	-
9120	8844(11)	6793(6) x 7254(28)	GB	-	-	SCRI	-
8962	885(2)	735 x GLADSTONE_?	GB	-	-	SCOTTISH PLANT BREEDING STATION	-
8963	885(3)	735 x GLADSTONE_?	GB	-	-	SCOTTISH PLANT BREEDING STATION	-
8964	885(4)	735 x GLADSTONE_?	GB	-	-	SCOTTISH PLANT BREEDING STATION	-
8965	886-63	SULEV x 8816.19	SU	-	-	-	-
9121	8898ABC(14)	6790(2) x MARIS PIPER	GB	-	-	SCRI	-
10277	89-BJQ-4	BOVA x N79-APQ-46	DEN	-	-	LANDBRUGETS KARTOFFELFOND	-
8865	90-BOT-611	SANTO AMOR x N80-AQH-15	DEN	-	-	LANDBRUGETS KARTOFFELFOND	-
8967	904/61	2008/41 x MPI 50.172/60	BRD	-	-	-	-
8968	910A(123)	CRAIGS DEFIANCE x KATAHDIN	GB	-	-	SCOTTISH PLANT BREEDING STATION	-
8867	92-BUY-1	N85-BAX-10 x N86-BCC-13	DEN	-	-	LANDBRUGETS KARTOFFELFOND	-
8866	92/456	OLYMPIA_14689 x NOVA_?	BRD	-	-	-	-
8868	93-CAQ-14	12.380 x N78-AND-13	DEN	-	-	LANDBRUGETS KARTOFFELFOND	-
8969	933/61/1222 L	MPI 44.335/158 x 58/53/426 B	BRD	-	-	KARTOFFELZUCHT BOHM	-
8970	942-30	ERDGOLD x PROFESSOR GISEVIUS	SU	-	-	-	-
8869	94APP-3	OPTIMA_? x VALETTA_?	ESP	-	-	APPACALE S.A.	-
8870	95-972	dms-hybrid	SU	-	-	-	-
9171	95043	mag x KAMERAZ	SU	-	-	-	-
17930	96-BYM-8	STIRLING x QUINTA	DEN	-	-	LANDBRUGETS KARTOFFELFOND	-
17931	99-CZA-5	G86TT168.6 x SERESTA	DEN	-	-	LANDBRUGETS KARTOFFELFOND	-
8971	991-012	adg x adg	SU	-	-	-	-
8972	993-60	EPICURE x 470-24	NZL	-	-	NEW ZEALAND INSTITUTE FOR CROP & FOOD RESEARCH LIMITED	-
8973	993A(1)	mcd x phu	GB	-	-	SCOTTISH PLANT BREEDING STATION	-
8974	997A(44)	885(2) x PEPO_?	GB	-	-	SCOTTISH PLANT BREEDING STATION	-
8975	997A(51)	885(2) x PEPO_?	GB	-	-	SCOTTISH PLANT BREEDING STATION	-
8976	998A(18)	885(3) x PEPO_?	GB	-	-	SCOTTISH PLANT BREEDING STATION	-
8784	9K-29	78.8-13 x ZAREVO	SU	-	-	-	-
9189	A 1	unknown	GB	1895	-	-	3 (appendix III)
9190	A 1-4	MENOMINEE x MENOMINEE	USA	-	-	-	-
9197	A 102-35	RUSSET BURBANK x EARLAINE	USA	-	-	UNIVERSITY OF IDAHO RESEARCH CENTER, ABERDEEN	-
9198	A 119-1	RUSSET BURBANK x A 102-35	USA	-	-	UNIVERSITY OF IDAHO RESEARCH CENTER, ABERDEEN	-
9199	A 119-15	RUSSET BURBANK x A 102-35	USA	-	-	UNIVERSITY OF IDAHO RESEARCH CENTER, ABERDEEN	-
9200	A 119-20	RUSSET BURBANK x A 102-35	USA	-	-	UNIVERSITY OF IDAHO RESEARCH CENTER, ABERDEEN	-
9201	A 139-1	USDA B 137-5 x POPULAIR	USA	-	-	UNIVERSITY OF IDAHO RESEARCH CENTER, ABERDEEN	-
9202	A 140-2	MOHAWK_? x POPULAIR	USA	-	-	UNIVERSITY OF IDAHO RESEARCH CENTER, ABERDEEN	-
9203	A 163-17	RUSSET BURBANK x USDA B 2756-6	USA	-	-	UNIVERSITY OF IDAHO RESEARCH CENTER, ABERDEEN	-
9204	A 170-9	RUSSET BURBANK x USDA B 986-7	USA	-	-	UNIVERSITY OF IDAHO RESEARCH CENTER, ABERDEEN	-
9205	A 177-52	AQUILA_9787 x EARLY GEM_?	USA	-	-	UNIVERSITY OF IDAHO RESEARCH CENTER, ABERDEEN	-
9206	A 179-3	USDA B 2963-7 x EARLY GEM_?	USA	-	-	UNIVERSITY OF IDAHO RESEARCH CENTER, ABERDEEN	-
9207	A 180-24	EARLY GEM_? x USDA B 2756-2	USA	-	-	UNIVERSITY OF IDAHO RESEARCH CENTER, ABERDEEN	-
9209	A 183-11	USDA B 986-7 x EARLY GEM_?	USA	-	-	UNIVERSITY OF IDAHO RESEARCH CENTER, ABERDEEN	-
9208	A 183-8	USDA B 986-7 x EARLY GEM_?	USA	-	-	UNIVERSITY OF IDAHO RESEARCH CENTER, ABERDEEN	-
9192	A 25/19	unknown	IRL	-	-	-	-
9210	A 279-7	USDA 46952 x A 1-4	USA	-	-	UNIVERSITY OF IDAHO RESEARCH CENTER, ABERDEEN	-
9211	A 327-3	A 119-20 x USDA B 24-58	USA	-	-	UNIVERSITY OF IDAHO RESEARCH CENTER, ABERDEEN	-
9212	A 348-3	RUSSET BURBANK x AC 25669	USA	-	-	UNIVERSITY OF IDAHO RESEARCH CENTER, ABERDEEN	-
9193	A 36-1	A 179-3 x A 179-3	USA	-	-	UNIVERSITY OF IDAHO RESEARCH CENTER, ABERDEEN	-
9194	A 36-3	A 179-3 x A 179-3	USA	-	-	UNIVERSITY OF IDAHO RESEARCH CENTER, ABERDEEN	-
9195	A 38/16	J 18/6 x PENTLAND SQUIRE	GB	-	-	PLANT BREEDING INSTITUTE, CAMBRIDGE	-
9213	A 463-4	KENNEBEC x A 163-17	USA	-	-	UNIVERSITY OF IDAHO RESEARCH CENTER, ABERDEEN	-
9215	A 483-17	A 119-15 x SEQUIOA	USA	-	-	UNIVERSITY OF IDAHO RESEARCH CENTER, ABERDEEN	-
9216	A 492-2	A 139-1 x A 183-8	USA	-	-	UNIVERSITY OF IDAHO RESEARCH CENTER, ABERDEEN	-
9217	A 496-4	USDA B 3200-2 x A 279-7	USA	-	-	UNIVERSITY OF IDAHO RESEARCH CENTER, ABERDEEN	-
9218	A 501-13	A 177-52 x USDA B 24-58	USA	-	-	UNIVERSITY OF IDAHO RESEARCH CENTER, ABERDEEN	-
9219	A 589-65	A 36-1 x A 180-24	USA	-	-	UNIVERSITY OF IDAHO RESEARCH CENTER, ABERDEEN	-
9221	A 598-3	A 327-3 x A 183-11	USA	-	-	UNIVERSITY OF IDAHO RESEARCH CENTER, ABERDEEN	-
9222	A 6201-6	A 170-9 x SHOSHONI	USA	-	-	UNIVERSITY OF IDAHO RESEARCH CENTER, ABERDEEN	-
9242	A 62155-4	IRISH COBBLER x A 469-4	USA	-	-	UNIVERSITY OF IDAHO RESEARCH CENTER, ABERDEEN	-
9243	A 63126-8	NORGOLD RUSSET x A 589-65	USA	-	-	UNIVERSITY OF IDAHO RESEARCH CENTER, ABERDEEN	-
9223	A 6334-17	A 463-4 x NORGOLD RUSSET	USA	-	-	UNIVERSITY OF IDAHO RESEARCH CENTER, ABERDEEN	-
9224	A 6334-20	A 463-4 x NORGOLD RUSSET	USA	-	-	UNIVERSITY OF IDAHO RESEARCH CENTER, ABERDEEN	-
9225	A 6356-8	NORGOLD RUSSET x A 483-17	USA	-	-	UNIVERSITY OF IDAHO RESEARCH CENTER, ABERDEEN	-
9226	A 6356-9	NORGOLD RUSSET x A 483-17	USA	-	-	UNIVERSITY OF IDAHO RESEARCH CENTER, ABERDEEN	-
9227	A 6371-3	A 492-2 x NORGOLD RUSSET	USA	-	-	UNIVERSITY OF IDAHO RESEARCH CENTER, ABERDEEN	-
9228	A 6595-3	A 496-4 x A 496-4	USA	-	-	UNIVERSITY OF IDAHO RESEARCH CENTER, ABERDEEN	-
9244	A 66102-13	GREEN MOUNTAIN x A 589-65	USA	-	-	UNIVERSITY OF IDAHO RESEARCH CENTER, ABERDEEN	-
9245	A 66102-16	GREEN MOUNTAIN x A 589-65	USA	-	-	UNIVERSITY OF IDAHO RESEARCH CENTER, ABERDEEN	-
9247	A 66110-39	NORGOLD RUSSET x NOOKSACK	USA	-	-	UNIVERSITY OF IDAHO RESEARCH CENTER, ABERDEEN	-
9246	A 66110-7	NORGOLD RUSSET x NOOKSACK	USA	-	-	UNIVERSITY OF IDAHO RESEARCH CENTER, ABERDEEN	-
9248	A 66133-8	SHOSHONI x NOOKSACK	USA	-	-	UNIVERSITY OF IDAHO RESEARCH CENTER, ABERDEEN	-
9229	A 6673-4	A 589-65 x A 6201-6	USA	-	-	UNIVERSITY OF IDAHO RESEARCH CENTER, ABERDEEN	-
9230	A 6680-5	A 6356-8 x A 6356-9	USA	-	-	UNIVERSITY OF IDAHO RESEARCH CENTER, ABERDEEN	-
9231	A 6698-4	NORGOLD RUSSET x NOOKSACK	USA	-	-	UNIVERSITY OF IDAHO RESEARCH CENTER, ABERDEEN	-
9249	A 67315-7	A 62155-4 x A 6356-9	USA	-	-	UNIVERSITY OF IDAHO RESEARCH CENTER, ABERDEEN	-
9250	A 67490-3	NORGOLD RUSSET x A 589-65	USA	-	-	UNIVERSITY OF IDAHO RESEARCH CENTER, ABERDEEN	-
9232	A 6789-7	A 492-2 x VIKING	USA	-	-	UNIVERSITY OF IDAHO RESEARCH CENTER, ABERDEEN	-
9251	A 68113-4	A 589-65 x A 6334-17	USA	-	-	UNIVERSITY OF IDAHO RESEARCH CENTER, ABERDEEN	-
9252	A 69327-5	BUTTE x A 6334-20	USA	-	-	UNIVERSITY OF IDAHO RESEARCH CENTER, ABERDEEN	-
9253	A 70365-6	BUTTE x ND 7746-4	USA	-	-	UNIVERSITY OF IDAHO RESEARCH CENTER, ABERDEEN	-
9254	A 70906-1	USDA B 6715-8A x A 6371-3	USA	-	-	UNIVERSITY OF IDAHO RESEARCH CENTER, ABERDEEN	-
9255	A 71609-1R	A 66133-8 x A 6698-4	USA	-	-	UNIVERSITY OF IDAHO RESEARCH CENTER, ABERDEEN	-
9233	A 7209-3	A 503-42 x MARIS PIPER	USA	-	-	UNIVERSITY OF IDAHO RESEARCH CENTER, ABERDEEN	-
9256	A 73116-WN	A 6789-7 x TARGHEE	USA	-	-	UNIVERSITY OF IDAHO RESEARCH CENTER, ABERDEEN	-
9257	A 73474-19	JB 3-1 x A 66102-16	USA	-	-	UNIVERSITY OF IDAHO RESEARCH CENTER, ABERDEEN	-
9258	A 74117-9	A 66102-16 x SEBAGO	USA	-	-	UNIVERSITY OF IDAHO RESEARCH CENTER, ABERDEEN	13/93
9259	A 74133-1	A 66107-51 x A 6789-7	USA	-	-	UNIVERSITY OF IDAHO RESEARCH CENTER, ABERDEEN	-
9260	A 74341-4	A 68294-2 x A 66122-4	USA	-	-	UNIVERSITY OF IDAHO RESEARCH CENTER, ABERDEEN	-
9261	A 74393-1	LEMHI RUSSET x MARIS PIPER	USA	-	-	UNIVERSITY OF IDAHO RESEARCH CENTER, ABERDEEN	-
9262	A 74444-3	WC 325-1 x NDA 8139-2	USA	-	-	UNIVERSITY OF IDAHO RESEARCH CENTER, ABERDEEN	-
9263	A 75175-1	TARGHEE x A 67490-3	USA	-	-	UNIVERSITY OF IDAHO RESEARCH CENTER, ABERDEEN	-
9264	A 75188-3	A 6789-7 x A 66110-7	USA	-	-	UNIVERSITY OF IDAHO RESEARCH CENTER, ABERDEEN	-
9234	A 7532-1	A 66102-13 x ND 8694-3	USA	-	-	UNIVERSITY OF IDAHO RESEARCH CENTER, ABERDEEN	-
9265	A 77182-1	ATLANTIC_? x LEMHI RUSSET	USA	-	-	UNIVERSITY OF IDAHO RESEARCH CENTER, ABERDEEN	-
9266	A 77236-6	A 67315-7 x A 70906-1	USA	-	-	UNIVERSITY OF IDAHO RESEARCH CENTER, ABERDEEN	-
9267	A 77268-4	LEMHI RUSSET x NORCHIP	USA	-	-	UNIVERSITY OF IDAHO RESEARCH CENTER, ABERDEEN	-
9235	A 7816-14	A 69327-5 x A 70906-1	USA	-	-	UNIVERSITY OF IDAHO RESEARCH CENTER, ABERDEEN	-
9236	A 7875-5	NOOKSACK x WN 284-1	USA	-	-	UNIVERSITY OF IDAHO RESEARCH CENTER, ABERDEEN	-
9268	A 79046-10	A 68113-4 x A 70365-6	USA	-	-	UNIVERSITY OF IDAHO RESEARCH CENTER, ABERDEEN	-
9269	A 79172-6	A 70365-6 x LEMHI RUSSET	USA	-	-	UNIVERSITY OF IDAHO RESEARCH CENTER, ABERDEEN	-
9270	A 79172-7	A 70365-6 x LEMHI RUSSET	USA	-	-	UNIVERSITY OF IDAHO RESEARCH CENTER, ABERDEEN	-
9271	A 79179-2	A 70365-6 x A 73116-WN	USA	-	-	UNIVERSITY OF IDAHO RESEARCH CENTER, ABERDEEN	-
9237	A 7953-4	A 68113-4 x A 74393-1	USA	-	-	UNIVERSITY OF IDAHO RESEARCH CENTER, ABERDEEN	-
9272	A 81386-1	A 74341-4 x RANGER RUSSET	USA	-	-	UNIVERSITY OF IDAHO RESEARCH CENTER, ABERDEEN	-
9238	A 8173-4	A 68113-4 x A 74444-3	USA	-	-	UNIVERSITY OF IDAHO RESEARCH CENTER, ABERDEEN	-
9273	A 82758-3	ATD 62-2 x LEMHI RUSSET	USA	-	-	UNIVERSITY OF IDAHO RESEARCH CENTER, ABERDEEN	-
9239	A 8341-5	A 7532-1 x A 75188-3	USA	-	-	UNIVERSITY OF IDAHO RESEARCH CENTER, ABERDEEN	-
9240	A 8343-12	A 7532-1 x A 7816-14	USA	-	-	UNIVERSITY OF IDAHO RESEARCH CENTER, ABERDEEN	-
17890	A 8359-3	A 7685-1 x A 7816-14	USA	-	-	UNIVERSITY OF IDAHO RESEARCH CENTER, ABERDEEN	-
9274	A 84069-5	A 74133-1 x A 7816-14	USA	-	-	UNIVERSITY OF IDAHO RESEARCH CENTER, ABERDEEN	-
9275	A 84180-8	A 7816-14 x RUSSET NORKOTAH	USA	-	-	UNIVERSITY OF IDAHO RESEARCH CENTER, ABERDEEN	-
9276	A 84281-5	A 79046-10 x A 79172-7	USA	-	-	UNIVERSITY OF IDAHO RESEARCH CENTER, ABERDEEN	-
9277	A 85103-3	A 7816-14 x A 7953-4	USA	-	-	UNIVERSITY OF IDAHO RESEARCH CENTER, ABERDEEN	-
9278	A 86102-6	A 7532-1 x A 8173-4	USA	-	-	UNIVERSITY OF IDAHO RESEARCH CENTER, ABERDEEN	-
9279	A 86332-7	RUSSET NUGGET x A 7816-14	USA	-	-	UNIVERSITY OF IDAHO RESEARCH CENTER, ABERDEEN	-
9280	A 86463-3	KANONA x NORCHIP	USA	-	-	UNIVERSITY OF IDAHO RESEARCH CENTER, ABERDEEN	-
9281	A 87149-4	BANNOCK RUSSET x A 7816-14	USA	-	-	UNIVERSITY OF IDAHO RESEARCH CENTER, ABERDEEN	-
17891	A 87160-3	A 81511-2 x A 7816-14	USA	-	-	UNIVERSITY OF IDAHO RESEARCH CENTER, ABERDEEN	-
9282	A 88108-7	A 79179-2 x WESTERN RUSSET	USA	-	-	UNIVERSITY OF IDAHO RESEARCH CENTER, ABERDEEN	-
9283	A 88288-1	A 8374-12 x A 8292-2	USA	-	-	UNIVERSITY OF IDAHO RESEARCH CENTER, ABERDEEN	-
9284	A 89152-4	A 81386-1 x A 8341-5	USA	-	-	UNIVERSITY OF IDAHO RESEARCH CENTER, ABERDEEN	-
17888	A 89241-6	A 8359-3 x A 8341-5	USA	-	-	UNIVERSITY OF IDAHO RESEARCH CENTER, ABERDEEN	-
9285	A 89384-10	A 84281-5 x A 84069-5	USA	-	-	UNIVERSITY OF IDAHO RESEARCH CENTER, ABERDEEN	-
9286	A 89512-3	COO 80014-1 x A 8341-5	USA	-	-	UNIVERSITY OF IDAHO RESEARCH CENTER, ABERDEEN	-
18009	A 89655-5DY	ND 2031-2 x GRANOLA	USA	-	-	UNIVERSITY OF IDAHO RESEARCH CENTER, ABERDEEN	-
9287	A 90601-2RDY	A 73474-19 x ADX 1279-4	USA	-	-	UNIVERSITY OF IDAHO RESEARCH CENTER, ABERDEEN	-
9288	A 91194-3	A 8343-12 x RANGER RUSSET	USA	-	-	UNIVERSITY OF IDAHO RESEARCH CENTER, ABERDEEN	-
9289	A 91194-4	A 8343-12 x RANGER RUSSET	USA	-	-	UNIVERSITY OF IDAHO RESEARCH CENTER, ABERDEEN	-
17889	A 92089-2	A 87160-3 x RANGER RUSSET	USA	-	-	UNIVERSITY OF IDAHO RESEARCH CENTER, ABERDEEN	-
9290	A 92303-7	A 86332-7 x RANGER RUSSET	USA	-	-	UNIVERSITY OF IDAHO RESEARCH CENTER, ABERDEEN	-
9291	A 93116-3BSR	A 84069-5 x A 86102-6	USA	-	-	UNIVERSITY OF IDAHO RESEARCH CENTER, ABERDEEN	-
9292	A 93137-1	A 86332-7 x A 88288-1	USA	-	-	UNIVERSITY OF IDAHO RESEARCH CENTER, ABERDEEN	-
9241	A 9324-4BSR	A 86102-6 x A 88288-1	USA	-	-	UNIVERSITY OF IDAHO RESEARCH CENTER, ABERDEEN	-
9293	A 96004-8	A 84180-8 x A 91194-3	USA	-	-	UNIVERSITY OF IDAHO RESEARCH CENTER, ABERDEEN	-
17886	A 97201-4	A 89241-6 x GEM RUSSET	USA	-	-	UNIVERSITY OF IDAHO RESEARCH CENTER, ABERDEEN	-
17887	A 97299-1	A 92089-2 x GEMSTAR RUSSET	USA	-	-	UNIVERSITY OF IDAHO RESEARCH CENTER, ABERDEEN	-
9294	A 98104-4	A 7816-14 x A 93137-1	USA	-	-	UNIVERSITY OF IDAHO RESEARCH CENTER, ABERDEEN	-
9295	A 98292-2	A 93116-3BSR x A 9324-4BSR	USA	-	-	UNIVERSITY OF IDAHO RESEARCH CENTER, ABERDEEN	-
9214	A.467	AM 34-9 x HANSA	HOL	-	-	STICHTING VOOR PLANTENVEREDELING	-
9220	A.592	MAY QUEEN x PEPO_?	GB	-	-	-	-
9191	A2 77-2044	FIRMULA x BACA_?	ROM	-	-	-	-
9196	A77-1347-276	A74-871-710 x A74-845-206	HOL	-	-	STICHTING VOOR PLANTENVEREDELING	-
18142	A77715-6	LEMHI RUSSET x S.Vernei PI 407415	-	-	-	-	-
18141	A8469-5	A74133-1 x A7816-14	-	-	-	-	-
9296	AAC ALTA CLOUD	AC 91014-2 x CANELA RUSSET	CAN	2014	CV 98112-3	AGRICULTURE & AGRI-FOOD CANADA & COLORADO STATE UNIVERSITY	-
9297	AAC ALTA ROSE	COLORADO ROSE x DAKOTA ROSE	CAN	2015	CV 00088-3	AGRICULTURE & AGRI-FOOD CANADA & COLORADO STATE UNIVERSITY	-
9298	AAC ALTA STRONG	GLACIER FRYER x CENTURY RUSSET	CAN	2014	V 1270-1	AGRICULTURE & AGRI-FOOD CANADA	-
9299	AAC BLUE STEELE	F 91031 x BLUE CONGO	CAN	2014	F 05078, 15068-20	AGRICULTURE & AGRI-FOOD CANADA	-
9300	AAC FORTUNE	AC RED ISLAND x CHIEFTAIN	CAN	2016	15006-12	AGRICULTURE & AGRI-FOOD CANADA	-
9301	AAC FUSHIA	N1700-8 x CHIEFTAIN	CAN	2017	15005-07	AGRICULTURE & AGRI-FOOD CANADA	-
9302	AAC GLOSSY	ROCHDALE GOLD-DOREE x N1682-28	CAN	2017	F 05060	AGRICULTURE & AGRI-FOOD CANADA	-
9303	AAC HALINA	N0634-07 x ROCHDALE GOLD-DOREE	CAN	2014	F 03032, 13813-01	AGRICULTURE &AGRI-FOOD CANADA	-
9304	AAC HAMER	AC 87340-2 x ND 2008-2	CAN	2016	CV 96044-3	AGRICULTURE & AGRI-FOOD CANADA & COLORADO STATE UNIVERSITY	-
9305	AAC ISLAND RUBY	F 92080 x REDSEN	CAN	2016	15479-22	AGRICULTURE & AGRI-FOOD CANADA	-
9306	AAC MADAM BLUE	N1618A x N1653-7	CAN	2014	F 99058	AGRICULTURE & AGRI-FOOD CANADA	-
9307	AAC POPPY	GLENWOOD RED x F 92028	CAN	2015	F 05056, 15002-06	AGRICULTURE & AGRI-FOOD CANADA	-
9308	AAC RED VIOLA	RIO COLORADO x COLORADO ROSE	CAN	2017	CV 99256-2	AGRICULTURE & AGRI-FOOD CANADA & COLORADO STATE UNIVERSITY	-
9309	AAC SPLENDOR RUSSET	AO 92128-4.2 x CO 95007-1	CAN	2016	CV 01236-3	AGRICULTURE & AGRI-FOOD CANADA & COLORADO STATE UNIVERSITY	-
9310	AAC STOUT	CO 94044-2 x ATLANTIC_?	CAN	2016	CV 99222-2	AGRICULTURE & AGRI-FOOD CANADA & COLORADO STATE UNIVERSITY	-
9311	AAL	BLAUPUNKT x HAMBURGER EIER	GER	1931	-	MODROW	-
9312	AAMISEPP	OSTBOTE x 2199-35	SU	1958	-	SAATZUCHTSTATION JOGEVA	-
9317	AB 64-543-1	(CPC 2525-2 (acl) x PI 275198-9 (blb)) colchicined	HOL	-	hexaploid	INSTITUUT VOOR PLANTENVEREDELING	-
9318	AB 64-543-1-2	AB 64-543-1 x AB 64-543-1	HOL	-	hexaploid	INSTITUUT VOOR PLANTENVEREDELING	-
9319	AB 64-556-1	(CPC 2528-1 (acl) x PI 275196-32 (blb)) colchicined	HOL	-	hexaploid	INSTITUUT VOOR PLANTENVEREDELING	-
9320	AB 64-556-1-2	AB 64-556-1 x AB 64-556-1	HOL	-	hexaploid	INSTITUUT VOOR PLANTENVEREDELING	-
9315	AB2XPHU22-147	(AB 64-543-1-2 x AB 64-556-1-2) x (PI 225682.22 (phu) x PI 225682.22 (phu))	HOL	-	-	INSTITUUT VOOR PLANTENVEREDELING	-
9316	AB2XPHU22-162	(AB 64-543-1-2 x AB 64-556-1-2) x (PI 225682.22 (phu) x PI 225682.22 (phu))	HOL	-	-	INSTITUUT VOOR PLANTENVEREDELING	-
9313	AB2XPHU22-31	(AB 64-543-1-2 x AB 64-556-1-2) x (PI 225682.22 (phu) x PI 225682.22 (phu))	HOL	-	-	INSTITUUT VOOR PLANTENVEREDELING	-
9314	AB2XPHU22-63	(AB 64-543-1-2 x AB 64-556-1-2) x (PI 225682.22 (phu) x PI 225682.22 (phu))	HOL	-	-	INSTITUUT VOOR PLANTENVEREDELING	-
9321	ABA	ZORZA x EPOKA	POL	1976	-	-	2/77-91
9322	ABA ADAMU	unknown	ETH	-	-	-	-
9323	ABALONE	GOLDSTAR_? x VALOR	HOL	2017	DAR 05-152	J. DARWINKEL	-
9324	ABANA	MARA x VTN 62-33-3	HOL	1980	KA 71-652	KARNA	-
9325	ABBOT	ASTERIX x RH88-025-50	HOL	2012	CMK 98-601-035	C. MEIJER BV	-
9326	ABBY	CECILE x RED SCARLETT	HOL	2013	VR 02-782	KWS	-
9327	ABDON	ATLEET x KA 54-63	HOL	1967	KA 56-362	KARNA	-
9328	ABDUL HAMID	PA 544 HB 398/92 x PHOBUS	GER	<1927	-	-	-
9329	ABEILLE	SAGINAW GOLD x TATA 9192-15	CAN	2002	QP 89244.02	LES BUISSONS RESEARCH CENTER	-
9330	ABELIA	GOLDSTAR_? x KAROLIN	HOL	2015	DAR 05-101	J. DARWINKEL	-
9331	ABERDEEN FAVOURITE	unknown	GB	-	-	-	20
9332	ABIA	KA 56-26 x LIBERTAS	HOL	-	KA 61-1523	KARNA	-
9333	ABIDOV 2	selection from Sol. coraila	SU	1966	-	-	2/75-81
9334	ABILENE RUSSET	EMP 00-104 x ISP 17-1-01	BRD	2016	ISP 13-11-07	INTERSEED POTATOES GMBH	-
9335	ABIMELECH	ATLEET x KA 84	HOL	1967	KA 56-393	KARNA	-
9336	ABISA	KA 60-366 x VTN 62-33-3	HOL	-	KA 69-77	KARNA	-
9337	ABNAKI	USDA 1276-185 x USDA B 4116-2	USA	1970	USDA B 5415-6	USDA & UNIVERSITY OF MAINE	2/71-85 7/71 13/91-93
9338	ABONDANCE DE METZ	ACKERSEGEN synonym (fra)	-	-	-	-	-
9346	ABONDANCE DE MONTVELLIER	EIGENHEIMER synonym (fra)	-	-	-	-	-
9340	ABPT 30	AB2XPHU22-31 x GINEKE	HOL	-	-	INSTITUUT VOOR PLANTENVEREDELING	-
9343	ABPT 30x33-3	ABPT 30 x ABPT 33	HOL	-	-	INSTITUUT VOOR PLANTENVEREDELING	-
9344	ABPT 30x33-4	ABPT 30 x ABPT 33	HOL	-	-	INSTITUUT VOOR PLANTENVEREDELING	-
9341	ABPT 33	AB2XPHU22-147 x GINEKE	HOL	-	-	INSTITUUT VOOR PLANTENVEREDELING	-
9342	ABPT 34	AB2XPHU22-162 x GINEKE	HOL	-	-	INSTITUUT VOOR PLANTENVEREDELING	-
9345	ABPT 34x7-6	ABPT 34 x ABPT 7	HOL	-	-	INSTITUUT VOOR PLANTENVEREDELING	-
9339	ABPT 7	AB2XPHU22-63 x OBERARNBACHER FRUHE	HOL	-	-	INSTITUUT VOOR PLANTENVEREDELING	-
9347	ABUNDANCE	MAGNUM BONUM_? x FOX'S SEEDLING	GB	1886	-	J. CLARK	2/69-71 3 20
9348	AC 2589-2	(dms x tbr) x BONA	USA	-	-	-	-
9349	AC 77226-13RUSS	A 7209-3 x WNC 316-1	USA	-	-	-	-
9350	AC 82760-2	SANGRE x BISON_?	USA	-	-	-	-
9351	AC 83172-1RUSS	A 7875-5 x A 7816-14	USA	-	-	-	-
9355	AC CHALEUR	BELLEISLE x ND 457-1	CAN	1988	F 72090	AGRICULTURE CANADA, POTATO RESEARCH CENTRE, NEW BRUNSWICK	7/95 13/91-93
9358	AC GLACIER CHIP	WISCHIP x WIS 69-49.74	CAN	2000	WIS 75-30	UNIVERSITY OF WISCONSIN	7/01
9365	AC MAPLE GOLD	CONESTOGA x FL 1133	CAN	2000	FV 9633-6	AGRICULTURE CANADA, POTATO RESEARCH CENTRE, FREDERICTON	7/01
9367	AC NOVACHIP	F 68061 x F 66011	CAN	1991	F 77087	AGRICULTURE CANADA, POTATO RESEARCH CENTRE, NEW BRUNSWICK	7/95 13/93
9369	AC PEREGRINE RED	ND 372-2R x ND 2223-8R	CAN	2000	ND 2937-3	-	7/01
9370	AC PTARMIGAN	F 59103 x ND 6993-13	CAN	1993	F 76080	AGRICULTURE CANADA, RESEARCH STATION ALBERTA	7/94 13/93
9371	AC RED ISLAND	BRIGUS x REDSEN	CAN	2000	-	-	-
9375	AC STAMPEDE RUSSET	LEMHI RUSSET x BR 7091-1	CAN	1998	TXAV657-27	TEXAS A&M UNIVERSITY	7/00
9352	ACADIA RUSSET	BAKE KING x NORGOLD RUSSET	USA	1981	F 68036	AGRICULTURE CANADA, POTATO RESEARCH CENTRE, NEW BRUNSWICK	2/88-91 7/83 13/91-93
9353	ACAPELLA	-	BRD	2000	-	NORIKA	-
9354	ACCENT	ALCMARIA x AM 66-42	HOL	1989	HARTMANS 76-36-60	S. HARTMANS	2/91 12/91-01 16/96-00 17/97-03
9356	ACCORD	AMINCA x VK 69-491	HOL	1996	CMK 86-45-30	C. MEIJER BV	12/99-00 17/03 18
9357	ACCUMULATOR	SNOWDEN x S438	USA	-	W 2324-1	UNIVERSITY OF WISCONSIN	-
9359	ACHAT	FINA x RHEINHORT	BRD	1976	-	J. KRAFFT	2/73-91
9360	ACHILL	KLONDYKE x DHS 70-699-2	GB	1973	-	J.E. COCKRAM	-
9361	ACHILLES_9361	SERESTA x VE 71-105	HOL	2008	BIE 94-1400	D. BIEMOND BV	-
9362	ACHILLES_9362	ERSTE VON NASSENGRUND seedling	GER	<1889	-	PAULSEN	6
9363	ACHIRANA	MPI 61.375/23 x B 25.65	ARG	-	B 71.240.2	INTA	-
9364	ACKERSEGEN	HINDENBURG x ALLERFRUEHESTE GELBE	GER	1929	-	KARTOFFELZUCHT BOHM	2/54-91 4 8/93-94 12/51-64 15 24/84-86
9366	ACME	-	USA	<1874	-	-	6
9368	ACOUSTIC	ORCHESTRA x DOB1997-507-015	HOL	2018	CMK 06-070-005	C. MEIJER BV	-
9380	ACQUISITION	SHARPE'S VICTOR x WINDSOR CASTLE	GB	1911	-	F. MOLD	3 (appendix III) 20
9372	ACREMA	MARA x VTN 62-33-3	HOL	1981	KA 70-194	KARNA	-
9373	ACRESTA	-	HOL	1977	VBB 67-09	VEENKOLONIALE BOERENBOND	-
9374	ACRONET	W 72-22-489 x VE 70-9	HOL	1996	MS 81-28	L. MULDER	-
9376	ACTARO	KA 94-1988 x AVERIA	HOL	2013	KA 2002-792	AVERIS SEEDS	-
9377	ACTION	AR 96-1126 x NORA_?	HOL	2013	AR 01-0978	AGRICO RESEARCH BV	-
9378	ACTIVA	MARA x VTN 62-33-3	HOL	1991	MULDER 72-8	L. MULDER	2/91
9379	ACTRICE	DENISE x AGATA	HOL	2010	DAR 99-9	J. DARWINKEL	-
9381	ADA	SASKIA x VERA_17204	DDR	1962	-	-	2/69-73
9382	ADAM	D 21018 x 609/1	POL	2005	-	PMHZ STRZEKECIN	-
9383	ADATO	NICOLA x RED BARON	HOL	2016	SW 04-0087	LANTMANNEN SW SEED	-
9384	ADÉLA	ZLATA x HR 8/50	TCH	2000	-	SELECTA PACOV, AS	16/00
9385	ADELAARS	EUREKA_? x SCHUTJES	HOL	1915	-	K.R. VELTHUIS	5
9386	ADELAIDE	-	-	<1889	-	-	6
9387	ADELHEID	BRA 13/31 x TIGER_16643	BRD	1950	-	VON ZWEHL	2/54-62
9388	ADELINA	-	BRD	2008	-	BOHM-NORDKARTOFFEL AGRARPRODUCTION OHG	-
17954	ADELINDE	ACTARO x RH4X-456-8	HOL	2020	KA 2010-0458	AVERIS SEEDS	-
9389	ADEMA	ROPTA R 488 x ROPTA S 1993	HOL	1981	ROPTA A 3802	FRIESE MIJ. VAN LANDBOUW	-
9390	ADERES	-	HOL	1998	BULT 86-5-5	G. BULT	-
9391	ADINA	PONTIAC x KATAHDIN	AUS	1948	S.2511	-	20
9392	ADIRONDACK	PEACHBLOW x PEACHBLOW	USA	1881	-	A. RAND	3 6 20
9395	ADIRONDACK BLUE	N40-1 x NY 96	USA	2003	-	CORNELL UNIVERSITY	-
9396	ADIRONDACK RED	N40-2 x Q155-3	USA	2004	T17-2	CORNELL UNIVERSITY	-
9397	ADMIRAL_9397	7 C x PARNASSIA	CS	1938	-	-	-
9398	ADMIRAL_9398	SOVEREIGN x ESTIMA	GB	1999	88G120-141	PBI CAMBRIDGE	18
9399	ADMIRANDUS	JAKOBI x USDA 96-56	HOL	1966	BRUINSMA 54-1	F.J. BRUINSMA	2/69-75
9400	ADONIA	MARA x AM 66-182	HOL	-	KA 72-189	KARNA	-
9401	ADONIS_9401	OLDENBURGER 53-276 x AM-seedling	HOL	1963	OLDENBURGER 57-367	J. OLDENBURGER	2/69-77
9402	ADONIS_9402	IMPERATOR x JAUNE D'OR	HOL	<1950	-	-	-
9403	ADORA	PRIMURA x ALCMARIA	HOL	1990	MULDER C 108	A.D. MULDER	2/91 8/93-94 11/93 12/00-07 16/98-00 17/97-03 18
9404	ADORINA	MARA x KA 67-959	HOL	1981	KA 72-1687	KARNA	-
9405	ADRETTA	LU. 59.884/3 x AXILIA	DDR	1975	-	NORIKA	2/75-91
9406	ADRIANA	AGRIA x MORENE	FRA	2003	91.16.1	STATION DE RESERCH DU COMITE NORD	23
9407	ADVENTA	RECORD_? x FLAVA	BEL	1951	-	-	2/54
9408	ADVIRA	BONA x MPI 44.335/68	BRD	1960	MPI 50.170/144	-	2/62
9409	ADX 1279-4	PI 234007.A6 (stn) x pollen mixture phu + stn	USA	-	-	-	-
9410	AF 10-8	F 107-30 x W 12-3	USA	-	-	-	-
9412	AF 186-2	NORCHIP x CHIPBELLE	USA	-	-	-	-
9413	AF 431-9	USDA B 6039-9 x SEMINOLE	USA	-	-	-	-
9411	AF 84-4	USDA B 5052-7 x LENAPE	USA	-	-	-	-
9414	AFKE_9414	MARIJKE x P 148	HOL	1981	MINKES 72-74	I. MINKES	-
9415	AFKE_9415	IMPERATOR x JAUNE D'OR	HOL	<1913	-	K.L. DE VRIES	22
9416	AFKE_9416	EUREKA_? x ERICA_?	HOL	<1916	-	-	5
9417	AFRA	-	BRD	1990	-	G. HEINHOLD	-
9418	AFRILA	RR 62-5-43 x VTN 62-69-5	HOL	-	KA 68-1526	KARNA	-
9419	AFTON	CARA x PENTLAND IVORY	IRL	1975	OP 4389/16	OAKPARK INSTITUTE	-
9420	AGA	PANTHER_14835 x M 4224	BRD	1961	-	-	2/69
9421	AGAAT	MARA x AM 66-42	HOL	-	KA 74-492	KARNA	-
9422	AGASSIZ	MINN. 321.64-11 x MINN. 305.64-10	USA	1983	MINN. 8586	UNIVERSITY OF MINNESOTA	13/91
9423	AGATA	52/72/2206 x SIRCO	HOL	1990	GE 77-134	SVALOF WEIBULL BV	2/91 8/93-94 17/97-03 23
9424	AGAVE	SOLTA x 6.357203-74 N	BRD	1995	-	NORIKA	-
9425	AGILA	seedling x MARABEL	BRD	2006	-	NORIKA	-
9426	AGNES_9426	ALLERFRUEHESTE GELBE x SOPHIE_16304	GER	1938	-	VON ZWEHL	2/54-85 15
9427	AGNES_9427	MA 88-429 x L 344/89/447	BRD	2003	L 94/401/347	KARTOFFELZUCHT BOHM	-
9428	AGO	HB. 115 x LU. 56.132/36	ROM	1994	-	POTATO RESEARCH INSTITUTE BRASOV	-
9429	AGORA	RESY synonym (brd)	-	-	-	-	-
9430	AGRA_9430	1649.9 x 522.183	SU	1940	-	PRIEKULI PLANT BREEDING STATION	-
9431	AGRA_9431	(M 10675 x ?) x (IRISH COBBLER x 131.1)	SU	1940	-	PRIEKULI PLANT BREEDING STATION	-
9432	AGRA RED	unknown	IND	-	-	-	20
9433	AGRIA	QUARTA x SEMLO	BRD	1985	MGB 945-77, KG 945 L	KARTOFFELZUCHT BOHM	2/85-91 8/93-94 12/87-07 14 16/96-00 17/97-03 23
9434	AGRIE BALTIE	-	LAT	2004	-	A. SAULITIS	-
9435	AGRIE DZELTENIE	ZĪLE_17759 x 1649.9	SU	1948	-	PRIEKULI PLANT BREEDING STATION	-
9436	AGRINOVA	SM 75-10 x JOLY_12821	HOL	2006	SM 91-08-91 (formerl	P.H. SMEENGE	12/06-07
9437	AGRONOMITSJESKY	IRISH COBBLER x (PHYTOPHTHOROUSTOITSCHIVY x SEYDLITZ)	SU	1941	-	STAATL. BELORUSSISCHE ZUCHTSTATION	2/69-81
9438	AGUTI	CERES_? x 386/9	BRD	1977	-	F. VON ZWEHL	2/77-85
9439	AH 86-102	(RATTE x NOORDELING) x (FURORE x BEVELANDER)	HOL	-	-	A.H. HEIJBOER	-
17878	AHMAR	LADY ROSETTA x BILDTSTAR	FRA	2010	-	BRETAGNE PLANTS	-
9440	AICHA	-	FRA	1987	-	H. DEMESMAY	-
9441	AIDA_9441	3157 x LINZER ROSE	AUT	1990	-	-	2/91
9442	AIDA_9442	VIVAKS x SPUNTA	FRA	1996	G78TT072.1	GERMICOPA SA	23
9443	AIKO	ASSIA_? x JULIVER	BRD	1989	-	NORDDEUTSCHE PFLANZENZUCHT HANS-GEORG LEMBKE KG	2/91
9444	AILSA	G.4324(545) x MARIS PIPER	GB	1984	10442(8)	SCRI	2/85-91 11/90-93 18
9445	AINE	MARA x VTN 62-33-3	HOL	1982	KA 70-149	KARNA	-
9446	AINOAKA	DEJIMA x NORLAND	JAP	1994	T 8817-5	-	-
9447	AISTA	N 263 x N 476-9	LIT	<2006	Lithuanian Research Centre for Agriculture and Forestry	-	-
9448	AISTES	(OLYMPIA_14689 x OLEV) x (SEVERNAJA ROSA x SAGITTA_15875)	LIT	1989	-	LITHUANIAN INSTITUTE OF AGRICULTURE	-
9449	AIYUTAKA	DEJIMA x CHOUKEI 108	JAP	2003	T 9629-8	-	-
9450	AJAX	FROMA x MPI 19268_?	HOL	1974	GE 62-1010	G. GEERTSEMA & H.H. EBBINGE	2/73-91 12/77-98 17/97
9451	AJIBA	AMINCA x VE 70-9	HOL	1992	NAUTA 78-56-163	J. NAUTA & B. VD LEEST	17/97-03
9452	AKEBIA	seedling x seedling	GER	1938	-	VON KAMEKE	21
9453	AKIRA	NICOLA x GLORIA_?	HOL	1998	YP 85-100	IJSSELMEERPOLDERS BV	-
9454	AKROS	EIGENHEIMER x (OPPERDOESER RONDE x FRUHMOLLE)	HOL	1959	BRANDS 48-1	H. BRANDS	-
9455	AKSAISKY	SOVJETSKY x BERLICHINGEN	SU	-	-	-	-
9456	AKSAMIT	DOBRO x 77540-57	BLR	1994	-	-	-
9457	AKSAMITKA	GRANOLA x PW 50	POL	1998	-	POTATO RESEARCH INSTITUTE BONIN	-
9458	AKSEL	SNOGG x N-73-20-11	NOR	2000	-	-	-
9459	AKSENOVSKY	PENZENSKA SKOROSPELKA x REVENU	SU	-	-	-	-
9460	AKTIVA	-	BRD	2004	-	NORIKA	-
9461	ALABASTER	HELIOS_? x PAULSEN 544/89	GER	-	-	-	-
9462	ALADDIN	BEA x VERTA	HOL	1972	ZPC 62-131	ZPC	2/73-79
9463	ALADIN	KONST 79-1426 x AR 77-175-3	HOL	1999	WB 89-2510 (formerly	J.J. WILDEBOER	12/03-07
9464	ALAMO	MERRIMACK x KENNEBEC	USA	1967	USDA B 5066-3	USDA & TEXAS M & A UNIVERSITY	2/69-85 7/68
9465	ALANIS	HEG 93-3 x BRU 93-136	HOL	2018	-	J.P. VAN LOON	-
9466	ALASCLEAR	ALASKA 1-62-90-64 x ONTARIO	USA	1981	ALASKA 14-70-1-72	USDA & UNIVERSITY OF ALASKA	7/83
9467	ALASKA	MONSERRATE synonym	-	-	-	-	-
9468	ALASKA	MONDIAL x INRA 79.84.88	FRA	1999	88 F 164.8	BRETAGNE PLANTS	23
9469	ALASKA 1-62-90-64	ALASKA 27-56-9-58 x ALASKA 9-58-9-60	USA	-	-	ALASKA AGRICULTURAL EXPERIMENT STATION	-
9471	ALASKA 10-87-19-57	vrn x STATELY	USA	-	-	ALASKA AGRICULTURAL EXPERIMENT STATION	-
9472	ALASKA 11-57-1-59	RED BEAUTY_? x ALASKA 47-47-1-50	USA	-	-	ALASKA AGRICULTURAL EXPERIMENT STATION	-
9477	ALASKA 114	MINN. 13-1 x IRISH COBBLER	USA	1954	ALASKA 114-42-3-44	ALASKA AGRICULTURAL EXPERIMENT STATION	7/60
9473	ALASKA 27-56-9-58	(dms x KATAHDIN) x ALASKA 114	USA	-	-	ALASKA AGRICULTURAL EXPERIMENT STATION	-
9474	ALASKA 47-44-1-47	MINN. 15-2 x COLUMBIA RUSSET	USA	-	-	ALASKA AGRICULTURAL EXPERIMENT STATION	-
9475	ALASKA 47-47-1-50	MINN. 148-42-6-44 x ALASKA 54-42-1-46	USA	-	-	ALASKA AGRICULTURAL EXPERIMENT STATION	-
9476	ALASKA 54-42-1-46	MINN. 33-2 x MINN. 24-1	USA	-	-	ALASKA AGRICULTURAL EXPERIMENT STATION	-
9470	ALASKA 9-58-9-60	STATELY x ALASKA 114	USA	-	-	ALASKA AGRICULTURAL EXPERIMENT STATION	-
9478	ALASKA BLOOM	NADINE x PICASSO	IRL	2016	-	R.J. CHERRY	-
9479	ALASKA FROSTLESS	ALASKA 27-11 x ALASKA 114	USA	1967	ALASKA 8-60-17-61	ALASKA AGRICULTURAL EXPERIMENT STATION	2/69-85 7/69
9480	ALASKA RED	RED BEAUTY_15449 x ALASKA 11-57-1-59	USA	1976	AK 5	USDA & UNIVERSITY OF ALASKA	2/81-85 7/77
9481	ALASKA RUSSET	ALASKA 47-44-1-47 mutant	USA	1964	ALASKA 47-44-1R-51	USDA & UNIVERSITY OF ALASKA	7/64
9482	ALAVA	MERKUR_? synonym (esp)	-	-	-	-	21
9483	ALBA 08	landvariety mutant	SU	<1962	-	VERSUCHSSTATION OSOKAROUSKOJE	-
9484	ALBAINA	DÉSIRÉE mutant	ESP	-	-	-	-
9485	ALBANE	SAFRANE x G80TT073001	FRA	2005	G95TT061004	GERMICOPA SA	-
9486	ALBARO	MARA x VTN 62-33-3	HOL	1980	KA 71-665	KARNA	-
9487	ALBAS	ASTARTE_? x AM 71-1280	HOL	1990	-	J. SPEULMAN	8/93-94 17/97
9488	ALBATA	ATLANTIC_? x PEPO_?	BRD	2010	SHG 128A	SAATKARTOFFEL-HANDELGESELLSCHAFT CAROLINENSIEL MBH	-
9489	ALBATROS	1.293112-77 N+Z x 1.3014102-81	BRD	1996	-	NORIKA	-
9490	ALBERT	-	GB	<1889	-	-	6
9492	ALBERTA_9492	DUKE OF YORK x BERLIKUMER GEELTJE	HOL	1933	-	-	4 12/34-39
9493	ALBERTA_9493	ERNTEDANK x KATAHDIN	ESP	1979	-	-	2/79-88
9491	ALBERTA_9491	DISCO x BILDTSTAR	HOL	2009	SM 94-28-01	P.H. SMEENGE	-
9494	ALBINA_9494	ADRETTA x LU. 62.184/130	SLK	1991	-	SATIVA KERKOV	16/98-00
9495	ALBINA_9495	Z. 75.576/17 x GRANOLA	POL	1996	-	POTATO RESEARCH INSTITUTE BONIN	-
9496	ALBINO	-	HOL	1990	-	M.P. BRINK	-
9497	ALBION_9497	REICHSKANZLER x SIMSON_16171	HOL	1895	-	G. VEENHUIZEN	5
9498	ALBION_9498	-	HOL	1910	-	K.R. VELTHUIS	-
9499	ALBION_9499	THORBECKE x JAUNE D'OR	HOL	1927	-	G. VEENHUIZEN	2/54-62 12/28-38
18086	ALC-EP38	ALCMARIA dihaploid	HOL	-	diploid	PLANT BREEDING, WAGENINGEN UNIVERSITY	-
9500	ALCANDER	RZ 95-6141 x CRISPS4ALL	HOL	2018	HZ 04-1830	HZPC	-
9501	ALCMARIA	SIRTEMA x (SASKIA x (CPC 1673-20 (adg) x FURORE))	HOL	1969	PGV 58-125	PGV	2/69-91 8/93-94 12/70-02 17/97 24/84-86
9502	ALDA	ERNTEDANK x KATAHDIN	ESP	1980	-	-	2/79-81
9503	ALDO_9503	MARA x AM 64-2	HOL	1980	KA 71-1158	KARNA	-
9504	ALDO_9504	MIZEN x seedling	GB	2003	AD12	A. DOBBIN	-
9505	ALDWA	81.7.75 x G81TT155.1	FRA	2001	-	GERMICOPA SA	-
9506	ALEGRIA	DIVINA x 3.169 010-86	BRD	2003	-	NORIKA	-
9507	ALEGRIA ORO	FLAVA synonym (esp)	-	-	-	-	21
9508	ALERT	SENSATION_? x VE 70-9	HOL	2005	BVD 94-01	G.J. BOUMA & J.J. VAN DIJK	12/06-07
9509	ALEX_9509	C1-22 x VTN 62-33-3	DEN	1997	-	LANDBRUGETS KARTOFFELFOND	-
17950	ALEX_17950	LADY BALFOUR mutant	GB	2018	-	JAMES HUTTON INSTITUTE	-
9510	ALEXA	NOS 233/74 x NOS 275/4	BRD	1975	-	-	2/75
9511	ALEXANDER	-	GB	<1889	-	-	6
9512	ALEXANDRA	ALLIANS x BELANA	BRD	2008	B 00/244/51	BOHM-NORDKARTOFFEL AGRARPRODUCTION OHG	-
9513	ALEXANDRIA	-	-	<1866	-	-	6
9514	ALEXIA	BH 93-30 x BILDTSTAR	HOL	2008	BH 98-44	MAATSCHAP BOERHAVE VOF	-
9515	ALEXIS	unknown	BRD	1988	-	VON ZWEHL	2/88-91
18045	ALGONQUIN	R6-4 x NY 115	USA	-	NY 141, Y41-67	CORNELL UNIVERSITY	-
9516	ALHAMRA	DÉSIRÉE x MARIS PIPER	GB	1986	DXMP 65	CAITHNESS POTATO BREEDERS LTD	2/88-91 7/88 11/90
9517	ALI	HINDENBURG x seedling	BRD	1961	V. KAMEKE 605.11	-	-
18106	ALIBABA	BARNA x T2277/50	IRL	-	-	TEAGASC	-
9518	ALICA	MARA x VTN 62-33-3	HOL	-	KA 70-240	KARNA	-
9519	ALICANTE	AR 97-3246 x AR 96-1218	HOL	2015	AR 04-3799	AGRICO RESEARCH BV	-
9520	ALICE FENN	COBBLER'S LAPSTONE x OLD ASHLEAF KIDNEY	GB	<1873	-	-	-
9521	ALICJA	OL 21852 x ORA	POL	1999	-	POTATO RESEARCH INSTITUTE STARE OLESNO	-
9522	ALINA_9522	BIRANCO x MARFONA	BRD	1984	-	-	2/85-88
9523	ALINA_9523	AUSONIA x BIRANCO	BRD	1984	-	-	2/85-88
9524	ALISMA	4346 x HILLA	BRD	1962	-	-	2/SUPP.66
9525	ALIZE_9525	SPUNTA x HUMALDA	FRA	1992	-	BRETAGNE PLANTS	-
9526	ALIZE_9526	ROESLAU x DÉSIRÉE	ROM	1999	-	NATIONAL INSTITUTE OF RESEARCH AND DEVELOPMENT FOR POTATO AND SUGAR BEET BRASOV	-
9527	ALJA	MARA x VTN 62-33-3	HOL	-	KA 70-332	KARNA	-
9528	ALKA	PLUTON x ANCO	POL	1974	-	-	2/75-85
9529	ALKOHOL	EARLY ROSE seedling	GER	1874	-	-	6
9530	ALKOHOL VIOLETTE	-	GER	<1878	-	-	6
9531	ALKON	KONST 65-809 x AUSONIA	HOL	1989	KONST 78-1096	KONST RESEARCH BV	-
9534	ALL BLUE	unknown	USA	-	-	-	-
9543	ALL RED	BISON_? x ALL BLUE	USA	-	-	-	('7/16 page 188 modified pedigree)
9532	ALLAGASH RUSSET	BR 7093-56 x USDA B 6042-3	USA	1979	AF 193-4	USDA & UNIVERSITY MAINE	2/79-85 7/79
9533	ALLARD	STANIA x ROPTA R 1997	HOL	1988	ROPTA A 5874	ROPTA-ZPC	2/88-91
9535	ALLEGANY	M 297-17 x WISCHIP	USA	1989	NY 72, T 53-26	CORNELL UNIVERSITY	7/90 13/91-93 (7/16 page 188 modified pedigree)
9536	ALLEGHENY MOUNTAIN	RUSSET RURAL x McCORMICK	USA	1939	-	PENNSYLVANIA STATE UNIVERSITY	-
9537	ALLEGRO	PROMINENT x (KELLER 547 x MPI 59.1910/13)	BRD	1979	-	-	2/79-85
9538	ALLEHANNA	unknown	USA	1960	-	PENNSYLVANIA COOPERATIVE POTATO GROWERS	-
9539	ALLERFRUEHESTE GELBE	BOHM 155/06 x INDUSTRIE	GER	1922	-	KARTOFFELZUCHT BOHM	2/54-91 4 12/51-87 15
9540	ALLIANS	L 185/88/359 x E 87/66	BRD	2003	B 165/22/65	KARTOFFELZUCHT BOHM	23
18060	ALLISON	HEO 98-1620 x AGATA	HOL	2018	HZD 06-1249	HZPC	-
9541	ALLON	MARA x VTN 62-33-3	HOL	1982	KA 71-493	KARNA	-
9542	ALLORA	APART x BORWINA	BRD	2012	-	NORIKA	-
9544	ALLSTAR	KURAS x SERESTA	HOL	2015	SA 05-0204	J.L. SPIJKMAN	-
9545	ALLURA	KAIMAI x L115-1	NZL	-	-	-	-
9546	ALLURE	ASTARTE_? x AM 66-42	HOL	1990	BOESJES 75-926	J. BOESJES	12/92-07 17/97-03
9547	ALLY	unknown	GB	1915	-	D. MACKELVIE	3 20
9548	ALMA_9548	EARLY SUNRISE x ERSTE VON FROMSDORF	GER	1904	-	CIMBAL	2/54-81 21
9549	ALMA_9549	EXCELLENT x PREFERENT	HOL	1928	-	P. SNEEUW	12/29-30
9550	ALMA_9550	ODA_14655 x SCHWALBE	CS	1978	-	-	2/79
9551	ALMA_9551	SL 63/63 x 368/61	AUT	1984	-	SAATBAU LINZ	2/85-91
9552	ALMERA	2102/77/2698 x AR 80-31-20	HOL	1999	SW 87-1037 (formerly	SVALOF WEIBULL BV	17/03
9553	ALMERE	-	HOL	1979	-	F.J. BRUINSMA	-
9554	ALMONDA	MARABEL x SA 95-604-1	BRD	2011	SA 00-011-4 (formerl	SAKA	-
9555	ALNWICK CASTLE	NINETYFOLD x ABUNDANCE	GB	1920	-	A. PATON	3 20
9556	ALOUETTE	AR 02-139-1 x LAURA_?	HOL	2014	AR 04-3153	AGRICO RESEARCH BV	-
9557	ALOWA	-	FRA	2001	G90TT022.2	GERMICOPA SA	23
9559	ALPHA_9559	EARLY ROSE x SEBEC_?	USA	1874	-	-	6
9560	ALPHA_9560	-	HOL	1895	-	G. VEENHUIZEN	-
9561	ALPHA_9561	-	HOL	1904	-	K.R. VELTHUIS	-
9558	ALPHA_9558	PAUL KRUGER x PREFERENT	HOL	1925	DORST A 10	FRIESE MIJ. VAN LANDBOUW	2/54-91 4 12/25-07 13/91-93 15 17/97 20 21
9562	ALPINE RUSSET	A 8343-12 x A 85103-3	USA	2009	A 9305-10	USDA & UNIVERSITY OF IDAHO	7/11
9563	ALPINIST	4900-9 x 222-14	BLR	-	-	-	-
9564	ALTA BLUSH	unknown	CAN	2008	-	J. SAFRONIUK	-
9565	ALTA CROWN	AC 83172-1RUSS x CO 86030-1RUSS	CAN	2007	CV 92028-1	AGRICULTURE & AGRI-FOOD CANADA & COLORADO STATE UNIVERSITY	7/11
9567	ALTA RUSSET	RUSSET NUGGET x RANGER RUSSET	CAN	2002	V 0266-8	AGRICULTURE AND AGRI-FOOD CANADA	7/04
9566	ALTAIR	DOBRO x 77540-57	BLR	1996	-	-	-
9568	ALTENA	STANIA x ROPTA R 488	HOL	1982	ROPTA A 5833	FRIESE MIJ. VAN LANDBOUW	-
9569	ALTESSE	NICOLA x 113.84.1	FRA	2000	-	GROCEP	23
9570	ALTGOLD	PREUSSEN x ENORM	GER	1930	-	RADDATZ	-
18063	ALTHEA	HEO 98-1620 x HEO 96-176	HOL	2018	GES 06-483	D. GESINK & M. HOMMES-GESINK	-
9571	ALTITUDE	LP8314 x LP84133	CAN	2004	QP89183.10	LE CENTRE DE RESERCHES LES BUISSONS INC.	-
9572	ALTO	BAKU x R100	SAF	-	-	ARC ROODEPLAAT	-
9573	ALTURAS	A 77182-1 x A 75188-3	USA	2002	A 82360-7	USDA & UNIVERSITY OF IDAHO	7/03
9574	ALTUS	KA 87-2306 x KARTEL	HOL	2008	KA 97-0559	AVERIS SEEDS	-
9575	ALVA	FANAL x LU. 62.184/130	SLK	1997	-	-	-
9576	ALVERSTONE RUSSET	CRE 98-200 x INNOVATOR	HOL	2017	HZD 07-289	HZPC	-
9577	ALWARA	290/76 x DÉSIRÉE	BRD	1985	-	W. LANGE	2/85-91
9578	ALWIN	ROPTA S 886 x ALCMARIA	HOL	1982	ROPTA A 4159	FRIESE MIJ. VAN LANDBOUW	-
9579	ALYANS	OGONEK x SCHWALBE	SU	1995	-	-	-
9580	ALYI MJESTNYI	-	SU	1958	-	-	2/77-81
9581	ALZANIA	WEKARAGIS synonym (esp)	-	-	-	-	21
9582	AM 34-9	I.341 x LIBERTAS	HOL	-	-	STICHTING VOOR PLANTENVEREDELING	-
9584	AM 64-116	(AMARYL x colch. 241-1) x DORITA	HOL	-	-	STICHTING VOOR PLANTENVEREDELING	-
9583	AM 64-2	((V 24/20 x ULSTER KNIGHT) x PROFIJT) x AMBASSADEUR	HOL	-	-	STICHTING VOOR PLANTENVEREDELING	-
18028	AM 65-130	VTN 62-26-5 x VTN 62-10-35	HOL	-	-	STICHTING VOOR PLANTENVEREDELING	-
9586	AM 66-148	VTN 61-13-9 x VTN 62-33-3	HOL	-	-	STICHTING VOOR PLANTENVEREDELING	-
9587	AM 66-182	VTN 62-33-3 x VTN 62-31-30	HOL	-	-	STICHTING VOOR PLANTENVEREDELING	-
9585	AM 66-42	VTN 62-33-3 x MPI 19268_?	HOL	-	-	STICHTING VOOR PLANTENVEREDELING	-
9588	AM 66-426	VTN 61-13-9 x VTN 62-70-17	HOL	-	-	STICHTING VOOR PLANTENVEREDELING	-
9590	AM 67-125	VTN 62-33-3 x VTN 62-39-17	HOL	-	-	STICHTING VOOR PLANTENVEREDELING	-
9591	AM 67-136	VTN 62-33-3 x VTN 62-39-17	HOL	-	-	STICHTING VOOR PLANTENVEREDELING	-
9592	AM 67-292	VTN 61-1-35 x VTN 62-41-4	HOL	-	-	STICHTING VOOR PLANTENVEREDELING	-
9589	AM 67-59	VTN 61-12-31 x VTN 61-11-43	HOL	-	-	STICHTING VOOR PLANTENVEREDELING	-
9593	AM 70-2115	VTN 62-33-3 x D.553	HOL	-	-	STICHTING VOOR PLANTENVEREDELING	-
9594	AM 70-2126	D.568 x MONITOR	HOL	-	-	STICHTING VOOR PLANTENVEREDELING	-
9595	AM 70-2166	VTN 62-33-3 x D.200	HOL	-	-	STICHTING VOOR PLANTENVEREDELING	-
9596	AM 70-2238	VTN 62-33-3 x 65-318-12	HOL	-	-	STICHTING VOOR PLANTENVEREDELING	-
9600	AM 71-1244	VTN 61-12-31 x AM 67-125	HOL	-	-	STICHTING VOOR PLANTENVEREDELING	-
9597	AM 71-125	EXTASE_? x DE 1791	HOL	-	-	STICHTING VOOR PLANTENVEREDELING	-
9601	AM 71-1280	VTN 62-32-26 x AM 67-125	HOL	-	-	STICHTING VOOR PLANTENVEREDELING	-
9602	AM 71-1319	AM 67-136 x AM 67-292	HOL	-	-	STICHTING VOOR PLANTENVEREDELING	-
9603	AM 71-1653	AM 64-116 x AM 67-125	HOL	-	-	STICHTING VOOR PLANTENVEREDELING	-
9598	AM 71-600	AM 66-148 x AM 67-136	HOL	-	-	STICHTING VOOR PLANTENVEREDELING	-
9599	AM 71-975	AM 67-125 x AM 67-136	HOL	-	-	STICHTING VOOR PLANTENVEREDELING	-
9604	AM 72-3477	G.15 x ALCMARIA	HOL	-	-	STICHTING VOOR PLANTENVEREDELING	-
9605	AM 72-4454	G.32 x ALCMARIA	HOL	-	-	STICHTING VOOR PLANTENVEREDELING	-
9606	AM 72-6815	AM 66-426 x VTN 62-33-3	HOL	-	-	STICHTING VOOR PLANTENVEREDELING	-
9607	AM 73-110	G.71 x PRODUCENT_?	HOL	-	-	STICHTING VOOR PLANTENVEREDELING	-
18027	AM 74-602	AM 65-130 x AM 70-2166	HOL	-	-	STICHTING VOOR PLANTENVEREDELING	-
9612	AM 76-1048	AM 71-1987 x AM 71-1319	HOL	-	-	STICHTING VOOR PLANTENVEREDELING	-
18075	AM 76-1265	PANSTA x AM 71-1987	HOL	-	-	STICHTING VOOR PLANTENVEREDELING	-
9608	AM 76-336	AM 71-600 x AM 66-426	HOL	-	-	STICHTING VOOR PLANTENVEREDELING	-
9609	AM 76-374	AM 66-426 x AM 71-1319	HOL	-	-	STICHTING VOOR PLANTENVEREDELING	-
9610	AM 76-477	AM 66-426 x AM 70-2115	HOL	-	-	STICHTING VOOR PLANTENVEREDELING	-
9611	AM 76-999	AM 71-1653 x AM 71-1319	HOL	-	-	STICHTING VOOR PLANTENVEREDELING	-
17801	AM 77-3048	AM 71-600 x AM 66-182	HOL	-	-	-	-
9613	AM 78-3704	AM 72-3477 x AM 70-2166	HOL	-	-	STICHTING VOOR PLANTENVEREDELING	-
9614	AM 78-3736	AM 72-4454 x AM 66-182	HOL	-	-	STICHTING VOOR PLANTENVEREDELING	-
9615	AM 78-3778	AM 72-4454 x AM 71-975	HOL	-	-	STICHTING VOOR PLANTENVEREDELING	-
9616	AM 78-3787	AM 72-4454 x AM 73-110	HOL	-	-	STICHTING VOOR PLANTENVEREDELING	-
9617	AM 78-3848	AM 72-6815 x AM 70-2126	HOL	-	-	STICHTING VOOR PLANTENVEREDELING	-
9618	AM 78-4102	AM 73-110 x AM 70-2166	HOL	-	-	STICHTING VOOR PLANTENVEREDELING	-
18026	AM 82-137	AM 74-602 x AM 76-477	HOL	-	-	STICHTING VOOR PLANTENVEREDELING	-
9619	AM 82-1509	AM 71-1319 x AMERA	HOL	-	-	STICHTING VOOR PLANTENVEREDELING	-
9620	AM 82-1813	AM 76-336 x AM 71-1319	HOL	-	-	STICHTING VOOR PLANTENVEREDELING	-
9621	AM 82-1827	AM 76-336 x AM 71-1319	HOL	-	-	STICHTING VOOR PLANTENVEREDELING	-
9622	AM 82-2051	AM 76-374 x AM 76-336	HOL	-	-	STICHTING VOOR PLANTENVEREDELING	-
9623	AM 82-3167	AM 77-3186 x W 72-38-720	HOL	-	-	STICHTING VOOR PLANTENVEREDELING	-
9624	AM 83-307	ARJAN x AM 76-336	HOL	-	-	STICHTING VOOR PLANTENVEREDELING	-
9625	AMADEA	transgenic KURAS	BRD	-	-	BASF PLANT SCIENCE GMBH	-
9626	AMADEUS	DIANA_? x ANOSTA	HOL	1991	ROPTA H 553	ZPC	12/93-96
9627	AMADO	KURAS x BH 84-212	BRD	2002	-	BOHM-NORDKARTOFFEL AGRARPRODUCTION OHG	-
9628	AMAEZ	AR 99-0161 x FESTIVAL	HOL	2018	AR 05-0485	AGRICO RESEARCH BV	-
9629	AMALFY	PREVALENT x SVP 60-179	HOL	1971	OLDENBURGER 64-58	J. OLDENBURGER	2/71-77 12/72-77
9630	AMALIA_9630	GLORIA_? x PRINZESS	BRD	1981	-	RAGIS	2/81-85
9631	AMALIA_9631	AGRIA x VK 69-491	HOL	2005	BH 96-273	MAATSCHAP BOERHAVE VOF	-
9632	AMANDA_9632	EPOKA x SV 66123	SWE	1986	-	-	2/91-88
9633	AMANDA_9633	SA 94-709-2 x INNOVATOR	BRD	2006	SA 99-604-1	SAKA-RAGIS	-
9634	AMANDINE	MARIANA x CHARLOTTE	FRA	1993	G82TT464.1	SOCIETE CLAUSE ET UNICOPA	8/94 23
9635	AMANY	VICTORIA_? x G94TT131008	FRA	2013	-	GERMICOPA SA	-
9636	AMARANTA	MENTOR x VTN 62-33-3	HOL	1981	OLDENBURGER 70-119	J. OLDENBURGER	-
9637	AMARANTE	ACHILLES_9362 x ACHILLES_9362	GER	1879	-	-	6
9638	AMARILIS	SERRATE x pollenmixture	PER	1993	384866,5	CIP	-
9639	AMARILLA DE PUEBLA	unknown (adg)	MEX	-	-	-	-
9640	AMARILLA DE VALLEGORDO	unknown	ESP	<1949	-	-	21
9641	AMARILLA LISA	unknown	ESP	-	-	-	19
9642	AMARILLA TEMPRANA	ALLERFRUEHESTE GELBE synonym (esp)	-	-	-	-	-
9643	AMARIN	CARRERA x FRESCO	HOL	2010	STET 98-22-5	STET HOLLAND BV	-
17953	AMAROCK	ALTUS x ACTARO	HOL	2020	KA 2009-1287	AVERIS SEEDS	-
9644	AMAROSA	PA 97B23-2 x pollen mixture	USA	-	POR 01PG22-1	OREGON STATE UNIVERSITY	7/12
9645	AMARYL	SASKIA x (CPC 1673-20 (adg) x FURORE)	HOL	1963	HETTEMA 54-20-46	H. HETTEMA	2/69-88 12/64-79
9646	AMASA	PROMINENT x LU. 58.1642/4	HOL	1977	KA 68-1360	KARNA	-
9647	AMATI	52/72/2206 x SIRCO	HOL	1991	GE 77-143	SVALOF WEIBULL BV	-
9648	AMAZONE	CIVA x PROVITA	HOL	1983	GE 69-652	G. GEERTSEMA-GRONINGEN BV & H.H. EBBINGE	2/85-91 12/83-93
9649	AMBASSADEUR	1256A(23) x LIBERTAS	HOL	1957	RLWS 50-515	VEENKOLONIALE BOERENBOND	2/57-73 12/57-68
9650	AMBASSADOR	AR 91-1012 x INNOVATOR	HOL	2011	AR 99-1200	AGRICO RESEARCH BV	-
9651	AMBER	CRAIGS ROYAL x GINEKE	IRL	1973	OP 179/2	OAKPARK INSTITUTE	2/77-85, see OAKPARK AMBER
9652	AMBIANCE_9652	VTN 62-10-22 x VTN 62-33-3	HOL	1996	-	J. VAALBURG	-
9653	AMBIANCE_9653	EIGENHEIMER seedling	HOL	1996	-	J. VAALBURG	-
9654	AMBITION	ADORA x QUINTA	HOL	2007	AR 96-10	AGRICO RESEARCH BV	-
9655	AMBO	CARA x DÉSIRÉE	IRL	1993	C354/63	TEAGASC	18
9656	AMBRA_9656	DUKE OF YORK x B 53	CS	1954	-	POTATO RESEARCH INSTITUTE KERKOV	2/57-73
9657	AMBRA_9657	BERBER x CAESAR	HOL	2001	RZ 90-316	HZPC	-
9658	AMEDO	MARA x VTN 62-33-3	HOL	1979	KA 70-97	KARNA	-
9659	AMELIE	FRANCELINE x CONCORDE	FRA	2006	-	STATION DE RESERCH DU COMITE NORD	-
9660	AMELIO	SASKIA x (CPC 1673-20 (adg) x FURORE)	HOL	1965	HAAIMA 54-19-6	T. HAAIMA	2/69-71 12/65-67
9661	AMERA	MARA x KA 59-1353	HOL	1981	KA 70-1089	KARNA	2/81-88 12/81-86
9662	AMERICA	IRISH COBBLER synonym (gb)	-	-	-	-	also usa?
9665	AMERICAN GIANT	WHITE ROSE_? synonym	-	-	-	-	6
9666	AMERICAN WHITE	IRISH COBBLER synonym (ind)	-	-	-	-	-
9667	AMERICAN WONDER	WHITE ROSE_? synonym	-	-	-	-	-
9663	AMERICANA	unknown	ESP	-	-	-	19
9664	AMERICANA BLANCA	WHITE ROSE_? synonym (arg)	-	-	-	-	-
9668	AMETHYST	CLIMAX_? x HVT 60-7-1	HOL	1977	MANSHOLT 65-275	DR. R.J. MANSHOLT'S VEREDELINGSBEDRIJF BV	2/77-85 12/79-81
9669	AMEX	MPI 44.1004/5 x (SIRTEMA x CPC 1673-24 (adg))	HOL	1965	MANSHOLT 56-629	DR. R.J. MANSHOLT'S VEREDELINGSBEDRIJF BV	2/69-73 12/72
9670	AMEY	USDA B 6987-145 x USDA B 7805-1	USA	1999	USDA B 9922-11	-	7/01
9671	AMFLORA	transgenic PREVALENT	BRD	2007	EH92-527-1	BASF PLANT SCIENCE GMBH	-
9672	AMIA	AMIGO synonym (den)	-	-	-	-	-
9673	AMICII	CONCORDE x KATAHDIN	ROM	-	-	-	-
9674	AMIGO	SVP 54-213 x LOMAN M 54-106-1	HOL	1969	MANSHOLT 58-784	DR. R.J. MANSHOLT'S VEREDELINGSBEDRIJF BV	2/69-91 8/93-94 12/70-92 24/89
9675	AMINCA	RESY x AMARYL	HOL	1977	DANKERT 64-35-10	B. DANKERT	2/77-91 8/93-94 11/90-93 12/77-04 17/97 23 24/84-89
9676	AMIRES	ASOKA x (BEA x SVP M 54-201)	HOL	1975	PGV 63-011	PGV	-
9677	AMIRO	MARA x VTN 62-33-3	HOL	1979	KA 70-553	KARNA	-
9678	AMISK	A 66102-13 x THARGHEE	CAN	1990	A 7354-3	-	13/91-93
9679	AMISK RANGER	RANGER RUSSET mutant	USA	1990	A 69868-2	-	7/95
9680	AMON	MARA x PROMINENT	HOL	-	KA 68-1129	KARNA	-
9681	AMONTA	MARA x AM 64-2	HOL	-	KA 71-1119	KARNA	-
9683	AMORA_9683	-	HOL	1971	HETTEMA 61-390	HETTEMA ZONEN BV	-
9682	AMORA_9682	PREMIERE x ANOSTA	HOL	2000	BS 89-51	B. SCHAAP BV	12/00-07
9684	AMOROSA	ARINDA x IMPALA	HOL	2000	AR 87-103	AGRICO RESEARCH BV	17/03
9685	AMOUR	9559AB(2) x CARA	GB	1999	-	SCRI	18
9686	AMPERA	AGUTI x PONTO	BRD	1998	-	F. FELDHOFER	-
9687	AMRED	AMARYL x J 5589	HOL	1980	VAN DE SCHAAF 63-43-	D. VAN DE SCHAAF	-
9688	AMSEL	AQUILA_9787 x FLAVA	DDR	1956	-	INSTITUT FUR PFLANZENZUCHTUNG GROSS-LUSEWITZ, ZUCHTSTATION LINDENHOF	2/62-81 15
9689	AMULET	-	HOL	2009	HZ 99-390	HZPC	-
9690	AMVA	LU. 56.220/94 x DR. McINTOSH	DEN	1969	-	-	2/69-75
9691	AMYL	171/7 x 155/6	CS	1971	-	-	2/73
9692	AMYLA_9692	FLAVA x BRA 293	BRD	1955	-	PAULSEN & HOLSCHER	2/57-81
9693	AMYLA_9693	PROMESSE x ELEMENT_?	FRA	1999	G87TT253.1	GERMICOPA SA	23
9694	AMYLEX	ZVIKOV x HR 126/11-67	TCH	1994	-	SELECTA PACOV, AS	16/96-00
9695	ANAIS	MONALISA x LIZEN	FRA	1997	-	GROCEP	23
9696	ANANASKARTOFFEL	TANNENZAPFEN synonym	-	-	-	-	-
9697	ANAR	BERLICHINGEN x ROSA KOMMERSONY	SU	1973	-	-	2/75-81
9698	ANASTASIA	AR 84-7516 x AR 81-205	HOL	2002	AR 91-492	AGRICO RESEARCH BV	12/04-05
9699	ANCILLA	EDELTRAUT x AQUILA_9787	BRD	1953	-	VON PFETTEN	2/57-62
9700	ANCO	MPI 44.335/37 x ACKERSEGEN	BRD	1959	-	VEREINIGTE SAATZUCHTEN EBSTORF	2/62-71 15
9701	AND 5-142	Y 2/56 x Y 2/56	CAN	-	-	-	-
17934	AND 97-15	AGRIA x INNOVATOR	HOL	-	-	S. ANDRINGA	-
9702	ANDANTE	1391.02 x FILEA	BRD	2003	SA 95-045-3	SAKA-RAGIS	-
9703	ANDEAN SUNSIDE	AR 89-1402 x AR 88-883	HOL	2008	AR 95-2058 (formerly	AGRICO RESEARCH BV	-
17951	ANDEANA	97.MT.106 B.182 x 99.H.32 A 3	GB	-	-	JAMES HUTTON INSTITUTE	-
9704	ANDERSSEN	UNFEHLBARE x UNFEHLBARE	GER	1876	-	-	6
9705	ANDES	ASTARTE_? x AM 66-42	HOL	1988	BOESJES 75-905	J. BOESJES	-
9706	ANDIJKER MUIS	MYATT'S ASHLEAF synonym (hol)	-	-	-	-	-
9707	ANDINA	(GRATA x YANA IMILLA) x CHATA BLANCA DE HUASAHUASI	PER	1976	-	CIP	-
9708	ANDINITA	GRETA_? x 378502	VEN	1987	380013,12	CIP	-
9709	ANDO	382-48_? x AGRA_?	SU	1973	-	-	-
9710	ANDOVER	ALLEGANY x ATLANTIC_?	USA	1996	NYE55-44	CORNELL UNIVERSITY	7/98
9711	ANDRA	ADRETTA x 1-71.17/6 N+B	DDR	1987	-	-	-
9712	ANDREA_9712	JAKOBI x seedling	BRD	1958	-	VON PFETTEN	-
9713	ANDREA_9713	NICOLA x GITTE	AUT	1985	-	NIEDER OSTERREICHISCHE SAATBAUGENOSSENSCHAFT	2/88
9714	ANDRIES	IMPERATOR x SIMSON_16171	HOL	<1913	-	K.L. DE VRIES	22
9715	ANDROMEDA	D 15413 x M 109-3	POL	2002	-	OLZNAS-SHR DYBOWO	-
9716	ANE	ANCO x EPOKA	SU	1984	-	-	-
9717	ANEMONE	VIOLA_17268 x FLAVA	DDR	1955	-	INSTITUT FUR PFLANZENZUCHTUNG GROSS-LUSEWITZ, ZUCHTSTATION WITTENMOOR	2/57
9718	ANETA	PONTO x F 3064/5	TCH	2003	-	VESA VELHARTICE, SLECHTENI A MNOZENI BRAMBOR, AS	-
9719	ANETT	48060 x MPI 44.1016/10	BRD	1964	-	-	2/69-71
9720	ANGELA_9720	672/529 x UP 5.338/28	BRD	1983	-	-	2/85
9721	ANGELA_9721	138/86/4368 x 654/86/6143	BRD	2000	-	KARTOFFELZUCHT BOHM	-
9722	ANGELIKA	DEUTCHES REICH x JUBEL	GER	1925	-	-	-
9723	ANGELIQUE	AMANDINE x LYRA	FRA	2016	-	GERMICOPA SA	-
9724	ANGUS LEADER	unknown	GB	<1900	-	-	20
9725	ANIA	BOBR x MERKUR_?	POL	1994	-	POTATO RESEARCH INSTITUTE STARE OLESNO	-
9726	ANIEL	INRA 55.1.1077 x SIRTEMA	FRA	1972	-	INRA	2/73-91 8/93-94
9727	ANIELKA	PILICA x BU 58.109/31N	POL	1997	STZ 3192	POTATO RESEARCH INSTITUTE STARE OLESNO	-
9728	ANIMO	EIGENHEIMER x SIMSON_16171	HOL	1900	-	G. VEENHUIZEN	5
9730	ANITA_9730	EVA_? x seedling	BRD	1965	-	-	2/69-73
9731	ANITA_9731	EBA x SATURNA	HOL	1980	NIJM 69-8	B. NIJMEIJER	-
9729	ANITA_9729	AC 25953 x USDA B 2131-3	MEX	<1960	US 135.7	ROCKEFELLER FOUNDATION	-
9732	ANIVIA	VOYAGER x RZ 93-503	HOL	2018	HZD 04-207	HZPC	-
9733	ANKY	AMORA_? x AMALIA_?	HOL	2012	BH 96-27	MAATSCHAP BOERHAVE VOF	-
9734	ANNA_9734	DABER x seedling	SWE	-	-	-	-
9735	ANNA_9735	ACKERSEGEN x GAMMAL SVENSK ROD	SWE	1947	-	SVERIGES UTSADESFORENING, SVALOF	2/54-62 15 20
9736	ANNA_9736	WELSA x LINZER ROSE	AUT	1985	-	SAATBAU LINZ	2/88-91
9737	ANNA_9737	OP 4051/2 x CARA	IRL	1994	C961/5	TEAGASC	-
9738	ANNABELL	ZPC 58-159 x ZPC 55-37	HOL	1974	V.D. WERFF 64-31	P.Y. VAN DER WERFF	2/75-85
9739	ANNABELLE	NICOLA x MONALISA	HOL	2001	RZ 91-2087	HZPC	17/03 23
9740	ANNE	IMPERATOR x SIMSON_16171	HOL	<1913	-	K.L. DE VRIES	22
9741	ANNELI	2-70.4154 N x AURALIA	DDR	1989	-	INSTITUT FUR PFLANZENZUCHTUNG GROSS-LUSEWITZ, ZUCHTSTATION LINDENHOF	-
9742	ANNI	73/117 x stamm SORAYA	BRD	1990	-	SAATZUCHT POHL	2/91
9743	ANOE	ROZEN x MONALISA	FRA	2003	136.93.1 formerly CL	GROCEP	23
9744	ANOKA	CHEROKEE x USDA B 402-1	USA	1964	-	-	2/69-85
9745	ANOSTA	OSTARA x PROVITA	HOL	1975	STOL 64-65	L.D. STOL	2/75-91 12/77-07 16/96-00 17/97-03
9746	ANOUK	AMPERA x AR 95-1073	HOL	2014	AR 03-3410	AGRICO RESEARCH BV	-
9747	ANSJE	CIV 51-114 x CIV 54-1227	HOL	1971	-	-	2/71-75
9748	ANSON	MIRA_? x F 53018	CAN	1981	-	AGRICULTURE CANADA, RESEARCH STATION ST. JOHN'S, NEWFOUNDLAND	13/91-93
9749	ANTAR	DÉSIRÉE x MARIS PIPER	GB	1987	DXMP 86	CAITHNESS POTATO BREEDERS LTD	2/88-91
9751	ANTARCTICA	NAVAN x PENTLAND IVORY	IRL	2017	-	TEAGASC	-
9750	ANTARES	((CAPELLA x BRA 9089) x FLAVA) x ORA	DDR	1961	-	INSTITUT FUR PFLANZENZUCHTUNG GROSS-LUSEWITZ, ZUCHTSTATION MALCHOW	2/69-73 15
9752	ANTEA	LISETA x ISCI 1481	ITA	-	ISCI 67	ISCI, EXPERIMENTAL INSTITUTE FOR INDUSTRIAL CROPS	-
9753	ANTI	513-78 x SUPER	SU	1995	-	JOGEVA	-
9754	ANTIGO	MENOMINEE x WIS 302.44-6	USA	1954	WIS D27.50	UNIVERSITY OF WISCONSIN	1 2/69-85 7/55
9755	ANTINA_9755	SPUNTA x VK 69-491	HOL	1995	AG 84-009	S.J. AMSING	-
9756	ANTINA_9756	PEPO_? x 335/89/447	BRD	2006	E 96/432/865	EUROPLANT PFLANZENZUCHT GMBH	-
9757	ANTINEMA	OBERARNBACHER FRUHE x (RECORD_? x CPC 1673-1 (adg))	BRD	1961	-	-	-
9759	ANTJE_9759	MPI 43.821/68 x BONA	BRD	1959	MPI 49.531/7	ASCHE-SAATZUCHT	2/62
9758	ANTJE_9758	EUREKA_? x ERICA_?	HOL	<1913	-	K.L. DE VRIES	5 22
9760	ANTOINET	HZ 87 AM 47 x VICTORIA_?	HOL	2007	JAN 98-30	A. JANSEN	-
9761	ANTONIA	ALLIANS x BELANA	BRD	2008	-	H. BERDING	-
9762	ANTS	SPEKULA x pollenmixture 1576-72 + AGRA	SU	1973	-	-	-
9763	ANUSCHKA	LEYLA x MARABEL	BRD	2004	-	EUROPLANT PFLANZENZUCHT GMBH	-
9764	ANYA	DÉSIRÉE x PINK FIR APPLE	GB	1996	SCRI.86.F.2 A 3	SCRI	-
9765	AO 92-021	AGRIA x PEPO_?	HOL	-	-	A. OOMS	-
9766	AP65(29)	PENTLAND DELL x 13 T 48	GB	-	-	-	-
9768	APACHE_9768	KONST 64-519 x WILJA	HOL	1986	KONST 72-1004	-	-
9767	APACHE_9767	STROMA x seedling	GB	2011	-	ZELA J. DOIG	-
9769	APART	-	BRD	2000	-	NORIKA	-
9770	APATIT	EXTASE_? x RHEINHORT	BRD	1976	-	-	2/75-77
9771	APEX	(KE 67 189 x RENEMA) x NPI 74 003	BRD	-	-	SAATZUCHT H. LEMBKE	-
9772	APHRODITE	JAERLA x ZPC 55-37	HOL	1990	VAN DER ZEE 71-12	F.G. VAN DER ZEE	2/91
9773	APIS	seedling x seedling	BRD	1965	V. MOREAU N 103/3	-	-
9774	APOLENA	NORA_? x SIRA	TCH	2000	-	VYSOCINA VYKLANTICE, AS	16/00
9775	APOLLINE	SAFRANE x G81TT155.1	FRA	2003	G93TT028013	GERMICOPA SA	23
9777	APOLLO_9777	LANGE WOLKAMMERS x JAUNE D'OR	HOL	1912	-	K.R. VELTHUIS	5
9779	APOLLO_9779	CAPELLA x BRA 9089	DDR	1956	-	LEMBKE	2/69-85
9776	APOLLO_9776	KERNE x LENNON 5003.29_?	FRA	1970	-	LA COOPERATIVE DE LENNON ET F. LEVIEL	2/71-91 8/93-94 23 24/84-89, see APOLLONIA
9778	APOLLO_9778	FURSTENWALDER x PAULSEN 494/89	GER	<1920	-	-	-
9780	APOLLONIA	APOLLO_9776 synonym	HOL	-	-	-	12/76-87
9781	APPELL	ESCORT x ANNIKA	SWE	1997	SW 91136	SVALOF-WEIBULL	-
9782	APRILIA	STEMSTER x W 72-22-496	HOL	2001	YP 89-070 (formerly	IJSSELMEERPOLDERS BV	12/07
9783	APRIORI	transgenic KARNICO	HOL	1998	TBK 50-13	KARNA	12/99-02
9784	APROPEC	transgenic KARNICO	HOL	-	TBK 50-33	KARNA	-
9785	APROPOS	transgenic KARNICO	HOL	1999	TBK 50-66	KARNA	12/99-02
9786	APTA	seedling x HINDENBURG	BRD	1951	RADDATZ 270/41	RADDATZ	2/54-75 15
9787	AQUILA_9787	(((POLANIN x EF XII-2) x JUBEL) x HINDENBURG) x KONSURAGIS	GER	1942	BRA 6/33	BIOLOGISCHE REICHSANSTALT FUR LAND- UND FORSTWIRTSCHAFT	2/54-81 15
9788	AQUILA_9788	SAGITTA_? x RZ 96-157	HOL	2018	-	HZPC	-
9789	AQUILON	HUDSON x CAMPBELL 13	CAN	1999	-	LES BUISSONS RESEARCH CENTER	-
18127	AR 01-0420	LAURA_? x RODEO	HOL	-	-	AGRICO RESEARCH BV	-
9790	AR 74-43-17	SALVIA x AMIRES	HOL	-	-	AGRICO RESEARCH BV	-
9791	AR 74-78-1	VIOLETTA x SINAEDA	HOL	-	-	AGRICO RESEARCH BV	-
9793	AR 76-168-1	VULKANO x VAKON	HOL	-	-	AGRICO RESEARCH BV	-
9794	AR 76-191-5	PROMESSE x HYDRA	HOL	-	-	AGRICO RESEARCH BV	-
9795	AR 76-199-3	GE 64-491 x VAKON	HOL	-	-	AGRICO RESEARCH BV	-
9792	AR 76-34-3	PRUMMEL 68-1515 x VK 69-491	HOL	-	-	AGRICO RESEARCH BV	-
9796	AR 77-175-3	STANIA x BARAKA	HOL	-	-	AGRICO RESEARCH BV	-
9797	AR 80-31-20	RENSKA x AR 75-131-18	HOL	-	-	AGRICO RESEARCH BV	-
9799	AR 85-101-08	AM 78-3778 x AM 78-3704	HOL	-	-	AGRICO RESEARCH BV	-
9800	AR 85-102-1	AM 78-3778 x W 72-22-496	HOL	-	-	AGRICO RESEARCH BV	-
9801	AR 85-2504	AR 73-21-11 x BM 78-286	HOL	-	-	AGRICO RESEARCH BV	-
9798	AR 85-96-13	AM 78-3736 x AM 78-3704	HOL	-	-	AGRICO RESEARCH BV	-
9802	AR 88-156	NENA x seedling	HOL	-	-	AGRICO RESEARCH BV	-
9804	AR 89-1204	ILSE x AM 82-1813	HOL	-	-	AGRICO RESEARCH BV	-
9803	AR 89-658	AGRIA x GRANOLA	HOL	-	-	AGRICO RESEARCH BV	-
9805	AR 90-469	AR 83-303 x AR 80-127-5	HOL	-	-	AGRICO RESEARCH BV	-
18024	AR 91-1265	ARF 87-0601 x AM 82-137	HOL	-	-	AGRICO RESEARCH BV	-
9806	AR 91-1292	ARF 87-801 x AR 80-127-5	HOL	-	-	AGRICO RESEARCH BV	-
9807	AR 92-1146	GE 82-961 x AM 82-1827	HOL	-	-	AGRICO RESEARCH BV	-
9808	AR 93-0562	LEYLA x KONST 85-1002	HOL	-	-	AGRICO RESEARCH BV	-
9809	AR 95-0319	BM 88-650 x ARIELLE	HOL	-	-	AGRICO RESEARCH BV	-
9810	AR 96-1126	AR 89-1328 x BRODDICK	HOL	-	-	AGRICO RESEARCH BV	-
9811	AR 97-0942	CHARLOTTE x AMANDINE	HOL	-	-	AGRICO RESEARCH BV	-
9812	AR 97-1032	CHARLOTTE x 88-55-1	HOL	-	-	AGRICO RESEARCH BV	-
9813	AR 97-3034	AR 88-1017 x AR 85-2504	HOL	-	-	AGRICO RESEARCH BV	-
9814	AR 97-3296	AR 85-101-08 x AR 89-1203	HOL	-	-	AGRICO RESEARCH BV	-
9815	AR 98-1009	AR 91-1265 x IMPALA	HOL	-	-	AGRICO RESEARCH BV	-
9816	AR 99-0669	AR 93-1072 x INNOVATOR	HOL	-	-	AGRICO RESEARCH BV	-
9817	AR 99-1184	EVITA_? x AR 93-1177	HOL	-	-	AGRICO RESEARCH BV	-
9818	ARACAUNA MUSCA	-	CHL	<1889	-	-	6
9819	ARANKA	SPUNTA x OCTAVIA	HOL	1997	YP 82-056	IJSSELMEERPOLDERS BV	12/03-04
9820	ARANYALMA	ZWICKAUER FRUHE GELBE x HINDENBURG	HUN	1939	-	J. ESZENYI & V. TEICHMANN	2/57-73 15
9821	ARANYKINCS	27 x MERKUR_13892	HUN	1968	-	-	-
9822	ARAUCANA	SERRANA x HUINKUL	ARG	1992	-	INTA	-
9823	ARBOR GLOBE	LABELLE_? x ND 860-2	CAN	2013	PR 90-18-3	J. & R. COFFIN	-
9824	ARCADE	AGRIA x VK 69-491	HOL	1999	SP 84-22-2	O. SPRIENSMA	12/99-06 17/03
9825	ARCHIDEYA	51.4149001-80 x ZH. 78.496-07	BLR	1999	-	-	-
9828	ARCONA_9828	MARA x VTN 62-33-3	HOL	1979	KA 70-126	KARNA	-
9827	ARCONA_9827	SA 92-017-1 x SA 90-210-81	BRD	2006	SA 98-002-2	SAKA-RAGIS	-
9826	ARCTIC SEEDLING	GREEN MOUNTAIN seedling	USA	-	-	-	-
9829	ARDEAL	MERKUR_13892 x MERKUR_13892	ROM	1930	-	STATIUNEA DE CERCETARI AGRONOMICE, CLUJ	15
9830	ARDECHE	STAYER x AR 02-2139	HOL	2017	AR 07-2451	AGRICO RESEARCH BV	-
9831	ARDENTA	ERNTESTOLZ x AR 76-191-5	HOL	1997	AR 83-8508	AGRICO RESEARCH BV	12/99-00
9832	ARDINO	LEKKERLANDER x VE 60-180	HOL	1972	OFFEREINS 65-72	H. OFFEREINS	-
9833	ARDON	HAVILA x KA 68-1306	HOL	-	KA 73-958	KARNA	-
9834	ARENA	GRANOLA x GUSTO	BRD	1992	-	SAATZUCHTWIRTSCHAFT FIRLBECK KG	-
9835	ARENAC	USDA B 595-76 x IA 872-4	USA	1962	IA 1111-8	USDA & UNIVERSITIES OF IOWA & MICHIGAN	2/69
9836	ARENE	DÉSIRÉE x BARAKA	ESP	1981	-	-	-
9837	ARENSA	OLYMPIA_14689 x MPI 44.335/7	BRD	1959	-	VON KAMEKE	2/62-75
9838	ARES	AGRIA x CARA	AUT	1997	-	NIEDER OSTERREICHISCHE SAATBAUGENOSSENSCHAFT	-
9839	ARESKA	EUREKA_? x VK 69-491	HOL	1995	AR 81-8101	AGRICO RESEARCH BV	-
18025	ARF 87-0601	(ABPT 60 x ALCMARIA) x BIANKA	HOL	-	-	AGRICO RESEARCH BV	-
17923	ARGANA	AGRIA x VALOR	DEN	2018	-	DANESPO	-
9841	ARGO	APOLLO_9779 synonym	CZ	-	-	-	2/57-62 15
9842	ARGOS	143/27 x CARA	GB	1994	16.86	CAITHNESS POTATO BREEDERS LTD	18
9843	ARGYLL FAVOURITE	unknown	GB	-	-	-	20
9844	ARI	RECORD_? x KATAHDIN	HOL	1950	ZPC 40-405	FRIESE MIJ. VAN LANDBOUW	2/54-81 12/51-75 20
9845	ARIADNA	S 18/7 x SAGITTA_15875	SU	1975	-	-	-
9846	ARIANE	MANNA x SAIDA	FRA	1984	-	FEDERATION DES SYNDICATS BRETONS	2/85-91 8/93-94 24/84-89
9847	ARIATA	RZD 95-1618 x VR 00-48	HOL	2016	KWS 06-1069	KWS POTATO	-
9848	ARIELLE	NICOLA x AR 73-21-27	HOL	1999	AR 87-451	AGRICO RESEARCH BV	12/02-07 17/03
9849	ARIETIS	AGRIA x ARIANE	FRA	2006	-	STATION DE RESERCHE DU COMITE NORD	-
9850	ARINA	dms x PRIEKULSKY RANNY	SU	1977	-	-	-
9851	ARINDA	VULKANO x AR 74-78-1	HOL	1993	AR 80-45-20	AGRICO RESEARCH BV	8/93-94 17/97-03
9852	ARISTO_9852	EIGENHEIMER x FLAVA	HOL	1959	ZINGSTRA 47-54	J. ZINGSTRA	2/62 12/59-61
9853	ARISTO_9853	-	HOL	1995	ZINGSTRA 80-32	J. ZINGSTRA	-
9854	ARIZONA	UK 150-19D22 x MASCOTTE	HOL	2009	AR 98-313	AGRICO RESEARCH BV	-
9855	ARJAN	REAAL x DEKKER 61-12	HOL	1980	MURO 67-14-03	MURO BV (A. MULDER & J. ROELES)	2/79-85 12/80-83
9856	ARKA	MPI 19268_? x GINEKE	HOL	1961	KONST 53-212	J.P.G. KONST	2/62-91 12/65-86
9857	ARKADIA	PG 425 x PERKOZ	POL	1992	-	-	10/92-93
9858	ARKULA	AXILIA x (SASKIA x SCHWALBE)	DDR	1975	-	INSTITUT FUR KARTOFFELFORSCHUNG GROSS-LUSEWITZ	2/75-91 11/90-93 12/82-93 17/97
9859	ARLANDA	-	HOL	2007	KA 96-0735	AVERIS SEEDS	-
9860	ARLETTA	IMPALA x AR 76-168-1	HOL	1998	AR 85-502	AGRICO RESEARCH BV	-
9861	ARLUCEA	ESTIMATA synonym (esp)	-	-	-	-	21
9862	ARMA	S 62-47-1 x MARIS PIPER	GB	1986	L 2651/209	-	2/88-91 7/88 11/90
9864	ARMADA_9864	EXTASE_? x AVENIR_?	HOL	1973	STOL 62-1425	L.D. STOL	-
9863	ARMADA_9863	RIANTA x AR 76-168-1	HOL	1996	AR 83-3203	AGRICO RESEARCH BV	17/03
9865	ARMEN	DIVA x Q59.3	FRA	1979	-	FEDERATION DES SYNDICATS BRETONS	2/79-91 24/84-86
9866	ARMIN	FABULA x CARRERA	HOL	2018	FOB2006-146-004	F. ZWART	-
9867	ARMINIUS	INDUSTRIE x HINDENBURG	GER	1927	-	-	-
9868	ARMUNDO	BM 77-2095 x AR 76-168-1	HOL	1997	AR 84-1205	AGRICO RESEARCH BV	-
9869	ARNICA	BINTJE x SVP 51-269	HOL	1967	HAISMA 59-38-5	J.P. HAISMA	2/69-81
9870	ARNIKA_9870	DEUTCHES REICH x JUBEL	GER	1914	-	VON KAMEKE	-
9871	ARNIKA_9871	GRANOLA x MPI 71.241/50	BRD	1988	873,04	SAKA	2/88-91 16/96-00
9872	ARNO	DELOS x AVENIR_?	HOL	1980	MANSHOLT 62-496	DR. R.J. MANSHOLT'S VEREDELINGSBEDRIJF BV	2/88-91
9873	ARNOVA	OBELIX x AR 76-168-1	HOL	1999	AR 86-192	AGRICO RESEARCH BV	12/99-07 17/03
9874	AROMA	8706 x LINZER ROSE	HOL	2001	DJM 93.07	D.J. MEIJER	-
9875	AROMATA	IMPALA x BRU 93-136	HOL	2014	VR 00-1110	KWS POTATO	-
9876	ARONIA	seedling x PEPO_?	BRD	1954	-	-	2/57
9877	AROOSTOCK WONDER	WHITE ROSE_? synonym	-	-	-	-	-
9878	AROSA	ALWARA x DUCA	BRD	1996	-	UNIPLANTA	-
9879	ARRABONA	BH 85-87 x BH 93-35	HOL	2006	BH 96-300R	MAATSCHAP BOERHAVE VOF	12/06-07
9880	ARRAN BANNER	ABUNDANCE x SUTTON'S FLOURBALL	GB	1927	-	D. MACKELVIE	2/54-91 8/93-94 11/90-93 12/38-39,51-80 14 15 20 21 24/84-86
9881	ARRAN BANNER PRECOSA	ARRAN BANNER mutant	HOL	1963	-	J.H.H. HEGGE	2/69-75 12/72
9882	ARRAN BARD	-	GB	1935	-	D. MACKELVIE	20
9883	ARRAN CAIRN	MAY QUEEN x PEPO_?	GB	1930	-	D. MACKELVIE	12/38-39 20
9884	ARRAN CHIEF	PATERSON'S VICTORIA x SUTTON'S FLOURBALL	GB	1911	-	D. MACKELVIE	2/69-71 2/79-81 3 20
9885	ARRAN COMET	DI VERNON x PEPO_?	GB	1956	-	D. MACKELVIE	2/69-91 11/90-93
9886	ARRAN COMRADE	unknown	GB	1918	-	D. MACKELVIE	3 20
9887	ARRAN CONSUL	PAUL KRUGER x FLOURBALL	GB	1924	-	D. MACKELVIE	2/54-91 11/93 14 15 20
9888	ARRAN CREST	EPICURE x FLOURBALL	GB	1928	-	D. MACKELVIE	2/54-62 12/32-35 20
9889	ARRAN LEADER	-	GB	1918	-	D. MACKELVIE	-
9890	ARRAN LUXURY	ARRAN VICTORY x FLOURBALL	GB	1929	-	D. MACKELVIE	-
9891	ARRAN PEAK	A.592 x HERALD	GB	1930	-	D. MACKELVIE	2/54-81 15 20
9892	ARRAN PILOT	MAY QUEEN x PEPO_?	GB	1930	-	D. MACKELVIE	2/54-91 11/90-93 12/34-35 15 20
9893	ARRAN ROSE	unknown	GB	1918	-	D. MACKELVIE	3 20
9894	ARRAN SCOUT	ABUNDANCE x USDA 24642	GB	1932	-	D. MACKELVIE	-
9895	ARRAN SIGNET	A.592 x B.858	GB	1934	-	D. MACKELVIE	20
9896	ARRAN TREASURE	ALLY synonym	-	-	-	-	-
9897	ARRAN VICTORY	ABUNDANCE seedling	GB	1918	-	D. MACKELVIE	1 2/54-91 3 15 20 21
9898	ARRAN VIKING	ARRAN PILOT x KATAHDIN	GB	1945	-	D. MACKELVIE	2/54-73 20
9899	ARRAN WHITE	WHITE ARRAN VICTORY synonym (ind)	-	-	-	-	20
9900	ARRIVA	-	HOL	2008	RZD 95-2248	HZPC	-
9901	ARROW	SOLARA x FRESCO	HOL	2004	AR 93-0084	AGRICO RESEARCH BV	12/06-07
9902	ARSENAL	AR 92-1146 x SILVESTER	HOL	2009	AR 98-851	AGRICO RESEARCH BV	-
9903	ARSY	PRIMURA x PATAWI	HOL	1984	MANSHOLT 67-295	DR. R.J. MANSHOLT'S VEREDELINGSBEDRIJF BV	2/85-91 12/88-93
9904	ARTANA	PROSNA x VK 69-491	HOL	1990	KU 78-75-83	G.J. KUPER	2/91
9905	ARTEMIS	RIANTA x RENSKA	HOL	2000	AR 87-39	AGRICO RESEARCH BV	12/00-04
9906	ARTIS	UP 0.711/44 x PANDA	BRD	1997	-	UNIPLANTA	-
9907	ARTORIA	MARA x VTN 62-33-3	HOL	1980	KA 70-106	KARNA	-
9908	ARTURIA	ELISE x ROSARA	HOL	2006	STET 98-33-15	STET HOLLAND BV	12/07
9909	ARTUS	unknown	BRD	1971	-	-	2/71
9910	ARVOR	unknown	FRA	1949	-	-	2/54
9911	ARYO	OVALGELBE x FURORE	FRA	1951	-	MALMONTE	2/54-62
9912	AS	HINDENBURG x CENTIFOLIA	NOR	1930	H x C pl 15	NORGES LANDBRUKSHOGSKOLES AKERVEKSTFORSOK	2/69-77, see ASPOTET
9913	ASAJA	MARA x KA 67-959	HOL	1981	KA 72-1693	KARNA	-
9914	ASANTA	378493.915 x pollenmixture	KEN	1991	381381.20	CIP	-
9915	ASHLEAF KIDNEY	MYATT'S ASHLEAF synonym	-	-	-	-	20
9917	ASHTOP FLUKE	-	GB	<1889	-	-	6
9916	ASHWORTH	NY CBP/1 x NY AQF/4	USA	1946	NY ECU-1	CORNELL UNIVERSITY	1 7/47
9918	ASOKA	SASKIA x SIRTEMA	HOL	1959	DOORNBOS 51-40	N.R. DOORNBOS	2/62-71 12/59-67
9919	ASPARGES	RATTE synonym (den)	-	-	-	-	-
9920	ASPECTA	MARA x VTN 62-33-3	HOL	-	KA 71-458	KARNA	-
9921	ASPIA	KARDIA_? x GRANOLA	SU	1995	-	-	-
9922	ASPIRANT	52.83.2 x ORION_?	FRA	2004	-	STATION DE RESERCH DU COMITE NORD	-
9923	ASPOTET	AS synonym	-	-	-	-	2/57-62,81 15
9924	ASSIA_9924	MPI 65.346/19 x UP 5.332/10	BRD	1980	-	UNIPLANTA	2/79-91
9925	ASSIA_9925	MPI 65.346/9 x UP 5.332/10	BRD	1980	-	UNIPLANTA	2/79-91
9926	ASSURETULI	unknown	SU	<1962	-	-	-
9927	ASTA	SVP 57-258 x SVP M 58-1162	HOL	1974	KONST 62-770	J.P.G. KONST	-
9928	ASTARTE_9928	RR 62-5-43 x VTN 62-69-5	HOL	1976	KA 68-1503	KARNA	2/75-91 12/76-03 17/97
9929	ASTARTE_9929	EIGENHEIMER x MYATT'S ASHLEAF	HOL	<1950	-	-	-
9930	ASTER	ADRETTA x 3-70.326/35	POL	1990	-	POTATO RESEARCH INSTITUTE ZAMARTE	10/92-93
9931	ASTERIX	CARDINAL_? x VE 70-9	HOL	1991	ZPC 79 N 148	ROPTA-ZPC	2/91 12/93-07 16/98-00 17/97-03 23
9932	ASTILLA	SASKIA x AMSEL	DDR	1968	-	-	2/69-91
9933	ASTOL	ELLES x AM 76-1048	HOL	1994	SMID 82-266	A. SMID	-
9934	ASTORIA	GESA x CILENA	BRD	1997	89-032-3	SAKA-RAGIS	-
9936	ASTRA_9936	1256A(23) x LIBERTAS	HOL	1959	RLWS 50-471	-	-
9935	ASTRA_9935	AQUILA_9787 x RECORD_?	CS	1973	-	-	2/73-88
9937	ASTRA_9937	10710.1 x P8-615	SU	1978	-	PRIEKULI PLANT BREEDING STATION	-
9938	ASTRA_9938	1125/1526 x QUARTA	BRD	1993	1624/1099	BAVARIA SAAT GMBH	-
9939	ASTRID	EVA_? x W 8233/3	BRD	1969	-	-	2/69-88
9940	ASUN	KENNEBEC x ALLERFRUEHESTE GELBE	ESP	1995	-	-	-
9941	ASVA	CLIVIA x KIVA	DEN	1989	-	LANDBRUGETS KARTOFFELFOND	2/91
9942	AT 8-483	MARITTA x CPC 1673-24 (adg)	HOL	-	-	-	-
9943	ATAHUALPA	373076.10 x pollenmixture 701452 + 702269	PER	1998	376180,6	CIP	-
9944	ATARA	MARA x VTN 62-33-3	HOL	1980	KA 72-545	KARNA	-
9945	ATD 62-2	TARGHEE x PI 365341.A1 (phu)	USA	-	-	-	-
9946	ATHENA	SOMMERSTAERKE x AMEX	FRA	1996	-	STATION DE RESERCHE DU COMITE NORD	-
9947	ATHENE_9947	ADIRONDACK x JUNO_12867	GER	1889	-	PAULSEN	see BRONDERSLEV
9948	ATHENE_9948	LORI x ANTJE_?	BRD	1964	-	-	2/69-71
9949	ATHLETE	AR 99-263-5 x MIRIAM	HOL	2011	AR 00-2085	AGRICO RESEARCH BV	-
9950	ATICA	RHEINHORT x 361/58	BRD	1971	-	RAGIS	2/73-91
9951	ATILLO	ASTARTE_? x AM 66-42	HOL	1993	OLDENBURGER 77-44-4	U. OLDENBURGER	8/93-94
9952	ATLANT	018-80 x 4952-20	BLR	2000	-	-	-
9953	ATLANTA_9953	KONSURAGIS x FLAVA	BRD	1950	-	-	2/54
9954	ATLANTA_9954	(JULIVER x PROMESSE) x (ACKERSEGEN x ?)	BRD	1990	-	NORDDEUTSCHE PFLANZENZUCHT HANS-GEORG LEMBKE KG	2/91
9955	ATLANTA_9955	(JULIVER x PROMESSE) x (JULIVER x PRUCERES)	BRD	1990	-	NORDDEUTSCHE PFLANZENZUCHT HANS-GEORG LEMBKE KG	2/91
9957	ATLANTIC_9957	PEPITA x DÉSIRÉE	USA	-	-	-	-
9956	ATLANTIC_9956	WAUSEON x LENAPE	USA	1976	USDA B 6987-56	USDA & UNIVERSITIES OF MAINE & FLORIDA	2/79-91 7/78 11/93 13/91-93
9958	ATLAS_9958	THORBECKE x PREFERENT	HOL	1932	-	-	12/32-36
9959	ATLAS_9959	(VORAN x AQUILA_9787) x seedling 49	AUT	1962	173/55	NIEDER OSTERREICHISCHE SAATBAUGENOSSENSCHAFT	2/69-81
9960	ATLAS_9960	SPUNTA x WILJA	FRA	1990	G78TT223.2	SOCIETE CLAUSE ET UNICOPA	2/91 8/93-94 23
9961	ATLEET	PANTHER_14835 x PROFIJT	HOL	1961	VBB 51-247	VEENKOLONIALE BOERENBOND	2/62-73 12/61-69
9962	ATOL	POMMERNBOTE x BU 18/87/59	POL	1978	-	-	2/79-91 10/92-93
17802	ATOLL	CARRERA x seedling	FRA	-	02 F 40.2	BRETAGNE PLANTS	-
9963	ATRELA	MARA x VTN 62-33-3	HOL	1983	KA 71-508	KARNA	2/85-91 12/83-88
9964	ATSONA	ESTIMA x VK 69-491	HOL	1991	STOL 76-759	L.D. STOL	-
9965	ATTU	ATLANTIC_? x WHITU	AUS	1994	-	AGRICULTURE VICTORIA	-
9966	ATZIMBA	US 133.3 x 52-AT-1	MEX	-	57-DZ-29	-	-
9967	AUCKLANDER SHORT TOP	SUPREME mutant	NZL	1910	-	-	2/79-81 14
9968	AUCKLANDER TALL TOP	SUPREME mutant	NZL	-	-	-	-
9969	AUGUSTA_9969	BONA x seedling	BRD	1951	-	VEREINIGTE SAATZUCHTEN EBSTORF	2/54-57 15 20
9970	AUGUSTA_9970	B777019-86N x QUARTA	BRD	2004	797/3/92 BD	KARTOFFELZUCHT BOHM	-
9971	AUK	RD 157-1-7 x RD 263-8-2	USA	1995	FL 1533	FRITO LAY CO.	-
9972	AULA	H 6747/60 x CLIVIA	BRD	1974	-	RAGIS	2/75-91
9973	AURA	OSTBOTE x ROSA_15703	FRA	1951	-	MAISON VILMORIN-ANDRIEUX	2/54-81
9974	AURALIA	WE. 58.7/49 N_? x AXILIA	DDR	1979	-	-	2/79-88
9976	AUREA_9976	renamed GAUNA	ESP	1980	-	-	2/79-81
9975	AUREA_9975	LADY ROSETTA x (SATURNA x PENTLAND DELL)	FRA	2007	-	STATION DE RESERCHE DU COMITE NORD	-
9977	AURELIA_9977	seedling x FLAVA	BRD	1965	-	-	2/69-73
9978	AURELIA_9978	CLARISSA_10891 x UP 8.351/1	BRD	1997	-	UNIPLANTA	-
9979	AURELIE	AURORA_9982 x AURORA_9982	GER	1879	-	-	6
9980	AURIGA	BONA x FRUHMOLLE	DDR	1961	-	INSTITUT FUR PFLANZENZUCHTUNG GROSS-LUSEWITZ	2/69-73 15
9982	AURORA_9982	-	GER	1873	-	-	6
9981	AURORA_9981	PROFIJT x SVP M 54-10	HOL	1972	BOESJES 58-4	J. BOESJES	2/73-91 12/78-07 17/97-03
9983	AURORE	RECORD_? x FLAVA	BEL	1951	-	-	2/54
18056	AURUM	SYLVANA x VOYAGER	HOL	2019	VDW 07-197	Y.P. VAN DER WERFF	-
9984	AUSMA	PAPA RUNA (adg) x GOLDEN MARVEL	SU	<1950	-	PRIEKULA PLANT BREEDING STATION	-
9985	AUSONIA	WILJA x KONST 63-665	HOL	1981	KONST 69-1104	J.P.G. KONST	2/81-91 11/90-93 12/84-98 16/96-98 17/97
9986	AUSTIN	ALBATA x MISS BIANKA	BRD	2016	ISP 18-6-06	INTERSEED POTATOES GMBH	-
9987	AUSTRALIAN	unknown	GB?	<1946	-	-	20
9988	AUSTRALISCHE KARTOFFEL	-	-	<1889	-	-	6
9989	AUTUMN GOLD	KRANTZ x DELTA GOLD	-	-	-	-	-
9990	AVALANCHE	DHS 70-1034-9 x MARIS PIPER	GB	1989	AG 79-12-40	J.E. COCKRAM	2/91 11/93
9991	AVALON	ARTEMIS x FRESCO	HOL	2005	LD 94-1001	A.J. VAN DER LINDE	12/07
17956	AVAMOND	AVENUE x KA 2005-0352	HOL	2020	KA 2010-1945	AVERIS SEEDS	-
9992	AVANCE	-	HOL	2004	VDZ 92-10	GEBR. VAN DER ZEE	-
9993	AVANO	KA 89-3516 x STABILO	HOL	2005	KA 95-1695	AVERIS SEEDS	-
9994	AVANTI	CLIMAX_? x AVENIR_?	HOL	1971	MANSHOLT 59-302	DR. R.J. MANSHOLT'S VEREDELINGSBEDRIJF BV	2/71-91 8/93-94 12/73-81 24/84-89
9995	AVANZI	-	ITA	1954	-	INSTITUTO DI AGRONOMIA GENERALE E COLTIVAZIONI ERBACEE	2/54-57
9996	AVARNA	KA 89-3516 x STABILO	HOL	2005	KA 95-1693	AVERIS SEEDS	12/06-07
9997	AVATAR	PALLINA x AVERIA	HOL	2017	KA 2007-0194	AVERIS SEEDS	-
9998	AVAYA	SERESTA x VE 71-105	HOL	2005	KA 96-0990	AVERIS SEEDS	12/07
9999	AVEKA	KARDENT x KARTEL	HOL	2001	KA 92-0882	AVERIS SEEDS	12/02-07
10000	AVENANCE	MERCURY x FLORIJN	HOL	2005	KA 96-0692	AVERIS SEEDS	12/07
17955	AVENGER	KA 2005-4238 x ACTARO	HOL	2020	KA 2010-1636	AVERIS SEEDS	-
10001	AVENIR_10001	ALBION_9497 x JAUNE D'OR	HOL	1904	-	G. VEENHUIZEN	5
10002	AVENIR_10002	ATHENE_9947 x JAUNE D'OR	HOL	1904	-	G. VEENHUIZEN	5
10003	AVENIR_10003	BIERMA D 21 x KATAHDIN	HOL	1957	BIERMA L 1093	I.H. BIERMA	2/57-91 12/57-74
10004	AVENTRA	SERESTA x KANJER	HOL	2005	KA 96-1334	AVERIS SEEDS	12/07
10005	AVENUE	KURAS x ME 93-D-0005	HOL	2010	KA 2001-2248	AVERIS SEEDS	-
10006	AVERIA	AM 78-3704 x KALIBER	HOL	2004	KA 93-0707	AVERIS SEEDS	12/04-07
10007	AVIALA	KALIBER x KA 89-0537	HOL	2004	KA 93-0587	AVERIS SEEDS	12/04-07
10008	AVIRON	VALIANT_? x BS 94-1624	HOL	2010	KA 2000-1218	AVERIS SEEDS	-
10009	AVITO	RH4X-064-4 x KA 95-1666	HOL	2013	KA 2004-504	AVERIS SEEDS	-
10010	AVIVA	KIMBERLEY CHOICE x (ARRAN VICTORY x KATAHDIN)	SAF	1997	-	ARC ROODEPLAAT	-
10011	AVON	1464-26 x USDA 96-56	CAN	1958	F 47013	AGRICULTURE CANADA, POTATO RESEARCH CENTRE, NEW BRUNSWICK	2/69-85 7/62 13/91
10013	AVONDALE_10013	CARA mutant	IRL	1982	HWK 2	-	2/85-91
10012	AVONDALE_10012	unknown	GB	<1900	-	-	20
10014	AWASH	I 1058 x 700111	ETH	1991	378501,3	CIP	-
10015	AWN 86514-2	KSA 195-96 x RANGER RUSSET	USA	-	-	-	-
10016	AXELLE	ELVIRA_? x CILENA	FRA	2002	91.58.1 formerly MAR	STATION DE RESERCH DU COMITE NORD	23
10017	AXILIA	SASKIA x ORA	DDR	1966	LU. 56.872/172	-	2/69-91
10018	AXION	KA 87-2306 x STABILO	HOL	2008	KA 97-0842	AVERIS SEEDS	-
10019	AXONA	76.PO.12.14.268 x D187	HUN	2004	-	SARPO KFT	-
10020	AYALA	ALDA x ALBERTA_?	ESP	1980	-	-	-
10021	AZA	DOMIN x ZAGLOBA_?	POL	-	-	-	-
10022	AZACETA	-	GER	-	RAGIS 6002	RAGIS	21
10023	AZALIA	CHEROKEE x R-16003	POL	1975	-	-	2/75-85
10024	AZIZA	SM 69-17 x VE 74-45	HOL	1991	SM 80-4	P.H. SMEENGE	12/94-98 17/97
10025	AZUL	unknown	ESP	-	-	-	19
10032	B 15-10	RADOSA x V 2-61	HOL	-	-	STICHTING VOOR PLANTENVEREDELING	-
10033	B 15-30	RADOSA x V 2-61	HOL	-	-	STICHTING VOOR PLANTENVEREDELING	-
17803	B 160/25/93	MV 982.034-87 x L 415/87	BRD	-	-	-	-
10034	B 17.64	MERRIMACK x HUINKUL	ARG	-	-	INTA	-
10027	B 2.63	HUINKUL x BALCARCE 13	ARG	-	-	INTA	-
10035	B 25.65	ATLEET x HUINKUL	ARG	-	-	INTA	-
10030	B 4-31	BINTJE x DHS 51-57-16	HOL	-	-	STICHTING VOOR PLANTENVEREDELING	-
17804	B 401/5/95	MA 88-429 x L 344/89/447	BRD	-	-	-	-
18037	B 410/11/89	KAROLIN x 2-71.696N	BRD	-	-	-	-
10036	B 74/501	MPI-seedling with spl x ASTARTE_?	BRD	-	-	-	-
10037	B 74/503	KROSTAR x AMALFY	BRD	-	-	-	-
10038	B 74/521	AMALFY x MPI-seedling with spg	BRD	-	-	-	-
10039	B 74/523	CLIVIA x MPI-seedling with vrn	BRD	-	-	-	-
10040	B 75/626	B 72/511 x B 72/576	BRD	-	-	-	-
10041	B 77/1010	B 74/503 x B 74/501	BRD	-	-	-	-
10042	B 77/1096	B 74/523 x B 77/521	BRD	-	-	-	-
17919	B 78.501.131	SPUNTA x HUINKUL	ARG	-	-	INTA	-
17918	B 86.573.4	B 78.501.131 x B 70.198.1	ARG	-	-	INTA	-
10031	B 9.57	SANTA RAFAELA x HUINKUL	ARG	-	-	INTA	-
10043	B 94/1339	B 77/1010 x ROPTA Y 14 F	BRD	-	-	-	-
18033	B 98/222/122	PRESTO x L 28/93/16	BRD	-	-	-	-
10046	B. 36178	B. 30263 x HYDRA	POL	-	-	-	-
10047	B. 53054	ADRETTA x KLARA_?	POL	-	-	-	-
10028	B.3_10028	(((CPC 2093(2) (sto) x ULSTER KNIGHT) x MENOMINEE) x ULSTER KNIGHT) x REAAL	HOL	-	-	-	-
10029	B.3_10029	REAAL x ((MENOMINEE x CPC 2093(2) (sto)) x ULSTER KNIGHT)	HOL	-	-	-	-
10045	B.3769	668-17 colchicined and selfed	HOL	-	-	STICHTING VOOR PLANTENVEREDELING	-
10044	B.858	MAJESTIC x USDA 24642	GB	-	-	-	-
10026	B1	XY.20 x 377964.5	PER	-	388972,22	CIP	-
10048	BAANBREKER	MYATT'S PROLIFIC x MYATT'S ASHLEAF	HOL	1910	-	K.R. VELTHUIS	5
10049	BABY BOOMER	AH 86-102 x (EIGENHEIMER x BERLIKUMER GEELTJE)	HOL	2009	-	A.H. HEIJBOER	-
17899	BABY LOU	BELANA x SA 03-012-4	BRD	-	-	SAKA	-
10051	BABY ROSE	RED SCARLETT x RZ 88-404	HOL	2016	HZ 99-482	HZPC	-
10050	BABYLON	AGRIA mutant	HOL	2016	BA 06-0001	R.K. BAKKER	-
10052	BACA_10052	IMANDRA x GIEWONT	POL	1966	-	-	2/71-77
10053	BACA_10053	EPOKA x POLONIA	POL	1966	-	-	2/71-77
10054	BAFANA	VICTORIA_? x FELSINA	HOL	2009	VR 98-1077	HANDELMAATSCHAPPIJ VAN RIJN BV	-
10055	BAIBA	FORTUNA_? x SCHLESISCHE KLOSSEL	SU	<1950	-	PRIEKULA PLANT BREEDING STATION	-
10056	BAILLA	-	FRA	2001	-	GROCEP	23
10057	BAILLIE	3071AB(1) x MARIS PIPER	GB	1981	8990(7)	SCRI	2/81-91 11/90-93
10058	BAKE-KING	GREEN MOUNTAIN x MERRIMACK	USA	1967	NY 3, 57G15-63S	CORNELL UNIVERSITY	2/69-85 7/67
10059	BAKONYI SARGA	2061143 x 1-71.17/6 N+B	HUN	1990	-	-	-
10060	BAKU	MPI 53.3111/486 x PLANET	BRD	1968	-	-	2/69-73
10061	BALANCE	BARTH x AUSONIA	HOL	1999	-	-	-
10062	BALATONI RÓZSA	87.3143 x KURODA	HUN	-	-	-	-
10063	BALBINA	B. 36416 x B. 36178	POL	1997	-	POTATO RESEARCH INSTITUTE BONIN	-
10064	BALCARCE 13	USDA 336-123 x DELTA GOLD	ARG	-	-	-	-
10065	BALDER_10065	HUMALDA x B 15-30	HOL	1985	ROPTA B 1214	ZPC	2/85-91 8/93-94
17926	BALDER_17926	AVENTRA x 99-CZA-5	DEN	2018	-	DANESPO	-
10066	BALLADE	Y 66-13-636 x AM 66-42	HOL	1998	FOBEK 81-F65-7	FOBEK	12/99-02 18
10067	BALLERINA	AGRIA x OBELIX	DEN	2006	93-BXL-13	LANDBRUGETS KARTOFFELFOND	-
10068	BALLON	SIRIUS_16187 x SIMSON_16171	HOL	1898	-	G. VEENHUIZEN	-
10069	BALLYDOON	HERALD x BRITISH QUEEN	GB	1931	-	McGILL & SMITH	2/69-91 20
10070	BALLYS	SPUNTA x W 72-19-443	HOL	1999	BAL 84-020-77	A. VAN BALLEGOOYEN	-
10071	BALMA	JAM x JAM	HOL	<1910	-	-	-
10072	BALMORAL	ULSTER DALE x OP 3211/6	IRL	1989	OP 4651/3	TEAGASC	2/91 11/93
10073	BALMORAL CASTLE	DUCHESS OF CONNAUGHT x WINDSOR CASTLE	GB	1912	-	A. PATON	3 (appendix III) 20
10074	BALTICA	AGRIA x VAN GOGH	BRD	1997	SA 90-241-2	SAKA-RAGIS	-
10075	BALTYK	R-483/13 x CARNEA	POL	1951	-	CENTRALNY ZARZAD SELEKCJI ROSLIN	2/69
10076	BAMBERGER HORNCHEN	unknown	GER	<1819	-	-	-
10077	BAMBINO	NAVAN x BOXER	GB	2005	93G312-17	CYGNET POTATO BREEDERS LTD.	-
10078	BAMIRA	PUCA TORALAPA synonym (cam)	-	-	CIP 720055	-	7/95
10079	BANANA	unknown	CAN	1990	-	-	7/93 13/91-93
10080	BANBA	SLANEY x ESTIMA	IRL	2000	T 52/65	TEAGASC	-
10081	BANNOCK RUSSET	A 75175-1 x A 75188-3	USA	1999	A 81473-2	USDA & UNIVERSITY OF IDAHO	7/02
10082	BANSEI-DANSHAKU-IMO	IRISH COBBLER mutant	JAP	-	-	-	-
10083	BANTOR	FURORE x CREBAS 44-1004	HOL	-	-	-	-
10084	BARAKA	SVP 50-358 x AVENIR_?	HOL	1971	BE 58-6-39	O. BRAAK	2/71-91 11/90 12/74-07 17/97
10085	BARANOVSKY	VORAN synonym (su)	-	-	-	-	-
10086	BARBARA_10086	MPI 64.956/68 x AM 62.740	BRD	1982	-	-	2/81-85
10087	BARBARA_10087	(CALIBAN x seedling) x (MAJESTIC x IDYLLE)	SU	<1950	-	PRIEKULA PLANT BREEDING STATION	-
10088	BARBORA	LYRA x PICASSO	CZ	2007	-	VESA VELHARTICE, SLECHTENI A MNOZENI BRAMBOR, AS	-
10089	BARCELONA	MONDIAL x FELSINA	HOL	2009	KM 01-64-45	H & J.M. KANNEGIETER	-
10090	BARD	Z. 79.36/20 x Z. 79.554/810	POL	1999	-	POTATO RESEARCH INSTITUTE ZAMARTE	-
10091	BARIL	AGRIA x W 72-22-496	HOL	2001	TZ 91-002	A.J.A. ZIJLMANS	12/05-07
10092	BARILL	GRANOLA mutant	HOL	1992	-	A.J.A. ZIJLMANS	-
10093	BARIMA	DUKE OF YORK x FRUHMOLLE	HOL	1953	RIETSEMA N 289	PGV	2/54-91 12/53-69
10094	BARLEY BOUNTY	M 5 B. x M 5 B.	GB	1922	-	-	3
10095	BARNA	DÉSIRÉE x CARA	IRL	1991	C354/46	TEAGASC	-
10096	BAROC	BP1 x 136-5	SAF	1997	-	-	-
10097	BARON	unknown	GB?	<1946	-	-	20
10098	BARONESA	LOMAN x LOMAN	BRA	-	-	-	-
10099	BARONESSE	-	BRD	1995	-	BAYERISCHE PFLANZENZUCHTGESELLSCHAFT EG & CO KG	-
10100	BARSA	MPI 57.1995/139 x USDA 96-56	ROM	1992	-	-	-
10101	BARTEK	IRGA x Z.84.144/1182	POL	2003	-	POTATO RESEARCH INSTITUTE ZAMARTE	-
10102	BARTINA	SATURNA x ZPC 62-75	HOL	1988	VDW 73-81	Y.P. VAN DER WERFF	2/88-91 17/97-03
10103	BARYCZ	PS 1573 x PROVITA	POL	1998	-	POTATO RESEARCH INSTITUTE BONIN	-
10104	BASABE	ROBIJN synonym (esp)	-	-	-	-	21
10105	BASADRE_10105	SEDAFIN x YY.3	PER	-	392780,1	CIP	-
10106	BASADRE_10106	MEX-32 x XY.9	PER	-	SDC89.612	CIP	-
10107	BASEKO	SERRANA x ATZIMBA	CON	1994	380583,8	CIP	-
10108	BASIN RUSSET	AR 97-3296 x AR 92-1042	HOL	2015	AR 04-3781	AGRICO RESEARCH BV	-
10109	BASTION	AGRIA x AM 71-1319	HOL	2008	FOB1997-129-012	R.J. BESTEMAN	-
10110	BASUKI	ATZIMBA x DTO-28	PER	1992	377785,4	CIP	-
10111	BASZTA	PW 31 x GRANOLA	POL	1996	-	POTATO RESEARCH INSTITUTE MLOCHOW	-
10112	BATAVEN	BEAUTY OF HEBRON x MYATT'S ASHLEAF	HOL	1912	-	K.R. VELTHUIS	5
10113	BATAVIA	-	HOL	2008	RZD 95-1187	HZPC	-
10114	BATO	RODE STAR x PEPO_?	HOL	1929	-	P. SNEEUW	2/54-71 12/29-31,34-35
10115	BATOCHE	REDSKIN_? x SCOTT 2774-3R	CAN	1976	-	AGRICULTURE CANADA, POTATO RESEARCH CENTRE, SASKATCHEWAN	13/91-93
10116	BAYSIDE RED	COASTAL RUSSET x F 92028	CAN	2013	F 03004, 13672-03	AGRICULTURE & AGRI-FOOD CANADA	-
10117	BC 0/4	-	USA	-	-	-	2/54-73
10118	BC 1034	USW 5295-7 x USW 5337-3	HOL	-	-	LABORATORY OF PLANT BREEDING, WAGENINGEN UNIVERSITY	-
10120	BC REDS	unknown	CAN	2008	-	V. GONVICK	-
10119	BC8370-4	W 284-1 x TARGHEE	USA	-	-	-	-
10121	BEA	ARI x BELKA	HOL	1954	ZPC 45-35	ZPC	2/57-91 8/93-94 12/54-93 23 24/84-89
10122	BEACON CHIPPER	unknown	USA	2005	-	MICHIGAN STATE UNIVERSITY	7/06
10123	BEATA	PW 31 x B. 36178	POL	1997	-	POTATO RESEARCH INSTITUTE BONIN	-
10124	BEATE	CARNEA x DS X AS-737	NOR	1966	-	-	2/77-91
10125	BEAUTY OF BUTE	-	GB	1890	-	J. HERON	3 20
10126	BEAUTY OF HEBRON	GARNET CHILI x GARNET CHILI	USA	1878	-	COY	1 3 6
10127	BEDALIN	RADOSA x CEB 70-162-23	HOL	1996	OS 81-38-3	O. SPRIENSMA	-
10128	BEETS 84-85-32	NICOLA x SANTÉ	HOL	-	-	J. BEETS	-
10129	BEETSMA 38-19	THORBECKE x BATO	HOL	-	-	-	-
10130	BEKAS	PS 1537 x PERKOZ	POL	1993	-	-	10/93
10131	BEKO	VERA_17204 x AQUILA_9787	AUT	1962	55/55	NIEDER OSTERREICHISCHE SAATBAUGENOSSENSCHAFT	2/69-81
10132	BEKRA I	2242-3 x 648	SU	1968	-	-	-
18098	BELAMI	CASTELINE x E93.77.13	FRA	2019	07.49.1	STATION DE RESERCH DU COMITE NORD	-
10133	BELANA	MILVA_? x E 87/66	BRD	2000	P 92/388	H. BERDING	-
10134	BELCANTO	RIANTA x BM 544-78	BRD	1994	BM 3742-24	KARTOFFELZUCHT BOHM	-
10135	BELCHIP	WAUSEON x LENAPE	USA	1978	USDA B 6987-29	USDA & UNIVERSITIES OF MAINE & FLORIDA	2/79-91 7/80 13/91-93
10136	BELDA	ALLERFRUEHESTE GELBE x KATAHDIN	ESP	1980	-	-	2/79-91
10137	BELETE	387170.16 x 389746.2	ETH	2009	393371,58	CIP	-
10138	BELI	KARAT_? x 2-71/696 N	BRD	1988	-	INSTITUT FUR PFLANZENZUCHTUNG GROSS-LUSEWITZ, ZUCHTSTATION LINDENHOF	-
10139	BELICIA	S 90-1101-3 x S 90-1102-1	HOL	-	KA 91-1021	AVERIS SEEDS	-
10140	BELINDA	mutant	AUT	1979	-	NIEDER OSTERREICHISCHE SAATBAUGENOSSENSCHAFT	2/79-81
10141	BELITA	AM 66-148 x VTN 62-33-3	HOL	1986	ENTING 71-916	L.E. ENTING	2/88-91 12/86-96
10142	BELJADE	CS 74109-8 x F 66011	CAN	2014	F 93038	AGRICULTURE & AGRI-FOOD CANADA	-
10143	BELKA	BELLE DE FONTENAY x KATAHDIN	HOL	-	-	-	-
10145	BELLA_10145	-	HOL	1893	-	G. VEENHUIZEN	-
10146	BELLA_10146	BONA x dms-hybrid	BRD	1956	EBSTORF 47/4	-	2/57-71
10144	BELLA_10144	S 6/69 x ROSARA	CZ	2008	-	VESA VELHARTICE, SLECHTENI A MNOZENI BRAMBOR, AS	-
10147	BELLADONNA_10147	ZEEUWSE BLAUWBONTEN x ALPHA_?	HOL	1911	-	K.R. VELTHUIS	5
10148	BELLADONNA_10148	CLIVIA x seedling	BRD	1973	-	-	2/73-88
10149	BELLADONNA_10149	GESA x LYRA	BRD	1997	-	SAKA-RAGIS	-
10150	BELLANITA	AR 97-1032 x AR 97-0942	HOL	2016	AR 05-1251	AGRICO RESEARCH BV	-
10151	BELLAPRIMA	-	BRD	2007	-	BOHM-NORDKARTOFFEL AGRARPRODUKTION	-
10152	BELLAROSA	L 6132/5 x VINETA_?	BRD	2004	-	NORDKARTOFFEL ZUCHTGESELLSCHAFT MBH	-
10153	BELLE D'AOUT	BRISE DU NORD x QP88147.03	CAN	2011	QP96139.01	LES BUISSONS RESEARCH CENTRE	-
10154	BELLE DE FONTENAY	unknown	FRA	1885	-	unknown	2/54-91 4 8/93-94 12/34-35 23 24/84-89
10155	BELLE DE LOCRONAN	51 B x PLUIE D'OR	FRA	1952	-	SOCIETE SOLANUM TOURNEUR	2/57-73
10156	BELLEFLEUR	REDSTAR x LAURA_?	HOL	2013	JP 02-0053	T. JIPPES	-
10157	BELLEISLE	834C(29) x F47024	CAN	1974	F 58010	AGRICULTURE CANADA, POTATO RESEARCH CENTRE, FREDERICTON	2/75-85 7/75 13/91-93
10158	BELLEZA	NICOLA x ROSA_?	HOL	1999	BEETS 85-113-54	J.C.A. BEETS	-
10159	BELLINDA	287/89/128 x BELANA	BRD	2006	B 98/258/189	KARTOFFELZUCHT BOHM	12/07
10160	BELLINI	MONDIAL x FELSINA	HOL	2001	KM 91-22-22	H. & J.M. KANNEGIETER	12/04-07
10161	BELLONA	SVP 50-2085 x SVP M 54-201	HOL	1969	RADEMAKERS 59-418	M. RADEMAKERS	2/69-91 12/72-74
10162	BELMONDA	MARABEL x LEYLA	BRD	2010	SA 02-006-7	SAKA	-
10163	BELMONT	RARITAN x F 51013	CAN	1991	F 70021	AGRICULTURE CANADA, POTATO RESEARCH CENTRE, NEW BRUNSWICK	7/95 13/91-93
10164	BELOPLJOT	unknown	SU	<1962	-	-	-
10165	BELORUSSKY 3	JASEN x 1-71.17/6 N+B	SU	1989	-	-	-
10166	BELORUSSKY KRACHMALISTY	1834-20 x 1724-34	SU	1970	-	-	2/75-81 (BJELORUSSKII KRACHMALISTYJ)
10167	BELORUSSKY RANNY	EPICURE x PRIEKULSKY RANNY	SU	1969	-	-	2/71-81
10168	BELOSNEZHKA	FANFARA x (IMANDRA x PRIEKULSKY RANNY)	SU	-	-	-	-
10169	BELOUSOVSKY	4241-12 x AKSENOVSKY	RUS	1995	-	-	-
10170	BELOYARSKY RANNY	IRISH COBBLER x ((EPICURE x dms) x GLUCKAUF) x CENTIFOLIA x EARLY ROSE	RUS	1990	-	-	-
10171	BELRUS	PENOBSCOT x W 39-1	USA	1978	USDA B 7147-8	USDA & UNIVERSITIES OF MAINE & FLORIDA	2/79-91 7/81 (see page 202) 13/91-93
10172	BELUGA	-	BRD	2000	-	NORIKA	-
10173	BELVEDERE	SOLARA x KONST 92-1928	HOL	2008	KONST 97-1021	KONST RESEARCH BV	-
10177	BEN CRUACHAN	unknown	GB	1924	-	A. PATON	3 20
10184	BEN LOMOND	unknown	GB	1924	-	A. PATON	3 (appendix III) 20
10176	BENALT	-	GB?	<1946	-	-	20
10178	BENEDETTA	JOHANNA_12816 x AQUILA_9787	BRD	1951	-	VON PFETTEN	2/62-69, see BENEDIKTA
10179	BENEDIKTA	BENEDETTA synonym	-	-	-	-	2/54-57 15
10180	BENEST	-	GB?	<1946	-	-	20
10181	BENIAKARI	HOKKAI 61 x R392-50	JAP	1994	84067-46	-	-
10182	BENIHISASHI	W 862207-1 x W 872209-5	JAP	-	-	-	-
10183	BENIMARU	LEMBKES FRUHE ROSEN x PEPO_?	JAP	1938	-	-	2/54-91
10185	BENNO VRIZO	DEKKER B 7-16 x PROVITA	HOL	1994	DEKKER 495-1-P	B. DEKKER	17/97
10186	BENOL	WAALSTER x VTN 62-33-3	HOL	1984	BENO 69-2-46	F.E. BENNEMA	2/85-88
10187	BERBER	ALCMARIA x ROPTA P 365	HOL	1984	ROPTA B 7	ZPC	2/85-91 11/93 12/90-07 16/96-00 17/97-03
10188	BERCHTA	BISMARCK seedling	GER	<1938	-	-	-
10189	BEREGINYA	RENEMA x C-1656-73	UKR	1992	-	-	-
10190	BEREZKA	2242-3 x 706	SU	1968	-	-	-
10191	BERGEN	ACKERSEGEN synonym (por)	-	-	-	-	-
10192	BERGERAC	VITELOTTE NOIRE x MISS BIANKA	HOL	2013	BH 03-10	MAATSCHAP BOERHAVE VOF	-
10193	BERITA	AC 25953 x AC 25953	MEX	1959	-	ROCKEFELLER FOUNDATION	-
10194	BERLICHINGEN	CENTIFOLIA x PEPO_?	GER	1927	-	POMMERSCHE SAATZUCHT GESELLSCHAFT	2/54-81 15
10195	BERLIKUMER GEELTJE	unknown	HOL	<1890	-	-	2/54-71
18104	BERMUDA	LADY ROSETTA x INNOVATOR	IRL	2020	-	TEAGASC	-
10196	BERNADETTE	290/76 x GRANOLA	BRD	2002	9915	SAATZUCHT FRITZ LANGE KG	12/03-07 23
18113	BERNICE	ACTRICE x SATINA	HOL	2020	FOB2008-155-267	J. DARWINKEL	-
10197	BEROLINA	LARA_? x EBSTORF 65/687	BRD	1977	-	-	2/77-91
10198	BERWICK CASTLE	VERMONT GOLD COIN x RED KIDNEY_?	GB	1917	-	-	3 (appendix III)
10199	BERYL	EPOKA x BU 58.109/31N	POL	1979	-	-	2/79-91 10/92
10200	BESELER	DEUTSCHES REICH x JUBEL	GER	1916	-	-	-
10202	BEST OF ALL	EARLY MARKET_11436 synonym	-	-	-	-	-
10203	BEST OF ALL	BRITISH QUEEN synonym	-	-	-	-	-
10201	BEST OF ALL	MAGNUM BONUM_? x FOX'S SEEDLING	GB	1887	-	J. CLARK	3 (appendix III)
10204	BETA	FRUHBOTE x KAISERKRONE_?	POL	1951	-	CENTRALNY ZARZAD SELEKCJI ROSLIN	2/62-73
10205	BETE	13108.2 x WILJA	LAT	1994	-	PRIEKULI PLANT BREEDING STATION	-
10206	BETEKA	SOUVENIR x JAUNE D'OR	HOL	1942	VEENHUIZEN 3174	B.E. VEENHUIZEN	2/54-57 12/42-49
10207	BETTINA	FRANZI x 795/883	BRD	1988	-	BAVARIA SAAT	2/88-91 16/96-00
10208	BETTY	PIKE x JENNY	FRA	2017	G07TT192007	GERMICOPA SA	-
10209	BETULA	IMPERATOR x ISMENE	GER	1921	-	-	-
10210	BEUKENSTAMMEN	unknown	HOL	<1845	-	-	-
10211	BEVELANDER	BRAVO_10436 x PREFERENT	HOL	1925	-	F. DE GROENE (MIJ. DE WILHELMINAPOLDER)	2/54-91 4 12/25-69 21
18121	BEYONCE	AR 94-2061 x LADY JO	HOL	2019	AR 08-3271	AGRICO RESEARCH BV	-
10212	BEZANA	INDUSTRIE mutant	ESP	-	-	ESTACION DE MEJORA DE LA PATATA, ITURRIETA	19 21
10213	BEZHITSKY	HYDRA x NEMESHAEVSKY JUBILENY	RUS	1993	-	-	-
10214	BF 15	BELLE DE FONTENAY x FLAVA	FRA	1947	-	INRA	2/54-91 8/93-94 15 23 24/84-89
10215	BH 82-168	UKAMA x VE 70-9	HOL	-	-	MAATSCHAP BOERHAVE VOF	-
10216	BH 84-212	AM 78-3736 x VK 69-491	HOL	-	-	MAATSCHAP BOERHAVE VOF	-
10217	BH 85-87	AR 77-175-3 x BILDTSTAR	HOL	-	-	MAATSCHAP BOERHAVE VOF	-
10218	BH 89-33	BM 836-663 x ANOSTA	HOL	-	-	MAATSCHAP BOERHAVE VOF	-
10219	BH 93-30	MINERVA x AR 84-601	HOL	-	-	MAATSCHAP BOERHAVE VOF	-
10220	BH 93-35	MINERVA x AR 84-601	HOL	-	-	MAATSCHAP BOERHAVE VOF	-
10221	BICOLOR	-	ITA	<1889	-	-	6
10222	BIE 91-217	CARA x ROBINTA	HOL	-	-	D. BIEMOND BV	-
10224	BIE 92-1027	HZ 87 W 11 x ROBINTA	HOL	-	-	D. BIEMOND BV	-
10223	BIE 92-970	HZ 85 H 135 x BIE.J 83 874 534	HOL	-	-	D. BIEMOND BV	-
17935	BIE 93-1101	HZ 81-A-97 x FELSINA	HOL	-	-	D. BIEMOND BV	-
10225	BIE 93-619	DIVINA x FABULA	HOL	-	-	D. BIEMOND BV	-
10226	BIE 93-628	DIVINA x MONDIAL	HOL	-	-	D. BIEMOND BV	-
10228	BIE 94-1089	MONALISA BIE.J 88 A61 100	HOL	-	-	D. BIEMOND BV	-
10227	BIE 94-890	HZ 87 P 226 x CARA	HOL	-	-	D. BIEMOND BV	-
10229	BIE.J 83 874 534	AMINCA x VE 71-105	HOL	-	-	-	-
10230	BIE.J 88 A61 100	AM 82-2051 x AM 76-477	HOL	-	-	-	-
10231	BIENE	IH HJ 107 x TIGER_16643	BRD	1946	W 739/9	-	-
10234	BIERMA A 42	RECORD_? x MULDER K 101	HOL	-	-	-	-
10233	BIERMA A 7	RECORD_? x MULDER K 101	HOL	-	-	-	-
10232	BIERMA A1-287	BIERMA T 28 x VANESSA	HOL	-	-	-	-
10235	BIERMA D 21	BIERMA A 42 x VORAN	HOL	-	-	-	-
10236	BIERMA Y 160	BIERMA T 28 x BIERMA U 125	HOL	-	-	I.H. BIERMA EN Zn.	-
10238	BIFUKABENI	KAMIYA-IMO x PEPO_?	JAP	1942	-	-	-
10237	BIFUKASHIRO	IRISH COBBLER x DEODARA_11206	JAP	1942	-	-	-
10239	BIGROSSA	LAURA_? x FLORA_?	BRD	2007	-	BAVARIA SAAT	-
10240	BIHORO	HOKKAI 29 x HOCHPROZENTIGE	JAP	1969	59075-8	-	2/69-81
10241	BIJOU ROUGE	-	CAN	2005	LL91-42-3R	J & R COFFIN	-
10242	BIKINI	T2532/64 x RED CARA	IRL	-	-	TEAGASC	-
10243	BIL1045-2	BILDTSTAR x CD 1045	HOL	-	-	LABORATORY OF PLANT BREEDING, WAGENINGEN UNIVERSITY	-
10244	BILA	ADRETTA x CYNIA	POL	1994	-	POTATO RESEARCH INSTITUTE ZAMARTE	-
10245	BILBO	OLEVA x KARDAL	DEN	2006	-	LANDBRUGETS KARTOFFELFOND	-
10246	BILDTSTAR	WINDA x SATURNA	HOL	1984	ZPC 73 G 161	ROPTA-ZPC	2/85-91 12/84-07 17/97-03
10247	BIMONDA	RUBINIA x GLORIA_?	HOL	1992	BIEMOND 78-834-83	D. BIEMOND	8/93-94 12/95-98 17/97
10248	BINELLA	52/72/2206 x SIRCO	HOL	1990	MA 78-144	DR. R.J. MANSHOLT'S VEREDELINGSBEDRIJF BV	2/91 8/93-94
10249	BINGO_10249	SM 69-17 x VE 74-45	HOL	1990	SM 80-2	P.H. SMEENGE	-
18115	BINGO_18115	GAZELLE x COQUINE	FRA	2018	-	GROCEP	-
10250	BINIA_10250	B 49 x KO MULLER-seedling	BRD	1961	-	-	2/62
10251	BINIA_10251	442/56 x 16/237	BRD	1961	-	-	2/62
10252	BINOVA	BINTJE x SCHWALBE	DDR	1971	-	-	2/71-79
10253	BINTJE	MUNSTERSEN x JAUNE D'OR	HOL	1910	-	K.L. DE VRIES	2/54-91 4 8/93-94 11/93 12/24-07 13/91-93 15 17/97-03 20 23 24/84-89
10254	BIOGOLD	NOVITA x HZ 87 P 200	HOL	2004	VR 93-913	HANDELMAATSCHAPPIJ VAN RIJN BV	12/06-07
10255	BIOLA	VICKI x GRANOLA	BRD	-	-	SAATZUCHT POHL	-
10256	BIOLOGICA	BIE 92-1027 x VE 71-105	HOL	2011	BIE 99-194	D. BIEMOND BV	-
10257	BIONICA	PENTLAND IVORY x CMK 88-169-005	HOL	2008	VOS 97-062-016	N. VOS	-
10258	BIONTA	FRANZI x GRANOLA	AUT	1993	989/84	NIEDER OSTERREICHISCHE SAATBAUGENOSSENSCHAFT	16/98-00
10259	BIOSTAR	SOLTANA x AR 85-102-1	HOL	2003	AR 92-1178	AGRICO RESEARCH BV	-
10260	BIRANCO	1379/63/1626 UL x 933/61/1222 L	BRD	1980	-	-	2/79-91
10261	BIRGA	ALISMA x 54.103	BRD	1974	-	-	2/75
10262	BIRGIT_10262	RENATE_15562 x seedling	BRD	1979	-	W. WALLMULLER	2/79-85
10263	BIRGIT_10263	EXEMPLA x LAURA_?	BRD	2009	-	SAATZUCHT FIRLBECK	-
10264	BIRGITTA	MAGNUM BONUM_? x BADERA	SWE	1924	-	SVERIGES UTSADESFORENING, SVALOF	2/54-62 15
10265	BIRIUZA	(305 x ROSSISKY) x EKATERININSKY	SU	1976	-	-	-
10266	BIRRIS	POTA x pollenmixture	CRI	1996	386040,9	CIP	-
10267	BIRTE	MARABEL x seedling	BRD	2007	-	NORIKA	-
10268	BISERKA	PROFESSOR WOHLTMANN x KENNEBEC	CRO	1996	-	I. SALOPEK	-
10269	BISHOP	UP TO DATE x RECTOR_15439	GB	1912	-	J.H. WILSON	3 20
10270	BISMARCK	SACHSICHE ZWIEBEL x ERSTE VON FROMSDORF	GER	<1889	-	-	6 (FURST BISMARCK)
10272	BISON_10272	MPI 49.767/7 x EVA_?	BRD	1968	-	-	2/69-75
10271	BISON_10271	ND 5124-1R x ND 4652-4R	USA	1977	ND 6634-2R	NORTH DAKOTA STATE UNIVERSITY	2/77-91 7/77 13/91
10273	BISON_10273	SI 89-32-723 x FLORIJN	HOL	2008	WB 95-2707	J.J. WILDEBOER	-
10274	BISQUIT	-	-	<1889	-	-	6
10275	BISTRA	SANTÉ x CVETNIK	SLO	2004	-	KMETYSKI INSTITUT	-
10276	BIZCOCHUELA	unknown	ESP	<1949	-	-	19 21
10279	BL 54-121	FROMA x USDA B 2067-52	HOL	-	-	STICHTING VOOR PLANTENVEREDELING	-
10280	BL 61-74-167	Y 2020 x BL 54-121	HOL	-	-	STICHTING VOOR PLANTENVEREDELING	-
10281	BL 75-2-21	ST 69-272-122 x ALCMARIA	HOL	-	-	STICHTING VOOR PLANTENVEREDELING	-
10282	BL 81-3-198	WS 73-3-301 x BL 61-74-167	HOL	-	-	STICHTING VOOR PLANTENVEREDELING	-
10283	BL 81-4-259	WS 73-3-301 x BL 75-2-21	HOL	-	-	STICHTING VOOR PLANTENVEREDELING	-
10278	BL-1.2	scottish seedling x LIBERTAS	PER	-	-	-	-
10284	BLACK 1104	1104C(2) synonym	HOL	-	-	-	2/54-62
10285	BLACK 1256	1256A(23) synonym	HOL	-	-	-	2/54-85
10286	BLACK 1257	1257A(7) synonym	HOL	-	-	-	2/54-85
10287	BLACK 1512	882(5) x 834C(29)	GB	-	-	-	-
10290	BLACK QUEEN	FURORE x KERR'S PINK	GB	1975?	-	BENHOLM	-
10289	BLACKSMITH	VILLAGE BLACKSMITH synonym	-	-	-	-	20
10292	BLANCA_10292	WHITE ROSE seedling	ARG	1915	-	-	-
10291	BLANCA_10291	USDA 627-164 x USDA B 929-32	USA	1959	CS 12240	USDA, GREELEY, COLORADO	7/61
10293	BLANCA DE CERNEGULA	INSTITUT DE BEAUVAIS synonym	ESP	-	-	-	19 21 also POR
10294	BLANCHARD	semis d'une variete violette tardive	FRA	1849	-	-	4
17805	BLANCHE	DALI x EDEN_?	FRA	2011	-	-	-
10295	BLANIK	(DUKAT_11376 x HINDENBURG) x KOTNOV	CS	1950	-	BREEDING STATION SLAPY	2/57-91 15
10296	BLANKA	BEA x DÉSIRÉE	HOL	1970	ZPC 59-14	ZPC	2/69-91 12/72-89
10297	BLANKE FRIEZEN	unknown	HOL	<1845	-	-	-
10298	BLASSROTHE VICTORIA	-	-	<1889	-	-	6
10299	BLAUE ANNELIESE	VIOLETTA x adg	BRD	2018	-	K. ELLENBERG	-
10300	BLAUE RIESEN	ADIRONDACK x JUNO_12867	GER	1883	-	-	4 6
10301	BLAUE SCHWEDEN	BLUE CONGO (synonym)	-	-	-	-	-
10302	BLAUE ST. GALLER	BLUE CONGO x PRATTIGAUER	SUI	-	-	AGROVISA INTERNATIONAL GMBH	-
10303	BLAUE VON CLADOW	-	GER	<1889	-	-	6
10304	BLAUSCHALIGE HUMMELSHAINER	-	GER	<1889	-	-	6
10305	BLAUWBONTEN	ZEEUWSE BONTE synonym	-	-	-	-	-
10306	BLAUWE EIGENHEIMER	EIGENHEIMER mutant	HOL	1907	-	-	2/54-91 12/31-58
10307	BLAUWE KEULSCHE BALLEN	unknown	GER	<1926	-	-	-
10308	BLAUWE REUZEN	BLAUE RIESEN synonym (hol)	-	-	-	-	-
10309	BLAUWPITTEN	unknown	HOL	<1926	-	-	-
10310	BLAZER RUSSET	A 7816-14 x NORKING RUSSET	USA	2005	A 8893-1	USDA & UNIVERSITY OF IDAHO	7/07
10311	BLEKIT	unknown	POL	-	-	CENTRALNY ZARZAD SELEKCJI ROSLIN	-
10312	BLENDA	MAGNUM BONUM_? x BADERA	SWE	1923	-	-	-
10313	BLEUE D'AUVERGNE	unknown	FRA	-	-	-	23, see VIOLETTE D'AUVERGNE
10314	BLEUE DER PINEROL	-	ITA	<1889	-	-	6
18114	BLEUET	K3684 x (FOB1999-034-042PR x CRISPY)	HOL	2020	FOB2009-005-007PR	P. VAN DER SCHAAF	-
10315	BLISS	TRIUMPH_16733 synonym	-	-	-	-	-
10316	BLIZA	URAN x OSA	POL	1985	-	-	2/85-91 10/92-93
10317	BLOCHINGER	unknown	GER	-	-	-	-
10318	BLOEMGRAAFJE	unknown	HOL	-	-	-	2/54-71
10319	BLONDINE	AGRIA x 87.F357.5	FRA	2009	-	BRETAGNE PLANTS	-
10320	BLONDY	ASTARTE_? x UC 72-65-27	FRA	1992	-	GERMICOPA SA	-
10321	BLUCHER	-	GER	<1889	-	-	6
10322	BLUE BELLE	SYLVIA_? x CARA	FRA	2008	-	GERMICOPA SA	-
10323	BLUE CATRIONA	CATRIONA mutant	GB	1979	-	-	-
10324	BLUE CHRISTY	unknown	USA	1885	-	-	1
10325	BLUE CONGO	unknown	-	-	-	-	-
10326	BLUE DANUBE	78.139.25 x VK 69-491	GB	2010	-	SARVARI RESEARCH TRUST	-
10327	BLUE DON	unknown	GB	<1894	-	-	-
10328	BLUE FLOWER	unknown	GB?	<1934	-	-	20
10329	BLUE GLOSS	unknown	GB?	<1946	-	-	20
10330	BLUE GREY	unknown	GB?	<1946	-	-	20
10331	BLUE IRISH	-	GB	<1889	-	-	6
10332	BLUE KERR'S PINK	KERR'S PINK mutant	GB	-	-	-	-
10333	BLUE LADY	OSCAR x VE 80-44	HOL	2008	FOB1995-007-001	A. SEVENSTER	-
10334	BLUE MAC	ARRAN VICTORY x AND 5-142	CAN	1979	-	AGRICULTURE CANADA, RESEARCH STATION ST. JOHN'S, NEWFOUNDLAND	13/91-93
10335	BLUE PRIDE	N713-16 x N889-78-3	CAN	1994	N1522-8	AGRICULTURE CANADA, RESEARCH STATION ST. JOHN'S, NEWFOUNDLAND	-
10336	BLUE STAR	BIE 91-217 x VITELOTTE NOIRE	HOL	2014	BIE 02-133	D. BIEMOND BV	-
10337	BLUE VICTOR	PEERLESS mutant	USA	-	-	-	1 9/46,51
10338	BLUSH	15005A(2) x 12380AC(2)	GB	1998	-	SCRI	-
10339	BM 77-2095	52/72/2206 x GRANDIFOLIA	BRD	-	-	KARTOFFELZUCHT BOHM	-
10340	BM 77-2101	52/72/2206 x GRANDIFOLIA	BRD	-	-	KARTOFFELZUCHT BOHM	-
10341	BM 79-270	52/72/2206 x BM 42-74	BRD	-	-	KARTOFFELZUCHT BOHM	-
10342	BMC	KA 2002-1628 x SERESTA	HOL	2017	ME 2007-B-0010	J.H. MENCKE	-
10343	BOBBIE BURNS	unknown	GB?	<1946	-	-	20
10344	BOBR	MPI 55.957/24 x Z 49493	POL	1983	-	-	2/85-91 10/92-93
10345	BODA	ACHIRANA synonym	-	-	-	-	-
10346	BODENKRAFT	CAPELLA x 28/47/244 B	BRD	1963	-	-	2/69-91
10347	BOELJBA	EPICURE x ROSAFOLIA	SU	1950	-	SCHORTANDINSKER ZUCHTSTATION	2/75-81
10348	BOGARNY	mutant WIR 90/40-568	SU	1950	-	SCHORTANDINSKER ZUCHTSTATION	2/75-81
10349	BOGATYR	(STARKERAGIS x EDELGARD) x FRUHGOLD_?	SU	-	-	-	-
10350	BOGNA	MARIELLA x PK 1113	POL	1985	-	-	2/85-91 10/92-93
10351	BOHM 155/06	ZWICKAUER FRUHE x SIMSON_16171	GER	-	-	-	-
10352	BOJAR	PROZENTRAGIS x C 4/47	CS	1945	-	POTATO RESEARCH INSTITUTE KERKOV	2/54-71
10353	BOKKE	IMPERATOR x SIMSON_16171	HOL	<1913	-	K.L. DE VRIES	22
10354	BOLA	DATURA x seedling	BRD	1970	-	-	2/71-73
10355	BOLDOGITO	MARGIT_13739 x SAMSON	HUN	1955	K 820	V. TEICHMANN	-
10356	BOLERO	-	BRD	1998	-	KARTOFFELZUCHT BOHM	-
10357	BOLESTA	1345/77/2565 x AGRIA	BRD	1995	BM 954-82	KARTOFFELZUCHT BOHM	12/99 16/98-00
10358	BOLKO	R-1290 x R-253	POL	1966	R-20364	-	2/69-79
10359	BOLONA (adg)	unknown	ECU	-	-	-	-
10360	BOMBA	seedling x seedling	POL	1951	-	CENTRALNY ZARZAD SELEKCJI ROSLIN	-
10361	BOMBANCE	STEUBEN x WESTERN RUSSET	CAN	<2002	-	LES BUISSONS RESEARCH CENTER	-
10362	BONA	EBSTORF S 6 x FLAVA	GER	1944	-	VEREINIGTE SAATZUCHTEN EBSTORF	2/54-62 15 20 21
10364	BONANZA_10364	VEKARO x PENTLAND SQUIRE	GB	1990	AG 80-58-21	-	-
10363	BONANZA_10363	CERTA x F 7028	BRD	1993	FIRLBECK 76181	SAATZUCHTWIRTSCHAFT FIRLBECK KG	-
10365	BONAPARTE	FL 1553 x AUK	USA	1996	FL 1815	FRITO LAY CO.	-
10366	BONATOU	FURORE x ERDGOLD	FRA	1951	-	-	2/54-57
10367	BONDEVILLE	ESCORT x TENOR	FRA	1999	-	STATION DE RESERCH DU COMITE NORD	23
10368	BONELL	BEA x AM78-3704	HOL	1998	DJM 88.02	D.J. MEIJER	-
10369	BONITA	GRANDIFOLIA x RENEMA	BRD	1989	-	SAKA	2/91
10370	BONNATA	BERNADETTE x RZ 95-6643	HOL	2016	KWS 05-656	KWS POTATO	-
10371	BONNE	EUREKA_? x MYATT'S ASHLEAF	HOL	<1913	-	K.L. DE VRIES	22
10372	BONNIE_10372	MARIS PEER x 3146A(3)	GB	1987	12721AE(18)	SCRI	-
10373	BONNIE_10373	ESTIMA x 83N28-47	GB	2005	94G164-20	CYGNET POTATO BREEDERS LTD.	-
10374	BONNOTTE DE NOIRMOUTIER	unknown	FRA	-	-	-	4 23
10375	BONTBLAUWE	ZEEUWSE BONTE synonym	-	-	-	-	-
10376	BONTE ARKA	ARKA mutant	HOL	1967	-	J.P.G. KONST	2/69
10377	BONTE DÉSIRÉE	DÉSIRÉE mutant	HOL	1967	-	ZPC	2/69-85
10378	BONTE EIGENHEIMER	EIGENHEIMER mutant	HOL	1912	-	-	12/34-36
10379	BONTE RODE STAR	RODE STAR mutant	HOL	1918	-	-	12/34-37,39
10380	BONTE URGENTA	URGENTA mutant	HOL	1962	-	FRIESE MIJ. VAN LANDBOUW	-
10381	BONUS_10381	ALPHA_? x JAUNE D'OR	HOL	1935	-	J. PRUMMEL	12/35-37
10382	BONUS_10382	3.608001-93 x PANDA	BRD	2002	-	NORIKA	-
10383	BOONE	TI-5 x USDA B 231-3	USA	1955	USDA B 880-4	NORTH CAROLINA STATE COLLEGE & USDA, BELTSVILLE, MARYLAND	1 7/56
10384	BOR	KE.27 x 1-71.17/6 N+B	BUL	1997	-	-	-
10385	BORA VALLEY	A87SPX14-4 x GURMEYS PURPLE	SKO	-	-	POTATO VALLEY CO. LTD.	-
10386	BORDEAUX	FONTENOTTE x ROMANZE_?	HOL	2014	SM 04-83-01R	P.H. SMEENGE	-
10387	BOREAS	ZPC 62-6 x DEBORA_11170	HOL	1980	ZPC 67 A 71	-	-
10388	BORGERS	EIGENHEIMER synonym	-	-	-	-	-
10389	BORKA_10389	ASTRA_? x E 18/16	CS	1950	-	POTATO RESEARCH INSTITUTE KERKOV	2/57
10390	BORKA_10390	APTA x SAPHIR	CS	1986	-	-	2/88-91 16/96-00
10391	BORNIA	HUMALDA x B 15-30	HOL	1985	ROPTA B 1216	ZPC	2/85-91 8/93-94
10392	BORODIANSKA ROZHEVA	77.583/16 x HYDRA	UKR	1993	-	-	-
10393	BORODJANSKY	FRUHMOLLE x ZAVODSKY	SU	1956	-	NEMESCHAJEWSKER ZUCHTSTATION	2/69-81
10394	BOROVINY	PARNASSIA x MIRABILIS	CS	1939	-	-	-
10395	BORWINA	-	BRD	2003	-	NORIKA	-
10396	BOSTON KIDNEY	MYATT'S ASHLEAF seedling	GB	<1929	-	W. PORTER	3, see DARGILL EARLY
10397	BOTERGELE	unknown	HOL	<1870	-	-	2/54-62
10398	BOUBIN	SAPHIR x ODA_14655	CS	1981	-	-	2/81-91 16/96-00
10399	BOULANGERE	BELLE DE FONTENAY synonym	-	-	-	-	-
10400	BOULDER	MS 702-80 x NY 88	USA	2002	MSF 373-8	MICHIGAN STATE UNIVERSITY	7/03
10401	BOUNTIFUL RED KIDNEY	ONWARDS x EARLY RED EMPEROR	GB	<1874	-	-	-
10402	BOUNTY_10402	NEB 217.43-1 x ND 136	USA	1959	-	NEBRASKA AGRICULTURAL EXPERIMENT STATION	2/69-85
10403	BOUNTY_10403	85G040-080 x VALOR	GB	2010	-	CYGNET POTATO BREEDERS LTD.	-
10404	BOVA	WOUDSTER x N75-AGV-5	DEN	1991	-	LANDBRUGETS KARTOFFELFOND	-
10405	BOVINIA	-	GB	<1870	-	-	6
10406	BOXER	ZD 90-1 x LINDSEY	GB	1996	85G40-70	CYGNET POTATO BREEDERS LTD.	-
10407	BOZGEDAR	81.82-55 x RADOMYSLSKA	UKR	1996	-	-	-
10408	BP 1	(SOUTHESK x SHAMROCK) x SARANAC	SAF	1958	-	VAN DER PLANCK	-
10413	BR 5960-13	LENAPE x USDA B 4808-19	USA	-	-	CAMPBELL INSTITUTE	-
10411	BR 5960-5	LENAPE x USDA B 4808-19	USA	-	-	CAMPBELL INSTITUTE	-
10412	BR 5960-9	LENAPE x USDA B 4808-19	USA	-	-	CAMPBELL INSTITUTE	-
10414	BR 6293-12	USDA B 3819-17 x LENAPE	USA	-	-	CAMPBELL INSTITUTE	-
10415	BR 6317-21	USDA B 5301-7 x WAUSEON	USA	-	-	CAMPBELL INSTITUTE	-
10416	BR 6491-7	RARITAN x LENAPE	USA	-	-	CAMPBELL INSTITUTE	-
10417	BR 6831-5	ND 3022-18 x USDA B 5088-21	USA	-	-	CAMPBELL INSTITUTE	-
10418	BR 6864-8	WAUSEON x USDA B 5422-10	USA	-	-	CAMPBELL INSTITUTE	-
10419	BR 7091-1	BR 5960-5 x USDA B 6024-6	USA	-	-	CAMPBELL INSTITUTE	-
10420	BR 7093-56	ND 5737-3 x BR 5960-9	USA	-	-	CAMPBELL INSTITUTE	-
10409	BR 90-0024	KA 85-1011 x KA 77-0133	HOL	-	-	-	-
10410	BR. 1207-61	S. catarthrum x MERKUR_?	ROM	-	-	-	-
10421	BRA 9089	((CHILOTE x SVITEZ) x landrace) x ((CHILOTE x SVITEZ) x landrace)	GER	-	-	-	-
10422	BRA D 79	AQUILA_9787 x (ERDGOLD x BRA 9089)	GER	1941	-	-	-
10423	BRADOR	F 61101 x F 60034	CAN	1991	F 73008	AGRICULTURE CANADA, POTATO RESEARCH CENTRE, NEW BRUNSWICK	7/95 13/93
10425	BRAE SEEDLING	KERR'S PINK synonym	-	-	-	-	-
10424	BRAEMAR CASTLE	unknown	GB	1919	-	-	3 (appendix III)
10426	BRAGE	OTTAR x PENTLAND JAVELIN	NOR	1988	-	-	-
10427	BRAN	GHIMBASAN x MPI 40.1465/6	ROM	1992	-	INSTITUTUL BRASOV	-
10428	BRANDALE	-	FRA	<1895	-	-	4
10429	BRANDARIS	COMMANDEUR x LOMAN M 54-106-1	HOL	1967	BRANDS 57-2	F. BRANDS	2/69-71
10430	BRASILIANISCHE SUDKARTOFFEL	-	BRA	<1874	-	-	6
10431	BRASLA	15709KS x 15335.9	LAT	1990	-	PRIEKULI PLANT BREEDING STATION	-
10432	BRASOVEAN	KATAHDIN x MERKUR_13892	ROM	1964	-	-	2/69-73
10433	BRAVA_10433	FLAVA x MPI-seedling	BRD	1959	-	V. BASSEWITZ	2/62
10434	BRAVA_10434	UKAMA x VASKO_17152	AUT	1992	-	NIEDER OSTERREICHISCHE SAATBAUGENOSSENSCHAFT	-
10435	BRAVIA	-	GB?	<1949	-	-	21
10436	BRAVO_10436	ZEEUWSE BLAUWE x WILHELM KORN	HOL	1899	-	G. VEENHUIZEN	2/54-85 5 12/24-29
10437	BRAVO_10437	BP 1 x (BISMARCK x KATAHDIN)	SAF	1997	-	ARC ROODEPLAAT	-
10439	BRDA_10439	(85 x AQUILA_9787) x (JOHANNA_12816 x BRA 9089)	POL	1964	35247	-	-
10440	BRDA_10440	FRUHBOTE x KAISERKRONE_?	POL	1964	35247	-	-
10438	BRDA_10438	PW 5/8/66 x PG 113	POL	1983	PG 285	-	2/85-91 10/92-93
10441	BREEDBLAD EERSTELING	DUKE OF YORK mutant	HOL	<1937	-	-	-
10442	BREMERROODE	unknown	GER	<1770	-	-	-
10443	BREMNER	REMARKA x MONDIAL	GB	2013	-	HIGGINS AGRICULTURE LTD	-
10448	BRENDA	-	BRD	1988	-	W. LANGE	2/88-91
10444	BRENNRAGIS	seedling x ROTKARAGIS	GER	-	-	-	-
10445	BRENTA	VESTA_17229 synonym	BRD	-	-	-	BRD/BEL
10446	BRESEE'S NO 2	BROWN BEAUTY synonym	-	-	-	-	-
10447	BRESEE'S NO 6	PEERLESS synonym	-	-	-	-	-
10450	BRETTOR	KENAVO x FORMAT	FRA	1984	-	STATION DE RECHERCHE DU COMITE NORD	2/85-91 8/93-94 24/84-89
10451	BREZA	1/48 x KRASAVA	CS	1967	-	-	2/71
17896	BRIANNA	EL MUNDO x ORCHESTRA	HOL	2019	KWS 08-1327	STET HOLLAND	-
10452	BRIARLON	-	ITA	<1889	-	-	6
10453	BRICATA	OPAL_? x VR 808	HOL	2017	KWS 07-274	KWS POTATO	-
10454	BRIDGET	SINORA x AGNES_?	HOL	2013	JA 00-1881	AARDAPPELVEREDELINGSBEDRIJF JALVING	-
10455	BRIELSCHE KRALEN	unknown	HOL	<1900	-	-	-
10456	BRIGANTINA	4.45-84-124 x BELORUSSKY 3	BLR	-	-	-	-
10457	BRIGHT	RENOVA x CEB 64-197-16	HOL	1988	CEB 70-46-2	CEBECO	2/88-91 17/97
10458	BRIGUS	G 64-124-5P x SJ 62-26-14	CAN	1983	-	AGRICULTURE CANADA, RESEARCH STATION ST. JOHN'S, NEWFOUNDLAND	13/91-93
10459	BRILJANT_10459	-	HOL	1920	-	G. VEENHUIZEN	-
10460	BRILJANT_10460	EMERGO x RADOSA	HOL	1973	OMTZIGT 63-46	C.J. OMTZIGT	2/73-91 12/77-82
10461	BRIO	DELOS x SVP M 55-172	HOL	1972	ZPC 63-113	ZPC	2/73-81
10462	BRIOSA	RZ 89-2050 x CARRERA	HOL	2015	HZ 01-1121	HZPC	-
10463	BRISANT	KARAKTER x W 3628-6PA	BRD	2006	-	BAVARIA SAAT	-
10464	BRISE DU NORD	TRENT x CHIEFTAIN	CAN	2000	QP 87105.03	LES BUISSONS RESEARCH CENTER	-
10465	BRISTOL HAWK	-	USA	-	STP97-05	T. SMITH	-
10466	BRITA	BOWEE x UNICA	SWE	1923	-	-	-
10468	UP TO DATE	BRITISH QUEEN synonym (usa)	-	-	-	-	-
10467	BRITISH QUEEN	PATERSON'S VICTORIA x BLUE DON	GB	1894	-	A. FINDLAY	2/69-91 3 11/90 20
10469	BRITTA	VON ZWEHL 583/5 x VON ZWEHL 539/55	BRD	1980	-	VON ZWEHL	2/79-85
10470	BROCA	unknown	BRD	1969	-	-	2/71-75
10471	BROCKEN	IMPERATOR x VESTA_?	GER	-	-	-	-
10472	BRODICK	7683A(12) x 8898ABC(14)	GB	1990	13737(1)	SCRI	2/91 11/93
10473	BRODIE	CROFT x CARA	GB	1993	14799A(11)	SCRI	11/93
10474	BRONDERSLEV	ATHENE_9947 synonym	DEN	-	-	-	2/54-57 21 also ESP
10475	BRONKA_10475	SPEKULA x DALILA_?	POL	1980	-	-	2/79-91 10/92-93
10476	BRONKA_10476	SPEKULA x OL 20501	POL	1980	-	-	2/79-91 10/92-93
10477	BRONKO	FELSINA x VICTORIA_?	HOL	2008	RZD 95-1405	HZPC	-
10478	BRONNITSKY	L-21-1 x AMSEL	SU	1989	-	-	-
10479	BROOKE	FL 1867 x HERMES	USA	-	-	FRITO LAY CO.	-
10480	BRORA	CELINE x THURSO	GB	2000	6/94	J.M. DUNNETT	-
10481	BROWN BEAUTY	GARNET CHILI x GARNET CHILI	USA	1869	-	-	1 9/46,51, see PROLIFIC
10485	BROWN ROCKS	unknown	GB	<1900	-	-	20
10486	BROWN'S RIVER	REDSKIN_? synonym (aus)	-	-	-	-	-
10482	BROWNELL	ADIRONDACK synonym (aus)	-	-	-	-	2/73-91
10483	BROWNELL'S BEAUTY	EARLY ROSE x WHITE PEACHBLOW	USA	1870	-	-	6 20
10484	BROWNELL'S BEST	SNOWFLAKE_16265 seedling	USA	<1889	-	-	6
10487	BRU 82-78	MORENE x FRESCO	HOL	-	-	S. BRUNIA	-
10489	BRU 86-13	MORENE x AM 78-3704	HOL	-	-	S. BRUNIA	-
10490	BRU 86-14	MORENE x AM 78-3704	HOL	-	-	S. BRUNIA	-
10488	BRU 86-9	AM 78-3704 x CREBELLA	HOL	-	-	S. BRUNIA	-
10492	BRU 89-714-136	BH 82-168 x BRU 86-14	HOL	-	-	S. BRUNIA	-
10491	BRU 89-96	BRU 86-9 x BRU 86-13	HOL	-	-	S. BRUNIA	-
10493	BRU 93-136	BRU 89-96 x BRU 82-78	HOL	-	-	S. BRUNIA	-
10494	BRUCE	MAGNUM BONUM synonym	GB	-	-	-	-
10495	BRUINE MUIZEN	unknown	HOL	<1926	-	-	-
10496	BRUNELLA	SVP 49-108 x PIMPERNEL	HOL	1967	HAISMA 59-87-7	J.P. HAISMA	2/69-73
10497	BRUSE	LADY ROSETTA x HEDEMARKSPOTET	NOR	2001	-	-	-
10498	BRYANSKY NADEZHNY	PERESVET x ZAREVO	RUS	-	-	-	-
10499	BRYANSKY RANNY	EROS x 15C-11	RUS	1992	-	-	-
10500	BRYZA	KA. 56.200/6 x SCHWALBE	POL	1976	-	-	2/77-91 10/92-93
10502	BU 185/58	ORA x SCHWALBE	DDR	-	-	-	-
10501	BU 58.109/31N	((ACKERSEGEN x SABINA_?) x (AQUILA_9787 x N 54514/17)) x (MIRA_? x SPERBER)	DDR	-	-	-	-
10503	BUBU	380479.15 x pollen mixture	ETH	2011	384321,3	CIP	-
10504	BUCHAN	CROFT x CARA	GB	1993	14799BE(131)	SCRI	11/93
10505	BUCHAN BEAUTY	unknown	GB	<1946	-	-	20
10506	BUCKSKIN	KENNEBEC x MERRIMAC	USA	-	-	-	-
10507	BUCUR	VIOLA mutant	ROM	1966	-	-	2/69
10508	BUESA	ALLERFRUEHESTE GELBE x KATAHDIN	ESP	1979	-	-	2/79-91
10509	BUFE	INSTITUT DE BEAUVAIS synonym (por)	-	-	-	-	-
18102	BUFFALO	NADINE x CARA	IRL	2020	-	TEAGASC	-
10510	BULBA	BOELJBA synonym	-	-	-	-	-
10511	BULLIT	OPERLE x PICCOLO STAR	HOL	2018	FOB2007-122-003	P. TIGCHELAAR	-
10512	BUNGAMA	MOONA x KATAHDIN	AUS	1960	-	-	2/73-91
10513	BURANA_10513	-	BRD	1987	UP 6.434/2	-	2/88
10514	BURANA_10514	KARDAL x SAPOLIA	BRD	2007	-	SAKA	-
10515	BURBANK	EARLY ROSE seedling	USA	1876	-	L. BURBANK	1 6 9/46,51
10516	BURMANIA	PIMPERNEL x LIBERTAS	HOL	1957	ENGELUM BB 126	FRIESE MIJ. VAN LANDBOUW	2/57-91 12/57-73
10517	BURNHEAD ROGUE	unknown	GB	<1946	-	-	20
10518	BURNHOUSE BEAUTY	unknown	GB	1914	-	-	3
10519	BURREN	MARFONA x SPUNTA	IRL	1993	C1748/12	TEAGASC	-
10520	BUSCHPOTATO	DABER x EARLY ROSE	GER	1871	-	-	6
10521	BUSCHRA	-	BRD	1985	-	-	2/85-91
10522	BUSOLA	FURSTIN HATZFELD x ALABASTER	GER	-	-	-	-
10523	BUSTAN	DÉSIRÉE x MARIS PIPER	GB	1985	DXMP 85	J.M. DUNNETT	-
18103	BUSTER	INNOVATOR x ET5838/8	IRL	2020	T6374/23	TEAGASC	-
10524	BUTE	HARMONY x (VALOR x NICOLA)	GB	2011	166HVN05	-	-
10525	BUTTE	A 492-2 x NORGOLD RUSSET	USA	1977	A 6371-2	USDA & UNIVERSITIES OF IDAHO, WASHINGTON & OREGON	2/79-85 7/78 13/91-93
10526	BUTTERFLY	VDW 90-50 x RZD 88-1036	HOL	2016	-	HZPC	-
10527	BV. 1207/61	ctr-hybrid x MERKUR_?	ROM	-	-	-	-
10528	BYDAND	MONDIAL x VK 69-491	HOL	2000	KRA 84-035-4	E. KRAMER	18
10529	BZURA	PG 232 x PROSNA	POL	1983	PG 295	POTATO RESEARCH INSTITUTES MLOCHOW & ZAMARTE	2/88-91 10/92-93
10533	C. 824	(sim x phu x ?)	GB	-	-	-	-
10534	C. 825	(sim x phu x tbr)	GB	-	-	-	-
10535	C. 854	MPI 47.174/3 x G 2074C(75)	GB	-	-	-	-
10530	C.20	(chc x phu) x phu	HOL	-	-	-	-
10537	C1086-22-75	CS-1067-2-74 x BARONESA	BRA	-	-	EMBRAPA	-
10538	C1485-16-87	2CRI-1149-1-78 x A876-5-79	BRA	-	-	EMBRAPA	-
10539	C1750-15-95	C1485-16-87 x ATLANTIC_?	BRA	-	-	EMBRAPA	-
10540	C1883-22-97	ND 860-2 x XY.14	BRA	-	-	EMBRAPA	-
10541	C1992/42	FAMOSA x C728/3	IRL	-	-	TEAGASC	-
10542	C3399	vrn colchicined	GB	-	-	-	-
10531	C57.16	(VIOLA_? x KERPONDY) x BF 15	FRA	-	-	-	-
10532	C728/3	D 47/11 x CARA	IRL	-	-	TEAGASC	-
10536	C999-263-70	true seed mixture	BRA	-	-	EMBRAPA	-
10543	CABARET	MARIS PIPER x MORAG	GB	2001	89G62-2	PBI CAMBRIDGE	-
10544	CABRITAS	-	CHL	<1889	-	-	6
10545	CADIMA	B 3944-2A x LATE CARMEN	AUS	1977	-	-	2/79-91
10546	CAESAR	MONALISA x ROPTA B 1178	HOL	1990	ROPTA I 441	ROPTA-ZPC	2/91 8/93-94 12/00-07 17/97-03 18 23
10547	CAJKA	HINDENBURG x pollenmixture	CS	1960	-	-	2/69-73
10557	CAL-ORE	CALGOLD mutant	USA	1989	-	-	2/91 13/91
10548	CALEN	KENNEBEC x SIERRA LARGA	ARG	1993	-	INTA	-
10549	CALGARY	HAVILLA_? x AM 66-42	HOL	1989	GOO 76-702-44	J. GOOSEN	2/91 8/93-94
10550	CALGOLD	BUTTE x A 6680-5	USA	1986	A 7267-1	USDA & UNIVERSITY OF CALIFORNIA	13/91
10551	CALIBRA	KIMBERLEY CHOICE x (KAMERAZ x KATAHDIN)	SAF	1997	-	ARC ROODEPLAAT	-
10552	CALICO	HUNDRED FOLD FLUKE synonym (usa)	-	-	-	-	-
10553	CALIFORNIA LONG WHITES	WHITE ROSE_? synonym	-	-	-	-	-
10554	CALIFORNIA RUSSET	RUSSET BURBANK synonym	-	-	-	-	-
10555	CALIMERO	IRENE x B9	HOL	1979	HIDDEMA 68-86	O.K.HIDDEMA	-
10556	CALLA	PANSTA x BM 517-76 BD 4L	BRD	1990	-	KARTOFFELZUCHT BOHM	2/91 16/96-98
10558	CALORI	PANTHER_14835 x WP 49-348	HOL	1966	HETTEMA 53-180	HETTEMA ZONEN BV	2/69-73
10559	CALRED	BISON_? x SANGRE	USA	2000	A 79543-4R	-	-
10560	CALROSE	ACKERSEGEN x KATAHDIN	USA	1946	USDA 672-26	USDA	1 2/54-62 7/46 9/51 20
10561	CALWHITE	PIONEER_? x BC8370-4	USA	1995	A 76147-2	USDA & UNIVERSITY OF CALIFORNIA	-
10562	CALYPSO_10562	KONST 63-665 x WILJA	HOL	1986	KONST 72-684	J.P.G. KONST	-
10563	CALYPSO_10563	EDZINA x IROISE	FRA	1990	79 F 20.12	BRETAGNE PLANTS	2/91 8/93-94
10564	CAMBRIDGE KIDNEY	-	AUS	<1910	-	-	20
10565	CAMEL	ROSARA x RZ 97-6139	HOL	2013	-	KWS	-
10566	CAMELOT	MALIN x PICASSO	IRL	2003	T1583/73	TEAGASC	-
10567	CAMILA	C1750-15-95 x C1883-22-97	BRA	2015	F63-01-06, BRS F63	EMBRAPA TEMPERATE AGRICULTURE	-
10568	CAMILLA	L 82/2137 x AM 82-3167	BRD	1998	-	KARTOFFELZUCHT BOHM	-
10569	CAMMEO	seedling x CAESAR	HOL	2015	WW 93-10	H. VAN DEN OORD	-
10570	CAMPA	unknown	BRD	1973	-	-	2/73
10571	CAMPBELL 11	WAUSEON x LENAPE	USA	1977	BR 6863-3	CAMPBELL INSTITUTE	7/77
10572	CAMPBELL 12	RARITAN x USDA B 5413-1	USA	1977	BR 6626-5	CAMPBELL INSTITUTE	7/77
10573	CAMPBELL 13	WAUSEON x USDA B 5042-2	USA	1977	BR 6862-2	CAMPBELL INSTITUTE	7/77 13/91-93
10574	CAMPBELL 14	BR 5960-9 x ND 5737-3	USA	1984	BR 7093-23	CAMPBELL INSTITUTE	7/85
10575	CAMPINA	SA 95-003-1 x FILEA	BRD	2009	-	SAKA	-
10576	CAMPO DE RIO	unknown	ESP	<1949	-	-	21
10577	CANASTA	BZURA x GODIVA	DEN	2007	-	LANDBRUGETS KARTOFFELFOND	-
10578	CANBERRA	LATONA x RED SCARLETT	HOL	2007	RTS 98-55	B. REITSMA	-
10579	CANCHAN	BL-1.2 x MURILLO III-80	PER	1990	380389,1	CIP	-
10580	CANDELLA	SA 91-328-2 x DISCO	BRD	2005	SA 97-347-3	SAKA-RAGIS	-
10581	CANELA RUSSET	A 8343-12 x A 8784-3	USA	-	-	COLORADO STATE UNIVERSITY	-
10582	CANELLE	-	FRA	2003	91 F 174.10	BRETAGNE PLANTS	23
10583	CANNELINA NERA	unknown	ITA	-	-	-	-
10584	CANOGA	(KATAHDIN x ALBION_?) x KATAHDIN	USA	1950	2V2452	CORNELL UNIVERSITY	1 7/51
10585	CANSO	(dms x EARLAINE) x KATAHDIN x KATAHDIN x KATAHDIN x KATAHDIN x KATAHDIN	CAN	1951	-	DOMINION EXPERIMENTAL STATION, FREDERICTON	1 2/54-62 7/51 15
10586	CANTATE	ZPC 79 N 239 x PENTLAND IVORY	HOL	1999	RZ 87-205	HZPC	-
10587	CANUS	USDA 24642 x USDA G.S. 9-11	CAN	1949	-	USDA & CANADA DEPARTMENT OF AGRICULTURE	1 2/69-71 7/49 20
10588	CAPELLA	EDDA_11465 x (INDUSTRIE x (EF XII-2 x POLANIN))	GER	1943	-	LEMBKE	2/54-73 2/79-91 15
10589	CAPRI_10589	-	HOL	1976	PRINCE 66-59	C.A. PRINCE	-
10590	CAPRI_10590	MARABEL x 1322-18	BRD	1976	-	BAVARIA SAAT	-
10591	CAPRICE	-	BRD	2010	-	W. LANGE	-
10592	CAPTAIN	INRA 95T97.2 x G98SC184008	FRA	2015	-	GERMICOPA SA	-
10593	CAPUCINE	ALLIANS x G98TD001.002	FRA	2018	-	GERMICOPA SA	-
10594	CARA	ULSTER GLADE x A 25/19	IRL	1973	OP 657/7	OAKPARK INSTITUTE	2/77-91 11/90-93 18, see OAKPARK BEAUTY
10595	CARDINAL_10595	TULNER DE VRIES 54-30-8 x SVP 55-89	HOL	1972	BRANDS 60-51	F. BRANDS	2/71-91 12/72-01 17/97
10596	CARDINAL_10596	unknown	GB	<1926	-	A. REID	3 20
17806	CARDINIA	E 98/76/195 x L 98/9/388	BRD	2011	-	EUROPLANT	-
17933	CARDYMA	AND 97-15 x BIE 93-1101	HOL	-	-	HZPC	-
10597	CAREN	KIMBERLEY CHOICE x 890/20	SAF	1997	-	ARC ROODEPLAAT	-
10598	CARIBE	F55066 x USDA 96-56	CAN	1984	F 69026	AGRICULTURE CANADA, POTATO RESEARCH CENTRE, FREDERICTON	2/88-91 7/84 13/91-93
10599	CARIBOO	1256A(23) x MINN K113-1	CAN	1968	F 5561	AGRICULTURE CANADA, POTATO RESEARCH CENTRE, FREDERICTON	2/69-85 7/68
10600	CARIBOU RUSSET	SILVERTON RUSSET x REEVES KINGPIN	USA	2015	AF 3362-1	UNIVERSITY OF MAINE	-
10601	CARINA	SASKIA x SVP 52-231	HOL	1971	HAISMA 59-2-17	J.P. HAISMA	2/71-88 12/72-83
10602	CARISBROOKE CASTLE	NINETYFOLD x MYATT'S ASHLEAF	GB	1914	-	-	3 (appendix III)
10603	CARIVNYCJA	BORODJANSKY x KATIUSHA	SU	<1977	-	-	-
10604	CARLA	APTA x OBERARNBACHER FRUHE	BRD	1960	RADDATZ 181/54	-	2/62-75
10605	CARLINGFORD	S 62-47-1 x DR.McINTOSH	GB	1982	L 2464/10	NORTHERN IRELAND PLANT BREEDING STATION	2/85-91 11/90-93 18
10606	CARLITA	JAERLA x PROVITA	HOL	1991	CREBAS 80-722-11	J.A. CREBAS	8/93-94 17/03
10607	CARLTON	F 47024 x F 55069	CAN	1982	FS 6222	AGRICULTURE CANADA, POTATO RESEARCH CENTRES OF FREDERICTON & SASKATCHEWAN	2/88-91 7/83 13/91-93
10608	CARMAN	GREEN MOUNTAIN synonym (aus)	-	-	-	-	-
10609	CARMAN NO 2	RURAL NEW YORKER NO. 2 synonym	-	-	-	-	-
10610	CARMEN	ACKERSEGEN x EDELGARD	BRD	1950	-	R. POHL	2/54-77 15
10611	CARMINE	PEPITA x DÉSIRÉE	FRA	1989	G78TT075.1	GERMICOPA SA	-
10612	CARMINELLE	CECILE x CHÉRIE	HOL	2015	HZD 04-813	HZPC	-
10613	CARMONA	AGRIA x 1053/86	BRD	2000	SA 92-319-2	SAKA-RAGIS	-
10614	CARNAVAL	BARTINA x PICASSO	IRL	2006	T958/7	TEAGASC	-
10615	CARNEA	4008/25 x HINDENBURG	GER	1938	-	SAATZUCHTWIRTSCHAFT K. VON KAMEKE	2/54-81
10616	CARNIKAVA	KUNGLA x OKTIABRENOK	SU	1958	-	CARNIKAVA POTATO BREEDING AND EXPERIMENTAL STATION	-
10617	CARNOEDA	unknown	ESP	-	-	-	19
10618	CAROLA_10618	WEIMA x seedling	BRD	1979	-	-	2/79-88
10619	CAROLA_10619	-	BRD	1999	-	W. LANGE	-
10620	CAROLINA_10620	D 2363D(6) x SV 46107	SWE	1978	-	-	2/79-81
10621	CAROLINA_10621	RED PONTIAC x RZ 84-67	HOL	2016	HZ 00-1036	HZPC	-
10622	CAROLUS	AGRIA x AR 00-94-17	HOL	2012	AR 02-3225	AGRICO RESEARCH BV	-
10623	CARPATIN	KATAHDIN x MERKUR_13892	ROM	1960	-	-	2/69
10624	CARRERA	ALLARD x CONCURRENT_?	HOL	1999	RZ 89-2018	HZPC	17/03 23
10626	CARRICK	RECORD_? x CARA	GB	1994	L 2896/41	NORTHERN IRELAND PLANT BREEDING STATION	-
10625	CARRICK ROGUE	unknown	GB	<1946	-	-	20
10627	CARTAGENA	LAURA_? x ROMANZE_?	HOL	2014	SM 04-85-02	P.H. SMEENGE	-
10628	CARTERS ACHTWOCHEN-KARTOFFEL	-	GB	<1889	-	-	6
10629	CARUSO	SA 2952/78 x SA 92-352-6	BRD	2004	-	SAKA-RAGIS	-
10630	CASABLANCA	85G040-080 x PICASSO	GB	2010	95C 215-49	CYGNET POTATO BREEDERS LTD.	-
10631	CASANOVA	TS 77-148 x MONALISA	HOL	1999	VDZ 87-85	VAN DER ZEE	-
10632	CASCADA	SOLARA x GALA	BRD	2009	-	NORIKA	-
10633	CASCADE	USDA B 3820-14 x MPI 44.1004/5	USA	1969	W 48-1	WASHINGTON STATE UNIVERSITY	2/69-91 7/70 13/91
10634	CASIN	BIRANCO x ADRETTA	ROM	1991	-	-	-
10635	CASINO	MORENE x STIRLING	IRL	2014	-	TEAGASC	-
10636	CASPAR	UKAMA x B 15-10	HOL	1984	ROPTA C 956	FRIESE MIJ. VAN LANDBOUW	2/85-91 8/93
10637	CASPARO	CASPAR synonym (esp)	-	-	-	-	-
10638	CASTELINE	SAFRANE x 85 F 276.5	FRA	2001	90 F 129.12	BRETAGNE PLANTS	23
10639	CASTILE	PECONIC x F 107-30	USA	1990	USDA B 7592-1	USDA & CORNELL UNIVERSITY	7/91 13/93
10640	CASTLE RUSSET	PA00V6-3 x PA01N22-2	USA	2016	POR 06V12-3	-	-
10641	CATARINA	KENTA x KERPONDY	FRA	1966	-	H. DEMESMAY	2/69-91 24/84-86
10642	CATELLYNA	HB. 155 x LU. 56.132/36	ROM	1994	-	-	-
10643	CATI	DÉSIRÉE x COLINA	ROM	1982	-	-	2/81-91
10644	CATO	EUREKA_? x SIMSON_16171	HOL	<1913	-	K.L. DE VRIES	22
10645	CATOOSA	TL 1859 x TL 1859	USA	1959	TL 6279	USDA & UNIVERSITIES OF TENNESSEE & LOUISIANA	7/61
10646	CATRIONA	unknown	GB	1920	-	A. FINDLAY	2/73-91 3 11/90-93 20
10647	CATUCHA	2CRI-1149-1-78 x C999-263-70	BRA	1995	-	EMBRAPA	-
10648	CAUCHAU	-	CHL	<1889	-	-	6
10649	CAXAMARCA	ATZIMBA x (316.3 x KATAHDIN)	PER	1977	BR 63.74	-	-
10650	CAXTON	H 56/21 x E 48/2	GB	1987	A 25/11	PLANT BREEDING INSTITUTE	-
10651	CAYENNE	AMBRA_? x RODEO	ITA	2015	RO 02-0011	ROMAGNOLI FLLI SPA	-
10652	CAYUGA	HINDENBURG x KATAHDIN	USA	1946	USDA 627-126	USDA, BELTSVILLE & CORNELL UNIVERSITY	1 2/54-62 7/46 20
10653	CAZONA	unknown	ESP	-	-	-	19 21
10654	CC 14-3A	K 219-5 x USDA B 6503-5	USA	-	-	-	-
10655	CCU-69-1	TOLLOCAN synonym (per)	-	-	-	-	-
10657	CD 1045	USW 5337-3 x USW 7589-2	HOL	-	diploid	PLANT BREEDING, WAGENINGEN UNIVERSITY	-
10656	CD 137-5R	USDA B 6603-6 x RARITAN	USA	-	-	CAMPBELL INSTITUTE FOR RESEARCH	-
10658	CE 10	USW 5337-3 x VPH4 77.2102.37	HOL	-	diploid	INSTITUUT VOOR PLANTENVEREDELING	-
18092	CE 1062	USW 5337-3 x VPH4 77.2102.37	HOL	-	diploid	PLANT BREEDING, WAGENINGEN UNIVERSITY	-
17982	CE-C69	USW 5337-3 x VPH4 77.2102.37	HOL	-	diploid	PLANT BREEDING, WAGENINGEN UNIVERSITY	-
10659	CEB 42-2-1	29 (dms) x FRUHMOLLE	HOL	-	-	CEBECO	-
10661	CEB 42-2-15	29 (dms) x FRUHMOLLE	HOL	-	-	CEBECO	-
10660	CEB 42-2-6	29 (dms) x FRUHMOLLE	HOL	-	-	CEBECO	-
10663	CEB 42-3-13	49 (dms) x FRUHMOLLE	HOL	-	-	CEBECO	-
10662	CEB 42-3-6	49 (dms) x FRUHMOLLE	HOL	-	-	CEBECO	-
10666	CEB 43-13-10	CEB 42-2-6 x FLAVA	HOL	-	-	CEBECO	-
10670	CEB 43-160-12	FRUHMOLLE x ERIKA_?	HOL	-	-	CEBECO	-
10667	CEB 43-22-16	CEB 42-2-15 x FLAVA	HOL	-	-	CEBECO	-
10668	CEB 43-27-16	CEB 42-3-6 x FRUHMOLLE	HOL	-	-	CEBECO	-
10669	CEB 43-34-91	CEB 42-3-13 x FLAVA	HOL	-	-	CEBECO	-
10664	CEB 43-7-35	CEB 42-2-1 x OPPERDOESE RONDE_?	HOL	-	-	CEBECO	-
10665	CEB 43-7-83	CEB 42-2-1 x OPPERDOESE RONDE_?	HOL	-	-	CEBECO	-
10671	CEB 44-3-7	CEB 43-7-35 x KOOPMANS BLAUWE	HOL	-	-	CEBECO	-
10673	CEB 44-31-2	CEB 43-13-10 x JK 37-9	HOL	-	-	CEBECO	-
10674	CEB 44-54-4	CEB 43-27-16 x CIMBALS NEUE IMPERATOR	HOL	-	-	CEBECO	-
10672	CEB 44-9-8	CEB 43-7-83 x FLAVA	HOL	-	-	CEBECO	-
10675	CEB 45-38-4	CEB 43-22-16 x FRUHMOLLE	HOL	-	-	CEBECO	-
10676	CEB 46-51-2	CEB 43-34-91 x KOOPMANS BONTE	HOL	-	-	CEBECO	-
10685	CEB 47-233-34	TRIUMF_? x EARLAINE	HOL	-	-	CEBECO	-
10678	CEB 47-37-34	CEB 44-3-7 x CEB 43-160-12	HOL	-	-	CEBECO	-
10677	CEB 47-37-8	CEB 44-3-7 x CEB 43-160-12	HOL	-	-	CEBECO	-
10679	CEB 47-39-49	CEB 44-9-8 x CEB 43-160-12	HOL	-	-	CEBECO	-
10680	CEB 47-39-51	CEB 44-9-8 x CEB 43-160-12	HOL	-	-	CEBECO	-
10681	CEB 47-68-21	CEB 44-31-2 x CEB 43-160-12	HOL	-	-	CEBECO	-
10682	CEB 47-68-32	CEB 44-31-2 x CEB 43-160-12	HOL	-	-	CEBECO	-
10683	CEB 47-68-42	CEB 44-31-2 x CEB 43-160-12	HOL	-	-	CEBECO	-
10684	CEB 47-88-14	CEB 44-54-4 x FLAVA	HOL	-	-	CEBECO	-
10686	CEB 48-131-13	EPICURE x KOOPMANS BLAUWE	HOL	-	-	CEBECO	-
10687	CEB 48-131-55	EPICURE x KOOPMANS BLAUWE	HOL	-	-	CEBECO	-
10688	CEB 49-10-18	CEB 44-31-2 x SIRTEMA	HOL	-	-	CEBECO	-
10690	CEB 49-445	acl x acl	HOL	-	-	CEBECO	-
10689	CEB 49-49-2	CEB 45-38-4 x 1257A(7)	HOL	-	-	CEBECO	-
10691	CEB 50-23-3	CEB 47-88-14 x CEB 47-37-34	HOL	-	-	CEBECO	-
10692	CEB 50-281-4	CEB 47-68-21 x ALPHA_?	HOL	-	-	CEBECO	-
[truncated: 7,587 more rows]
