# Supplementary material for: Tracing modern breeding introgressions in European potato
Source: Theor Appl Genet. 2026 Feb 17;139(3):73. doi: 10.1007/s00122-025-05143-z (PMC12909365; doi:10.1007/s00122-025-05143-z)
Supplement: Supplementary file 3 — Supplementary file3 (XLSX 61499 kb) [file 122_2025_5143_MOESM3_ESM.xlsx]

## Sheet: TableOfContents
Sheet Name	Description
AssignedPedigreeNames	The assignment of genotyped sample names to variety names in the pedigree
SNPSequences	The sequences of probes and associated metadata used in Vos et al., 2015.
SNPvals_T_PedigreeOnly	SNP dosages of Vos et al. (2015) for samples which could be assigned to pedigree names
SNPvals_T_Cleaned	SNP dosages of Vos et al. (2015) for all samples. Some material was provided by commercial partners on the condition of anonymity: these are labeled VARXXX

## Sheet: AssignedPedigreeNames
Genotype	Ploidy	Year of Release	Stuctrure group	PedigreeName	Origin
BLACK 1256	Tetraploid	1955	Rest	1256A(23)	GB
ABBOT	Tetraploid	2008	Rest	ABBOT	HOL
Accord	Tetraploid	1996	Rest	ACCORD	HOL
Ackersegen	Tetraploid	1929	Rest	ACKERSEGEN	GER
ACOUSTIC	Tetraploid	2016	Rest	ACOUSTIC	HOL
Adirondack	Tetraploid	1881	Rest	ADIRONDACK	USA
Agata	Tetraploid	1990	Rest	AGATA	HOL
Agria	Tetraploid	1985	Agria	AGRIA	BRD
Ajiba	Tetraploid	1992	Rest	AJIBA	HOL
Aladin	Tetraploid	1999	Rest	ALADIN	HOL
Albion	Tetraploid	1895	Rest	ALBION_9497	HOL
Alcmaria	Tetraploid	1969	Rest	ALCMARIA	HOL
Allure	Tetraploid	1990	Starch	ALLURE	HOL
Almera	Tetraploid	1999	Rest	ALMERA	HOL
Alpha	Tetraploid	1925	Rest	ALPHA_9558	HOL
Altus	Tetraploid	2008	Starch	ALTUS	HOL
Am 78-3704	Tetraploid	1988	Starch	AM 78-3704	HOL
AMADO	Tetraploid	2002	Starch	AMADO	BRD
AMANDA	Tetraploid	1986	Rest	AMANDA_9632	SWE
Amarin	Tetraploid	2010	Rest	AMARIN	HOL
Ambition	Tetraploid	2007	Rest	AMBITION	HOL
Amorosa	Tetraploid	2000	Rest	AMOROSA	HOL
Ampera	Tetraploid	1998	Rest	AMPERA	BRD
Amyla	Tetraploid	1999	Rest	AMYLA_9693	FRA
Annabelle	Tetraploid	2001	Rest	ANNABELLE	HOL
Anosta	Tetraploid	1975	Rest	ANOSTA	HOL
ANUSCHKA	Tetraploid	2004	Rest	ANUSCHKA	BRD
Ar 76-168-1	Tetraploid	1986	Rest	AR 76-168-1	HOL
Ar 80-127-5	Tetraploid	1990	Rest	AR 80-127-5	#N/A
Ar 85-96-13	Tetraploid	1995	Starch	AR 85-96-13	HOL
Arcade	Tetraploid	1999	Agria	ARCADE	HOL
Arielle	Tetraploid	1999	Rest	ARIELLE	HOL
Arinda	Tetraploid	1993	Rest	ARINDA	HOL
Arizona	Tetraploid	2009	Rest	ARIZONA	HOL
ARKULA	Tetraploid	1975	Rest	ARKULA	DDR
Arlanda	Tetraploid	2007	Starch	ARLANDA	HOL
Armundo	Tetraploid	1997	Rest	ARMUNDO	HOL
Arnova	Tetraploid	1999	Rest	ARNOVA	HOL
Arran Chief	Tetraploid	1911	Rest	ARRAN CHIEF	GB
Arran Victory	Tetraploid	1918	Rest	ARRAN VICTORY	GB
Arrow	Tetraploid	2004	Rest	ARROW	HOL
Arsenal	Tetraploid	2009	Rest	ARSENAL	HOL
Artemis	Tetraploid	2000	Rest	ARTEMIS	HOL
Astarte	Tetraploid	1976	Starch	ASTARTE_9928	HOL
Asterix	Tetraploid	1991	Rest	ASTERIX	HOL
Atlantic	Tetraploid	1976	Rest	ATLANTIC_9956	USA
Aurora	Tetraploid	1972	Rest	AURORA_9981	HOL
Ausonia	Tetraploid	1981	Rest	AUSONIA	HOL
Avano	Tetraploid	2005	Starch	AVANO	HOL
Avarna	Tetraploid	2005	Starch	AVARNA	HOL
Avaya	Tetraploid	2005	Starch	AVAYA	HOL
Aveka	Tetraploid	2001	Starch	AVEKA	HOL
Avenance	Tetraploid	2005	Starch	AVENANCE	HOL
Aventra	Tetraploid	2005	Starch	AVENTRA	HOL
Averia	Tetraploid	2004	Starch	AVERIA	HOL
Aviala	Tetraploid	2004	Starch	AVIALA	HOL
Axion	Tetraploid	2008	Starch	AXION	HOL
Bafana	Tetraploid	2009	Rest	BAFANA	HOL
Ballydoon	Tetraploid	1931	Rest	BALLYDOON	GB
Bartina	Tetraploid	1988	Rest	BARTINA	HOL
BELANA	Tetraploid	2001	Rest	BELANA	BRD
Belle De Fontenay	Tetraploid	1885	Rest	BELLE DE FONTENAY	FRA
Bellini	Tetraploid	2001	Rest	BELLINI	HOL
Berber	Tetraploid	1984	Rest	BERBER	HOL
Bildtstar	Tetraploid	1984	Rest	BILDTSTAR	HOL
BINELLA	Tetraploid	1990	Rest	BINELLA	HOL
Bintje	Tetraploid	1910	Rest	BINTJE	HOL
Biogold	Tetraploid	2004	Rest	BIOGOLD	HOL
Bionica	Tetraploid	2008	Rest	BIONICA	HOL
BL6174167	Tetraploid	1953-2008	Rest	BL 61-74-167	HOL
British Queen	Tetraploid	1894	Rest	BRITISH QUEEN	GB
Brodick	Tetraploid	1990	Rest	BRODICK	GB
Bronko	Tetraploid	2008	Agria	BRONKO	HOL
Caesar	Tetraploid	1990	Rest	CAESAR	HOL
Canberra	Tetraploid	2007	Rest	CANBERRA	HOL
Cara	Tetraploid	1973	Rest	CARA	IRL
CARDINAL	Tetraploid	1972	Rest	CARDINAL_10595	HOL
CARUSO	Tetraploid	2010	Rest	CARUSO	BRD
Casteline	Tetraploid	2001	Rest	CASTELINE	FRA
CENTURY RUSSET	Tetraploid	1995	Rest	CENTURY RUSSET	USA
Challenger	Tetraploid	2008	Agria	CHALLENGER	HOL
Champion	Tetraploid	1876	Rest	CHAMPION_10793	GB
Charlotte	Tetraploid	1981	Rest	CHARLOTTE	FRA
Cherie	Tetraploid	1997	Rest	CHÉRIE	FRA
Chipper	Tetraploid	2010	Rest	CHIPPER	HOL
Cilena	Tetraploid	1981	Rest	CILENA	BRD
Citadel	Tetraploid	2007	Rest	CITADEL	HOL
Civa	Tetraploid	1960	Rest	CIVA	HOL
CLASSIC RUSSET	Tetraploid	2009	Rest	CLASSIC RUSSET	USA
CLEARWATER RUSSET	Tetraploid	2008	Rest	CLEARWATER RUSSET	USA
Clivia	Tetraploid	1962	Rest	CLIVIA	BRD
CMK1988-169-005	Tetraploid	1998	Rest	CMK 88-169-005	HOL
CMK1988-171-008	Tetraploid	1998	Rest	CMK 88-171-8	HOL
CMK1990-002-002	Tetraploid	2000	Agria	CMK 90-002-002	HOL
CMK1990-331-163	Tetraploid	2000	Starch	CMK 90-331-163	HOL
CMK1991-088-016	Tetraploid	2001	Rest	CMK 91-088-016	HOL
CMK1993-121-025	Tetraploid	2003	Rest	CMK 93-121-025	HOL
CMK1994-028-020	Tetraploid	2004	Rest	CMK 94-028-020	HOL
CMK1997-007-004	Tetraploid	2007	Agria	CMK 97-007-004	HOL
Countessa	Tetraploid	2008	Agria	COUNTESSA	HOL
Courage	Tetraploid	1998	Rest	COURAGE	HOL
Craigs Alliance	Tetraploid	1948	Rest	CRAIGS ALLIANCE	GB
Craigs Bounty	Tetraploid	1946	Rest	CRAIGS BOUNTY	GB
Craigs Defiance	Tetraploid	1938	Rest	CRAIGS DEFIANCE	GB
Crisps4all	Tetraploid	2008	Rest	CRISPS4ALL	HOL
Cupido	Tetraploid	1995	Rest	CUPIDO	HOL
CYCLOON	Tetraploid	1996	Rest	CYCLOON	HOL
Daisy	Tetraploid	1998	Rest	DAISY	FRA
Dali	Tetraploid	1995	Rest	DALI	HOL
Defender	Tetraploid	2006	Rest	DEFENDER	USA
Desiree	Tetraploid	1962	Rest	DÉSIRÉE	HOL
Diamant	Tetraploid	1982	Rest	DIAMANT	HOL
Dione	Tetraploid	2010	Agria	DIONE	HOL
Ditta	Tetraploid	1989	Rest	DITTA	AUT
DOB1997-507-015	Tetraploid	2007	Rest	DOB1997-507-015	HOL
Dolce Vita	Tetraploid	2008	Agria	DOLCE VITA	HOL
Donald	Tetraploid	1996	Rest	DONALD	HOL
Doon Star	Tetraploid	1926	Rest	DOON STAR	GB
Dorado	Tetraploid	1995	Rest	DORADO_11329	HOL
Dr Mcintosh	Tetraploid	1944	Rest	DR. McINTOSH	GB
Dynamica	Tetraploid	2006	Rest	DYNAMICA	HOL
Early Rose	Tetraploid	1867	Rest	EARLY ROSE	USA
Eden (2000)	Tetraploid	2000	Rest	EDEN_11473	FRA
Ehud	Tetraploid	1965	Rest	EHUD	HOL
Eigenheimer	Tetraploid	1893	Rest	EIGENHEIMER	HOL
El mundo	Tetraploid	2010	Rest	EL MUNDO	HOL
El Paso	Tetraploid	2003	Rest	EL PASO	HOL
ELDENA	Tetraploid	2001	Rest	ELDENA	BRD
Elisabeth	Tetraploid	2002	Rest	ELISABETH	HOL
Elkana	Tetraploid	1978	Rest	ELKANA	HOL
ENDEAVOUR	Tetraploid	2011	Rest	ENDEAVOUR	HOL
Eos	Tetraploid	2000	Rest	EOS_11578	HOL
Epicure	Tetraploid	1897	Rest	EPICURE	GB
Escort	Tetraploid	1982	Rest	ESCORT	HOL
Estima	Tetraploid	1973	Rest	ESTIMA	HOL
EUROFLORA	Tetraploid	2010	Starch	EUROFLORA	BRD
Eurostar	Tetraploid	2011	Agria	EUROSTAR_11650	HOL
Everest	Tetraploid	2006	Rest	EVEREST	HOL
Evita	Tetraploid	1988	Agria	EVITA_11663	HOL
Exquisa	Tetraploid	1992	Rest	EXQUISA	BRD
Fabula	Tetraploid	1997	Rest	FABULA	HOL
FADO	Tetraploid	2014	Rest	FADO	HOL
Felsina	Tetraploid	1992	Rest	FELSINA	HOL
Festien	Tetraploid	2000	Starch	FESTIEN	HOL
Fianna	Tetraploid	1987	Rest	FIANNA	HOL
Fichtelgold	Tetraploid	1945	Rest	FICHTELGOLD	BRD
Florida	Tetraploid	2003	Agria	FLORIDA	HOL
Folva	Tetraploid	1989	Rest	FOLVA	DEN
Fontane	Tetraploid	1999	Agria	FONTANE	HOL
FORZA	Tetraploid	2008	Agria	FORZA	HOL
Fresco	Tetraploid	1985	Rest	FRESCO	HOL
Frieslander	Tetraploid	1990	Rest	FRIESLANDER	HOL
Frisia	Tetraploid	1988	Rest	FRISIA	HOL
GEM RUSSET	Tetraploid	2000	Rest	GEM RUSSET	USA
Gladstone	Tetraploid	1932	Rest	GLADSTONE_12162	GB
Gloria	Tetraploid	1972	Rest	GLORIA_12179	BRD
Golden Wonder	Tetraploid	1906	Rest	GOLDEN WONDER	GB
Goya (2000)	Tetraploid	2000	Starch	GOYA_12238	HOL
Granola	Tetraploid	1975	Rest	GRANOLA	BRD
Great Scot	Tetraploid	1909	Rest	GREAT SCOT	GB
Hansa	Tetraploid	1957	Rest	HANSA	BRD
Herald	Tetraploid	1928	Rest	HERALD	GB
Hermes	Tetraploid	1973	Rest	HERMES	AUT
Heroud	Tetraploid	2010	Agria	HEROUD	HOL
HIGHLAND RUSSET	Tetraploid	2006	Rest	HIGHLAND RUSSET	USA
Home Guard	Tetraploid	1943	Rest	HOME GUARD	GB
IDAROSE	Tetraploid	2000	Rest	IDAROSE	USA
Impala	Tetraploid	1989	Rest	IMPALA	BRD
Innovator	Tetraploid	1999	Rest	INNOVATOR	HOL
Inova	Tetraploid	1999	Rest	INOVA	HOL
Irish Queen	Tetraploid	1899	Rest	IRISH QUEEN	GB
Jaerla	Tetraploid	1969	Rest	JAERLA	HOL
Jaune D'Or	Tetraploid	1850	Rest	JAUNE D'OR	FRA
Ka 77-0133	Tetraploid	1987	Starch	KA 77-0133	HOL
Kantara	Tetraploid	1997	Starch	KANTARA	HOL
Karakter	Tetraploid	1996	Starch	KARAKTER	HOL
Kardal	Tetraploid	1988	Starch	KARDAL	HOL
Kardent	Tetraploid	1996	Starch	KARDENT	HOL
Karnico	Tetraploid	1987	Starch	KARNICO	HOL
Kartel	Tetraploid	1994	Starch	KARTEL	HOL
KASTELLI	Tetraploid	2011	Rest	KASTELLI	HOL
Katahdin	Tetraploid	1932	Rest	KATAHDIN	USA
Katinka	Tetraploid	1998	Starch	KATINKA	HOL
Kennebec	Tetraploid	1948	Rest	KENNEBEC	USA
Kepplestone Kidney	Tetraploid	1899	Rest	KEPPLESTONE KIDNEY	GB
Kerpondy	Tetraploid	1949	Rest	KERPONDY	FRA
King George	Tetraploid	1911	Rest	KING GEORGE	GB
Kondor	Tetraploid	1984	Rest	KONDOR	HOL
Kuras	Tetraploid	1996	Rest	KURAS	HOL
Kuroda	Tetraploid	1998	Rest	KURODA	HOL
Labadia	Tetraploid	2001	Rest	LABADIA	HOL
Lady Amarilla	Tetraploid	2007	Agria	LADY AMARILLA	HOL
LADY AMELIA	Tetraploid	1996	Agria	LADY AMELIA	HOL
LADY ANNA	Tetraploid	2010	Agria	LADY ANNA	HOL
Lady Blanca	Tetraploid	2007	Agria	LADY BLANCA	HOL
LADY BRITTA	Tetraploid	2008	Agria	LADY BRITTA	HOL
Lady Christl	Tetraploid	1996	Rest	LADY CHRISTL	HOL
Lady Claire	Tetraploid	1996	Agria	LADY CLAIRE	HOL
Lady Felicia	Tetraploid	1997	Agria	LADY FELICIA	HOL
Lady Jo	Tetraploid	2001	Agria	LADY JO	HOL
Lady Lenora	Tetraploid	2010	Rest	LADY LENORA	HOL
Lady Olympia	Tetraploid	1996	Agria	LADY OLYMPIA	HOL
Lady Rosetta	Tetraploid	1988	Starch	LADY ROSETTA	HOL
LADY SARA	Tetraploid	2012	Rest	LADY SARA	HOL
LADY TERRA	Tetraploid	2015	Agria	LADY TERRA	HOL
Lady Valora	Tetraploid	2007	Agria	LADY VALORA	HOL
LANORMA	Tetraploid	2006	Rest	LANORMA	HOL
Laura	Tetraploid	1998	Rest	LAURA_13419	BRD
Laurene	Tetraploid	2008	Rest	LAURENE	HOL
Lenape	Tetraploid	1967	Rest	LENAPE	USA
Leonardo	Tetraploid	2010	Agria	LEONARDO_13455	HOL
Leyla	Tetraploid	1988	Rest	LEYLA	BRD
Libertas	Tetraploid	1946	Rest	LIBERTAS	HOL
Liseta	Tetraploid	1988	Rest	LISETA	HOL
Lucinda	Tetraploid	2011	Rest	LUCINDA	HOL
Magnum Bonum	Tetraploid	1876	Rest	MAGNUM BONUM_13669	GB
Majestic	Tetraploid	1911	Rest	MAJESTIC	GB
Manitou	Tetraploid	2008	Rest	MANITOU	HOL
Mantra	Tetraploid	2003	Starch	MANTRA	HOL
Mara	Tetraploid	1973	Starch	MARA	HOL
Marabel	Tetraploid	1993	Rest	MARABEL	HOL
Marfona	Tetraploid	1977	Rest	MARFONA	HOL
Marilyn	Tetraploid	2006	Rest	MARILYN	HOL
Maris Piper	Tetraploid	1963	Rest	MARIS PIPER	GB
Markies	Tetraploid	1997	Agria	MARKIES	HOL
May Queen	Tetraploid	1890	Rest	MAY QUEEN	GB
Melody	Tetraploid	2001	Rest	MELODY	HOL
Menco	Tetraploid	2003	Starch	MENCO	HOL
Merano	Tetraploid	2006	Starch	MERANO	HOL
Mercator	Tetraploid	1999	Starch	MERCATOR	HOL
Milva	Tetraploid	1998	Rest	MILVA_13936	BRD
MIRAKEL	Tetraploid	1994	Rest	MIRAKEL	HOL
Monalisa	Tetraploid	1982	Rest	MONALISA	HOL
Mondial	Tetraploid	1987	Rest	MONDIAL	HOL
MONTE CARLO	Tetraploid	2009	Starch	MONTE CARLO	HOL
Morene	Tetraploid	1983	Rest	MORENE	HOL
MOZART	Tetraploid	2003	Rest	MOZART	HOL
MURATO	Tetraploid	2002	Rest	MURATO	HOL
Musica	Tetraploid	2007	Rest	MUSICA	HOL
Mustang	Tetraploid	2005	Rest	MUSTANG	AUT
Myatt'S Ashleaf	Tetraploid	1804	Rest	MYATT'S ASHLEAF	GB
Nadine	Tetraploid	1987	Rest	NADINE	GB
Nicola	Tetraploid	1973	Rest	NICOLA	BRD
Niska	Tetraploid	1990	Rest	NISKA	USA
Noisette	Tetraploid	1993	Rest	NOISETTE	FRA
Nomade	Tetraploid	1995	Starch	NOMADE	HOL
Obelix	Tetraploid	1988	Rest	OBELIX	HOL
OPAL	Tetraploid	2004	Rest	OPAL_14717	BRD
Opera	Tetraploid	2007	Agria	OPERA	HOL
Orchestra	Tetraploid	2007	Rest	ORCHESTRA	HOL
Oriana	Tetraploid	2006	Rest	ORIANA	HOL
OSIRA	Tetraploid	2010	Rest	OSIRA	BRD
Pallas_Duplo	Tetraploid	2003	Rest	PALLAS_14814	HOL
Panda	Tetraploid	1986	Rest	PANDA	BRD
PANTHER	Tetraploid	2011	Rest	PANTHER_14836	HOL
Paterson'S Victoria	Tetraploid	1856	Rest	PATERSON'S VICTORIA	GB
Peerless	Tetraploid	1862	Rest	PEERLESS	USA
Pekaro	Tetraploid	2007	Rest	PEKARO	HOL
Pentland Dell	Tetraploid	1961	Rest	PENTLAND DELL	GB
Pepo (1919)	Tetraploid	1919	Rest	PEPO_14926	GER
Picasso	Tetraploid	1994	Rest	PICASSO	HOL
Pink Firr Apple	Tetraploid	1850	Rest	PINK FIR APPLE	GB
PK87-204-013	Tetraploid	1997	Agria	PK 87-204-13	HOL
Premiere	Tetraploid	1979	Rest	PREMIERE	HOL
Prevalent	Tetraploid	1966	Rest	PREVALENT	HOL
Primura	Tetraploid	1961	Rest	PRIMURA	HOL
Princess	Tetraploid	1998	Rest	PRINCESS_15219	BRD
Profijt	Tetraploid	1949	Rest	PROFIJT	HOL
Quarta	Tetraploid	1979	Agria	QUARTA	BRD
Raja	Tetraploid	1994	Rest	RAJA	HOL
Ramos	Tetraploid	2000	Agria	RAMOS	HOL
Ranger Russet	Tetraploid	1991	Rest	RANGER RUSSET	USA
Ratte	Tetraploid	1872	Rest	RATTE	GER
REAAL	Tetraploid	1956	Rest	REAAL	HOL
Record	Tetraploid	1932	Rest	RECORD_15436	HOL
Red Baron	Tetraploid	2002	Rest	RED BARON	HOL
Red One	Tetraploid	2001	Rest	RED ONE	HOL
Red Scarlett	Tetraploid	1999	Rest	RED SCARLETT	HOL
Redstar	Tetraploid	1997	Rest	REDSTAR	HOL
Remarka	Tetraploid	1991	Rest	REMARKA	HOL
Robeny	Tetraploid	2006	Starch	ROBENY	HOL
ROCK	Tetraploid	2014	Agria	ROCK	HOL
Rodeo	Tetraploid	1999	Rest	RODEO	HOL
Romano	Tetraploid	1981	Rest	ROMANO	HOL
ROMANZE	Tetraploid	1979	Rest	ROMANZE_15657	BRD
Rosagold	Tetraploid	2010	Rest	ROSAGOLD	HOL
Rosella	Tetraploid	1991	Agria	ROSELLA	BRD
ROYAL	Tetraploid	2008	Rest	ROYAL	DEN
Russet Burbank	Tetraploid	1888	Rest	RUSSET BURBANK	USA
RUSSET NORKOTAH	Tetraploid	1987	Rest	RUSSET NORKOTAH	USA
Safrane	Tetraploid	1991	Rest	SAFRANE	FRA
Sagitta	Tetraploid	2006	Rest	SAGITTA_15876	HOL
Samba	Tetraploid	1989	Rest	SAMBA	FRA
Santana	Tetraploid	1994	Rest	SANTANA	HOL
Sante	Tetraploid	1983	Rest	SANTÉ	HOL
Saphire	Tetraploid	2004	Rest	SAPHIRE	HOL
SARPO MIRA	Tetraploid	2003	Rest	SARPO MIRA	HUN
Saskia	Tetraploid	1946	Rest	SASKIA	HOL
Satellite	Tetraploid	2007	Rest	SATELLITE	HOL
Saturna	Tetraploid	1964	Rest	SATURNA	HOL
Saviola	Tetraploid	2009	Rest	SAVIOLA	HOL
Seresta	Tetraploid	1994	Starch	SERESTA	HOL
Shamrock	Tetraploid	1899	Rest	SHAMROCK	IRL
Shepody	Tetraploid	1980	Rest	SHEPODY	CAN
Sifra	Tetraploid	2008	Rest	SIFRA	HOL
Silvester	Tetraploid	1998	Agria	SILVESTER	HOL
Simply Red	Tetraploid	2001	Rest	SIMPLY RED	HOL
Sinora	Tetraploid	1999	Agria	SINORA	HOL
SLANEY	Tetraploid	1993	Rest	SLANEY	IRL
Smart	Tetraploid	2008	Agria	SMART	HOL
Snowbird	Tetraploid	2011	Rest	SNOWBIRD	HOL
Soprano	Tetraploid	2005	Rest	SOPRANO	HOL
Spirit	Tetraploid	2006	Rest	SPIRIT	HOL
Spunta	Tetraploid	1968	Rest	SPUNTA	HOL
Starga	Tetraploid	2000	Starch	STARGA	HOL
Stefano	Tetraploid	1993	Starch	STEFANO	HOL
Stirling	Tetraploid	1991	Rest	STIRLING	GB
SUMMIT RUSSET	Tetraploid	2003	Rest	SUMMIT RUSSET	USA
Susanne	Tetraploid	2008	Rest	SUSANNE	HOL
Flourball (Sutton's)	Tetraploid	1870	Rest	SUTTON'S FLOURBALL	GB
Sylvana	Tetraploid	2008	Rest	SYLVANA	HOL
Tahi	Tetraploid	1960	Rest	TAHI	NZL
Tasso	Tetraploid	1963	Rest	TASSO	BRD
Taurus	Tetraploid	2008	Rest	TAURUS	HOL
Terra Gold	Tetraploid	2004	Rest	TERRA GOLD	HOL
The Alness	Tetraploid	1934	Rest	THE ALNESS	GB
Timate	Tetraploid	1984	Rest	TIMATE	HOL
Tinwald'S Perfection	Tetraploid	1914	Rest	TINWALD'S PERFECTION	GB
TOLUCA	Tetraploid	2006	Rest	TOLUCA	HOL
Toyoshiro	Tetraploid	1976	Rest	TOYOSHIRO	JAP
Triplo	Tetraploid	2000	Agria	TRIPLO	HOL
Triumf	Tetraploid	1921	Rest	TRIUMF_16729	HOL
Ulme	Tetraploid	1991	Rest	ULME	BRD
Ulster Glade	Tetraploid	1961	Rest	ULSTER GLADE	GB
Ulster Knight	Tetraploid	1954	Rest	ULSTER KNIGHT	GB
Ulster Sceptre	Tetraploid	1962	Rest	ULSTER SCEPTRE	GB
Ultimus	Tetraploid	1935	Rest	ULTIMUS	HOL
Umatilla Russet	Tetraploid	1998	Rest	UMATILLA RUSSET	USA
Up To Date	Tetraploid	1894	Rest	UP TO DATE	-
Urgenta	Tetraploid	1951	Rest	URGENTA	HOL
VALENTINA	Tetraploid	2001	Rest	VALENTINA	HOL
Valiant	Tetraploid	1987	Starch	VALIANT_17131	GB
Ve 66-295	Tetraploid	1976	Rest	VE 66-295	HOL
Ve 70-9	Tetraploid	1980	Starch	VE 70-9	HOL
Ve 71-105	Tetraploid	1981	Starch	VE 71-105	HOL
Ve 74-45	Tetraploid	1987	Rest	VE 74-45	HOL
VE8228	Tetraploid	1992	Rest	VE 82-28	HOL
Vectra	Tetraploid	2006	Starch	VECTRA	HOL
Verba	Tetraploid	1981	Starch	VERBA	SU
KWS096	Tetraploid	2003	?	VERDI	BRD
Veronie	Tetraploid	1999	Rest	VERONIE	HOL
Victoria	Tetraploid	1997	Agria	VICTORIA_17245	HOL
Virgo	Tetraploid	2002	Rest	VIRGO_17278	HOL
Vision	Tetraploid	2006	Agria	VISION	HOL
Vitelotte Noire	Tetraploid	1899	Rest	VITELOTTE NOIRE	FRA
Vivaldi	Tetraploid	1998	Rest	VIVALDI	HOL
Voyager	Tetraploid	2003	Rest	VOYAGER	HOL
Vr-98-808	Tetraploid	2008	Agria	VR 808	HOL
Vr-95-98	Tetraploid	2005	Rest	VR 95-98	HOL
Vr-98-72	Tetraploid	2008	Rest	VR 98-72	HOL
Vtn 62-33-3	Tetraploid	1972	Starch	VTN 62-33-3	HOL
W 72-22-496	Tetraploid	1982	Rest	W 72-22-489	HOL
Wilja	Tetraploid	1967	Rest	WILJA	HOL
Winston	Tetraploid	1992	Rest	WINSTON	GB
Wisent	Tetraploid	2005	Starch	WISENT	HOL
XANTIA	Tetraploid	1998	Rest	XANTIA	HOL
Y 66-13-636	Tetraploid	1976	Rest	Y 66-13-636	HOL
Yam	Tetraploid	1787	Rest	YAM	GB
Yukon Gold	Tetraploid	1980	Rest	YUKON GOLD	CAN
Zafira	Tetraploid	2003	Rest	ZAFIRA	HOL
ZORBA	Tetraploid	1997	Rest	ZORBA	ESP

## Sheet: SNPSequences
Name	REF	ALT	dm_chrom	var_sequence
PotVar0000007	G	A	ST4.03ch01	NNN[A/G]TGGGTAGTGAGATTAGGTAAGAATGGGATGCGAGAGAAGTATCGCCAGTAATTCGACGAT
PotVar0000025	G	A	ST4.03ch01	TTGCaTTGATAAAAAgCAATGGCAACAAGCCCTTCAGGTCTTCTTTTTCATTTAATTAGG[A/G]
PotVar0000040	C	T	ST4.03ch01	NNN[T/C]TTTTGTACCTCTAGGTATTTGAGATGTTAAAGAAGCAACCTTTTTATCAACCAAAAGAAG
PotVar0000042	A	G	ST4.03ch01	NNN[A/G]ACAGCTTTTTGATTCAATGATTGAAGAGGGACTCGAACCTACTTCtGAACTTTATACGGC
PotVar0000060	C	T	ST4.03ch01	NNN[T/C]GTCACTCAGAATATAGTCTTGAGTGGTTaTGGTAGAGCAgGCAAGTATGCAGAAATGGAG
PotVar0000061	A	G	ST4.03ch01	AAATGgttgATCgTTCCATAGTTCCTAATACcGTCACTCAGAATATAGTCTTGAGTGGTT[A/G]
PotVar0000062	G	A	ST4.03ch01	CgTTCCATAGTTCCTAATACcGTCACTCAGAATATAGTCTTGAGTGGTTaTGGTAGAGCA[A/G]
PotVar0000066	T	C	ST4.03ch01	NNN[T/C]AAACCTGATGTATGGACTATGAACACTATCCTGAGCATATTTGGCAACAAGGGGCTGATT
PotVar0000078	G	A	ST4.03ch01	NNN[A/G]TTGAGTACTTGAGCGTATCTTCCTTTaATTTTTCACTAAAGAAAGCTgATGGTTTTCCTT
PotVar0000195	C	A	ST4.03ch01	TTGCCAAATCAAGCAAACAATTAAGCATGATATTCACTGAAAATCGGTGGTTATCACGAC[A/C]
PotVar0000210	G	A	ST4.03ch01	NNN[A/G]TATGCTCCATAAGTCAAGGGAATAACCTAAGCtCTGATActAACTTTGTcAAGACCCAAT
PotVar0000255	C	T	ST4.03ch01	AAGTcCACTGATATGTCCATGATCTTTGGAAcAGTGGAAATTGCAGATGTGCCcGAAATG[T/C]
PotVar0000412	G	T	ST4.03ch01	TAGGTGATTTGCTCCTCCGCCAGTCCCTAAAGTAGCTCCTCTAGGTGCAgCCCCCTATCT[T/G]
PotVar0000446	A	G	ST4.03ch04	AGGGCACCTTGCTGGTGGAATTTTTCATCATATTCTTCACAAGTTTTTACCGTATACCAA[A/G]
PotVar0000457	C	T	ST4.03ch04	NNN[T/C]GAAATTCAAGCTTTTATTGATCTTCTCAGTGATGTACTGACTGCTCGTGCACCTACAGGT
PotVar0000459	G	A	ST4.03ch04	NNN[A/G]GTTCAATCTCTGACCCGAGCTCTTCATGTCTTGGACCTGGATCATACTGATTCTTCCAAG
PotVar0000460	C	T	ST4.03ch04	NNN[T/C]TTTGGTGGGTCTGAAGCTGTCACTGATGATATGGAACATGACCAGGATATTGATGGAGGT
PotVar0000462	G	A	ST4.03ch04	NNN[A/G]GACGATGATGATGATGATGAGATGTCAGGTGATGAAGGAGATGAGGTTGATGAAGAcGAA
PotVar0000472	G	A	ST4.03ch04	CTCCGGAGCAGTCGTCATGGCCAACGGTTCAATTTTTGGACCAATGATAACCAACAAAGC[A/G]
PotVar0000474	A	G	ST4.03ch04	NNN[A/G]AAATCAGCTGATCAAGATGCTACAGAAGGGTCTCAGAATAGAGGTGAGGCcACCCAGTTT
PotVar0000481	A	G	ST4.03ch04	GGAGTGGTTGACTAGCTTGTTCAATGTCATTTTTAAGACGTCTAAGATGTTGAAGGAATA[A/G]
PotVar0000484	G	A	ST4.03ch04	NNN[A/G]GTTCCTAAGTTGTTAAGACACACTATGAAAATGTGGGAGAGAGTGGTGGAGGTGAGGGTG
PotVar0000495	G	A	ST4.03ch04	NNN[A/G]GGGTGTGTCTATTTTTTAGAATCAGTTTGGATTCATgCTAGGGTGATCAACcATaAAAGC
PotVar0000512	C	T	ST4.03ch04	NNN[T/C]TTCATCTTCTTCACAGATACTTGTTCGCCGTCgATGGAGTCACTGTTAATTTCTTCcTCT
PotVar0000514	C	A	ST4.03ch04	cGtcTTCATCTTCTTCACAGATACTTGTTCGCCGTCgATGGAGTCACTGTTAATTTCTTC[A/C]
PotVar0000542	C	T	ST4.03ch04	GTTTGATAAAGcTCTCTATAAaCAGGATATCATGGGtAGTAAAGCTCATGCCTCAATGCT[T/C]
PotVar0000568	G	A	ST4.03ch04	GGATGTGCATATGAACATTGAAGCAGCGCTTACTGATTTGGTTGGTGAACCTGCCAAAAA[A/G]
PotVar0000579	G	A	ST4.03ch04	NNN[A/G]GTTATTATGCACTCATGTGTTaATTGCAACATAAcCTGCAGATTGCAATGGTTGAAcTAG
PotVar0000583	C	A	ST4.03ch04	NNN[A/C]TCCAAAATGAGGGTCTTATTGTTCCTGGATACACTCATCTGCAAAGGGCCCAACCTGTTC
PotVar0000586	A	C	ST4.03ch04	NNN[A/C]TTTGACAGTGTCAAGGCAATAGTTGGGATGCTCGAaGTCTCAGCAGAGTTTGCgCAGAAT
PotVar0000614	C	T	ST4.03ch04	NNN[T/C]GCTTTGTGTGTTTCCAGAAACTGCGAGCTTCAAGAcCTTAGCCTTGACGAGTTGAACAGT
PotVar0000615	C	T	ST4.03ch04	NNN[T/C]CTTAGCCTTGACGAGTTGAACAGTCTAAATCCGATATTTGACAAGGATGTCTAcGAATAT
PotVar0000616	C	T	ST4.03ch04	TCAAGAcCTTAGCCTTGACGAGTTGAACAGTCTAAATCCGATATTTGACAAGGATGTCTA[T/C]
PotVar0000619	G	T	ST4.03ch04	ATTCAGGTCATATGGcTCCACAGGTTCAGAATGTGTTGCTGGTCAGCTTGATTACTGGAT[T/G]
PotVar0000651	G	A	ST4.03ch04	NNN[A/G]GCAACCTGAATTTACACATTATTTTTGAGAATTCGATAAACCTTTATAGAATTTGTATGT
PotVar0000716	G	T	ST4.03ch04	TTTCTTaTTCAACTAGCAGATGCATTAATTTCACTTGTATTGAATAATGATTGACTATTA[T/G]
PotVar0000717	A	G	ST4.03ch04	TGTATTGAATAATGATTGACTATTAgTGATTCAAGCAGACCAATGCCACTGTCCCATTCT[A/G]
PotVar0000732	T	G	ST4.03ch04	NNN[T/G]CTCAAGCATCTGTTCCgCAAAACTTAGCTGGTATGTTTTCCAGAAAgTTGGTAACTGnan
PotVar0000750	T	C	ST4.03ch04	GTTtTAGTTAGGCAAGAAGATATAGTGGATGGTATAGCTTGCTTTATGGCTGCATACCTG[T/C]
PotVar0000751	A	G	ST4.03ch04	AGTGGATGGTATAGCTTGCTTTATGGCTGCATACCTGtTATCTCTTAAGCAGACTAAGGT[A/G]
PotVar0000753	T	C	ST4.03ch04	NNN[T/C]TCCTTAGAAGAAACaGGCCtGATCTTCTTGcTCCTTAAAGtGTTGgTTCTTTCCTTTATT
PotVar0000758	G	A	ST4.03ch04	NNN[A/G]TTCTTTCCTTTATTTCCTCAAGTTaAAACATAGCTCAATGCAACATCCAGTGTTTTGGTT
PotVar0000759	A	G	ST4.03ch04	NNN[A/G]AAACATAGCTCAATGCAACATCCAGTGTTTTGGTTTTCCTTGTAAATGTGTTTATTTCAa
PotVar0000760	A	G	ST4.03ch04	aAAACATAGCTCAATGCAACATCCAGTGTTTTGGTTTTCCTTGTAAATGTGTTTATTTCA[A/G]
PotVar0000767	G	T	ST4.03ch04	GATCAATTTTGGTTGAtAAGATTGAAAATAATTTTCcAGTGCCAATTGTGTTTTGAGTTC[T/G]
PotVar0000768	G	T	ST4.03ch04	NNN[T/G]CTGATTCATGATGAATAGTTTCACGGCACTCgTATCATTAtATAGGATGAAAGATAATCA
PotVar0000774	T	C	ST4.03ch04	AGGTTTAATTcTTTGCACTAATTTGTGCAGGATTTGACACCAAACCAACTCCAAGATGGT[T/C]
PotVar0000800	T	G	ST4.03ch04	NNN[T/G]TTTTTTGAGGAAAGTTGTTTCTTTCCTtGTCTGCACTTGTtCTTTCAATAACAACTTCAA
PotVar0000802	T	C	ST4.03ch04	NNN[T/C]CTTTCAATAACAACTTCAAAGCATGTTTTGCTCATTGTAAGGTGGAAACAGAATCGAAAG
PotVar0000805	G	A	ST4.03ch04	TGGTATATTCTCGATTTATTTGTTTAGTATGATATTTAATGCcTCTTCgGAAGATTGAAG[A/G]
PotVar0000812	A	G	ST4.03ch04	NNN[A/G]TGTGCTTTTAATCAGGATATAcCAAAACCCaGCTATTCTAAGtGCTGCATCAgCAGCATT
PotVar0000820	T	G	ST4.03ch04	TCcTGCCGTGTaATATCaAAGCTCTTATAAGCAGCAGTTCTGGCTTAGCTGAAATCCCAA[T/G]
PotVar0000886	C	T	ST4.03ch05	NNN[T/C]AAAAGCTGGTTTGGGGTTCGGCCATAGTGGGGGTACgTTCGTAAATTCCTCTTTTATTAA
PotVar0000996	A	G	ST4.03ch05	GTTATTATTACAGCGTGATGCAGGCTAGTAATCCTCAGTTTCTACTTTAAAAGAAAATGA[A/G]
PotVar0001003	T	G	ST4.03ch05	NNN[T/G]ACCAGTATCAGTTTTCTCTCTCTATAACTTGTTTCAGATATGTCGATTGTGTTGGGAAGA
PotVar0001006	A	G	ST4.03ch05	TCGATTGTGTTGGGAAGAAaTAATTCAAGTGATCATCGGATCgAACCTTCTGGATTCGCC[A/G]
PotVar0001015	C	T	ST4.03ch05	NNN[T/C]GGCCGGTAGATCATCATCGGACGGGGATGGCGAAGAAGTACAGAGTTCATTCAAACCTGG
PotVar0001033	C	T	ST4.03ch05	NNN[T/C]ATTTATAACTATCAAGGTTGCTTTAGTTTGAGGAAAATGAGCCAAAAATGTTAAAAGgTG
PotVar0001067	T	C	ST4.03ch05	TCCAGGAAATCATGAGATAtGAAGACACTTATTCCTTTCATGGGATTTAAAGCACGTGTG[T/C]
PotVar0001074	T	C	ST4.03ch05	NNN[T/C]CGTCTTTTTACTGAAAGTAAAGGAGGCTGATATTCTCCTGACTCCTGAGTTGCTCTTCGA
PotVar0001097	C	T	ST4.03ch05	TCcTCTGTGAAAGAAATTGtCAAGCCAGAGGATGCATACACCAGGAAACGCAAGAATCTG[T/C]
PotVar0001127	T	G	ST4.03ch05	ACTTTTTTCAATATACATTTTAAACCTTTGCATTCCTTGTTTCTTTAATGTGTTTTGTCT[T/G]
PotVar0001136	A	G	ST4.03ch05	AGTcCTGGTCTACAgCTTCACAATTAAAATCTAAAGCAAACACTTCATGTTTCAAGTACA[A/G]
PotVar0001163	A	C	ST4.03ch05	TGAaACTTTtTATgTGTTAATGAGcTGAGGAGTgTTGCCTCTATATGGTGTGAGCTTGGT[A/C]
PotVar0001186	A	G	ST4.03ch05	NNN[A/G]AGGGTGAGGAGAGGGGTGTTCATTTCTGAGAATCAATTTGGAcTTATGCTGGGAcGATCG
PotVar0001195	C	T	ST4.03ch05	NNN[T/C]TGAGGGATGTCCTCTGGAGGCTAGAGGTGTCCCGATGGCTTATATTAAGGCGATAATTAT
PotVar0001207	T	C	ST4.03ch05	NNN[T/C]CACACTTTAGCTTAATTAGGAAATAATATGGGTAACTTTCTCTaATGATATAgCGCCTCT
PotVar0001208	A	C	ST4.03ch05	TGGCATTTCATGGGTTtCACACTTTAGCTTAATTAGGAAATAATATGGGTAACTTTCTCT[A/C]
PotVar0001212	C	A	ST4.03ch05	CCACCACGTAGTCATGGATTTGGTAGCGGTAGAGATCCTGGTAGACATCGAGACTATTCA[A/C]
PotVar0001214	G	T	ST4.03ch05	NNN[T/G]GGCAGAAGTTATGATGGACCTGGTTATGGTGCACGGCAAGTTAGAGGAGAAGGTCTGcCT
PotVar0001216	G	T	ST4.03ch05	NNN[T/G]CCAAGAGATGGTGATTGGATGTGCACGGATCCCTTGTATGTTCTTTcTCTcCCCTATTTT
PotVar0001227	G	A	ST4.03ch05	NNN[A/G]GAACCAACTTTCATTTGAAGTACTTGAAACATGATTcTAATCACTcATTGGTTTGAATTG
PotVar0001239	A	G	ST4.03ch05	NNN[A/G]CTTTCATTTGAAGCACTTGAAACATGATTCTAATCAATGATCAGTTTTAATTGCAGTTAA
PotVar0001240	C	T	ST4.03ch05	TGATTCTAATCAATGATCAGTTTTAATTGCAGTTAATGACTTTTGCACCTATGATTCCTA[T/C]
PotVar0001247	G	A	ST4.03ch05	CTTAGAATAAATTTAAGTGACAAATAAACCATCATTTTATGCAAGAAGAGCTTAAACAAA[A/G]
PotVar0001264	G	A	ST4.03ch05	NNN[A/G]AGACGAGAGAACTGTAAcAAGTGcAAAAGGCCTCGATATGCACCTCCAGGGAGTCCTCGG
PotVar0001266	C	T	ST4.03ch05	NNN[T/C]AAAAGGCCTCGATATGCACCTCCAGGGAGTCCTCGGAGGGGTTATCCCAGCCCTCCTCCc
PotVar0001268	A	C	ST4.03ch05	GGGAGTCCTCGGAGGGGTTATCCCAGCCCTCCTCCcCATCATCGCAATCCTGGCCCCCCA[A/C]
PotVar0001270	C	T	ST4.03ch05	NNN[T/C]CCCCGAGATTTCAGAGCTGGGGTTCCTCATTCCAGATATGAAGGGAGGTTTGCAGATCCG
PotVar0001271	CT	TC	ST4.03ch05	TAGGCCTGATTTTGCTGATGCTGATGGTAGGGACCGAAGTAGGTTTGAACGGCCTCCAGC[T/C]N
PotVar0001276	G	A	ST4.03ch05	GGACAAGcGACACGAGACGAGAAACAGGATTGACATTGAAGATGCCAACAACATTTCATT[A/G]
PotVar0001283	G	A	ST4.03ch05	NNN[A/G]TTAGTGGAAGAATCTCTTTCGACATCTTGCTGATCCCAGCTCCTCATATTCAGCTTTTGT
PotVar0001284	G	A	ST4.03ch05	ACATCTTGCTGATCCCAGCTCCTCATATTCAGCTTTTGTGATACACATCGCATCAAAGTC[A/G]
PotVar0001285	T	C	ST4.03ch05	NNN[T/C]AGAATAGGACTGCAAACAGTAACAAAAGACATGTTAGAGAAGTACAAACACTTTGAACAG
PotVar0001290	T	G	ST4.03ch05	NNN[T/G]GGGACAAGAGGCCGAAGGTCCATTTCTCTGCATTGAGATGAATTTTCAATACATAAGCAA
PotVar0001295	T	C	ST4.03ch05	GGCAATAAAGGCTGCATCTTACAGTCTTTTGGCAAAATGAGGAAATAGAGTACTGCCTCC[T/C]
PotVar0001297	C	T	ST4.03ch05	NNN[T/C]TGCACTACCTCTCATATAGAACAGGGTGAAGATGAGAATGGCAGGAACTGATAGCTCGAT
PotVar0001308	T	G	ST4.03ch05	AAAGtACATTTTTTGTCAaATCAATTTTTGATCCATTTCTTCTGTTCCTGTCCTCGGAAT[T/G]
PotVar0001310	G	A	ST4.03ch05	NNN[A/G]AGCTGATCCATATCAATTTGTTCCTCTtCTACTTGCTGCaGAGCtTCATCATACAAAGGA
PotVar0001316	G	A	ST4.03ch05	NNN[A/G]TCAGGAAGCACATACGTGCACCTAAACAAATTGTCCTTCCCCGGTTTCCTGGGAGATTaA
PotVar0001317	A	G	ST4.03ch05	CgTCAGGAAGCACATACGTGCACCTAAACAAATTGTCCTTCCCCGGTTTCCTGGGAGATT[A/G]
PotVar0001318	C	A	ST4.03ch05	NNN[A/C]AGTAGTTATGAATAAGGGAGATCCCAGCATGTTTGGCACtCAAAGATCATCTTACTTTAA
PotVar0001324	T	C	ST4.03ch05	NNN[T/C]TCTACATTTGTTTCAGAGGGGCCAAAACATAtAATTGACTTCAAATAATTAGAaACCCCT
PotVar0001342	G	A	ST4.03ch05	NNN[A/G]CAAAGTTCCTCCTTAACATGGTCCATAAGGAAACTTTCATCCATCAAATTAACACTTCTA
PotVar0001357	G	T	ST4.03ch05	NNN[T/G]ATAAGATAACCGCGGTCGAAAGGGCGGCGGGCGGTGGCtGAAGTGAGGTCGACGTCTGGG
PotVar0001376	C	A	ST4.03ch05	CTCTGAGACACAAAAAGGATATTTACTGTTGGACCTCAATACTAATTTTTTCTTTGTTAG[A/C]
PotVar0001385	C	T	ST4.03ch05	NNN[T/C]TGGTTGAACATGAGTTGGTgCAATTTTCTCCTCTAACAACTaTTCCCAATGATcATGTAA
PotVar0001413	A	C	ST4.03ch05	NNN[A/C]TACATCAGAAAATCCCATAGACTTATgAAGGAGCCCATATGGATGAAAGACTaTGtTGTC
PotVar0001415	A	G	ST4.03ch05	CTgCACCaTACATCAGAAAATCCCATAGACTTATgAAGGAGCCCATATGGATGAAAGACT[A/G]
PotVar0001435	A	G	ST4.03ch05	NNN[A/G]CCCTTTAATCACCCATTCACCAAAGCTTTCTGCTATTGCCTCAACAGCAGGTGGTGTAAG
PotVar0001436	T	C	ST4.03ch05	TAATCACCCATTCACCAAAGCTTTCTGCTATTGCCTCAACAGCAGGTGGTGTAAGATCTA[T/C]
PotVar0001451	A	G	ST4.03ch05	NNN[A/G]CTTGGAGGGAAAATATCTTTCTACAACCTTCCAAATTGACTGATATTTTTnTTGTTTTAT
PotVar0001495	A	G	ST4.03ch05	AAGGGACCACAGGCCAGAATCAACAAGAAAATACAAGTAAGCAGGCAAGCAAATTGTCAT[A/G]
PotVar0001513	T	G	ST4.03ch05	ATAGATCTCAATCATGCAAATCTTCAAGGCACTcTTGTTAAAGAACTGTCTTACTTAACA[T/G]
PotVar0001523	G	T	ST4.03ch05	NNN[T/G]AGAATTAAGGAGATTTTGTTCTTAAACAACGACTTAAATGGTTGTATACCaGAAGGCGTG
PotVar0001524	A	G	ST4.03ch05	NNN[A/G]GAAGGCGTGGGATTGTGGACGGATTTGCAAGTTCTAGATGTGAGTTTCAATTCACTAATG
PotVar0001525	A	C	ST4.03ch05	GTTCTAGATGTGAGTTTCAATTCACTAATGGGGCATTTGCCTGATACCCTTTCTTGTTTG[A/C]
PotVar0001526	A	G	ST4.03ch05	TTGTTTGaGTGGCATTGAGGTTCTCAACTTGGGACATAACAAGTTATCTGGAGATTTACC[A/G]
PotVar0001530	A	G	ST4.03ch05	NNN[A/G]TTGCCTTAGAGTACCTGCAGTAAAGCCTCTTGTTTGTGGATGAAAAAACTGCTAcTGCCt
PotVar0001550	G	A	ST4.03ch02	NNN[A/G]ATACCCAGGAAAAATCTGAGTACGAACAGTTGAGGGAAAAAAGAATCAAGGAAAATCTTG
PotVar0001551	T	G	ST4.03ch02	NNN[T/G]TTGACATATCACTCAAACTCAAGCCTGTTAGGACACCCATCGTTCGCAAAACCCCTCAGC
PotVar0001568	G	A	ST4.03ch02	NNN[A/G]AAGATTGATAACTCCTTGGATGGTAAGCATCATTTGTTGAGGGAGGAAGGGGCAAAGCCA
PotVar0001571	G	A	ST4.03ch02	NNN[A/G]AGAAATTGTTGGGTACCACTGATTTGAGCTGGACtTTTTTTGTGGATGGATATGGAAATG
PotVar0001573	G	A	ST4.03ch02	ATGATGGGAAGAGAATCTATGATCCAGTCAAAGGAAAAACTTGTCATCAGTGCCGGTAAG[A/G]
PotVar0001581	A	G	ST4.03ch02	GCCAAATTGTTCAAGGACAATTCTGTGGAGATTGCTTGTATATGAGGTATGCCAGCATGT[A/G]
PotVar0001594	A	G	ST4.03ch02	TGtGCCACTTGATGATGAAACCACTAtTTCTATCAATTGTCTGTATATTTGGTCCTGCTG[A/G]
PotVar0001601	G	A	ST4.03ch02	NNN[A/G]CACATATATCTAAGGTTATGAAGTTGTATTTGTTCAAGCCAATAAGAATTaCTCCCGCCA
PotVar0001611	CA	TG	ST4.03ch02	TTCTAAGACGGGATACaAGATtAACTTTTGCTCTTCATATTCTTCAATTCCCTTATAATG[T/C]N
PotVar0001615	G	T	ST4.03ch02	ATGcaGCtCATGTTGTGCATCgGTGCTAAAATCCTACTGTGGGCAGCTTTTATTTTCATC[T/G]
PotVar0001625	A	G	ST4.03ch02	NNN[A/G]CTTATTTATTCTGATTAGGGTGAACTTCAGAACTTGTAGTTCTTTTATCATATTGTTCTG
PotVar0001652	C	T	ST4.03ch02	ACAACTTGACACCATTcTCTGCAAAAAGATCACTACCTTTCTCAGATATGGAAGGTACAA[T/C]
PotVar0001654	G	A	ST4.03ch02	NNN[A/G]CGTATGATGCCAATGAACCCAATTTAGCTCCAGAAAGTaGTACAGAGCCTTTGCTGAAGT
PotVar0001673	G	A	ST4.03ch02	GAAAGTAGCACAGTGCCCTTGCTGAAGTCCATTGTTGAACCCTTGTTGCTAATGAAACAT[A/G]
PotVar0001686	G	A	ST4.03ch02	CAGAGCCCTTGCTGAAGTCCATTGCTGAACCCTTGTTACTACTGAAACATGACTCTGAAA[A/G]
PotVar0001694	G	A	ST4.03ch02	NNN[A/G]TGCTTACTGAATTGAATGATGTCTTCAAAGGCGAGTCACAACTTGGTTATGAaTTTGACG
PotVar0001704	C	T	ST4.03ch02	TTTcCCTTTCCTAATGCCATACCTCCTATTCGAGAACACAATGTCCGTGACAAAATTCAA[T/C]
PotVar0001707	C	T	ST4.03ch02	AGGCAGATCTTCTGAATCAGAcTTGCTAGCaTTTGCTGAGGAGGAATCAAAGAAAATGAA[T/C]
PotVar0001710	G	A	ST4.03ch02	GAAGGAATTAGCACTTGCTTTTCTTTTGCTGACTGCAGCTGCAAGAAGTCTGTTATCTGC[A/G]
PotVar0001739	C	T	ST4.03ch02	TCCGCCGTCCCACCGTTAAATTTCACTGGCGATTTTAACGCCGTACCAAATTTGGTGGAA[T/C]
PotVar0001749	A	G	ST4.03ch02	TATGTGGATAATGAATTCTAAACTTATGGAAATGCCTGTTTTTAGGGAGGTTATGCTTGG[A/G]
PotVar0001780	A	G	ST4.03ch02	NNN[A/G]TTTATCACACTTGGAGCAAACCAGAGCCTCTAACGGTAGAGGAAGAACGTGATCTTCAAT
PotVar0001789	C	T	ST4.03ch02	GAGTGGGGGGTTTGATGGAAGTAGCAACAATTGGGCAAGGGTGTGTGACAGTTGCCATTC[T/C]
PotVar0001799	T	C	ST4.03ch02	NNN[T/C]TGACATCCATTCTGCAAACCCCTTGGCACGTCGTCACCACCGTGTCCCAATTATGCCCAT
PotVar0001811	G	A	ST4.03ch02	NNN[A/G]AACAACATTAACAATAACAACAACAATCAAAATAACAACTATgGGATGTTGTTTGGTGGG
PotVar0001818	A	G	ST4.03ch02	ATTACTCTGtTCCTCAGAAGAGCTATGTTGAAGATAGTGTTGTGCCAGTTCAGAACGGAC[A/G]
PotVar0001826	C	A	ST4.03ch02	NNN[A/C]ACTGGATATGGTTACCCTGCTTCTTTGAGTCACAGTGTAAGTTTTCTTCACTTTATCGAT
PotVar0001827	G	A	ST4.03ch02	TACCCTGCTTCTTTGAGTCACAGTGTAAGTTTTCTTCACTTTATCGATATACCTCACTTT[A/G]
PotVar0001856	A	G	ST4.03ch02	TATGTTAATAATCAGCGACATGCTACACAGATGTTGCTGTTGCTTTATGTGCAGATCCTT[A/G]
PotVar0001875	A	C	ST4.03ch02	TTTCCATTTCGTCGATGGATGTCAGTGTTGTTCCaGAATCTGCAcTAAGTGAAACTTCAA[A/C]
PotVar0001888	C	T	ST4.03ch02	NNN[T/C]TATTGGATAATGAGAAATGTACTACAGCAGTTTTCCACAGAGGATTTGTTAAATTCTCTG
PotVar0001891	C	T	ST4.03ch02	NNN[T/C]TGCAGTCAATACGTACAATTTTTCTCAGgAAGAAGTAAAGAAACAGaTCCTcCAGTGTGA
PotVar0001921	T	C	ST4.03ch02	NNN[T/C]AGTTACCTGTACCATTTACTGCCAGGCGGATTCTGCCTATTTGTGTGCAGGCTGTGACGC
PotVar0001923	T	C	ST4.03ch02	TGCCTCACTTTGTGCCTCCTGCGATGCTGACATCCATTCTGCCAACCCCTTGGCACATCG[T/C]
PotVar0001960	C	A	ST4.03ch02	TTTTTACCACCAcCAACAACAAAGTCACCACCTGAATTTTCAGCTGGGGATGGATTATGA[A/C]
PotVar0001969	C	T	ST4.03ch02	NNN[T/C]GTTACAACGTTCATGTTGTTAATCAGCGACATCCTACACGGATGTTGCTGTAGTTTTATG
PotVar0001980	C	T	ST4.03ch02	NNN[T/C]CTCCAATTCAGATACCTCCCCAGCTTACTCCAATGGACAGAGAAGCCAGAGTCCTACGGT
PotVar0001981	C	T	ST4.03ch02	CAGAGAGAAGAAGAAGAATCGTAAATTTGAGAAAACCATAAGGTATGCTTCAAGAAAAGC[T/C]
PotVar0001982	A	C	ST4.03ch02	AAAACCATAAGGTATGCTTCAAGAAAAGCcTATGCAGAAACAAGGCCAAGAATCAAAGGT[A/C]
PotVar0002006	G	A	ST4.03ch02	GGgGGTTTTGATgGCAGTAGCAACAACTGGTCAAGGGTGTGTGACAGTTGCCGTTCCACC[A/G]
PotVar0002015	G	A	ST4.03ch02	NNN[A/G]CCGTCACCACCGTGTCCCAATTATGcCCATTTTAGGTAGCCACACAAAAATnnTACTCCT
PotVar0002019	T	G	ST4.03ch02	NNN[T/G]AAATATGATTTTTGAACCATAATTCCAAAATGTATAGCATTAAGTAGCAAGAACATTTAA
PotVar0002020	T	C	ST4.03ch02	TAATTCCAAAATGTATAGCATTAAGTAGCAAGAACATTTAAAGATTGAACCCATCAAACT[T/C]
PotVar0002032	G	A	ST4.03ch02	CTGTTAAGAAGAACAATAAGAcCTTTGACAATGACCACAATAATCAAAATAACAACTATG[A/G]
PotVar0002036	G	T	ST4.03ch02	NNN[T/G]TTAGTCAATTtAACGATCAGTACAGTGTTAATCAGCAGCAACAACATTACTCTGTTCCTC
PotVar0002037	T	C	ST4.03ch02	NNN[T/C]AACGATCAGTACAGTGTTAATCAGCAGCAACAACATTACTCTGTTCCTCAGAAGAGCTAC
PotVar0002038	C	T	ST4.03ch02	CCGTGGAGATAGTGTTGTGCCAGTTCAGGAAGGACAGGGAAAATCTCTGATTCTCTACCA[T/C]
PotVar0002060	C	T	ST4.03ch02	AGAAtCTGCACTAAGTGAAACTTCAAACTCCCACCCACGACCTCCAAAAGGGAACATTGA[T/C]
PotVar0002071	T	G	ST4.03ch02	NNN[T/G]TTCCACACAATTAATGGCAGATAGAATTTATGGAATTGTTCCTTCATAGCAATGAGTAgA
PotVar0002072	G	A	ST4.03ch02	CtTTCCACACAATTAATGGCAGATAGAATTTATGGAATTGTTCCTTCATAGCAATGAGTA[A/G]
PotVar0002084	A	G	ST4.03ch02	ACAATTTTCCTGAGGAgAAAGAAAAGAAAAAGGCCCTCCAGTGTAAAGGAATTGACTGCA[A/G]
PotVar0002089	G	A	ST4.03ch02	GTCTTGGGTTAATGCAGGACCTTTTGGTATGAAGTGTTTACCTTCTTAGTGGACCTACCC[A/G]
PotVar0002097	C	A	ST4.03ch02	NNN[A/C]ACCGTCCTATTGCAAGCTTTATGTTCATGGGTCCCACTGGAGTTGGGAAGACgGAGCTAG
PotVar0002099	T	C	ST4.03ch02	NNN[T/C]AACTATTTGTTCAATACTGAAGAAGCACTTGTGCGCATCGATATGAGTGAATACATGGAG
PotVar0002101	T	G	ST4.03ch02	NNN[T/G]CCCCCTGGTTATGTCGGgTATGAAGAAGGGGGGCAGTTGACCGAGATTGTTCgCAGGAGA
PotVar0002103	G	A	ST4.03ch02	TAGGaGCtCCCCCTGGTTATGTCGGgTATGAAGAAGGGGGGCAGTTGACCGAGATTGTTC[A/G]
PotVar0002110	A	G	ST4.03ch02	GTCATCATcATGACATCAAATGTTGGTTCgCAATATATCCTAAATACAGATGATGATGAT[A/G]
PotVar0002113	G	A	ST4.03ch02	NNN[A/G]AAGGGTGATGGATGCTGCACGTGCAGTTTTCCGCCCTGAGTTCATGAATCGGGTTGATGA
PotVar0002114	T	G	ST4.03ch02	ACGTGCAGTTTTCCGCCCTGAGTTCATGAATCGGGTTGATGAATATATAGTATTCCAGCC[T/G]
PotVar0002130	A	G	ST4.03ch02	NNN[A/G]AATATTTCTAAGTTTGAGCTATTTTTTGTTCTTGCAGCTTGAGAGAGTGCAGCAGAGATT
PotVar0002132	T	C	ST4.03ch02	tGATCGCAAAATGAAGATTGAAGTGAGCGAAGCTGCTATTCAACTGCTTGGAAGTCTTGG[T/C]
PotVar0002138	C	T	ST4.03ch02	NNN[T/C]TCCAATGGACAACTTCCTCAGCAGAAGCTAGTGTTTAAAAGACAAGAATCTtGTTCAGAT
PotVar0002139	T	G	ST4.03ch02	AGCGCATTcTCCAATGGACAACTTCCTCAGCAGAAGCTAGTGTTTAAAAGACAAGAATCT[T/G]
PotVar0002183	G	A	ST4.03ch02	NNN[A/G]TCTCTGAAATCCCATCATTAGAACTTGATACAATGGCCAAAATCCCCAAATAtCTACAAG
PotVar0002186	A	G	ST4.03ch02	NNN[A/G]GCAGCGATGAGAACTTCTTCATAGTTCTGAGCAGCATTATCCCAACTTAAGTCTTGTgTC
PotVar0002188	T	C	ST4.03ch02	AACTCTTTTTGTACTCACGATAAGTCAGTAAGCAATTTCCTAATGCGTGGATCAGCTGGC[T/C]
PotVar0002190	G	A	ST4.03ch02	TTTCATTGCATAAAGCTGGTTCAGTCCGCAAGGCTCAAATCTAGAAGGCATGAGCAGAAT[A/G]
PotVar0002196	T	C	ST4.03ch02	ACGAAcTGGTAAACCAAGTTCCTTCTGCAATGCAGCTTTACATTGAGGCTTGCCAGTCTG[T/C]
PotVar0002202	A	G	ST4.03ch02	NNN[A/G]TCGTTCTCATTAATTATCTGATGCAATCCCCAACCACCTTGGGAAGTCTTTAGTTCCCAt
PotVar0002207	G	A	ST4.03ch02	AaAGGACCACGACCCTGCATGAAATGGAACAAATTATAGAGCTGAAAATGATAGAAAGCT[A/G]
PotVar0002217	G	A	ST4.03ch02	NNN[A/G]TTATGAATCACCAGGACAGATCTTGTATAGTTCATAATTCCATTGTCACGATAATAAGCT
PotVar0002219	T	C	ST4.03ch02	GGGCCAAATGTTATGACAGGGTGTGCAGGTGTGAAGTAAACATGGATAATCATGCCCAAA[T/C]
PotVar0002228	G	A	ST4.03ch02	NNN[A/G]ATAGTGTAGGGAGCAATTGGTCAATAATTAGTGCAAGGtTCCTTAAACATCAGAAGTCAT
PotVar0002233	T	C	ST4.03ch02	NNN[T/C]ATCCTGCAACAGGAAGAGAAATAAAGAAGTTAAAAACAGcCAGATAGGTACAGCCAAaAC
PotVar0002270	T	G	ST4.03ch02	NNN[T/G]CAAAACTTAAATGCTTAGATATGGATAGTCTTGTGGCCATGAAATCACAAGCATAAATTA
PotVar0002286	G	A	ST4.03ch02	NNN[A/G]ATCTATCAAGAGGTTCATATgGTGTCgATAATCTGGTTAGAGAGCATATGTTTtgGAAAG
PotVar0002320	G	A	ST4.03ch02	NNN[A/G]TTTGCCTCAGCACTTGATCCTTCAAGATTTTCATTCCTCTGTTCCACATGGGATGCTGAG
PotVar0002321	C	T	ST4.03ch02	GCACTTGATCCTTCAAGATTTTCATTCCTCTGTTCCACATGGGATGCTGAGGATTCTTTA[T/C]
PotVar0002322	CT	TG	ST4.03ch02	ATGCTGAGGATTCTTTAcGTAATGAAGGCATATAAGACTGGATCTTCTTTCCAGGAACAT[T/C]N
PotVar0002329	T	C	ST4.03ch02	NNN[T/C]CTTTTGGAACTTACAGTAGAGGAAATCTGGCTACTGGCTGtGATAGATGATCTcGACAGT
PotVar0002372	G	T	ST4.03ch02	CCCAGAATTTTCACcTGTTGCTTTAACGCGcTTGATCCTCCACATTTGCTCTCTACTGGA[T/G]
PotVar0002415	G	A	ST4.03ch02	NNN[A/G]GTTTTATCCCTCTCCAAGAATTCACGCTCAATCAAAGACTCAATTCGTTTCTTTATGACA
PotVar0002416	T	C	ST4.03ch02	CTCAATCAAAGACTCAATTCGTTTCTTTATGACAACAGGGTTTGGCAGGAATCGAGACTG[T/C]
PotVar0002422	A	G	ST4.03ch02	ATCTTCAGCAATATCCTTGCTCATTGGCTCCTTCCTCAAAACATTCTTCCCCTTGACACA[A/G]
PotVar0002433	A	G	ST4.03ch02	NNN[A/G]TAGTATGTCTTGAACCTATCACAGACCCCTAAGATTTCCGAAGGAAGATTGCAAGTATTA
PotVar0002438	G	A	ST4.03ch02	NNN[A/G]GTGAACTGGTACCCGCATTCTGTTTTAAGCTTAACTATCAAACTTCTCTCTGCgTCATCA
PotVar0002440	C	T	ST4.03ch02	NNN[T/C]TCAAACACATCTTTCTCCTGAAGGTAGCGGAAGAGCATCATCACTTTGTCTAATATGATC
PotVar0002441	C	T	ST4.03ch02	TTTCTCCTGAAGGTAGCGGAAGAGCATCATCACTTTGTCTAATATGATCTCTACATCCTC[T/C]
PotVar0002450	G	A	ST4.03ch02	CACCTCGGGGTCTGCGCCGAGCTCAATTAACAGCTTAGCGACCCCAGGCTTCACATAGCC[A/G]
PotVar0002455	T	C	ST4.03ch02	GCAAAGCcGTTCGTCCATCGTCATCAACAGCATCCACATCCCTGCCGTCCTCAGCTTCGA[T/C]
PotVar0002461	G	A	ST4.03ch02	NNN[A/G]ATGAAATTAGAGGGAACCCAGGTAGGGGCATGcTCATCtTTCCACTCAATCAAATACTCC
PotVar0002464	T	C	ST4.03ch02	CACTCAATCAAATACTCCATTCCTTTCCCACCTTCAATTGCTCGACTCCCAATGATTTTG[T/C]
PotVar0002481	C	T	ST4.03ch02	NNN[T/C]AAAGAGAGCATCCATGGGAGAAGTGGGAAGGAGATGTTCTGGCGCTCTTTCTTTTGAATG
PotVar0002500	G	A	ST4.03ch02	NNN[A/G]CAATGATAATGTAAGGAAACAtTAAGACATTAgATGTACCAGCTCTGAAACATAAATTAC
PotVar0002504	C	T	ST4.03ch02	NNN[T/C]GGCTGGATAtAGGGAAGCTCTGCGTCCTGCTTTCCCCTCCCACATTCATACTTCTGGTAC
PotVar0002505	T	G	ST4.03ch02	NNN[T/G]AGGGAAGCTCTGCGTCCTGCTTTCCCCTCCCACATTCATACTTCTGGTACTTCTCAAAAT
PotVar0002507	A	G	ST4.03ch02	AGCAGAGACATGAAACgATTATGAAATAGCCATGCCATGACACATACAAGTAATTTAATT[A/G]
PotVar0002525	G	A	ST4.03ch02	NNN[A/G]TGCTCCCTGATCCTCCTTTCTAGCTCTGGTCTAAAGTGCCTAATAAGACCCTGCACTGGC
PotVar0002530	C	T	ST4.03ch02	CCACCCTGTGCCTTCCCTACATGGTGTACATTGACCACAGCTCTCGTGCTTATAGAAGTA[T/C]
PotVar0002531	C	T	ST4.03ch02	NNN[T/C]CTTGCAATTGCATCTACAACATCAGTTGACTTGTCCATGACAATTACAGCAGCAGTCCCC
PotVar0002532	T	G	ST4.03ch02	NNN[T/G]GGAACAGATGAACCTCCTGGTATAACAGCAAGCAAATTGTCCCATCCTCCACGAACACCA
PotVar0002533	T	C	ST4.03ch02	NNN[T/C]AGCTCCTTCAATGAAATACTCATTTCCTCTTCAACTGTGCAGGGCTTGTTAACATGGCCT
PotVar0002544	T	G	ST4.03ch02	NNN[T/G]CCAGCTTCATAGGCTTCTTGTCTAGCCTTCTGAAGGCTCTTCCTTTCATTCACATACTCT
PotVar0002556	C	T	ST4.03ch02	NNN[T/C]CCATCTTTCACTAGAACGTTGAGCTAATGCAGTCCGTTGCAGAGAAAGAAGGCCCTTTAT
PotVar0002562	G	A	ST4.03ch02	NNN[A/G]CATAATCACAAaGGTAAAAGATTGTATTGTAcTGCACTAAGCGATGGGTCTATACATCAT
PotVar0002568	A	G	ST4.03ch02	AATTTTCGCCCACGATATTGCAACGAGTGGCGCTCGCGAGACCTTTTATTAATTTATTTA[A/G]
PotVar0002594	G	A	ST4.03ch02	NNN[A/G]CTAATTTCATGGGCgTGTTGTTTGCATATGTAGTGGAGCCATCAGAGAAATCTGTTGAAA
PotVar0002595	G	A	ST4.03ch02	NNN[A/G]TGTTGTTTGCATATGTAGTGGAGCCATCAGAGAAATCTGTTGAAATCATGAGGAAATTCT
PotVar0002607	G	A	ST4.03ch02	CTACATCaAGGGcGGAATTTAATTAATGTATTCATTGACCCATGCTTAGGGTTTGGCAGA[A/G]
PotVar0002620	G	A	ST4.03ch02	NNN[A/G]CATTATGATGACAAAGCTGCAGAAGCGCAGCAGGGCTTcTGGAATTGTCCATGTGTACCA
PotVar0002627	G	A	ST4.03ch02	NNN[A/G]CTGAGAGTGAAAACAGCATCAGAAATAGGGGATCCAATAAATCGAAATCAATATACATTC
PotVar0002642	T	G	ST4.03ch02	tGAATTTAAAGATAACTTGTCAGTTGCCCTTGTATCCTtTGGTTGTTCAACATGCTAAGA[T/G]
PotVar0002654	A	G	ST4.03ch02	NNN[A/G]TCGGAGAAGCCATTTAATGTTTCTAGCTCAATTACGTGTGCCATCATGTATATCTGGTCA
PotVar0002715	A	G	ST4.03ch02	AgTTCTGGTAATACTTGTTGTCGAACTTATTCGGACTCATTACATCGTTAAAAACTGACA[A/G]
PotVar0002717	T	C	ST4.03ch02	NNN[T/C]GAGCAAATCTGGGGTTGTAAGAAGGATCATATTGCGAAGTTTTGTTGTAaTTGTAAAGAT
PotVar0002720	C	T	ST4.03ch02	TAATGCTACCATTTCCTGTACCGAAAACCCTCTTGACCCGAAAATGTTAATGATTTGATC[T/C]
PotVar0002722	T	C	ST4.03ch02	CAGATTTCCTTCAACCAACGAAGCTTTTGAAATAAAAGAATCTTTACGGCCCAAATTAAC[T/C]
PotVar0002736	A	G	ST4.03ch02	NNN[A/G]CCGACGAAGCAGTCGTGGAAGAAGAGGCGGAGGGTGGCGGCGGCGGTAGTAGGTGAAGTG
PotVar0002750	G	T	ST4.03ch02	NNN[T/G]GGGATGGGAAATAGCTGGAGGGCTTCAATGGGGTCTTCATATTTCTCACTTCTCTTCATT
PotVar0002770	T	C	ST4.03ch02	GACGTTAGAGAAGTAGCCATGGCAACTGCCATCATCACTACCATCATCTTCCTCTGATTG[T/C]
PotVar0002772	T	G	ST4.03ch02	NNN[T/G]GTGGAGGAACATTGCATCCTCCAGGCcCTGGATACTCCTCATGATCAGTGTGAAAATATG
PotVar0002773	C	A	ST4.03ch02	NNN[A/C]CTGGATACTCCTCATGATCAGTGTGAAAATATGAGTCCCCACTGTCCACCAGCTGTGGAC
PotVar0002798	A	G	ST4.03ch02	CAAGTCAGGTTTACCTAgTgTACAAtAAGTTATGATAAACTGTATATAAAATTTGATTTG[A/G]
PotVar0002800	C	T	ST4.03ch02	NNN[T/C]AACTCTTGACGTATTATGAAGAGTTGCCTATTGTTATAAATCAACTAAgCGTAATATTGT
PotVar0002819	T	G	ST4.03ch02	NNN[T/G]AGTCTCTGGTATTCCAATTTTATCCTTATCTCTTTCCACTCTCCTCCTGTCCATTACACC
PotVar0002828	G	A	ST4.03ch02	NNN[A/G]TAAATTCATCAATGGCAGCaTCTGTTTCCTGCCACTATTTTTCTTCCCCtTTAACAACTT
PotVar0002861	A	G	ST4.03ch02	NNN[A/G]GCATTTGTAAGTAATGACAAGACTGCAcTTGAcAATTCTTTCTAAAGTTCTCAAGTGtgT
PotVar0002876	C	T	ST4.03ch02	TATAGACAACAAGGCAATAAGAGAAGTCCAAAAGCCCCTTGAAGATATTACTGATAGTCT[T/C]
PotVar0002892	T	C	ST4.03ch02	TCAACAAATTGTTGAAGACAGGAATCGAGATGCTGTTGCACCTAAACAGAAGGAATTGCT[T/C]
PotVar0002908	T	C	ST4.03ch02	NNN[T/C]GCTCCAGTTACTGCTGGAAATTTTATAGACTTGGTCGAGAGGCATTTCTATGATGGCATG
PotVar0002934	G	A	ST4.03ch02	NNN[A/G]TTCTTCCTGGAATCCTTCAGCTGCCcTCTCCTTCGAAtTCCAATGCAGAAcTTCAGACGC
PotVar0002935	C	T	ST4.03ch02	ATATcGAATGAGGTAAAGGcaATGCTTTCTATTCgTTCTTCCTGGAATCCTTCAGCTGCC[T/C]
PotVar0002940	T	C	ST4.03ch02	NNN[T/C]GATTCTGGTGATGAATATAGCAAACCCCACAgAAGAGAATGGGGCCAGTAAGGTGTGCAC
PotVar0002944	C	A	ST4.03ch02	NNN[A/C]CCGAGCATAACcATCAGTCGAGGGAACAAAAAATGAAGATCTTTTGATTGACGCCATTTT
PotVar0002954	T	C	ST4.03ch02	CATAAGACAATAGGGAATATCAGATGGGACTTGTACGCCAGCATAAAAAGAATATGATTA[T/C]
PotVar0002965	C	T	ST4.03ch02	NNN[T/C]ACATCAATTCCACTCTTCTTGTACTCTACATAGAGGCATCTGGAGAACTGaTCAATGTAT
PotVar0002966	A	G	ST4.03ch02	CTGGCATTGcACATCAATTCCACTCTTCTTGTACTCTACATAGAGGCATCTGGAGAACTG[A/G]
PotVar0002994	T	C	ST4.03ch02	NNN[T/C]AGCCGCACCAGAACCAATATTAACAATTGCTCCTCTTTTCCTCTGAATCATACCAGGCAA
PotVar0003002	T	C	ST4.03ch02	NNN[T/C]TAACCCCTTCATCCAAATCACCAGAGAAATCAACGACCACTGTTTTGATCTGGGTCTGTC
PotVar0003004	C	T	ST4.03ch02	TTTAGCaTTAATCGATTCAGAAACATCCTTAAGTTTATCAGGGTTACGACCCACAAGAAC[T/C]
PotVar0003033	T	C	ST4.03ch02	NNN[T/C]CGAGTCTATTAATTCACATGTATGGgCATTCGGCACAGCTGGGAGAATGGACcGTTATTG
PotVar0003054	A	G	ST4.03ch02	NNN[A/G]CCGCTTTCTTTTCTTGCTAGTgTAAAGTTAGCAAAGTTGATTACTTTATGCAGCCTCCTT
PotVar0003077	C	T	ST4.03ch02	NNN[T/C]GAGCAATATGCTAACTCTGGCATTGAATTCTCAGGGATTTCTtCAATCCAATGAAGTTCA
PotVar0003078	T	G	ST4.03ch02	NNN[T/G]CAATCCAATGAAGTTCACATTTTTGGCTACGCAAGGACAAAAATTTCTGATGATGACTTG
PotVar0003084	G	A	ST4.03ch02	CAAAAAAAAAACTCGTATATTCTTCTGTAGGTTGTTCTTGCTAGTTTACCATGCGCCCCT[A/G]
PotVar0003105	T	G	ST4.03ch02	NNN[T/G]GTTTGCAGAATGATAAAAAGTTATTGTATGAACAAATGTATGTATTTCTTcTAATAATGA
PotVar0003111	G	A	ST4.03ch02	TTTGAGAAAAAAGAATTGCCAGCATACTGTATGACTTACGTAAGATATCCTCAAGTCACT[A/G]
PotVar0003124	A	G	ST4.03ch02	NNN[A/G]GAACTATTTGACGAACCCCAAATTTATCGCATTGACCATTATTTGGGGAAGGAGTTGGTT
PotVar0003131	G	A	ST4.03ch02	NNN[A/G]CGTTTTGCAAATCGCTTCTTTTTGCCGCTCTGGAATCGTGACAACATTGATAATATACAG
PotVar0003151	C	T	ST4.03ch02	TCAcTTTGTTTCTCCACTTTTGCAGATTGTCTTTAGAGAGGACTTTGGAACTGAAGGCCG[T/C]
PotVar0003207	G	A	ST4.03ch02	NNN[A/G]CAGGTTCTTCAATCAATGCTTCCAATTGAAGATGAAGAGGTTGTTCTTGGACAATATGAA
PotVar0003213	G	T	ST4.03ch02	NNN[T/G]CTACTCCTTTTTGTCTGTATCTTGGGTgTCTTATGTATATGTGGCTTACCTGCTGCAGGT
PotVar0003215	A	G	ST4.03ch02	AGGCAGAAATACGAGTGCAGTTTAAGGATGTTCCTGGTGATATATTTAGATGTATGTGTC[A/G]
PotVar0003221	C	T	ST4.03ch02	NNN[T/C]TATAGTGGCAAACTGCATCACCACTAATGTATCAATTTACTTaAGCCAGAAAcAGAgCTA
PotVar0003234	G	A	ST4.03ch02	NNN[A/G]TGATTTGATTGTGAGAAGTAGTTGAAACTTAAAAGATGAACTCTCTTCTGTTGATGATAT
PotVar0003253	C	T	ST4.03ch02	AGAAGCCATGTACATGAAGCTTACGGTAAGAATAATTCTGTGCTACTTGTTCTGTTCAAG[T/C]
PotVar0003264	G	A	ST4.03ch02	NNN[A/G]TGCTCCTTGGTGACACATCTTTTATTTCTCTCATGCAGGTCAAGAAACCTGGGCTTGAAA
PotVar0003265	G	A	ST4.03ch02	GCTTGAAATGTCAACTGTTCAAAGTGAATTAGACCTGTCGTATGGGCAGCGTTACCAAGG[A/G]
PotVar0003273	G	A	ST4.03ch02	NNN[A/G]CTAACAATGTTTTCTCATTTCACAGAATAAGAGGGGATCAGCAGCATTTTGTGCGTAGGG
PotVar0003302	T	C	ST4.03ch02	NNN[T/C]AGAAAAGACTCACATAAATCTCACAAACTGTTGTCCAACAGAGAtGTCACAACAAGATAG
PotVar0003313	A	C	ST4.03ch02	TTCAACtGCTATTGCATTTAGAGTAGACATAGGTGCCGTCACAACCTAGAAGCATAACAG[A/C]
PotVar0003368	C	T	ST4.03ch02	NNN[T/C]GAAACCACCACAACTgAAATAACTTCAAAGCgGAaAGTCTGAAACAACTaACCCaTAGTA
PotVar0003373	A	G	ST4.03ch02	NNN[A/G]TAGTAACAATAGAGAAAAAAcTCCCGTGGCTGATCAcaCTCATAtATGTCATCCTCCAGC
PotVar0003379	C	T	ST4.03ch02	CAATGTTGTTAATTGCTCAGAGGAGGATTGCAGTTTACGAATAGCAGTCAGCATTGGAGC[T/C]
PotVar0003425	G	T	ST4.03ch02	gCCGAGGGAGTGAATAGAAGGATCGAGTTCAGCGAGAGAAGAAAGCAAGCGAGAGAAGTC[T/G]
PotVar0003426	T	C	ST4.03ch02	NNN[T/C]AGCTCTTCCGATTGTTTGAGAAAGTTGTGAAGCTGAGTTATGTCTGATGAATTGCTcGAT
PotVar0003427	C	T	ST4.03ch02	GAGtAGCTCTTCCGATTGTTTGAGAAAGTTGTGAAGCTGAGTTATGTCTGATGAATTGCT[T/C]
PotVar0003428	G	A	ST4.03ch02	CGATTGTTTGAGAAAGTTGTGAAGCTGAGTTATGTCTGATGAATTGCTcGATAGCCCTTG[A/G]
PotVar0003442	C	T	ST4.03ch02	AGCTCTAAAAtAACAACCCAACCACCACCAACTCTCCTACTGACGtGTaACCGGTGCCAT[T/C]
PotVar0003444	T	C	ST4.03ch02	NNN[T/C]AAACTACTATCACTtGAATAACCTTGATAAGCAATTGAAGATGTGAAAGGAGAAATCCCA
PotVar0003452	T	G	ST4.03ch02	GGGAAGAAGAAGTGGGAAGGAAAATGAAGGTGGTCCAATTGGCTCAGCAGTTATGGCCAT[T/G]
PotVar0003459	T	C	ST4.03ch02	ATTTCATAATTAACCTACGATTTCCCATTTTCAGATTCCATCACTCAATTTGATCTTTCG[T/C]
PotVar0003462	G	T	ST4.03ch02	ATTTGATCTTTCGtTAACCCTCAAGGTAAGACTGagCATTGGATGGATGCTTCTGTTTAC[T/G]
PotVar0003481	G	A	ST4.03ch02	CAGCTCAACTTCTTGCAGAGGCACTGCGCTATTATTATTTTGACAGGTCGTAAGTTGCAC[A/G]
PotVar0003490	T	G	ST4.03ch02	TTTGGGAGGAAAGGATGCTGTtAGGTCGTTTATCAAGACAGACTTGAAGGGATTTCGAGA[T/G]
PotVar0003500	T	C	ST4.03ch02	NNN[T/C]GCAACTGCAGACGGAGGTACTGAAGCAGTTGTCATCCATGGGTCGCCTTGTTGTTTgTgC
PotVar0003501	G	A	ST4.03ch02	TTTtGCAACTGCAGACGGAGGTACTGAAGCAGTTGTCATCCATGGGTCGCCTTGTTGTTT[A/G]
PotVar0003502	G	A	ST4.03ch02	NNN[A/G]CTGGGAATGGTGCAGTTCAGTGCGCAGCTAATCTGTATGAATGCTGTTAATTAAGAGAAA
PotVar0003528	G	T	ST4.03ch02	GAAGTTGACATTAGGATCCGATTTGGCTTCTTCCCCCTCTTCCCTGCATCATTTGTCTTA[T/G]
PotVar0003529	G	A	ST4.03ch02	CATTGGGACCTTCAACAGCTTTTGCTTTGGAGGTTACATTTGCAAAGGACAGGATTCCAG[A/G]
PotVar0003546	G	A	ST4.03ch02	GCAAAACCAAGCCTTGCAACATTGGAGAACAGTTGCCTGCCTCCAGGCACAGGGGAGCTT[A/G]
PotVar0003609	T	C	ST4.03ch02	NNN[T/C]GCCTAAATTATGGACAAGTTGGAAAGAAGGAATGCACAATTTCTTTAGAGCAAAGTTTGA
PotVar0003610	T	C	ST4.03ch02	GGACAAGTTGGAAAGAAGGAATGCACAATTTCTTTAGAGCAAAGTTTGAATCTTTAATTA[T/C]
PotVar0003625	C	T	ST4.03ch02	GCnnnaAATTATGATTTCACCCTACCTATTGtTTTGATTTCAGAATCaTTATATCTGTCT[T/C]
PotVar0003627	G	A	ST4.03ch02	NNN[A/G]GTCAAAGTACTCAAAACCGATAGACCATATCCGGTATGGATCCCACACCCACGttGTGTC
PotVar0003635	G	A	ST4.03ch02	CGTACCTTCgAAGTCATCGCTAGTGAAAGTAGGTTGTTCTGTGAAAGAAGGTTCTGAAAA[A/G]
PotVar0003645	C	T	ST4.03ch02	AGAAAGTTCCTTCATCCTGCACTTGAATCTTTAAGCAATTTCTGCTGTTCACACTGGGGG[T/C]
PotVar0003646	C	T	ST4.03ch02	GTTCACACTGGGGGcTTTTCTAAACATCATAAACCCATGATGCTAAATCATTGAATTGCA[T/C]
PotVar0003649	C	A	ST4.03ch02	NNN[A/C]GCTAGCCACTTCCTTTGTTTTTCCCTACTTCTGATTTCCTCCATAAAtGGAGAAAGTGCA
PotVar0003652	G	A	ST4.03ch02	ATCAATTTCACAAAGCTGGAAATTACAAGTGAAAATAATTAGAGTGATCAAACCATTGAT[A/G]
PotVar0003658	G	A	ST4.03ch02	tGTCAAAGAAAAATGACTTAGGAAGCgGTAGCGCCTTCTCATGGCCTCCGACTGCGTCAC[A/G]
PotVar0003667	C	T	ST4.03ch02	NNN[T/C]ATTTTCTAAATGGTACACATGCATCtAAATGTAATACACAGAtACTTGGtnAnAAAaAAC
PotVar0003686	C	A	ST4.03ch02	NNN[A/C]GTCTTCCTCTGCTCCAATTGTTCCATTGCAGCACAGACAAAGGGAAGTTTCTCCAAGTCA
PotVar0003713	T	G	ST4.03ch02	NNN[T/G]ACCAAAGTTGCAAAAACACTACTCACTTCACTCTGAACAATCTTTGAGGCTCTTCCTGAT
PotVar0003717	T	G	ST4.03ch02	TGAGGTACTTTCTAACCTTtATTTTGAtGTTCCACaTTACAGAAATATCTGCCCTGTGCT[T/G]
PotVar0003718	T	C	ST4.03ch02	NNN[T/C]GATCTCTTCCATTAGTTTGTGCTCACATTGGTTGTCTTAAAGTGTAGGCAAaTGAATAaT
PotVar0003722	A	G	ST4.03ch02	NNN[A/G]GTCTAATTCTGGTGAAgTATAGTGTCCATGTCCACGcCAAATTAAAATAATTGGGGcCTC
PotVar0003726	A	G	ST4.03ch02	GTGTCCATGTCCACGcCAAATTAAAATAATTGGGGcCTCCATATTTGAGCATGCAATGCA[A/G]
PotVar0003733	T	C	ST4.03ch02	GGGGATATACTCTCATTTAATATAGcATGGTTCACTTTTACTATTGTTTCTTCGCTCTCT[T/C]
PotVar0003749	A	G	ST4.03ch02	NNN[A/G]GCAAATAATAGTGACTCAATACTGTTGGACTAATAATGGAATTGTGATACACTTTGGTTA
PotVar0003750	C	A	ST4.03ch02	GCGGGTTGATAACATGGCTGCATAAGAAGTGACTCAAACACTTTTGATTTTACGAGATAA[A/C]
PotVar0003761	T	C	ST4.03ch02	AGAGGGGAACAtGAAGTAAGAAGAGGGGAACAAGAGAACCAATAAAGTTATGACAAACTT[T/C]
PotVar0003781	C	T	ST4.03ch02	NNN[T/C]TGATCCCATTTTAGTGTATTGATGGTGTTATCTTTTACACAGGTATTCTATTCTTTGCTA
PotVar0003785	G	T	ST4.03ch02	NNN[T/G]TTATCAAAAGCGAAAATCACAAAAAAGCTTTAaGGTCTATTGGGGcTTTAAGCACCAAGC
PotVar0003791	G	A	ST4.03ch02	TGATTTTCTCACTCTTTCAACACATCACGCATGGTGTTGCTTTAGTTGATTAGAATAAAA[A/G]
PotVar0003792	C	T	ST4.03ch02	ACGCATGGTGTTGCTTTAGTTGATTAGAATAAAAgGGTCAAAACTGAAACAGTTATTCTT[T/C]
PotVar0003975	C	A	ST4.03ch06	ATAAGGAGAATCTTCAGGAAATTCTGTTGCCATGGATTTCCAGTGTAAACTAGGTGTCCA[A/C]
PotVar0003980	A	G	ST4.03ch06	NNN[A/G]CCCTTGTTTCCTCTGCAAAAATGAGTTaAATGATCGCAGATGTTCTCAATTTGGTAGAGA
PotVar0003983	C	T	ST4.03ch06	TTCTCTTTTCTGAAGTGCTGTCCAAAGATCAACAACCTTCAGATTCATCTCTTTGCATAG[T/C]
PotVar0003996	C	T	ST4.03ch06	ACaGGTGGACAACTGAGAAAAATTATGCGAATATTCTCTGAGAGGCTCTAACCACCCCCA[T/C]
PotVar0004013	T	C	ST4.03ch06	AAAACACCATTTAAGAAGTCgAAAGTTAGTATATAGGAGATGTCGTCCAATATCAGATGT[T/C]
PotVar0004028	T	C	ST4.03ch06	TAACTgACAATAAAAGAAGAaATAAGGCAGAGGGAGCGTTTAATCTAACAAGCTATACTT[T/C]
PotVar0004033	C	T	ST4.03ch06	NNN[T/C]ACTTGATCAAGGACCTGTATAGCACgTCTTGAGTTCCAACCATAGTAACCTCGCAATAAT
PotVar0004038	T	C	ST4.03ch06	TCcGCCTaCAGTAGAGTAGAAGGTATTACTCTCTAATCTCTACTAAATCAAGTCTCTCTG[T/C]
PotVar0004040	T	C	ST4.03ch06	NNN[T/C]ATAATAGCTTAAACCAGGATTTGTTAGTGCAtGAGTGATGAGACACAACTcTGTaTAAGA
PotVar0004060	T	G	ST4.03ch06	NNN[T/G]TGTAACCCCAgCATAGTTTCCAGAATAACAAATTGCAAAACATGAAGTGATAAGACACAc
PotVar0004130	T	G	ST4.03ch04	NNN[T/G]TGCATCAAGGATCAAGGACATATATGATGGAACCAAGACTCGGGTgAAGACAGTGGGAGG
PotVar0004131	G	A	ST4.03ch04	CAGTTgTGATGGGGtTGCATCAAGGATCAAGGACATATATGATGGAACCAAGACTCGGGT[A/G]
PotVar0004159	G	A	ST4.03ch04	CTACTtGATAAGGGGTTCTTTAGGCATagTGTATCGCCTTGGGGTGCACCAGTGTTATTT[A/G]
PotVar0004164	G	A	ST4.03ch04	NNN[A/G]TATCTACTACAGGCAGaTGAATAAGGTAACAgTCAAgAATAAATACaTATTgCCTcGTAT
PotVar0004166	G	A	ST4.03ch04	aAATAGAAAGATGGCTaaATgAGAACGTgTATCTACTACAGGCAGaTGAATAAGGTAACA[A/G]
PotVar0004366	C	A	ST4.03ch10	GTCAAGATCAAGTCTTCCAATCTTCAAGCTTTTGTGCGCTTTGTGACTAAGGTATTATGG[A/C]
PotVar0004372	G	A	ST4.03ch10	NNN[A/G]TCACAAACCAGCAGAATCGCCTATTGAAAGCAACCACAAATTAtAgAGCAGAGTTGGTAg
PotVar0004381	C	A	ST4.03ch10	GTGAGTCAGTTCATGCATGATCCCTAAGATCCTCATATGcAAGTTATCTTTCACATTTAG[A/C]
PotVar0004449	C	T	ST4.03ch10	TTCACTTTTGACTTACATCCTACCCACCATGAACACATTTCCTTTGACCCTTTAGTTGCT[T/C]
PotVar0004484	C	T	ST4.03ch10	NNN[T/C]GGCTGTTGATTCTTCATCCATAGTGTATTAGTGTGTTTGATGCCCACTTTATATTGGAaT
PotVar0004494	A	C	ST4.03ch10	NNN[A/C]TGCTTGTCTGTAACTATTGATGGCAAGAAGCTTGTTCTTGGCACACTCAGCTCaGATAAG
PotVar0004495	A	C	ST4.03ch10	ACCTGTaTGCTTGTCTGTAACTATTGATGGCAAGAAGCTTGTTCTTGGCACACTCAGCTC[A/C]
PotVar0004505	T	C	ST4.03ch10	TTGTtTGTTATCTTCTATCTTTTGTTCAAATGAACTTTACTATCTTTCTAGTTTCTACTA[T/C]
PotVar0004533	C	T	ST4.03ch10	TTGTAGAATTTAGTAAAGTTGCAAAGGCGGAAGATGGAGATGAGAGCACTGATGAGTCTG[T/C]
PotVar0004559	A	G	ST4.03ch10	NNN[A/G]TACTTTTGAGTAGCCAAAAACAGATACTATTTGGTTCTAGAAATATAGGCcGAAATGGAA
PotVar0004562	C	A	ST4.03ch10	CAAACTGAATATCAGATTATTTATGtCTTGAATGTTATGTTGCATGTTGAAAAGGCAGAA[A/C]
PotVar0004591	G	A	ST4.03ch10	NNN[A/G]AAAGAGACCTGCAGATTCTGCTGCAAAgACACCTGTTCCCGATAAAAAGACAAAATTcTT
PotVar0004602	A	G	ST4.03ch10	GAGAAAATTTGACCACAAACTTGAATAtGTATTAaTTATTTGGAATGAGAATCTGATTAT[A/G]
PotVar0004629	T	C	ST4.03ch10	CTCgAAAGCTAAGCACAGCgtTGGAAAGTAAATAGGAGtAGAAACATCTGCCTGGAGATC[T/C]
PotVar0004666	G	A	ST4.03ch10	NNN[A/G]ATTTCTTAGCTCAACCTTTTTCTTTCTGAGGGTTTCTAATTCTTCAACCGGCCATTGAAC
PotVar0004674	C	T	ST4.03ch10	NNN[T/C]TTTGATGCATAAAAATTACCATAATCCAATCTCAATCCCTTCCATCCATCTATCATTGTA
PotVar0004675	C	T	ST4.03ch10	TGCATAAAAATTACCATAATCCAATCTCAATCCCTTCCATCCATCTATCATTGTATCGTC[T/C]
PotVar0004680	C	T	ST4.03ch10	cACTGGGAAAAAATCAGGACATTCCCAATTTCCAGTCTTGGAAGAAGAATGAAGTGGATG[T/C]
PotVar0004710	T	C	ST4.03ch10	GAnnnTTTTTTTGCGGTTACAGAAAGCgGAAACAGCTTCTAATGAGAAAAATAGGGCATC[T/C]
PotVar0004719	C	T	ST4.03ch10	NNN[T/C]GTATTGTATCATTACAAGTGGGTATCTGCCTCAGTTTTGACAGGCGTGTCTgAGTTATTA
PotVar0004726	T	C	ST4.03ch10	CTTTTCAGTTACTTCATACTTGATAACTGATATCTCTTGCAGTGTTCGCTACCCTTTTTG[T/C]
PotVar0004727	A	C	ST4.03ch10	AGAGTGAATCTGGGTTTATATGGTAATCTGTGGGACTAAATAGTTGCCTTGGTACTAAAA[A/C]
PotVar0004730	G	A	ST4.03ch10	AAACAAtCTGGAGGATGGAGGGCTTCAGGTTCTCGCACGGAAATTAAATTTGATTCAGGT[A/G]
PotVar0004772	G	A	ST4.03ch10	cTAGGCGAGCCACCTAACCTGAGCTTCACCTAGCTTCAGGGTTTAAGTGCGACTAAATGG[A/G]
PotVar0004787	T	G	ST4.03ch10	gAATTAaGTTTCTGTTtACGCTTCTTTGCTGCTTCCTGGACTATGTTTAAGATTTAGTTT[T/G]
PotVar0004789	T	C	ST4.03ch10	AGGTTTGGATGTCATAGCAGAAGGATTGGATACTTTGAAGAACATGGCCAGCGATATGAA[T/C]
PotVar0004792	T	C	ST4.03ch10	NNN[T/C]GATGCAATGCATGCAGGAGTTGGATAGACAAGTTCCTCTGATGGATGAGATTGACGCAAA
PotVar0004795	G	A	ST4.03ch10	GgAAAGAATCATAGCTAAAATTGATATGGTTTgACTTCTCAATAGGTGGACAGAGCTACC[A/G]
PotVar0004816	C	A	ST4.03ch10	TATTATTAGCTTGTCATTCATGAATCTAGTTAATAGACATTTTTTTGCTCTTTTTCAATT[A/C]
PotVar0004819	C	T	ST4.03ch10	NNN[T/C]TTTCAGAGAAGCCTgAAaGAAATCGCGGGAATATATGGCTCAAGCTTATCCTTGCATGCT
PotVar0004822	A	G	ST4.03ch10	GAGAAGCCTgAAaGAAATCGCGGGAATATATGGCTCAAGCTTATCCTTGCATGCTGTTCA[A/G]
PotVar0004836	A	C	ST4.03ch10	CCAACaGTTGGtAGAATACTCCGAGTTGAGCGTGTAGCTGAAAAGATTCTTGAGAAGGTA[A/C]
PotVar0004858	T	C	ST4.03ch10	AAAGtTTTTCCTGATCTTTcTaTACAGTAGCGGATGAaGTTTTTGCATTTAAAAGTATAG[T/C]
PotVar0004860	A	G	ST4.03ch10	NNN[A/G]GAAGTTACTGAAAAGGAGGCTGAGGAGGGCCTTAgtGATGaTTTATGTGGTGAGTGTTGT
PotVar0004874	T	C	ST4.03ch10	NNN[T/C]ACTTACTTTACAGTCAATATAGCGCAATACATGCCCCCAAAGTCTTGGCCCCTAATATTC
PotVar0004885	T	C	ST4.03ch10	NNN[T/C]AACACTGAATAACAAGGAGAACAAAGCCTACCCATAAACCATAGAAGGAATGAAGTCACG
PotVar0004925	C	T	ST4.03ch10	NNN[T/C]TTCTGCCAGTAGCCTTCTGGTTTCACGGGAGGAAaTTCTGCCACTAAGAAGcCTCCATCT
PotVar0004926	A	G	ST4.03ch10	ATGCTTACATGGAAGATAGAAACAGcTTCTGCCAGTAGCCTTCTGGTTTCACGGGAGGAA[A/G]
PotVar0004936	A	G	ST4.03ch10	NNN[A/G]CTACAGAACCATTTTcCTTTAGGCAATTCCTGTGATGCAACaAGCATtAACTTTTAATGC
PotVar0004947	A	G	ST4.03ch10	TTAaAATGnAAATGCATGCACCTTTAAATCTGCTATCTTGCTTTTCTTCAAGCAGCCAAC[A/G]
PotVar0004952	T	C	ST4.03ch10	ACAGTCCGTGGACCAAAACCAGACTTGCTAAAGTCATAAGCTCTGTAGACAGAAAAGATA[T/C]
PotVar0004958	G	A	ST4.03ch10	TTCTGCATTCTTGACAAAACGAATGCAACGGTTTGTTATTTGCTCAATAGGATCAATGCC[A/G]
PotVar0005003	A	C	ST4.03ch10	AGCcCCAATGTACTaTAATGGTGTCTATCATCTATTCTACCAATACAATCCATATGGATC[A/C]
PotVar0005012	C	A	ST4.03ch10	CAAATATGGTACATGGTCcGGGTCAGCCACAATCTTACCCAACAACAAGCCCATTATCCT[A/C]
PotVar0005016	A	G	ST4.03ch10	CTcTACACcGGAATCGTcGATGCAAAAAATACCCAAGTCCAAAAcTATGCAATCCCAGCC[A/G]
PotVar0005019	C	T	ST4.03ch10	cTATGCAATCCCAGCCaACaTATCcGATCCATTTCTTCGTAAATGGATCAAGCCCGATAA[T/C]
PotVar0005020	C	T	ST4.03ch10	CaACaTATCcGATCCATTTCTTCGTAAATGGATCAAGCCCGATAAcAACCCATTAATTGT[T/C]
PotVar0005060	A	G	ST4.03ch10	NNN[A/G]TTATGTGGGGTTGGGCTAATGAATCAGATACTGTCAATGACGATgTCAAGAAAGGATGGG
PotVar0005070	A	G	ST4.03ch10	AAAtTATGGCTTGATCCTAGTGGAAAgCAAtTgGTcCAATGGCCTGTCGAAGAATTAGAA[A/G]
PotVar0005097	T	C	ST4.03ch10	AAAAAaAGaGTCTAAATTAgGGagTcAaTGAGAATTGCAGGCTGATGTTGAAGTGACATT[T/C]
PotVar0005102	C	T	ST4.03ch10	CATTTGATCCCAATTGGGaTAACCTTTAtGCTCAAGATGTATGCGCCATTAAAGGCTCAA[T/C]
PotVar0005103	G	T	ST4.03ch10	NNN[T/G]GGACTTGGGCCATTTGGgCTCTTAACTTTGGCTTCTCAaAATTTGGAAGAATATACgcCa
PotVar0005108	A	G	ST4.03ch10	NNN[A/G]GTATTTTTCAGAGTTTTTAAggccCAAgATAAATATAAGGTTCTCATGTGCTCTGATGCc
PotVar0005133	A	C	ST4.03ch10	NNN[A/C]TTTCTATATATGAGGTTtATTATTGGAGgTTCAAAATCCACATAACTCATTATCAATaGT
PotVar0005134	T	C	ST4.03ch10	NNN[T/C]ATTATTGGAGgTTCAAAATCCACATAACTCATTATCAATaGTTTTGGTAAATCTATtATA
PotVar0005149	A	G	ST4.03ch10	NNN[A/G]TGATGATCAGATCAACCCTCAAGAATGATAAGACAATGTACAAGCCATCATTTGCTGGAT
PotVar0005165	C	T	ST4.03ch10	TTGATcnCACTTCCTATTTTTATTTACAGATTGATCACTCAGTAGTAGAAAGCTTTGGTG[T/C]
PotVar0005213	C	T	ST4.03ch10	TgTTTGGGCcCATTCGGTCTCAAAGGACTTGATCAATTGGATCCCACTTGAACCCGCTAT[T/C]
PotVar0005221	T	C	ST4.03ch10	AAAtTATGCAATCCCgGCTAACATgTCTGATCCATATCTTCGTAAGTGGATCAAGCCCGA[T/C]
PotVar0005243	A	G	ST4.03ch10	NNN[A/G]AAGACATTAAACATGTTCTTAAgGTTAGCTTTGATGTTACtAGGTTTGATCATTACACAa
PotVar0005256	T	G	ST4.03ch10	ATTCTTTGATAaTGGCAAGAATCGTAGGATTTTGTTGGGTTGGGCTAATGAATCAGATAC[T/G]
PotVar0005291	C	T	ST4.03ch10	TTTCTCATTCaCAAGTTTGGAtAAGGCAGAGCcATTTGATCCTAGTTGGGCTGATCTTTA[T/C]
PotVar0005293	T	C	ST4.03ch10	NNN[T/C]GGTCCAAGGTGGACTTGGGCCTTTTGGGCTcCTAACTTTGGCTTCtAAAAActTAGAAGA
PotVar0005335	CG	TA	ST4.03ch10	CGgTAGTGGAAAGTTTTGGTGCTGGAGGAAAAAcaTGCATtACATCAAGgGTTTATCCAA[T/C]N
PotVar0005344	A	G	ST4.03ch10	NNN[A/G]TTGAGACTCTAAATGCTTGGAGCATGGCTAAtGCAAAGTTGCACTAGAACATTGGGAGAA
PotVar0005442	C	T	ST4.03ch10	GATAGAGGACATTATTACATCTGCAAATGCAAAACAACCAAGGTTAAcGAAGAGAAGTTA[T/C]
PotVar0005449	A	C	ST4.03ch10	AAAAAAATGAAAACGATGCAACTTTGTATGGTCTAAGTTGGTTATTCCAGCCATCCTCTA[A/C]
PotVar0005450	A	G	ST4.03ch10	GTTGGTTATTCCAGCCATCCTCTAaAGGAAATGGTGCAAGTGATCCAATTAGAGAATGGT[A/G]
PotVar0005465	G	A	ST4.03ch10	CACCcATATCATGGgGGCAGCAGAGAAAATACAAGTACATTATACAATtAAGTCATGATG[A/G]
PotVar0005531	G	A	ST4.03ch10	ACgGATGAaTTAGTTAATTATTTCCTACTtCATTACAAGGTAGCAGaCTATCTTTGAAAT[A/G]
PotVar0005543	A	G	ST4.03ch10	ATAAGTTcGTGAATTCAAATGTAAAAATTGGATGGCATCCTGAATGCATCTTCAGGTTTG[A/G]
PotVar0005549	T	C	ST4.03ch10	GATCAAATGCAAAGTTAACACGATTcGTCCTAACAGAGTTTGATATTTGGACAAATTCTT[T/C]
PotVar0005576	A	C	ST4.03ch10	NNN[A/C]GAAGCTGAGTACCTTTGTACTCTAATCCCCACTTTAGCTTTACCATCACATGCTTTCCAG
PotVar0005589	A	G	ST4.03ch10	TTATATTAGCCaAGATaCGAAcTTCTGTAATACACTGAAGATTCACAGTACCAAACACTT[A/G]
PotVar0005590	T	C	ST4.03ch10	NNN[T/C]GAAATATGATGCACCAATACTTTATACTTGGTAATTCTGCTAGACAAATGACAAGCTTTT
PotVar0005597	G	A	ST4.03ch10	NNN[A/G]AATGCTTTTCTGTTGATTCTTGGATCTAGTTGATTAAACCATCTCAATCTACAACTTTTC
PotVar0005603	C	T	ST4.03ch10	NNN[T/C]CCTTCCAATTCTGGAGAAtTTGACACTCAtAGACAAATTGTTACCAGTACAGCTTTGTAA
PotVar0005609	C	A	ST4.03ch10	NNN[A/C]TTTCTTGATGCTGGGGAACTAGAAGAGGATACAGGTAGTGGTGATGTTTTCTATTTtTCT
PotVar0005610	T	C	ST4.03ch10	AGCcTTTCTTGATGCTGGGGAACTAGAAGAGGATACAGGTAGTGGTGATGTTTTCTATTT[T/C]
PotVar0005644	C	T	ST4.03ch10	NNN[T/C]TATCATTGGATACATTCTAAACTTGCTCTgCCAAGCAAACTGTTGTCCTACTTGTGTTTc
PotVar0005654	G	A	ST4.03ch10	CAaCATTCAGATAGCAGCTGTCCCATTTCCTGGCAGAAGCTATCATGGCATTGTTTTCTT[A/G]
PotVar0005660	G	A	ST4.03ch10	NNN[A/G]TTTCAGTGGCCTGCCTAACCCAATCAGATGCTCCACAACGTTCTGAGGAGTGGTTTgCCC
PotVar0005662	G	A	ST4.03ch10	CAAAGACAAATTGACTACAAGCACCTTCAGCACTGCTTTAGGATTCTGGAAAGGGAATCG[A/G]
PotVar0005666	G	A	ST4.03ch10	NNN[A/G]AGCAGGAGTGCCATGGATTGGGGTGTTCTCATGGAAGCAgTAGCCATAGAACGCTATAAA
PotVar0005668	T	C	ST4.03ch10	TAGAACGCTATAAAAGCATCACTGGTCGTGATGTGAGCTCACTCGGGTTCGCAGTCCATT[T/C]
PotVar0005671	G	A	ST4.03ch10	NNN[A/G]TTGGTGCCTCCCCGGATGGTCTTCTTGGAAGCTTGCCTGGAGGTGGGATCCTGGAAGTGA
PotVar0005672	C	T	ST4.03ch10	TCCATACAACAAAGGAAAACCAGAAAAGGGTCTCCCGTGGTCAACTATGCCATTCTACTA[T/C]
PotVar0005673	G	A	ST4.03ch10	NNN[A/G]GTGCAAGGGCAAATGGAAATCATGGACAGAGATTGGGTTGATGTgTATTGTTGGACACCA
PotVar0005681	T	C	ST4.03ch10	NNN[T/C]AAACCAACATCAACACAcAAAAAAACAGGACTtGTCATTTCAAGAAGCTTGAAGTTGGCA
PotVar0005682	C	T	ST4.03ch10	NNN[T/C]AAAAAAACAGGACTtGTCATTTCAAGAAGCTTGAAGTTGGCAGGTGAGTCAAAGATGTTG
PotVar0005683	T	G	ST4.03ch10	NNN[T/G]GTCATTTCAAGAAGCTTGAAGTTGGCAGGTGAGTCAAAGATGTTGTGCAGGGATATTGCT
PotVar0005685	G	A	ST4.03ch10	NNN[A/G]CGCAAGTTGATGATTTTTTTTGGTGAAGGAgcgCCTTATCgCCATTTTTCnnGGCGAATC
PotVar0005695	T	C	ST4.03ch10	NNN[T/C]GTACGCCTGTTTTCTAgAgcTTGGCATCTTgATAGCTAgTCTATATGGTCgAAGnnnGGA
PotVar0005748	C	T	ST4.03ch11	NNN[T/C]GTGACAATTAGATCAATGATAGATATTATGTTGTGGTTTATAGTTGCTATTAGTTGTGTT
PotVar0005803	TG	CT	ST4.03ch11	AaAATATCCGCATATGTAAAAAACATGAATTTTCTCTtTATCAGATCTTGATCTGTTTTT[T/C]N
PotVar0005807	G	A	ST4.03ch11	NNN[A/G]AATTGCAGGATTGTTTGATTGTTCTTCTGAACCTGAATTTGTTGGAAACGAAATTGTTAA
PotVar0005816	C	T	ST4.03ch11	NNN[T/C]ACTGGTGGGGATGATCTTGAAGATAATGATGAAACCCTGGATGATTACTTAGGTCGTGAC
PotVar0005817	C	T	ST4.03ch11	TGGGGATGATCTTGAAGATAATGATGAAACCCTGGATGATTACTTAGGTCGTGACTGCCC[T/C]
PotVar0005840	T	G	ST4.03ch11	NNN[T/G]TTTGAAAAACAACTTTTCAAAAATAAGTTGATTTTAGAAGCTTGACCAAACATGCTATTa
PotVar0005841	A	G	ST4.03ch11	tTTTGAAAAACAACTTTTCAAAAATAAGTTGATTTTAGAAGCTTGACCAAACATGCTATT[A/G]
PotVar0005842	G	A	ST4.03ch11	NNN[A/G]TAAGCTACTTGATTTTATTTGTAATTAGAAAATTTGTTAAAAAGGTTTcgTCTTaTTTtT
PotVar0005859	T	C	ST4.03ch11	NNN[T/C]TAGAAACAATAGCTTGTGGGATGAATCTAGTACATCTGAAGAAAAgAATGCAAAAGTAAA
PotVar0005861	C	T	ST4.03ch11	AAAAgAATGCAAAAGTAAAAGTGTTTTCTTTTGAGGGTGGGGATGGGTAGAGGCAAGAAT[T/C]
PotVar0005887	A	G	ST4.03ch11	GCaAGTGCTTTTCGATAACAAGACTAAAGAcCCTTTGAAGAAAGCTGAACAATTGAAACA[A/G]
PotVar0005888	T	G	ST4.03ch11	NNN[T/G]TTCCTGGTAAATGTGGTTGTAGAGAATAATGCTGGcAAaCCATATACAGATGACTTGTTC
PotVar0005899	G	A	ST4.03ch11	AAGAGCAACTGAAGCGAATAACTGAAGTGGTATGTTTGATCTTTATTGAACTCTTTTGCT[A/G]
PotVar0005918	C	T	ST4.03ch01	tCcTATTTTTTGtGCAAAAATGTCAGGAGCAGAATGTATGAAGAATCCACCAACCCTCAA[T/C]
PotVar0005919	A	G	ST4.03ch01	TGTCAGGAGCAGAATGTATGAAGAATCCACCAACCCTCAAcTCAGCTTCTGGAATTGGAA[A/G]
PotVar0005924	G	T	ST4.03ch01	NNN[T/G]TGGATCTATTCATTCCAAACTTGCCATTCTTCTCATaTCTGATGTATTTGGTAAACAtcA
PotVar0005964	T	C	ST4.03ch01	ATCCTAATGATGAAAACATGTTTGACTTCCAATAGGCCTCATGACACTTCAATATCCATC[T/C]
PotVar0005994	T	G	ST4.03ch01	NNN[T/G]CAGGGTACTTGGTGGTTgTTCCtGATTTCTTCTATGGTGAACCTTTGGATCGcGAGAAAC
PotVar0005998	G	A	ST4.03ch01	GGTGGTTgTTCCtGATTTCTTCTATGGTGAACCTTTGGATCGcGAGAAACATGACTTACA[A/G]
PotVar0005999	G	A	ST4.03ch01	GGTGAACCTTTGGATCGcGAGAAACATGACTTACAgACATGGTTCAAAGATCATGGCATT[A/G]
PotVar0006050	T	C	ST4.03ch01	TgCTGCAGTTATCTTGCATCCTGGTCCtATTACaGTTGATGACATAAATGGTACATTCTT[T/C]
PotVar0006051	C	A	ST4.03ch01	CTTGCATCCTGGTCCtATTACaGTTGATGACATAAATGGTACATTCTTtGATTAATTTCT[A/C]
PotVar0006074	C	T	ST4.03ch01	NNN[T/C]CTGAGGTAAGTtGTATCtTTTAAGCATTTAGACATGTAGAAGAAGATCATTATATGCAAG
PotVar0006082	C	T	ST4.03ch01	nnnTAACaTTGTTAATATTATTATGTCGGGTCCTGAGTGTTGTGAAAATCCACCAAATTA[T/C]
PotVar0006104	C	T	ST4.03ch01	AGAAAGCTTGCAGACAAAGTTGCAGcAGCTGGcTTCTATGTAGTAGTCCCTGATTTCCTT[T/C]
PotVar0006105	A	C	ST4.03ch01	NNN[A/C]GATCCCCGTATACCTAATGATGAGAAGCCTTTAGAAGTATGGATAATAGATCATGGACCG
PotVar0006106	G	A	ST4.03ch01	TCCCCGTATACCTAATGATGAGAAGCCTTTAGAAGTATGGATAATAGATCATGGACCGGT[A/G]
PotVar0006118	T	C	ST4.03ch01	NNN[T/C]GAAGATGCAAAACCAGTTATTGAAGCTTTgAaGAGCAAtGGTGTAACAAAaATcGGAGCA
PotVar0006125	C	T	ST4.03ch01	CTTTgAaGAGCAAtGGTGTAACAAAaATcGGAGCAGCAGGCTTCTGTTGGGGAGGTCATT[T/C]
PotVar0006140	A	G	ST4.03ch01	CGTTCCAGCTAAGGTAGTCGTGGAACTAGCAAAATATGCTTATATCCAAGCTGCAGTGCT[A/G]
PotVar0006142	G	A	ST4.03ch01	GTGGAACTAGCAAAATATGCTTATATCCAAGCTGCAGTGCTaTTgCATCCTTCATTTGTT[A/G]
PotVar0006158	G	A	ST4.03ch01	NNN[A/G]TAGCTGAAGAATGCCCACACCAACCGAGCAAGACTTTCACCATTGTGAGATCCAAAACCA
PotVar0006168	A	G	ST4.03ch01	NNN[A/G]ACATGGAAGGATGGCAGGTCTTCGCTGCTGTAGAAAGTGAATGCACATTAACACATACCT
PotVar0006175	G	A	ST4.03ch01	AAAAGAAATAGCATGAAAaTGTATGCTTATaCATAGCTAGAgAATGTCACCTGGTAAGGC[A/G]
PotVar0006180	G	T	ST4.03ch01	CCCAGTGTTTAACAATAAATGCCAACTGTCTTAATCGTACATCTATTTGTGCATAATCTC[T/G]
PotVar0006193	C	T	ST4.03ch01	ATGTTGGCTTTACtTTGGACACCCTTCACGAATTTTCTGCCTACGCCACTGGGGACCTCC[T/C]
PotVar0006194	G	A	ST4.03ch01	NNN[A/G]GACTTCAAACGAAACGACTTGGGGCCCAAAAAACAGGTCGGATCTGATATTAATATTTAA
PotVar0006198	G	A	ST4.03ch01	TAAATTGACATTCATAATATTAATGAAAGTAAATGTTATGAAGTCAAAAGTGCCTTTCAT[A/G]
PotVar0006219	A	G	ST4.03ch01	GTGTGAGTATACATATGTATCAATTATTTCCTTTATTGTCTCCAAGATCTATCGGAAACA[A/G]
PotVar0006221	G	A	ST4.03ch01	NNN[A/G]CGTACATCCTTGATCCTACCCTCCCTAAACCCCACTAGTGGGATTATAGTGGGTATGTCa
PotVar0006227	C	T	ST4.03ch01	AATTCnnTTTATTTTCTACAGGAAATATGCAAGGACATAAATTACTTATTAGATTAAAAA[T/C]
PotVar0006233	G	A	ST4.03ch01	ccCTCCTgGcCAGTCCTGGATTGGTCCCCGCTCTCCTTTGGCTGAGACCGACCCTAGTGC[A/G]
PotVar0006243	T	C	ST4.03ch01	GAATTGGCACATGATCCATAAACATAGAGCCGAGCATCAGGCCATTCCTTGCTAACAATT[T/C]
PotVar0006246	G	A	ST4.03ch01	NNN[A/G]GACTCAAATGTTGCTAGGAAAGCACCATTCATCCTATTAATGTCACTCCGACATGCAATC
PotVar0006259	A	C	ST4.03ch01	NNN[A/C]TGTTTGACTATCTAAACTTATCTTCTTGGtGAGGGTTTGATTCCGAcCCATGCTTCAACC
PotVar0006260	T	C	ST4.03ch01	GTAAAAGGGTAAAATGtAtGGAAAATTTTAaTGTTTGACTATCTAAACTTATCTTCTTGG[T/C]
PotVar0006265	C	A	ST4.03ch01	AGAAaATATTgATAGTTGGTGGCACAGGTTACTTGGGTCAGCATCTTCTGCAAGAATTCA[A/C]
PotVar0006268	C	T	ST4.03ch01	ATTCAcGGCAAtCCAAGATACTCTTCCATATGCTcTCTCATTAGCCTTTACCTACCACAC[T/C]
PotVar0006273	A	G	ST4.03ch01	NNN[A/G]GCAATGGCTTTGATGACATCTCACAaAATTTTGGGCAGGTTTGAATTTTACACTACAAAG
PotVar0006278	T	C	ST4.03ch01	NNN[T/C]CTCTTTTAGGGTTTCAAGAATTGCAATTATTTTGCTTGCATTTTCAGTTTTGgTGAcTGA
PotVar0006285	G	A	ST4.03ch01	NNN[A/G]CTAAATAGGTTCAACTAGTAATAAAATTTGAACACATAAATCCAATGGGTTGTGGTAGAA
PotVar0006304	T	G	ST4.03ch01	NNN[T/G]TCTTGAGCTGGTTATGCTTCTTAGGCTAACTGTGTTGGTTTCTATGGGGGAGGAGAATGG
PotVar0006306	T	C	ST4.03ch01	TGATATAATTTTATCAAATTGTTGAATGTTCTCATGTGaCTGGATGAACAATCATTTAAT[T/C]
PotVar0006319	T	C	ST4.03ch01	NNN[T/C]AAATTACTCAAATTTTGCAATTTTGAGGAGCAGTATTATTTATGGACCTCAGACtGTCTC
PotVar0006320	T	C	ST4.03ch01	ATctGtAAATTACTCAAATTTTGCAATTTTGAGGAGCAGTATTATTTATGGACCTCAGAC[T/C]
PotVar0006336	C	T	ST4.03ch01	NNN[T/C]GTGGGTGGACCTGATCGAGTTTCCAGGGTTCAGATGGCTGAAGCTGTTGCACATATTCGA
PotVar0006338	C	T	ST4.03ch01	TCAGTATCCTCATCAACTGTAAGTAACATTGGTTTAACATTaCCCTGACATTTGCATGCA[T/C]
PotVar0006339	G	A	ST4.03ch01	NNN[A/G]CACAAACAAATTTTCAGAAaTAGTCTCTTTACTTTTCTCATTTACCTTCTAGCTTCTnTG
PotVar0006353	A	G	ST4.03ch01	NNN[A/G]TGTGTGTTATTATCTGAACATTATAGGTTAACCGCGGCGTTAAATCTCCAGCAGATATAT
PotVar0006356	G	A	ST4.03ch01	NNN[A/G]ATATGTCACCAACTTCATTTAGGGATGGTGTTAAATTGACACTTGAAGCTGAATTTGcTT
PotVar0006384	G	A	ST4.03ch01	GAACCTTTGTTCACTCATTTCCAAGCCTTTTGCAACTTCAATAAGTTGCTCATGAGAGAG[A/G]
PotVar0006386	G	A	ST4.03ch01	AACCTTACTACCCGAATCCATCTGAATAAGCGGGCCAACCGGGTAAACGGTTGGCTTACC[A/G]
PotVar0006391	A	G	ST4.03ch01	NNN[A/G]AGAAGCCATTTGTAAGATTCATCTTTCCGGTTTTGAaCCGGGTCGAGTAGATCCTTTCCG
PotVar0006395	G	A	ST4.03ch01	ATCGGgGTACAACCcGGAATCTGAATCGGGTGGGGCAACTCTCTGTACTCACACGACACC[A/G]
PotVar0006407	G	A	ST4.03ch01	NNN[A/G]GATTAAATGACCCATACCAGGAGAAGGTAAAATTGCAATATGAGGAATTTCTGATTGCgT
PotVar0006425	C	T	ST4.03ch01	AGAGAGAGAGAGAGACTGAGGGCGTGTTTATGCTTGCATAAAGAAATAATCTGAAGAAAA[T/C]
PotVar0006430	G	A	ST4.03ch01	NNN[A/G]TAAAATAAAAACATGCTATCTAACTTTAACCTTAgTcgAGATAAAGTCAGTATTcAATCA
PotVar0006431	G	A	ST4.03ch01	TGCAaTTGAGAAGAAAAacCTCACAgTAAAATAAAAACATGCTATCTAACTTTAACCTTA[A/G]
PotVar0006435	C	T	ST4.03ch01	AgTcgAGATAAAGTCAGTATTcAATCAATCAACTAGGCCTCATTAGCAAACTTTTTGAAT[T/C]
PotVar0006452	G	A	ST4.03ch01	NNN[A/G]AGACAAGATATTTTAATCCTTCAACGTCTTTTCTCCATTTCTTCAGGTACCCATTTCCAT
PotVar0006454	T	G	ST4.03ch01	GAGACTGAAAAAAAGAGGATTTCAGATTGTTTCTAGGTGCTTATTCTGCCATGAAAAGGA[T/G]
PotVar0006513	C	T	ST4.03ch01	NNN[T/C]GCTCCTTTTTTCTTTTTCCCTAGTAAtTGGATTGCTCTCTTTACTGTAAATCaATGGAAT
PotVar0006541	A	G	ST4.03ch10	NNN[A/G]TTTCCAAATCACCCTAACCCTACCTCTGACATTGAAACCCCTACCACTTTTACTCCCTCC
PotVar0006542	C	T	ST4.03ch10	TCCAAATCACCCTAACCCTACCTCTGACATTGAAACCCCTACCACTTTTACTCCCTCCGA[T/C]
PotVar0006545	T	C	ST4.03ch10	NNN[T/C]CACAACAATTCTGCTTCCAGATCAGCTGTGGCGGCACTTGAACTACTTCAAATTACCTCT
PotVar0006549	C	T	ST4.03ch10	NNN[T/C]AATTCATGTCCAGTTTGTAGGTTCCAGTTACCTACGGAGGAAGATGAGGTTTGCCGTAGA
PotVar0006550	C	T	ST4.03ch10	GTAGGTTCCAGTTACCTACGGAGGAAGATGAGGTTTGCCGTAGACGTCAGAATTTTGTTG[T/C]
PotVar0006551	A	G	ST4.03ch10	NNN[A/G]GGTTGGAAGAGTTTCTGGGcGAGCAAGAGGATTTGTTTGGaTTTAGGCGCACACTTAGAC
PotVar0006555	C	T	ST4.03ch10	CAGGGAGGATACAACTAGGGGTGACAGTTTGGAgTTTCTGCTTTCCCCTACTCAGATTGG[T/C]
PotVar0006582	G	A	ST4.03ch10	NNN[A/G]TGAAGGGATTTAGTTCAATTGTTGCTCCTTTGACCGAACTGATCAAGAAATATGTTCCTT
PotVar0006618	C	T	ST4.03ch10	NNN[T/C]TGAGGAGTTTACTAAGCTTGCTAGGTACAACAAGAAGCCTACcATCACTTCTCGGGAGAT
PotVar0006643	T	C	ST4.03ch10	ACAATTTCATTTTGAATTCTATGTGGATCTTGAGTGATTGCTCCATGAATCATGAGTTAG[T/C]
PotVar0006651	C	A	ST4.03ch10	NNN[A/C]TTCTTTAACAGTTCTTCATATTTAATAAGCAATTGAGCCTTTTTGGTCGATTCCTCTTCA
PotVar0006681	C	T	ST4.03ch02	GGCGGAGGAGATACTACTGTTCGGAAGTCTCTGATAAACGGAAATGGTTAACTCAAAAGA[T/C]
PotVar0006684	G	A	ST4.03ch02	NNN[A/G]ACTCTAAACCTAGTCTCTACTTTGAAGGCGAGAAGGTTCTCGCTTATCATGGCCCTCGCA
PotVar0006700	T	C	ST4.03ch02	NNN[T/C]TTTTCTTCTTTGAAGGTCCAAAAAGCAGAGCTACGGAAGAACGAATGGAGATACTTCGTT
PotVar0006717	T	C	ST4.03ch02	CATGGAgAAAAGtACTAAATCTGGACGTTCAGCACCGGCAAAACCCAAAAGCTCAGCTGG[T/C]
PotVar0006735	G	T	ST4.03ch02	NNN[T/G]TGATCCTTATGCTTTTACTTGAGCTCTTCTACATTGTTTGTTGGGGGTGGATGGTAATTA
PotVar0006747	A	G	ST4.03ch02	NNN[A/G]AGAAATTTATCTCTCAAATTGAACTTTTCTTGCAGTTCCAAAAGGGAAAAAGCGCAAAAC
PotVar0006749	A	G	ST4.03ch02	CCAAAAGGGAAAAAGCGCAAAACTGACTCAGGCgCTGAGGTTTGCTTTATTCTAGACTCT[A/G]
PotVar0006752	T	C	ST4.03ch02	NNN[T/C]ACTTCCATATAACATTGTTGGACTAAATTGTTATGTAGAGTTATTTACTTTCTGCAGAAT
PotVar0006754	T	C	ST4.03ch02	NNN[T/C]AACACCTCCATTTTAGTCATCTTAAGCTGTGTGATTTAGGCAtCACTATCCCATTCCTCT
PotVar0006761	T	C	ST4.03ch02	NNN[T/C]CAGCCATTATTTAAGTGCTTGAATTACATTGAAGGAAGTgATCTAAGAAGACCTGCAATT
PotVar0006784	G	T	ST4.03ch02	TAGAGAAACTTGTGAAGATTCAGATTCCATCTACtTTGAAGAAGCAACTGGTTGATGATT[T/G]
PotVar0006793	T	C	ST4.03ch02	nntCACTTCAGTCCTAAATAAGTGACAGTGAGAAGTTTCCTGTTGCTCATCAATAGGCTG[T/C]
PotVar0006803	C	A	ST4.03ch02	gGGACACAAAaAAACTTGGATTCcTCTGTTTcgATTTCTAGTGTTTCATGGAGATTGACT[A/C]
PotVar0006824	C	A	ST4.03ch02	NNN[A/C]ATAATAGAGCAAtCAACCAGAAGTAGAATTGCTGaCTCATCTTATCTCaACTTGAAACCC
PotVar0006826	A	G	ST4.03ch02	NNN[A/G]CTCATCTTATCTCaACTTGAAACCCCCCAAAAAGGCACAGACAAATAGATATGaGCgATG
PotVar0006827	A	G	ST4.03ch02	NNN[A/G]ACTTGAAACCCCCCAAAAAGGCACAGACAAATAGATATGaGCgATGcCTAATTTGCTTTT
PotVar0006850	G	A	ST4.03ch02	TGATATCTGATGTGTTATTCTTAACAGCTTGTGAAGCTCCCACGATCTCCCAGTGTGGAT[A/G]
PotVar0006851	C	T	ST4.03ch02	ACGATCTCCCAGTGTGGATgATATATTGACCAAGTACCTTGAATACCGATCCAAAAAGGA[T/C]
PotVar0006863	C	A	ST4.03ch02	NNN[A/C]TGGCCCAAAAACCACCATCATAAAAAAGAAATATTTGACGAATTCTACCGGATACCTATT
PotVar0006870	GC	AG	ST4.03ch02	GATGACTGATTCAGTTGGGGAGATACTGAATGGAATTCGATGCTATTTTGACAAAGCACT[A/G]N
PotVar0006881	T	C	ST4.03ch02	TGGAAACAAGCCAACCTAGAGAGAATATCAATAGGTGCAATTAGCTTGAGTCACAATGAC[T/C]
PotVar0006893	T	C	ST4.03ch02	NNN[T/C]TTTTTCTTGATGACCATTTGCATCTTCTTCCACCAAAACCCTGTGAATGTACTGATCTAC
PotVar0006898	G	A	ST4.03ch02	CCAGATCCnAAGTAGTAGAGCAAGTTCATAGTAGCTTACATTCTTAGCTAATAGCCACAC[A/G]
PotVar0006910	T	C	ST4.03ch02	NNN[T/C]AGAAGCGCACTTTCAACTTCAAAAAAgCTTGATATCAGATCCATTCCCATCATACCTGAA
PotVar0006912	G	T	ST4.03ch02	TGTTTGGCACCAGGAGAAATTATTTCCTCACCTATCATAAGGTGTTGAGCAGTGCATAAG[T/G]
PotVar0006913	T	C	ST4.03ch02	NNN[T/C]AGTGACCATCAGACATTTGAAGATTATATCAATAACAACCTAAGCCAAAAGTCTCAGTtA
PotVar0006916	C	A	ST4.03ch02	AGTCTCAGTtAAGtAAGCCTAAGGAAGGATATACACAAGTCTTCGTCAGGCGTACAAGGT[A/C]
PotVar0006921	C	A	ST4.03ch02	GCAAAAgATTACCGTAACCTGACCcCCCTGAtACCTTAAGTTTCAATACCGAAAGTTACT[A/C]
PotVar0006925	T	G	ST4.03ch02	AGCACTCCTGACCAGTTTTATCGTCATATATTCATTTAAAAGGTAaATTTTCAAAGAGTA[T/G]
PotVar0006933	T	C	ST4.03ch02	NNN[T/C]AACAGATGGAATTAGATTGCCTCACCTCTCACCTGAAGGATTTTGAGAAGTTCATTCAAA
PotVar0006934	C	A	ST4.03ch02	CATTCAAATGCTCCGGTGCTTGAGTTGCAGCTACATCTTTGATAAATGAAACATGGTCTG[A/C]
PotVar0006936	A	G	ST4.03ch02	ATGCCAcCATTCTCATTTCAAATACCAATTCATGCATTCAAAACACATGTGAATTGGTAC[A/G]
PotVar0006947	T	C	ST4.03ch02	AAATGCGACGGCGCGtGGACATCCAAAACCCACTCCACCACCCAACTTCATTATCTTTCC[T/C]
PotVar0006948	C	T	ST4.03ch02	ATCCAAAACCCACTCCACCACCCAACTTCATTATCTTTCCtGATATTACTTGTGTGTTGA[T/C]
PotVar0006964	A	G	ST4.03ch02	ATTAaCAACTCCCATAaCTTCTTCTTTTCACTGAATCATACATTACTTGTTTGGTTATCA[A/G]
PotVar0006988	A	G	ST4.03ch02	NNN[A/G]GAAGAAGTTGAAAGTACTTGTTGCGGGTGGTGGGATTGGAGGGTTAGTTTTTGCTTTaGC
PotVar0006989	A	G	ST4.03ch02	ACaGAAGAAGTTGAAAGTACTTGTTGCGGGTGGTGGGATTGGAGGGTTAGTTTTTGCTTT[A/G]
PotVar0006992	C	A	ST4.03ch02	CATCACTGGTCAAAGGATTAATGGCTTGGTTGATGGTATTTCTGGCAACTGGTAAATTCA[A/C]
PotVar0007012	G	A	ST4.03ch02	NNN[A/G]CTTCTCATGTTTGTGTGAAATCAGGTTAGTGTGGTTCTTGAGAATGGACAACGATTtACA
PotVar0007040	C	T	ST4.03ch02	NNN[T/C]GCCACTATGATGCTCAAGAGGTTGGGAAATATTTGTAGTCATCTTGTCATTACATTgATT
PotVar0007045	A	G	ST4.03ch02	ATGCAATTCTTCGTCGTGACATCTATGATAGACCACCAACTTTTAGTTGGGGAAGAGGTC[A/G]
PotVar0007046	C	T	ST4.03ch02	ATGCAGCCTAATTTGGGTCAAGGGGGATGCATGGCCATAGAGGTACACTCTTAATATTAG[T/C]
PotVar0007051	A	G	ST4.03ch02	TGGTcGATGGTATCCCTTAGTCCCTTCTTGCTAAGAACTAAGAAGCAGGGTATTATTGTT[A/G]
PotVar0007054	G	A	ST4.03ch02	CAACTACAGGATAGCTATCAACTAGCACTGGAACTTGACAAAGCATGTAGTCGAAGTGCC[A/G]
PotVar0007066	A	G	ST4.03ch02	TCGAGTTGGAGTCATCCATGGACTGGCTAGAATGGCTGCAATCATGGCATCTACTTACAA[A/G]
PotVar0007079	C	T	ST4.03ch02	TATAGAATaCCACATCCTGGAAGAGTTGGTGGAAGAGTATTTATTGACTTGGGAATGCCT[T/C]
PotVar0007135	C	T	ST4.03ch02	AAAGcGAACATGGCACCTGGGTTACAGAGTAAGCTCCATTTGTTCCTGTATACAACTCTA[T/C]
PotVar0007140	A	G	ST4.03ch02	CAAACTTCCCTACACGTTTTCATCCATCAGATGTTATCGAATTTGGTTCTGATAAGGTCA[A/G]
PotVar0007146	C	T	ST4.03ch02	AAcGCgAAACTTTGGCATTAGCATTATTCTTTTaAAACCTGTTTTTTCATCATGTGCAGG[T/C]
PotVar0007158	T	C	ST4.03ch02	NNN[T/C]TAAAGAAACCTgGAGAAAGTCATGGTCATTcTCTCTTATTCTACCATTGCTAAAAATATn
PotVar0007178	G	A	ST4.03ch02	GGCGGCGATGTCTcCCTTGTACAAaCAGAAATCTTGGTCACCGGACACGTTTCGCGATGA[A/G]
PotVar0007181	A	G	ST4.03ch02	TCAAAGACTTCGTCAGTATCATCGGTCATCTCCGATTGCGAGTCAACCCTTCCTCCCGTT[A/G]
PotVar0007191	A	G	ST4.03ch02	NNN[A/G]GTAATTCGTCTAATAAAaTTACTTTTCGATTACAGAAAATTTCTAAGTTTGTTAATGTTC
PotVar0007194	C	A	ST4.03ch02	TAATGTTCTTTATTGAGTTGAATAGcTATGCATAATTTTAGTTTTGCGTATACTCCTTTA[A/C]
PotVar0007240	G	A	ST4.03ch02	cTGCACTAAGAAAATATCAAAAGTTGTTTCTTTAGCTGATTTGTTATACAATAGCGTCTT[A/G]
PotVar0007258	A	G	ST4.03ch10	TACTCCCGTTAATACTCCAGGTTCTCCTATTGCTGCACGGTATGCAAGAGCCACTACTGC[A/G]
PotVar0007275	C	T	ST4.03ch10	NNN[T/C]TTGTAGTTTGTACAAAAATCAAACCAAAAGAATTACAATGAAAGTGATTCTGGAAATATA
PotVar0007279	G	A	ST4.03ch10	NNN[A/G]GGGACAAGATGCGGGTAGAGGTTAGATATATGCTCATGCATGAAGTCATGCCTTGTTAAG
PotVar0007280	G	A	ST4.03ch10	TGCATGAAGTCATGCCTTGTTAAGATTCCGACGATTGGAGCCCTCTGCAAATTTAGAATA[A/G]
PotVar0007300	T	C	ST4.03ch10	tATAGGATGGAGATCAATATACATTTCCATCTCCTCTTCCGTGATGACGAGATCCTCAAA[T/C]
PotVar0007303	G	A	ST4.03ch10	NNN[A/G]AGCAAAACAAGTAAATGTGACCGTAGAACAAGCCCACATAACTCTGGTGTCTCTGAGAAA
PotVar0007304	T	C	ST4.03ch10	TGAGAAAGGTGGCTCATCAATCACAGGAAAGCCATTATGCCTAGTATACTTCAAAGCATG[T/C]
PotVar0007307	A	G	ST4.03ch10	NNN[A/G]GCAACCAAATTCCTCATAAATGGTTCAGCATGTGCTTCCAAGAAAGGCAAACCTTTCATT
PotVar0007312	C	T	ST4.03ch10	TCAGGATAGAAACACTCATGACAAGCAAGATCTTGAAAGCAGGACCTCTCCTGTAATTCA[T/C]
PotVar0007327	G	A	ST4.03ch10	NNN[A/G]ACAAGATAGTTATAAAGGCTTCCCAGAAGACCTCCAAGTACTCCAATAAAGATAAGTGCC
PotVar0007330	A	C	ST4.03ch10	CCTCCAAAGTAAAGCACTTCGCCACCTACAACATGAAATAGAACAAtTGAACATTTTGAG[A/C]
PotVar0007333	A	G	ST4.03ch10	AATAAGTGTTTTTGTGGAGGTGAGATAAATCACAACCCATAGAATTAGAAGAAAAAACAA[A/G]
PotVar0007348	T	G	ST4.03ch10	NNN[T/G]GTCAACTTGGTTCTCCATCAGATCAATGGATGATGAATGGTCTTTCTTCCCTtCTCTTCT
PotVar0007373	G	A	ST4.03ch10	NNN[A/G]GACCTTGAGACAATCATcAGGAtGAATCCTCTCTCACATAAGCATGATAAAATTCCAAAT
PotVar0007387	C	T	ST4.03ch10	NNN[T/C]ATGATATGATAATCATGCATACACCTCATATCTTGAATTCAAGAGTCATATTGAGTCAAT
PotVar0007394	G	A	ST4.03ch10	CCCTTCAAGGGtTAtgAATCAACTCATCCCAAACCTCTTGCATTAGCGCATTAGATAAAG[A/G]
PotVar0007417	T	C	ST4.03ch10	TAGGCAGGAGGCTTACTACCCCCTTtCGCCATACTACCATGTGAATAGGTAGGTTTTACT[T/C]
PotVar0007437	C	T	ST4.03ch09	tGCCATTTTCTCAACAGCTTTcTCTACAGAATCATTTCCTACTATCCAAGCATGCCTATA[T/C]
PotVar0007448	C	T	ST4.03ch09	NNN[T/C]AAATACTCATCAAAATCCTCATCATGATCATTCACCTTATCAAATCCatTcAACATACCA
PotVar0007449	A	C	ST4.03ch09	CAATACcGACTCcAAATACTCATCAAAATCCTCATCATGATCATTCACCTTATCAAATCC[A/C]
PotVar0007465	A	C	ST4.03ch09	ACAAGGTGGAgaATTTTCTGAAGTCAGTTTTTGCATATGAGAATCGATCAAAAGCCCTAG[A/C]
PotVar0007466	T	C	ST4.03ch09	TTTCTGAAGTCAGTTTTTGCATATGAGAATCGATCAAAAGCCCTAGaTCATTTACAGCAG[T/C]
PotVar0007470	G	A	ST4.03ch09	NNN[A/G]TTCACAAAAACTaCTTGAAATTGGCAAGGGAACAAcAAATGATTCTTCTCCATTTCGGTT
PotVar0007472	C	T	ST4.03ch09	NNN[T/C]AAATGATTCTTCTCCATTTCGGTTGATAGTAAATCGATGTCTTCAAAAGGCAATGGTGCT
PotVar0007473	C	T	ST4.03ch09	CTTCTCCATTTCGGTTGATAGTAAATCGATGTCTTCAAAAGGCAATGGTGCTCGGTAAAT[T/C]
PotVar0007492	T	G	ST4.03ch09	NNN[T/G]GTTTTACGCATGGTTTTAGGGTCGAAATgTTCCTCTTCGGACTTAGtGTTTGGTGGATCG
PotVar0007495	C	T	ST4.03ch09	TTAGtGTTTGGTGGATCGGAGGAAGTTGGTGCTTCAGAGATCTCCGCCATGGCTGAATCC[T/C]
PotVar0007531	C	T	ST4.03ch09	NNN[T/C]AACTTTTGCTGCTCTTCTTTCAGCTTTGAGTCACTCGGGATTAGTGGAGGAAGGtCGACA
PotVar0007532	T	C	ST4.03ch09	TCATGcAACTTTTGCTGCTCTTCTTTCAGCTTTGAGTCACTCGGGATTAGTGGAGGAAGG[T/C]
PotVar0007541	C	T	ST4.03ch09	CTGGTGaAGTTGaAGAAGCtAAAGAaCTCaTCACtTCTATGGAAACTAAACCTGGGCTTG[T/C]
PotVar0007545	A	G	ST4.03ch09	NNN[A/G]ATTTTCCATTGGAGAATTGGCAGCAAACAGGGTACTTGAATTaATTCCcGAGAACACAgG
PotVar0007554	G	T	ST4.03ch09	NNN[T/G]CTTCTGTGAGGAAGCTTATGAAAAaGACaGGGATGACAAAAGTTCCTGGCTACAGtGCTG
PotVar0007556	A	G	ST4.03ch09	NNN[A/G]GGGATGACAAAAGTTCCTGGCTACAGtGCTGTAGAGGTAAAtgGGAGACTCCATGCTTTT
PotVar0007596	A	G	ST4.03ch09	NNN[A/G]TTGTCTTCTAATAGACGGTCaTATTCTAAAAGAAGATCTGCTGCTTGTtTTTGGAGaGCA
PotVar0007597	A	G	ST4.03ch09	NNN[A/G]TATTCTAAAAGAAGATCTGCTGCTTGTtTTTGGAGaGCAGcAACATGAgCTTCCGCAGTT
PotVar0007598	T	G	ST4.03ch09	TGAAGATTTTGaTTGTCTTCTAATAGACGGTCaTATTCTAAAAGAAGATCTGCTGCTTGT[T/G]
PotVar0007606	T	C	ST4.03ch09	CTTCAGTGTCTCTGTTAAACTAGAGAGTTGTTTCTGtGATAATTTTATTTCCTCAGCAGC[T/C]
PotVar0007608	G	A	ST4.03ch09	TAGAGAGTTGTTTCTGtGATAATTTTATTTCCTCAGCAGCtTTATCTGcTTTCTCCTTAA[A/G]
PotVar0007610	C	T	ST4.03ch09	NNN[T/C]TTTTCTTTCTCAAGCCTTTCAAATTCTTTCTTTGAAGATCCCgCACtACTACGCAAAACA
PotVar0007611	G	A	ST4.03ch09	TTCTCCTTAAgCTGCAgcTTTTCTTTCTCAAGCCTTTCAAATTCTTTCTTTGAAGATCCC[A/G]
PotVar0007613	G	A	ST4.03ch09	ACtACTACGCAAAACAATCAGCTTCCGAAGGTAATGGTGCATACGATCAATTAAGAATCC[A/G]
PotVar0007623	T	C	ST4.03ch04	NNN[T/C]CATATCAAGAGGGATGAGTCTTACCATATACACAAGGAGGCCTCAGAAAAGGGATACTAT
PotVar0007624	T	C	ST4.03ch04	CCATATACACAAGGAGGCCTCAGAAAAGGGATACTATGTTAAGGATGCTACTGGTAAGGA[T/C]
PotVar0007631	C	T	ST4.03ch04	NNN[T/C]GCTGTTTTGATACTTTTCCAGTTATGCTGGAcCAACATTCCGATTATTATTCTGTCCCTT
PotVar0007646	C	T	ST4.03ch04	TGgAACAAGAAAAGAAAACTGGAGGTAgaTTTACTGATGTTATTGAAaTTTTCACTCTTT[T/C]
PotVar0007648	T	C	ST4.03ch04	NNN[T/C]TCATATGGTTACTATTTCCATATGGCAACATCCGACGGGCTTCTAAAGCGTGGAGATGGA
PotVar0007652	C	T	ST4.03ch04	NNN[T/C]ATATCTTTCTGATTTCATGACTGTTGTGCACCaTCTTTCTTTAACAGGTGCAGATGTTGG
PotVar0007697	C	T	ST4.03ch04	ACTCATGTGAAGCTCTTTTAGAAATTTGCAAAAGTTGGCTTcCTAAGTAGAAATGGGTTT[T/C]
PotVar0007710	C	A	ST4.03ch04	NNN[A/C]GTGGCACTTCTCACCGCATAAgTTTTCTGTTAAGAaACCTATTTAtTAAAAAAAcAGGAA
PotVar0007721	A	G	ST4.03ch04	GAAGTAAGAATTTGGAGATTCTAGGTTCGACTCTGAGCTATATAACACTCATGTAAACAC[A/G]
PotVar0007732	A	C	ST4.03ch04	nnnnAAAAAAAAAAAACTTTCTGCATCATCAGCCTGTAGCTCATTCAGTGCTGAACCACA[A/C]
PotVar0007740	C	T	ST4.03ch04	NNN[T/C]TAGGTGGATAGAGTTACCTTATACCTGTTGCTGGTAGGAGGTGGCGAGTATcCCGTGAAA
PotVar0007746	A	G	ST4.03ch04	NNN[A/G]AAGAAATACACAATTGATGAGGGAAGCGATACATGTTCGTTACATGTATCTTCCTTATTT
PotVar0007750	C	T	ST4.03ch04	NNN[T/C]GAAAAATCTTTTAGCAATGATGAGGCTTTCATGGTTGGGAATGGTCTTCTaGTGCAAGGA
PotVar0007751	A	G	ST4.03ch04	CCCTGGaGAcGAAAAATCTTTTAGCAATGATGAGGCTTTCATGGTTGGGAATGGTCTTCT[A/G]
PotVar0007753	G	A	ST4.03ch04	GTCTTCTaGTGCAAGGAGTTTATACAGAGGTTCTGTTCTAACtAAACAACTATTCCTTCC[A/G]
PotVar0007761	T	G	ST4.03ch04	NNN[T/G]TTCATTATCACTAATATATTATTAAAATCAAATCAACATCTTAAATTCTTATGTTCCAGT
PotVar0007768	C	A	ST4.03ch04	TACACACAAGTATGAGGTTTCAGAAGATAgTATTCCTTCTTTTCAAAGGGCCGGAACTAT[A/C]
PotVar0007780	C	A	ST4.03ch12	TATAACTCTTTTgTAGGTGcTGTATCATGGACGATATGGTTGCGAGGGCATTGGCAAGAT[A/C]
PotVar0007814	C	T	ST4.03ch12	NNN[T/C]TGATTCATACACATCCATCCAAACTATCCCGATTAAACCGCATTGATGATATCCACCCCC
PotVar0008021	G	T	ST4.03ch04	AGTgTGTAtGTGTTAATGAATTGAGGAGTGTTGCCTCTATATGGTATGAGGTTGGTAAAT[T/G]
PotVar0008028	T	C	ST4.03ch04	NNN[T/C]TGTGAGCTCATTTGGAGCATCTTAAATAAAATGTTAGTTTGAACTCACGGGATGTTGATt
PotVar0008045	G	A	ST4.03ch04	NNN[A/G]CCAACTCAAATAACAGAACCAAAGGCaAGCTGGAATTGAGCAGTATCTATTGGCTTTGGA
PotVar0008054	C	A	ST4.03ch04	GGCAGCAGTGACcGAcGGACTGGAgATAGTGCTTAATATGCTCTCAAACATGTCTTCATC[A/C]
PotVar0008057	C	T	ST4.03ch04	TCAACCATCATAGAGAGaACTTTCGCTGCAACTAATCCCTTGGTAACACCCTGCAAGTCA[T/C]
PotVar0008065	T	C	ST4.03ch04	TACAATCCCTGCAATGAGAAAAAAAATAGAGACCATGTTGTAGATGAATGTGTAAAAAAA[T/C]
PotVar0008073	A	C	ST4.03ch04	TAAGAATACAAGATGAATAaGTCTTTACCTTATGAAGTACCCATGTTCAGCAGCTATTCC[A/C]
PotVar0008075	A	G	ST4.03ch04	GCATGGTGcAAGCCACTCGCATAATGAAGTCCTTCCTCTGCCACTAACAATATACACAGT[A/G]
PotVar0008080	G	A	ST4.03ch04	ATGATCTTGgCATGCTCTCTCCAAATCCTGCATGAAACTACGAGCCCAATAAGCTACATC[A/G]
PotVar0008082	A	G	ST4.03ch04	AATATCCCATGGATTTACCCTAATTGCCCCACTCAACGATGGTGAGCAACCAATAAATTC[A/G]
PotVar0008084	C	A	ST4.03ch04	NNN[A/C]TTTGATACCCATAGCTTCGTCCATACCAGGAGAGCCTTGCCTACAGACAATATACTTGTA
PotVar0008085	C	T	ST4.03ch04	CTGAACATCCTTTCCAGAGCTACGAGCAGGATTTACTATTTGGACAAGAACAAGTTTACC[T/C]
PotVar0008088	C	T	ST4.03ch04	TTTGAACTGCTCTTGAACTTCTTTAGCTTTAGCAAATGTAGAAGAAAGATTCAACACAGA[T/C]
PotVar0008089	A	C	ST4.03ch04	AGCAAATGTAGAAGAAAGATTCAACACAGAcTCAAGTCGACCCATATGTATGCCTACTGG[A/C]
PotVar0008090	A	G	ST4.03ch04	NNN[A/G]ATGTAAACTGTACGACCAAAATAATCAAGTCCGATGTGACCTCGCTTAGATTCATAATCT
PotVar0008099	G	A	ST4.03ch04	NNN[A/G]TAACCTCAGTTTCAGGTGAAAACCCATCCTTCAGTTGTAACAAAAGAGAATCCTCGTCCA
PotVar0008100	C	A	ST4.03ch04	ACCCATCCTTCAGTTGTAACAAAAGAGAATCCTCGTCCAAACTAAAGCACCACTTTTCAG[A/C]
PotVar0008112	C	T	ST4.03ch11	NNN[T/C]CTTATATCAATTAATCAATTCAAGCTTATTTTTTTaTCAGGTTGCACCAGCAGAGCTTGA
PotVar0008113	A	G	ST4.03ch11	NNN[A/G]TCAGGTTGCACCAGCAGAGCTTGAAGGtCTACTTGTTTCTCATCCTGAAATATTAGATGC
PotVar0008115	C	T	ST4.03ch11	CATCCTGAAATATTAGATGCTGTTGTTATCCCGTAAGTCTTGCTTTAGTAAATTTTGAAG[T/C]
PotVar0008116	G	A	ST4.03ch11	ATTAGATGCTGTTGTTATCCCGTAAGTCTTGCTTTAGTAAATTTTGAAGcTATCTTATTC[A/G]
PotVar0008117	G	A	ST4.03ch11	TCCCGTAAGTCTTGCTTTAGTAAATTTTGAAGcTATCTTATTCgAACATCACATGCTACT[A/G]
PotVar0008128	G	A	ST4.03ch11	NNN[A/G]AGTTTCCTTGTAGGTTTCCTGATGCTGAAGCTGGTGAGGTTCCGgTTGCATaTGTTGTTC
PotVar0008146	G	T	ST4.03ch11	GGCTCGGGAGGTGGAAATcTTGAAATATAAGTCGTTACAGCTTACTCCGAATGAATGTAT[T/G]
PotVar0008149	A	G	ST4.03ch11	NNN[A/G]ACATTCATAAACAGTGTTCCCAAGTCAGCTGCTGGGAAAATCcTAAGAAGAGAACTAATC
PotVar0008184	A	G	ST4.03ch11	TCGTTTCTCTTTGAACTTTTTATCCTGTAGGTTGTGTTCCCAAAGCATCTATTTTTTTCA[A/G]
PotVar0008194	C	A	ST4.03ch11	CGTGGTcATTTCAAAGATGGAAAAGctCTGGCAATTAAGCGAATTAAAACTCAGGCAGGG[A/C]
PotVar0008207	T	G	ST4.03ch11	NNN[T/G]CTAGATAGAACTcATTTCAAGACTTCATCATCGTCATGTGGTTCCgTTGCTTGGCTACTG
PotVar0008219	T	C	ST4.03ch11	NNN[T/C]TTGGAGTATCTTCATGAAGCAGCTGCACCAAGAATCTTACACCGAGATGTTAAgTCtACc
PotVar0008220	G	A	ST4.03ch11	ACGTGGtTTGGAGTATCTTCATGAAGCAGCTGCACCAAGAATCTTACACCGAGATGTTAA[A/G]
PotVar0008237	C	T	ST4.03ch11	ACTTTGTCTGACTACCTGAATATAATGTGTTCAGATTACTGATCTTGGCATGGCGAAGCA[T/C]
PotVar0008238	G	T	ST4.03ch11	ACCTGAATATAATGTGTTCAGATTACTGATCTTGGCATGGCGAAGCAcCTCCAAAATGAT[T/G]
PotVar0008239	T	C	ST4.03ch11	NNN[T/C]CCTAGCTGTTCcAGCTCTCCTGCgCGGATGCAGGGGACATTTGGCTATTTtGCACCTGAA
PotVar0008242	T	C	ST4.03ch11	NNN[T/C]GCACCTGAATATGCAATTATTGGAAGAGCTTCTCTGAAGTCgGATGTTTTTAGCTTTGGA
PotVar0008243	G	A	ST4.03ch11	GGGGACATTTGGCTATTTtGCACCTGAATATGCAATTATTGGAAGAGCTTCTCTGAAGTC[A/G]
PotVar0008247	A	G	ST4.03ch11	TGTTTTTAGCTTTGGAGTtGTGCTCCTTGAACTgATAACcGGACGACAACCAATCCATAA[A/G]
PotVar0008262	C	A	ST4.03ch11	TTTTGGTTCAAAACAATGGCATTAACTTCATCTTTTTCTCTTCCTCTTCCTTCTCTTCAC[A/C]
PotVar0008263	C	T	ST4.03ch11	AACTTCATCTTTTTCTCTTCCTCTTCCTTCTCTTCACcAACAATTTCCATCAAAATACTC[T/C]
PotVar0008279	G	A	ST4.03ch11	NNN[A/G]AAATACAAATCAACTATATTCAGAACGAACATGCCACCGGGACCATTCATTtCTTCTAAC
PotVar0008281	G	T	ST4.03ch11	CAAATCAACTATATTCAGAACGAACATGCCACCGGGACCATTCATTtCTTCTAACCCGAA[T/G]
PotVar0008293	C	T	ST4.03ch11	NNN[T/C]GTTATACCCAAATTCCATGAAAcTTATACAGAGtTtTTtGAAACCCTAGATAAGGAAATG
PotVar0008299	C	A	ST4.03ch11	NNN[A/C]AGCTGGTTTAAACTCCGGCAaTGATCAAGCTGCGTTTAATTTCTTAGCTAGATCGTTGTT
PotVar0008301	A	G	ST4.03ch11	CAaTGATCAAGCTGCGTTTAATTTCTTAGCTAGATCGTTGTTCGGAGTTAACCCAGTTGA[A/G]
PotVar0008315	G	A	ST4.03ch11	TCTTCCgAAGTTTCTAGAcGaCTTAATCCTCCATACTTTCCGGTTACCTCCGTTTCTGGT[A/G]
PotVar0008323	C	A	ST4.03ch11	AgTTTATTCGcCGAaGCTGAAAAACTCGGCATTTCaAAAGAAGAAGCTTGTCATAATCTT[A/C]
PotVar0008325	C	T	ST4.03ch11	CATTTCaAAAGAAGAAGCTTGTCATAATCTTcTcTTCGCTACTTGCTTCAATTCCTTCGG[T/C]
PotVar0008343	C	T	ST4.03ch11	NNN[T/C]GAGGTGAAAAAaGGTGAAATGCTATTCGGGTACCAACCATTTGCAACGAAGGATCCGAAA
PotVar0008344	A	G	ST4.03ch11	NNN[A/G]GGTGAAATGCTATTCGGGTACCAACCATTTGCAACGAAGGATCCGAAAaTTTTTGACCgg
PotVar0008356	C	A	ST4.03ch11	NNN[A/C]AAAGATTTTGTAGTGATGGTTTCGAGGTTATTCGTAACGGAGTTTTTTCTCCGTTACgAT
PotVar0008358	C	T	ST4.03ch11	GATGGTTTCGAGGTTATTCGTAACGGAGTTTTTTCTCCGTTACgATACATTCAACGTCGA[T/C]
PotVar0008370	G	A	ST4.03ch11	GATnnAAATTTGGTCTACAGTGcATGTGTTGCTTGTTCTTATAATTTCAGTAATTGTTTC[A/G]
PotVar0008380	C	T	ST4.03ch11	GCTGGTGATGGAACCACAACTGCATCTGTTCTTGCTCGGGAAATCATTAAACTCGGTCTG[T/C]
PotVar0008381	A	G	ST4.03ch11	AAATCCAGTGTCTTTAAAGAGGGGCATTGACAAAACTGTACTGGGTTTGATTGAAGAGCT[A/G]
PotVar0008383	A	C	ST4.03ch11	TAATATTTTGATGCTTTTCTTTGAGGaCTCTATAGGTCATTCATCTGATGTGACAAGCTG[A/C]
PotVar0008392	A	G	ST4.03ch11	NNN[A/G]GATGGTGTGTTGTCCATTGAGTCATCCTCCTCCTTAGAGACAACTGTTCATGTTGAAGAA
PotVar0008393	A	C	ST4.03ch11	TTGAGTCATCCTCCTCCTTAGAGACAACTGTTCATGTTGAAGAAGGAATGGAGGTTCGTT[A/C]
PotVar0008400	G	A	ST4.03ch11	NNN[A/G]CTGAATTTGAGAATGCTAGAGTCTTGGTTACTGATCAGAAGATCTCTGCTATCAAGGATA
PotVar0008401	G	A	ST4.03ch11	AGCATCAAAGGATGAGATACAATCTAGGATTGCTCAGCTTAAAAAGGAGCTGTTTGAGAC[A/G]
PotVar0008409	G	A	ST4.03ch11	NNN[A/G]CTTGAAGACCGCAAGCTTCGTATTGAGGATGCAAAGAATGCaACTTTTGCTGCAATtGAA
PotVar0008442	T	G	ST4.03ch11	NNN[T/G]CTACAGAACACCAAGCAGATGTTTAAGAATTGAAATTGTGTTAATGCCATTACTACAaGT
PotVar0008443	A	G	ST4.03ch11	CTtCTACAGAACACCAAGCAGATGTTTAAGAATTGAAATTGTGTTAATGCCATTACTACA[A/G]
PotVar0008447	A	G	ST4.03ch11	GGGCATTGCTGCAAGCCTAGTGTACATCCTTGCCATTGACTGGTATCCTCTGATATCACC[A/G]
PotVar0008448	T	C	ST4.03ch11	NNN[T/C]CGAAGAAGATTGCCTGTGTGATTGAAAAaAAtcgaTGTAATTAGTCTATTTGACGATCTC
PotVar0008449	A	C	ST4.03ch11	CCATTGACTGGTATCCTCTGATATCACCaGAtCGAAGAAGATTGCCTGTGTGATTGAAAA[A/C]
PotVar0008480	T	C	ST4.03ch11	TCCGGTCTGaGTACGAAAAAAGAAaAAgTTgAATgAAAAATGAAAAGAGAGATTAGTAAG[T/C]
PotVar0008494	T	C	ST4.03ch11	NNN[T/C]AACACAAAAGGATAATTTAGGAGATACCTTAAAATGAACGTTTGGGTGAAATATTTTGGT
PotVar0008495	A	C	ST4.03ch11	GAACCGCACTTGAGGAGGTTGCAATGGATACTGCTCTGGAACTGAGAAAGCGAGCTGGAA[A/C]
PotVar0008496	T	G	ST4.03ch11	GAAAGCGAGCTGGAAaACTCCACCATCATAAGGAGTTTCAGATGGCCCCTGTGCACACCA[T/G]
PotVar0008504	A	G	ST4.03ch11	NNN[A/G]CCATGAAATTGAACAtAATAGAGCATATTATAGCGGAGAATACTTTAACAAGAGCcGTCC
PotVar0008507	C	T	ST4.03ch11	TAATTGAATATCAGGATCAGCTGTTTTCTCTCTCTGTACTTCTTTGTACTCCTTGAAAAG[T/C]
PotVar0008511	T	C	ST4.03ch11	NNN[T/C]GAAAGGAGTGACCTACGTCATAAGAGtACTAATTTCTCCACTCTAACaTCTtTaCTCTAA
PotVar0008531	G	A	ST4.03ch11	NNN[A/G]CAATTAAAAGCaAGTAACAACAAGGAATGACACATACCaCTCCCTCTTCCTTCCAGGATT
PotVar0008540	A	G	ST4.03ch11	CCAGATATCTCAACTATTTTGGTAAAGAGCACTAACACTAGATATAATAAACTTTTTTCT[A/G]
PotVar0008553	T	G	ST4.03ch11	NNN[T/G]CCACTTAGTTCTTGTTGgACCAAATTGATAAGTGCACCATCACAATGTTCACCTATACCt
PotVar0008569	T	C	ST4.03ch11	NNN[T/C]TCAAGCCCAAGTCCTTCACACATTAAGTcCAAAATCCTTAAGCTCAATTTCCTtAGTTCC
PotVar0008571	T	C	ST4.03ch11	CCCAACtTCAAGCCCAAGTCCTTCACACATTAAGTcCAAAATCCTTAAGCTCAATTTCCT[T/C]
PotVar0008636	T	C	ST4.03ch11	NNN[T/C]CTTGTTTGGTGTGTATTCTTTTTCAATGTAAAGCTTTGGCCTTTGGTCAATTGATGGTTC
PotVar0008637	T	C	ST4.03ch11	GTCAATTGATGGTTCAAAATCACTTAAGCCCTCATCTTTCTCAACAAATTTTGCTTTGTC[T/C]
PotVar0008666	T	C	ST4.03ch11	NNN[T/C]AAATCAATAACTGGAATATGTTTACCAATTGGTACATCTGCATTTAtTCTTTTTTCTAgT
PotVar0008668	G	A	ST4.03ch11	NNN[A/G]TGGAACAACATATTTTTCTGGAATTGAATTCACTTCTGAaGACCAACTTGAAACtAGTGA
PotVar0008670	T	C	ST4.03ch11	TTCTAgTGGAACAACATATTTTTCTGGAATTGAATTCACTTCTGAaGACCAACTTGAAAC[T/C]
PotVar0008711	T	G	ST4.03ch11	NNN[T/G]ATTTTCTTCTTAGCTCTTGTTTCAtCAAcAGAATGCGATTGGTTgTGTCCATTTTCtGCT
PotVar0008714	G	T	ST4.03ch11	NNN[T/G]TGTCCATTTTCtGCTGCACCACTTCTAGCATTTCCTTCTTTCAATGtATTTCCAGATGAT
PotVar0008720	A	C	ST4.03ch11	NNN[A/C]CATCTTGAGCCATACTGTTTTGTACAGATCCCACaGGACTTTGGTCCTGAgACCACAcAT
PotVar0008725	AA	GG	ST4.03ch11	AgACCACAcATGAAAAAAGCCATGGGCATTGgTTAGGAAGTCATATTAAGCACGGAATGA[A/G]N
PotVar0008817	C	A	ST4.03ch11	nnTgtTCCATTTcCCAAATGTTTcTCACcATATTCTCCTTTTGCAaGATTGTTCTATAAG[A/C]
PotVar0008826	A	G	ST4.03ch11	ATCAACCAGTTagTTACTGCACATGACTgcTTGTTATGCTGGACAcTAGAATTGGTCAAA[A/G]
PotVar0008852	A	C	ST4.03ch11	TACAATACACAGATATGAAAGAATTCTTACAGAGGCAGTGGATGCTCTACTTGGATTCAA[A/C]
PotVar0008857	G	A	ST4.03ch11	NNN[A/G]CAAGCTGACTGTTACTACTTTCCAGAACCTACAAAAGAGAaTtTGATTTCAGAAATATTC
PotVar0008860	C	T	ST4.03ch11	GACTGTTACTACTTTCCAGAACCTACAAAAGAGAaTtTGATTTCAGAAATATTCACACAA[T/C]
PotVar0008867	C	T	ST4.03ch11	NNN[T/C]TCGTCCTTAACAGCcTGTGATGCTGCTTCCCAAGCCTaGAAGTCATTATCAGTTTTTTGA
PotVar0008901	T	C	ST4.03ch11	NNN[T/C]AACTATTGTGTCAAGAGATACAAGTGCTCAACGAAGTAGCAtTGACAAGTcACAAACCTG
PotVar0008902	T	G	ST4.03ch11	cAGAGGAAGCACTTAAATtAACTATTGTGTCAAGAGATACAAGTGCTCAACGAAGTAGCA[T/G]
PotVar0008903	C	T	ST4.03ch11	NNN[T/C]ACAAACCTGCTTTTTTGGGGCCAGCAGTAAGCTTCATCTCCATTGACAGGTTTGCgAATT
PotVar0008904	G	A	ST4.03ch11	AAGTcACAAACCTGCTTTTTTGGGGCCAGCAGTAAGCTTCATCTCCATTGACAGGTTTGC[A/G]
PotVar0008905	G	A	ST4.03ch11	TGCTTTTTTGGGGCCAGCAGTAAGCTTCATCTCCATTGACAGGTTTGCgAATTCCTTTTC[A/G]
PotVar0008906	G	A	ST4.03ch11	CAGGTTTGCgAATTCCTTTTCgACATCACGGATCTTGGAATAATTTTCAGCAATATATCT[A/G]
PotVar0008928	AC	GT	ST4.03ch11	CTAACTCTCGAGGGAAGATAATTAAGTAAATTTCAGTAAAATGCAATAGAAACAAGCAAT[A/G]N
PotVar0008935	C	T	ST4.03ch11	NNN[T/C]AAAATCAGAGAAAATACCTTTTCAGTGTAAGCAATCACCGGTGATTCTCTAGCGATGCCG
PotVar0008942	T	C	ST4.03ch11	TTGGTTTCgGTACAAAAgCTATTCACGGCtGcGGAGTTcTATATAGTCGTGAAAAAAGTT[T/C]
PotVar0008949	C	T	ST4.03ch11	AATCACAAATTACCAGCCCCATTTGTcCAATTTTTCTTTCTCCAGAAATAAAAATCCAAC[T/C]
PotVar0008957	A	G	ST4.03ch11	TCATCCTCAGtAATAgAGAGCAAcAACATTTAAcATTACACAAAATTAAATCAGAAATTA[A/G]
PotVar0008965	T	G	ST4.03ch11	AAGAGGAGcgGGGAATTCCTATTAACCtAAAAcGTCAATAAGAAGAAAAATGAGGAGGTG[T/G]
PotVar0009002	A	G	ST4.03ch04	CGCCGAGCCAACTGTAATCTcGCgTCcCTCGGCGCCCGTCGTTCcCGCCCCTCTCCCTCT[A/G]
PotVar0009006	C	T	ST4.03ch04	NNN[T/C]CTCTTATGGAAAATTTTATTATATGAGAGAAGTATTGAAAACATTTTTTCCTTcACaCAA
PotVar0009052	T	C	ST4.03ch04	CATGGTTAAGGGAACtTAtAAGATGAAACTATAGTATTATGAATTGaTCATGATTATGTA[T/C]
PotVar0009073	C	T	ST4.03ch04	NNN[T/C]AAATAAATGAGACCTTATTCTTACTAACAAGACTCCCTCCTTTTTCCTTTATGCGGTAAG
PotVar0009080	A	G	ST4.03ch04	NNN[A/G]TTTAACAAAAATGCCTACTTTtAGTCCcTCcGCAGTACAATCTGAAATAggCCAACCATG
PotVar0009086	C	T	ST4.03ch04	NNN[T/C]CTGGGCAATCATCTAACACCTTTATGCAAAAGAAAgAATCTAGCAATTAACACCAACACC
PotVar0009111	C	T	ST4.03ch04	AGGTGGCAAaATaTTTTcGgAAGGGTCAAAATCATGtACAAATTAAAGCAAAAGGAACCA[T/C]
PotVar0009120	C	T	ST4.03ch04	TATGGCTCACAACcCAAATACATaATCAAAACATCACTCATAAAAGCAcACAAAGGTGGA[T/C]
PotVar0009159	T	C	ST4.03ch02	TTTATGTACTCCATCcTCATTTTGAAGGACTCAACTATAAAGACAACCTTTCAAAAAGTG[T/C]
PotVar0009170	T	C	ST4.03ch02	NNN[T/C]ACCATGCCACCATAAAAGTACACATCTTACCAACCAAAAGCCAGTAACCTGAGCCCCACA
PotVar0009171	T	C	ST4.03ch02	ACCTACCCGCTTGATTGGACCATAAGCCTCGAATTCGCGTTTGACTCTGCTTTCTGTTGT[T/C]
PotVar0009177	A	G	ST4.03ch02	NNN[A/G]CAGCAAAATTGATCTAAAAAGATCTTCACTCACAAGTCgTGCAACAAAGAGTGTCTTGTA
PotVar0009178	G	T	ST4.03ch02	NNN[T/G]TGCAACAAAGAGTGTCTTGTATGGATCTCCGGTAACATTTGGGTCGCTGCTAGGATCATC
PotVar0009202	A	C	ST4.03ch02	TCTATTGACTTGGGGAGACAACAGTATCTTCCAGATAAGATGAGATCCAATGGTTACAAC[A/C]
PotVar0009203	T	G	ST4.03ch02	GGGGAGACAACAGTATCTTCCAGATAAGATGAGATCCAATGGTTACAACaGCTCCACACC[T/G]
PotVar0009226	T	C	ST4.03ch02	AAATTGCAGCATATAAAATAATCTTACCGGGGTTTCAACCTCAGGGATTGGTGGAGCATA[T/C]
PotVar0009227	AG	GT	ST4.03ch02	ATCACCAGGTTGAGCGAAGTTACTAACAAATTGTGCCATCCCTAAAAAACAAATGAGAAT[A/G]N
PotVar0009252	C	T	ST4.03ch02	NNN[T/C]TCCATCACTCGCGAGTTCATTTATACCAAAATTTTAGAAATAATTTTTTTAAAACTAAAA
PotVar0009279	C	A	ST4.03ch02	CCATCTAGTGATTgATTTTTCAAAAATACAaTCTTTTTTACTTTGTAAGTTTGAAAAATG[A/C]
PotVar0009281	T	C	ST4.03ch02	NNN[T/C]TTTGTGTTTGATGAGAAATTGGCTGAATTGACGGATTGCGGTTGGTTACAGATACTCAGG
PotVar0009282	T	G	ST4.03ch02	TTGGCTGAATTGACGGATTGCGGTTGGTTACAGATACTCAGGGATGACATTTGCAAGTGT[T/G]
PotVar0009283	A	G	ST4.03ch02	NNN[A/G]TCTACTGAAGGGTTGGGAAATTTACCCAAGGTCGTTTTGACTTCTCCTCATGGAAGGTAC
PotVar0009305	T	G	ST4.03ch02	TTCTTTACTTTTGTTAAAGCTGCAGTATCATCAaTCTTTTACTATCTCTACCTTTAAAAT[T/G]
PotVar0009316	G	A	ST4.03ch02	NNN[A/G]TGACAGTTTCTTCTGCCAATGCACTCTAgCCCTcAGCTACATGCTAGAAAAATaGTTAtG
PotVar0009332	C	T	ST4.03ch02	CAATGTGGGACTATAGTTTCCATGCTCTTTACAAGGTTCGAGTAGTAGTcATTTATCTTT[T/C]
PotVar0009408	A	G	ST4.03ch02	AGTTGTCTAATTTaGCAAGTTGgTTGTGTTTtGTATGtGCAGTTGGTCTGATGCTGTTCT[A/G]
PotVar0009410	A	G	ST4.03ch02	NNN[A/G]CCATGGAACAAAGCTATAAAGATTTTGTTTGTGTTGAAAATGCCAAGGTAtTTaCAAtgA
PotVar0009411	T	C	ST4.03ch02	CCTcATTTGaCCATGGAACAAAGCTATAAAGATTTTGTTTGTGTTGAAAATGCCAAGGTA[T/C]
PotVar0009429	A	C	ST4.03ch02	GAGCAATCTTGGACGGCTGTACAACATCTAACTGTTGCTTAAAGATACCTCCCGGAAGAG[A/C]
PotVar0009458	C	T	ST4.03ch02	GGAGAAAAATGCTATGGTTGCTGCTGGTGCCCATGTAAGACAGAACACAAGGATTCCATT[T/C]
PotVar0009460	T	G	ST4.03ch02	GGATTCCATTcGGAGAGGTTcGTGGCAGACTTTAAGTCACTTATTTTGCCATTATTGGGG[T/G]
PotVar0009466	C	T	ST4.03ch02	NNN[T/C]AATCTTTAGTAAGTTGTTTAACCTCCCGATTATACACTTGTGAAACTGTGCATGTAATTG
PotVar0009471	C	T	ST4.03ch02	NNN[T/C]ACCAAAAAACACAGGTCTGGGGAGGAAATCCAGCGAGGTTCTTGAGGAAGCTCACAGAAG
PotVar0009474	T	C	ST4.03ch02	GCAGCTGAAAATGCAAAAGAGTTGGATAAGATTGAATTTGAGAAGGTGCTGCGGAAGAAA[T/C]
PotVar0009483	A	G	ST4.03ch02	NNN[A/G]TTATTGGGTAACTCTTTTTGTTTTGGGcGGATTAACGTCAAAATGCCTGTGATTAGTTTC
PotVar0009505	G	A	ST4.03ch02	NNN[A/G]CTTTCCTGTACAATTGGCAACTGGTGCATTCTCCTTGCCACTTGAATAGTTTTCAGTAGg
PotVar0009523	G	A	ST4.03ch02	ATAGTACTCTGGCCATTTCTGTCGCACCATCTTAGCCACATCGTAGATGATAGCATGATG[A/G]
PotVar0009542	C	T	ST4.03ch02	NNN[T/C]CATTGCAGCCTTCTCTGCCAGTATCTTGGAAACAAAATACATCTGCAATCAAATnnAATT
PotVar0009548	C	T	ST4.03ch02	GAACCCATCCTGTCATCTTCTTAGCATATATGAAGTCCAAATCGCTCCAGCTGGTCTCGT[T/C]
PotVar0009566	C	T	ST4.03ch02	NNN[T/C]GGTGTAGCCACATGAAATACTCCTTGACAgCCTTGAATGGCTTCATCAAAGCTTCCTTCC
PotVar0009567	G	A	ST4.03ch02	NNN[A/G]CCTTGAATGGCTTCATCAAAGCTTCCTTCCACTGCCAAGTCTGCTTTCCACAGCgTTAAG
PotVar0009568	G	A	ST4.03ch02	TGACAgCCTTGAATGGCTTCATCAAAGCTTCCTTCCACTGCCAAGTCTGCTTTCCACAGC[A/G]
PotVar0009569	G	A	ST4.03ch02	NNN[A/G]TTCCAACAGATGTTTCACCTTCTTCTGGTTCTCTACAAAAgTTgATGCATCTTTATatAA
PotVar0009570	G	T	ST4.03ch02	TTTGTATCAGCTTTTGGCAgTTCCAACAGATGTTTCACCTTCTTCTGGTTCTCTACAAAA[T/G]
PotVar0009575	A	G	ST4.03ch02	tAAGGGTCATTGCATACAACGAGACACATCTCTCTGGATCCTCAAAATGCAGCTTTGTAC[A/G]
PotVar0009581	T	C	ST4.03ch02	NNN[T/C]TATAACCGCGTTCAAGGAGTCTCATGACAAGCCAAGAGCCGATAAATCCAGCTGCTCCTG
PotVar0009608	G	A	ST4.03ch02	NNN[A/G]TTGAATGGTGACCCtTTTTATGCTAATGGATTTAATGCCTACTGGTTAATGTATATTGCT
PotVar0009610	C	T	ST4.03ch02	TGGTGACCCtTTTTATGCTAATGGATTTAATGCCTACTGGTTAATGTATATTGCTGCTGA[T/C]
PotVar0009620	G	A	ST4.03ch02	TAATTCTAAnTTTTCTGTAACTAATTGATTTTGAAGGGTTTGGATTTTGTGATATCTGAA[A/G]
PotVar0009624	A	G	ST4.03ch02	AAGAAGGcATGGGATtAAGGTtATATTAAGCTTTGCAAATAATTACGAGAGCTTTGGGGG[A/G]
PotVar0009651	C	T	ST4.03ch02	CAGGTACTTAGTGcTTTGAgCtCTCTgCtTTTTTCTTTCTCTGCTTTAAATTTTAAGAAG[T/C]
PotVar0009673	T	G	ST4.03ch02	CAAGAATTATAAAGTGAGATTAAATAATACATAAACAATAATCTTGTGTTTGGTTTGTCC[T/G]
PotVar0009747	T	C	ST4.03ch02	GCTaAGTTTCATTCTTCGTTTGCAGGCATGGGCAACAGAGATGGCCTCTTATGTTAAGTC[T/C]
PotVar0009760	A	G	ST4.03ch02	NNN[A/G]CATTACAATAATATCCTTTACaGAGATTAcATCATTTTCTTcAGcTGTCTTAGAAATTCA
PotVar0009781	G	A	ST4.03ch02	NNN[A/G]GGAGCAGCAGCAGGGGGACTCTTCTGGCAACTTTTAAGTgAAGGaATGAACTCATTTGGA
PotVar0009797	C	A	ST4.03ch02	NNN[A/C]TAATGTTTTTGGTCTTGCAACTAAGGCTACTGGTTTGGcTAAGGCAAAAAGTTTgcCAAG
PotVar0009802	T	C	ST4.03ch02	AGCCGTGCCTATGTTACGTTCTTAGCTGGAAATGGTGATTAcTGGAAAGGCGTTGTTGGT[T/C]
PotVar0009808	C	T	ST4.03ch02	NNN[T/C]ATCGTTCGAGAGATCGAACCTGTTTATCCTCCTGAgAATCAAACTCAATTTGCTATGGCT
PotVar0009827	C	T	ST4.03ch02	NNN[T/C]TGTGAGAAAACTTGGAGTCACACCCCACAATATAAAGTTGGGTACTGTCAACAGTGTCCT
PotVar0009843	A	G	ST4.03ch02	NNN[A/G]TGTGAAAATTTTGcAGGATTTTTTGAACATGTATTTCAGAGATGTATAcAAGCCAATTCC
PotVar0009844	C	T	ST4.03ch02	NNN[T/C]AGGATTTTTTGAACATGTATTTCAGAGATGTATAcAAGCCAATTCCaAACaATTACAACT
PotVar0009845	C	T	ST4.03ch02	TTTAnnTnnTTaTGTGAAAATTTTGcAGGATTTTTTGAACATGTATTTCAGAGATGTATA[T/C]
PotVar0009846	A	G	ST4.03ch02	TGTGAAAATTTTGcAGGATTTTTTGAACATGTATTTCAGAGATGTATAcAAGCCAATTCC[A/G]
PotVar0009857	T	G	ST4.03ch02	NNN[T/G]AAGCCATGGAGGTACACTGGAAAGGAAGAGAACATGGACAGAGAAGACATTAAGaTGCTa
PotVar0009858	A	C	ST4.03ch02	GGGTCtAAGCCATGGAGGTACACTGGAAAGGAAGAGAACATGGACAGAGAAGACATTAAG[A/C]
PotVar0009867	T	C	ST4.03ch02	CTGCCgTTGATGGTGAAGTTGAAGCTGAgAAATTTATGGCAGCGTTATCAGAGGCTGGTG[T/C]
PotVar0009882	A	G	ST4.03ch02	TTaATGAAaTTTTAAtTGTTTTATGGATTGACAGAATGCAATGAAAGGGTATGCTGAGAA[A/G]
PotVar0009883	T	C	ST4.03ch02	TGATGAAGAGTCATAATCTTTTCGAGTCTCAGGGTGGTCCAATCATACTCTCACAGGTTG[T/C]
PotVar0009886	C	T	ST4.03ch02	TATCTTTCAGGATTtTTtATTCCAATTAGTTCATTATACAATTCTTGTGTTTGCTGAAGC[T/C]
PotVar0009894	T	C	ST4.03ch02	GCAGATTGAgAATGAGTATGGgCCaCAAGCCAAGGTACTTGGAGCACCGGGACATCAGTA[T/C]
PotVar0009896	T	C	ST4.03ch02	AGTTGGATTGGACACAGGCGTCCCATGGGTGATGTGCAAGGAAGAAGATGCACCAGATCC[T/C]
PotVar0009917	T	C	ST4.03ch02	AAATTATACAAcTGaTTAGCTCTCAAaGCTCTTAAAATAGTTCTATAACTTCTTAAACAA[T/C]
PotVar0009928	T	C	ST4.03ch02	NNN[T/C]CCCCTTCATCAGAGGCCAGTTCAGGATTTGGCATTTGCTGTTGCCCAATTTATACAAAGA
PotVar0009943	G	A	ST4.03ch02	NNN[A/G]GGGGGGCCATTCATCACTACTAGCTATGACTATGATGCTCCAATTGATGAGTATGGTGAG
PotVar0009949	A	C	ST4.03ch02	NNN[A/C]ATTGTGGAATGGTTCAGTGAGACCATGTTTCCTTCACTGATATTTGCTCTATAAGTATTT
PotVar0009951	T	C	ST4.03ch02	NNN[T/C]GAAGAGATCAGTCACTAACGTATGTTCCAATGTTGCTGAATATCATCCAAACATTAAGAA
PotVar0009955	C	T	ST4.03ch02	NNN[T/C]GCCGTTGTAGAAAAGGTACCCTTCTGTTTTGCTtACAGTGTTAAAGGGACAAGAATAGAT
PotVar0009977	T	C	ST4.03ch02	NNN[T/C]AATCTTAATTTTGGGGTACTGGAGGGGGGACTCTGTGAAGATAGCATATTTATACATnnn
PotVar0009997	C	T	ST4.03ch02	ATATGAAATGAGCATGAGAATTACGCCTAAACAGAAGTACATGGGACTCACTAGAGCATT[T/C]
PotVar0010007	G	A	ST4.03ch02	NNN[A/G]AACGGAAGTTTCTGTAACTGAGAATGCAGTTCAAATTTTGGtTTCCATTACCCATCAATC
PotVar0010012	T	G	ST4.03ch02	CCGTCCAAAGACCGTAGCCATAAGTTACCTAACGTACGATCGTGCGGACATGGCTTTTGC[T/G]
PotVar0010024	G	T	ST4.03ch02	CTCACTcGTAACATTATCTACCGAGCAGCTTTCGGAACAAGTTCAGATGAAGGACAAGAT[T/G]
PotVar0010033	T	G	ST4.03ch02	GAGCTTTTAGCTTTTTaCAGTGAAGAAACAAAAGTAAATGAGTCTGAAGATTTGCAGAAT[T/G]
PotVar0010064	G	A	ST4.03ch02	TTATcAACAGAACAACgCCTtAATTTGCAGAGACACAGAGCGTTCATTAACCAAACTTCA[A/G]
PotVar0010070	T	C	ST4.03ch02	NNN[T/C]AAAAGCTAAGCTTCATTTTTCCTATTcACAGAACTACAAGAAGCAAAcCATTATTCCTCC
PotVar0010072	C	T	ST4.03ch02	NNN[T/C]CATTATTCCTCCTATATACACACTGTATTAtCcCACCGCCATACTTAGACTgCAATCTTC
PotVar0010076	T	C	ST4.03ch02	NNN[T/C]TTTGCCTTCGCCGGAGTGGACTTCCTTGTCCTCTTGGCTCCAACCTTCTTCGGTTTTGGC
PotVar0010077	G	A	ST4.03ch02	GTGGCCCTGGTGCTTCTAGGTTTCTTCTTAGAATCGGCCTTGGGGAGCTTTTTGGTAGAT[A/G]
PotVar0010079	A	C	ST4.03ch02	NNN[A/C]GCCTCAGATAGTTTGTATGAAGCCTTGATTTTGATtAGCTTCCCCTTTGCTGCAGAATTC
PotVar0010080	T	C	ST4.03ch02	NNN[T/C]AGCTTCCCCTTTGCTGCAGAATTCTTCAATTGAAGACCTAGAATTTTCCTGAAATTTGCT
PotVar0010082	C	T	ST4.03ch02	NNN[T/C]TCCTTAATCATCTGCAAGAATTCCATACCAAAAACTTAATCAAGTTGAAATTTGCAAGTT
PotVar0010102	A	G	ST4.03ch02	NNN[A/G]TGATCATTCTGTAATGCAACTTACGCAATTTATATTAGAGTAACGATCCTGGTTTCACAA
PotVar0010106	T	C	ST4.03ch02	NNN[T/C]ATTAAATGTAGCTATTTCAATCAACATTTAGTCCAgACTCACTTAATTCTGTTCACAGTA
PotVar0010115	A	G	ST4.03ch02	NNN[A/G]TAGTACACAACATAATAATAGTAGTATTTAATAAGAGGTACATTTGAATTTGCAGAAgAA
PotVar0010133	G	A	ST4.03ch02	NNN[A/G]TTTTACAAGATcCcGTACAATCTGTAACAAAGAcGAATTCAgAATTTAgAATCAgTTACG
PotVar0010135	C	T	ST4.03ch02	NNN[T/C]GTACAATCTGTAACAAAGAcGAATTCAgAATTTAgAATCAgTTACGAAAGtTATAGcgGA
PotVar0010145	C	T	ST4.03ch02	NNN[T/C]TATTGGCTTTAGAGGtTGAGGACTTGGTaCTGGTGGTTTGCTGTTAATTACCTGcGCCAA
PotVar0010147	A	G	ST4.03ch02	GcgGAAAtACTTAAAATGTTACAGtACGTACcTATTGGCTTTAGAGGtTGAGGACTTGGT[A/G]
PotVar0010158	G	A	ST4.03ch02	NNN[A/G]GGAACCTCTTGAAGGGCATAAGTGAAATGGACAAGCACAAGTGATGCAATgAGCAAAGcT
PotVar0010183	T	C	ST4.03ch02	NNN[T/C]ATTTACAAGCTCCTATGCAATCTGTACAATCATTTCCAACACAACTTTATTTATTAGTAC
PotVar0010195	GA	TC	ST4.03ch02	TCTTATAgCACtAtGAAATGAAAGTCCCATAACtACCTAACCAGCCATCCACAAATCGTC[T/G]N
PotVar0010199	G	T	ST4.03ch02	ATTTTtCCCCTTcCcTCCGCCACACCAACTTTCATGGCGTCGTCTTTCTGCCCAAAACAG[T/G]
PotVar0010209	T	G	ST4.03ch02	TGCgACGAAGGTGATGGATCAGTCGTCCAGTAAAGCGAGTTCACAGGCTCCTACAGTTGT[T/G]
PotVar0010211	C	T	ST4.03ch02	TCTGGGgAATCGGAGCTACCCGATTTATATTGGGGCTGGACTTCTTGATCAACCTGACCT[T/C]
PotVar0010269	A	C	ST4.03ch02	NNN[A/C]AGTGAAATTAGGAACTTGGAAGTCTTTCCCTGAAAAGTCTgTGTGGGGAAAGAAGCACTC
PotVar0010270	G	A	ST4.03ch02	NNN[A/G]TGTGGGGAAAGAAGCACTCTTAACATCTGCAGGGAAAAAATAcACCTGGCgAATTGGGAT
PotVar0010278	G	T	ST4.03ch02	NNN[T/G]CCTGCCTCAATTCTCATGTCTTATGCTTTTAGtAGTGCCAAAATCTTtTAGTTTTCATGG
PotVar0010288	G	T	ST4.03ch02	NNN[T/G]AAGTGGAAATGTAGGCTAATCTTGATTTCCTATTAAGCCTATACAACCATCTATACaAAA
PotVar0010303	G	A	ST4.03ch02	NNN[A/G]CCACTTTACAGTGTGAcAGTAACTGATCACCTTCCTTTTcGTACTTCCTGGCACATgCAg
PotVar0010331	C	T	ST4.03ch02	ATATGCAGGCATATTCATGGGAAGAGAGTCCTTGTAGTTACTAACACTACAGTTGCCCCT[T/C]
PotVar0010333	C	T	ST4.03ch02	NNN[T/C]GTAGAAAGTGTCATTTTGCCAGATGGTGAGCAATTTAAAAACATGGTAAGCAGCTTnnGn
PotVar0010345	C	T	ST4.03ch02	NNN[T/C]CTTCGTGGAGTTAATTTTATTCAGATCCCTACCACTGTTATGGCACAGGTTCTATGAGTT
PotVar0010350	A	G	ST4.03ch02	AATACTTTACCAGATAGAGAATTAGCATCTGGCCTCGCAGAGGTGATAAAATATGGACTC[A/G]
PotVar0010351	C	T	ST4.03ch02	TGCTGAGTTTTTCGAGTGGCAAGAACAGAATATGCCATTATTATTAGCAAGGTAAACAAT[T/C]
PotVar0010353	C	A	ST4.03ch02	NNN[A/C]TATGGCCCATTAAGAATGTAAGAACACTTTGATGAGAAATAGGGGAATCCAAGTGGAGGA
PotVar0010382	A	G	ST4.03ch02	NNN[A/G]CATTTCTTCTTCATAGGGGcAAAAGCAATACaGGGCAAGGGATGAACTCAGCGAGAAGgT
PotVar0010400	A	G	ST4.03ch02	ACAGTAGTTAGTATTATGAGAAGTAGcCCAAAGCATATACAACATACAAGCAAACAGAAC[A/G]
PotVar0010401	T	C	ST4.03ch02	NNN[T/C]TTCCTATCTCCATGTACCAGGATGCTGTGCTGCATGATCAAATAACTGCAGACtCACATa
PotVar0010429	G	A	ST4.03ch02	NNN[A/G]GTCTCATGCTCTGGGTATGCTTCTTTCTCCTTTTCATCAATAACTGCAAAgACCAGAAAG
PotVar0010500	C	T	ST4.03ch02	TgTAgGAAAAACTTTAGGGAAAAAAACAAATTAGCAATCTACTGAAATACCCAATTTATT[T/C]
PotVar0010523	T	G	ST4.03ch02	NNN[T/G]CTGCAATTTCTATCTTCAACACACCCTTTCTTCTTCTTCTCTGTGAAGATGGCAGAAAAT
PotVar0010531	C	T	ST4.03ch02	NNN[T/C]CCAATGTGAAAAGCACCGACCAGAAAATCCACCACCGgAGCATAATCACTAGTGACCCAT
PotVar0010535	C	T	ST4.03ch02	NNN[T/C]CAATTCACAAAACCCTGTTTGGGATGAGCATTTCCGTATCCCTTTAGCACACCCTATGGA
PotVar0010536	T	C	ST4.03ch02	AAACCCTGTTTGGGATGAGCATTTCCGTATCCCTTTAGCACACCCTATGGACTGCTTGGA[T/C]
PotVar0010538	C	T	ST4.03ch02	AtTTTCGCGTTAAAGATGATGATgTTTTCGGAGCTCAAGTTATGGGTAAAGTTACAATTC[T/C]
PotVar0010539	T	G	ST4.03ch02	NNN[T/G]GAGGTGGTTTCCGGCTGGTTTCCCGTcATTGgtGCTTCAGGGAAATCTCCAAAACCCGAC
PotVar0010542	T	C	ST4.03ch02	NNN[T/C]GCTTCAGGGAAATCTCCAAAACCCGACACGGCTCTCCGGTTATGGATGAAATTCGTTCCA
PotVar0010547	T	C	ST4.03ch02	GTTTCAGCGTTTCATGATATATGTTCATGCCAAAGGAATGATAGTGGATGATGAGTATGT[T/C]
PotVar0010550	G	A	ST4.03ch02	CATAAATCAGAGATCTTTAGCTGGGTCGAAAGATACAGAGATAGCTATGGGTGCCTACCA[A/G]
PotVar0010551	C	T	ST4.03ch02	gCCTCATTATGCATGGACAGAAAAGCAAAGGCATCCACAGGGACAGGTTTGAAAGAAAAT[T/C]
PotVar0010562	C	T	ST4.03ch02	NNN[T/C]TGTCTTGATCTCCAGATCTACGGATACAGAATGTCCCTGTGGGCAGAGCACCTTGGGAGG
PotVar0010568	G	A	ST4.03ch02	GGTGAATGAGGTTGCTGAAGaaAACTGGAAGAGTTACACAGCTGAAAATTTCACTCAACT[A/G]
PotVar0010569	G	A	ST4.03ch02	TACACAGCTGAAAATTTCACTCAACTgCAAGGACATCTTCTCAAGTATCCAATACATGTA[A/G]
PotVar0010582	T	G	ST4.03ch02	NNN[T/G]AATTAACACAATTGTGAGTaTTTGGACACTGTAAAAATATGTAGCTGCAAGnTCCTTaTT
PotVar0010586	T	G	ST4.03ch02	NNN[T/G]TTTGTACATTTGTTCTATGTTGTACAATACAGGGTGAAAAAACAGGTAGAAATGATTTnn
PotVar0010608	C	T	ST4.03ch02	NNN[T/C]GCCTCCAGAGAACATCCCTCGGgACTTTGtCATAGGCCTTTTCAAGGTCAATGAAcgCCA
PotVar0010618	G	T	ST4.03ch02	TCCTTTCCCTATACTTCTCCACCaATCTCCGCACAAGGTGGATggCTTCAGTAGTCGAAA[T/G]
PotVar0010629	T	C	ST4.03ch02	TTATAGTTTGGATATCACCCTTGTTCTTGTACAATGGAACCATTGTACTCCACCTCCACT[T/C]
PotVar0010664	C	T	ST4.03ch02	GGTTTAGCCAATGTAAATGGCACATTCATCAAAGACCTCACTGATTTCTCAACTGGGCAC[T/C]
PotVar0010668	A	G	ST4.03ch02	NNN[A/G]TACAATGAATTGTTCTCAGCATGGATCTTGtAATCCAACATCACAGGTGTACTTTCCTGT
PotVar0010676	C	T	ST4.03ch02	NNN[T/C]GGGATCTTGGTGTATTTTTCCGATTTGCCACTCCAAATGACATTGGGTTTGCTGTATTTA
PotVar0010677	G	A	ST4.03ch02	ATTGGGTTTGCTGTATTTAGCTGCTTCTTTGTAAGCCTTGTCACCCCATGAACCGGTGAC[A/G]
PotVar0010684	A	G	ST4.03ch02	TTTtTGAATAATGGAAAGGAATTCTTTgCCACGGTGGCTCATTTCCATAACGGACATGCC[A/G]
PotVar0010703	A	G	ST4.03ch02	NNN[A/G]TTTGAGGGTTTGGTAGTTCTGGCGGGTGGTTTTGTTGTTAAGGAGGAAAGATTGGGTGGT
PotVar0010704	T	C	ST4.03ch02	TTTGTTGTTAAGGAGGAAAGATTGGGTGGTGGCAGCTGACATAGCCATGGCTGCAGATTG[T/C]
PotVar0010735	G	A	ST4.03ch02	NNN[A/G]GTGCAATACCACTAtGAGTTCACCAGTTTTTGAcGCGCAtACTGAATGGTCAGcTATGGc
PotVar0010787	C	A	ST4.03ch02	TAATTATcGACCTCCACAcCTTCCTTTCAAGGGTcATGTCCAcGGTGAGATGAAGTTGTA[A/C]
PotVar0010835	A	G	ST4.03ch02	NNN[A/G]ACTTCAGAAAAGGATATGATAGAAACACAAACTAATaAGCTCTCTTTTGAAGAGGCAAAA
PotVar0010836	A	C	ST4.03ch02	NNN[A/C]AGCTCTCTTTTGAAGAGGCAAAATCTACATGTTTTCAAAAATTgTATTCTTGTTCCCGAG
PotVar0010850	C	A	ST4.03ch02	GATAATATTaCCGAGCAGAATAaTTCTCATATATATTTGGTTACACAATAGAAGAAACAT[A/C]
PotVar0010851	A	G	ST4.03ch02	NNN[A/G]ATCTTTCCATTCGAGAAGAGAAGCATAAGGCCGGCCTCAGGTGTGTCAAATGTTGAtGCC
PotVar0010866	G	T	ST4.03ch02	NNN[T/G]GAATAGACATACACAGCTTTTTCAGAACAAATCAATcCTAAtGGTTGCTTTGATGCAATA
PotVar0010869	G	A	ST4.03ch02	TGTCCATCTGCACCAAATGTAGAGAAAAGGAAAATACATGAATGTTTGTTAGTTTTAAGC[A/G]
PotVar0010872	A	G	ST4.03ch02	AAAATCTGCATAAATAAAGCTCTGGAAGGTTTCTTTGGATGAACACTGGAAGGGCTTAGT[A/G]
PotVar0010874	G	A	ST4.03ch02	GAAGGGCTTAGTaTATTTCCTGTTTcTGTCTCAAGGGCCAAGATTGATGAATCCTTAGTC[A/G]
PotVar0010875	C	T	ST4.03ch02	NNN[T/C]TTGTCGAATCCATGCAAGCTACACGTGTTGAACTGCATAGaGATGACACCTgCACAGAGT
PotVar0010877	G	A	ST4.03ch02	NNN[A/G]CACAGAGTTCACTGGCAATATGTGTTTGATACAGTATGGTCTTGCTGTCAGAATCAATTA
PotVar0010878	G	A	ST4.03ch02	GATACAGTATGGTCTTGCTGTCAGAATCAATTAATACCACCTGCATACCACAAATTATGG[A/G]
PotVar0010905	C	T	ST4.03ch02	AAGGAAGCAAATCGCTGTTTATGCTACTATTTGTGAACAACTTGTTGATTTGCATAAATC[T/C]
PotVar0010926	A	G	ST4.03ch02	NNN[A/G]GCTGGAGGATGATAGATTTCTCAGTTAGGCTtATTAATGGTCtTAATATGTTGTnnTTAA
PotVar0010928	T	C	ST4.03ch02	TtAACCAtGATGCAAGAaGCTGGAGGATGATAGATTTCTCAGTTAGGCTtATTAATGGTC[T/C]
PotVar0010934	G	A	ST4.03ch02	NNN[A/G]TACTTTCTGAATTTGAATTCATCTAAcgTGAGcAAaATCTGTACCTGCTATCTCAGGAGC
PotVar0010937	A	C	ST4.03ch02	NNN[A/C]ATCTGTACCTGCTATCTCAGGAGCcAGGCTGGGAAATTTGTACTGCGATCCaCTaGTGAC
PotVar0010941	A	G	ST4.03ch02	NNN[A/G]CTTCAGATTCTTGAGCGCATATTTGAACAAGGCAATGGAACTCCAACCAAACAgAAGATC
PotVar0010943	C	A	ST4.03ch02	CAATGGAACTCCAACCAAACAgAAGATCAAAGATATAACTTCTGAATTATCTCAACATGG[A/C]
PotVar0010946	G	A	ST4.03ch02	NNN[A/G]AAGCAACAGGTTGCAGCAACAAACACCaCTGAATCAGAGGTGGAGACAGAGGTTGAGTCg
PotVar0010948	G	A	ST4.03ch02	gAAGCAACAGGTTGCAGCAACAAACACCaCTGAATCAGAGGTGGAGACAGAGGTTGAGTC[A/G]
PotVar0010982	C	T	ST4.03ch09	NNN[T/C]GAACACCAGGAATATCCAAACCTCTGGCTGCAACATCTGTAGCAATGAGTATACCATGCT
PotVar0010983	C	T	ST4.03ch09	TCTGTAGCAATGAGTATACCATGCTCATGTCCCCGAAACCGGTCAATTGCCTGCATTGAA[T/C]
PotVar0010985	T	C	ST4.03ch09	CATGTCCCCGAAACCGGTCAATTGCCTGCATTGAAcAAAATGGCTaAGAAGAGAAGGCAA[T/C]
PotVar0011020	A	G	ST4.03ch09	nAGAATTACCATACAATTTGAAAGTAAaGAAAATGGAGCATAACCTAATATGGAAAAGAA[A/G]
PotVar0011031	C	T	ST4.03ch09	TGTCCATGAACACTCAAAATGTAATACAAATAcCCATCTTTATCTTCTTCCCTGCAGCTG[T/C]
PotVar0011035	G	A	ST4.03ch09	CTTCCCTGCAGCTGcGAcCCAACAATGGAaTGATCGATTCCAtACCAGGTTAGCATGCAT[A/G]
PotVar0011047	G	A	ST4.03ch09	NNN[A/G]GAAAGGGTATCTCAGACGAAATATATACAAAaTTTGCaAACTCTGGGcAAAGAaTAAACT
PotVar0011048	A	G	ST4.03ch09	GTTTAATAtAAAgCTATAGcaATTTAaAgGAAAGGGTATCTCAGACGAAATATATACAAA[A/G]
PotVar0011066	T	C	ST4.03ch09	NNN[T/C]GACTCCTCGAGCTTGTTGGCTAGAATTGATGCATTAGTCAGATCAATGATTGCCGCATCT
PotVar0011067	T	C	ST4.03ch09	GTTGGCTAGAATTGATGCATTAGTCAGATCAATGATTGCCGCATCTGCCCTCATTCCTGC[T/C]
PotVar0011072	C	T	ST4.03ch09	CACAAATGTTTGCCTTTTCTTTCTTTGGACACTGGAAACTGTTTCACAATTTTGTGATTT[T/C]
PotVar0011077	G	A	ST4.03ch09	NNN[A/G]GGAAGCATGTCAACTATAGACTGCAACTCGTGGAAATGGCCATTTTCTATCATCCGATCG
PotVar0011079	G	A	ST4.03ch09	NNN[A/G]AATTAATATCATCCGCTCTATAGAACGGATAGAAACATGGGAATGCATGTTTCAACCTAC
PotVar0011085	G	A	ST4.03ch09	NNN[A/G]GCGAAGGGGAGTTCAGCTACATCAGCTATGTGGAGAACACCGATGACGAaTTTAAAAGTA
PotVar0011086	A	G	ST4.03ch09	GCGAAGTTCCgGCGAAGGGGAGTTCAGCTACATCAGCTATGTGGAGAACACCGATGACGA[A/G]
PotVar0011098	A	G	ST4.03ch09	TTCGTCGGAGAAAGAGAAAGGAGTTCCGGTGTTTGTTATGATGCCGTTGGATAGTGTGAA[A/G]
PotVar0011101	C	T	ST4.03ch09	NNN[T/C]GGTGTGGAAGGGATTATGATGGATGTGTGGTGGGGATTGGTGGAGAGAGATGCgCCGGGA
PotVar0011103	G	T	ST4.03ch09	NNN[T/G]CTGAGCTTATGGAAATGGCGAAAAAACATGGACTCAAAGTTCAAGCTGTGATGTCTTTCC
PotVar0011104	C	A	ST4.03ch09	TGATGTCTTTCCATCAATGTGGTGGAAACGTCGGTGATTCCTGCACGTATGTATATTTTC[A/C]
PotVar0011110	T	C	ST4.03ch09	CcGCTGCTATTTTTacTTCGTTTAaCCaCAAATTTATGAcTGCCAGATTCAAAATCTAGA[T/C]
PotVar0011128	A	G	ST4.03ch09	NNN[A/G]TATGTATCGCTTGGTTGCGATACACTTCCAGTTCTTAAAGGAAGGACTCCTGTcCAATGC
PotVar0011129	C	T	ST4.03ch09	TTTTGAaTATGTATCGCTTGGTTGCGATACACTTCCAGTTCTTAAAGGAAGGACTCCTGT[T/C]
PotVar0011130	C	T	ST4.03ch09	ACTCCTGTcCAATGCTATTCTGATTTCATGAGAGGGTTTAGAGATAGATTTGAGAATCTC[T/C]
PotVar0011148	G	A	ST4.03ch09	NNN[A/G]TATGGAAATTCCCTGGAATTGGTGCTTTTCAGTGTTATGAcAAGGTATAAATCAAGTTCT
PotVar0011160	C	T	ST4.03ch09	TAGCTTACAGgGTGCAGCAGAAGCTTTTGGTAAGCCTGAATGGGGACACACCGGTCCAAC[T/C]
PotVar0011162	A	G	ST4.03ch09	NNN[A/G]GTACAACAATTGGCCAGAAGATACCAACTTTTTCAAGAAGGAAGGTGGTGGATGGGATAG
PotVar0011163	C	A	ST4.03ch09	NNN[A/C]TTGGTATTCTGAGATGCTTTTGAACCATGGTGAGAGGATACTGCAATCAGCCAAGGCGAT
PotVar0011164	TG	CC	ST4.03ch09	GCTTTTGAACCATGGTGAGAGGATACTGCAATCAGCCAAGGCGATATTCGAGGACAAGGG[T/C]N
PotVar0011173	C	A	ST4.03ch09	cGGTGCAGTTTTCAACTTCACATGTGTTGAGATGCGtGACCACGAGCAGCCACAAGATGC[A/C]
PotVar0011182	T	C	ST4.03ch09	NNN[T/C]AGAGAGATGTGCGCGTTTACATATTTGAGGATGAATCCtGACCTATTCCATCCTGATAAC
PotVar0011184	A	G	ST4.03ch09	GATGTGCGCGTTTACATATTTGAGGATGAATCCtGACCTATTCCATCCTGATAACTGGAG[A/G]
PotVar0011188	G	A	ST4.03ch09	tGTGAAGAAAATGAAAGAAGGAAAAGACgCtAACAAATGCCGGGAACAAGTAGAGAGGGA[A/G]
PotVar0011189	G	A	ST4.03ch09	tAACAAATGCCGGGAACAAGTAGAGAGGGAgGCAGAGCATTTCGTGCATATAACTCAGCC[A/G]
PotVar0011225	G	A	ST4.03ch09	NNN[A/G]AATGAATTCACTACGTTGAAACATAGATTTTTGAATTTCAAGAAGGACAAATACTTGTAA
PotVar0011226	A	G	ST4.03ch09	ACGTTGAAACATAGATTTTTGAATTTCAAGAAGGACAAATACTTGTAAGCATCATCAGAA[A/G]
PotVar0011229	G	A	ST4.03ch09	NNN[A/G]CTTTATTGGACAAGGAAAAATTTGGAGCATTATCaGAGTCTTGCAGACGAACAaTCACCA
PotVar0011236	C	T	ST4.03ch09	tTTAGACATTTTCTTAAGCATGGACTTTATTTCACCATTTaGTCACTGATTTTTCTCTTC[T/C]
PotVar0011245	T	C	ST4.03ch09	CATACTGGGATTTCAACCAGGAGAAGCCTTTGTAGTCCGCAACATCGCAAATTTGGTGCC[T/C]
PotVar0011246	T	G	ST4.03ch09	ACCAGGAGAAGCCTTTGTAGTCCGCAACATCGCAAATTTGGTGCCtCCTTATGAGGTGTT[T/G]
PotVar0011258	A	G	ST4.03ch09	NNN[A/G]CGTGTTGTTTCCTTTTATAGTTCCATCACTGAGATCTACATTTCATGGCTGCTTACTCTA
PotVar0011274	C	T	ST4.03ch09	NNN[T/C]GAAAACATATTAGTCATTGGTCATAGTCGcTGTGGAGGCATTCGTGCTTTAATGAGTATG
PotVar0011275	C	T	ST4.03ch09	NNN[T/C]TGTGGAGGCATTCGTGCTTTAATGAGTATGGATGATGAAACAAATTCAAGGTTTgGcTAG
PotVar0011288	G	A	ST4.03ch09	NNN[A/G]GCTGCCAGGACAAGCACAAAAGCTGTTGCTTCCAACCTCAGCTTTGACCATCAaTGCAAG
PotVar0011289	A	G	ST4.03ch09	TGGAAAgGCTGCCAGGACAAGCACAAAAGCTGTTGCTTCCAACCTCAGCTTTGACCATCA[A/G]
PotVar0011300	T	C	ST4.03ch09	NNN[T/C]ACATACCCATGGATTAAGGAAAAGGTGAAtAAaGGGGAGCTCGTAATTCACGGTGGCTAC
PotVar0011302	A	G	ST4.03ch09	NNN[A/G]GGGGAGCTCGTAATTCACGGTGGCTACTATGACTTTGTTGACTGTAGTTTCGAGAAGTGG
PotVar0011330	T	C	ST4.03ch09	NNN[T/C]CTCTATCTGTTCCTCACTTCATCTCTGTCAGCAGATTTTCAGACCTCAATGGTGTAAAGG
PotVar0011354	T	G	ST4.03ch09	NNN[T/G]GATTCAGGATCAATATGATATAATTTTGTCTGTAGACAACTTAcACTGCTTCAAaTaTGT
PotVar0011360	G	A	ST4.03ch09	GATtCCaGGTGGTGTTACTGCTGCAAAGGGTTTCAAAGCTGCTGGGATGTATGGTGGATT[A/G]
PotVar0011361	A	C	ST4.03ch09	TTTCAAAGCTGCTGGGATGTATGGTGGATTgCGTGCTCTTGGAGAGAAACCTGATCTCGC[A/C]
PotVar0011392	A	G	ST4.03ch09	NNN[A/G]ATCACCATTTTCTTGTTTTTCATcCAGGGGCATTTACTACAAATGTTGTTGCAGCTGCAC
PotVar0011393	C	T	ST4.03ch09	NNN[T/C]CAGGGGCATTTACTACAAATGTTGTTGCAGCTGCACCTGTACTATACTGTAAAAGcGCaC
PotVar0011397	G	A	ST4.03ch09	NNN[A/G]TTCTGTCTCTCACTTGTGGTGAAAGAaCtTTTTGTCACCTcTAGAaCTGCCAACTCTCAA
PotVar0011398	A	G	ST4.03ch09	CTAAAACGGTATGTAGGAGACTTtGTACTTATTgTTCTGTCTCTCACTTGTGGTGAAAGA[A/G]
PotVar0011481	A	G	ST4.03ch09	TATTTGATAATgtGACTtGAGATTTTCAGAATTTCCCTTTCAGGGTGATGCAGGTTATCA[A/G]
PotVar0011496	A	G	ST4.03ch09	GAAGTCTTGATCGAATCAACTGGTGTAATaGGtCAAAGAATAAAGAAGGTAAATGCTTAC[A/G]
PotVar0011497	A	C	ST4.03ch09	CGAATCAACTGGTGTAATaGGtCAAAGAATAAAGAAGGTAAATGCTTACaTGTTGCACTT[A/C]
PotVar0011522	A	G	ST4.03ch09	NNN[A/G]CAGGAAGCACTTCTCAACTCACTCCCACATCTTGTtAAACAGCTTTCACCAACCGTGGAG
PotVar0011534	C	A	ST4.03ch09	CTTTCTTccCTTATACTTgCCCATTCGTGTTTGTATTCATTTGTTCTAAATAATGAACTT[A/C]
PotVar0011543	G	A	ST4.03ch09	gACCACTGATCTTGTtAGTAAGAGTGTGGCTGTtGAAACAGAGGTAAGATTAATTTTCCA[A/G]
PotVar0011561	G	A	ST4.03ch09	NNN[A/G]AATCAGAGTTGGGGGCATGGCAAAGGGtTCTGGGATGATTCATCCTAACATGGCAACAAT
PotVar0011562	T	C	ST4.03ch09	TATCTGTACTTCTGCtCAGGTAAGAGGAACTCgAATCAGAGTTGGGGGCATGGCAAAGGG[T/C]
PotVar0011579	T	G	ST4.03ch09	NNN[T/G]ATATATATATAGCATGTTATATGCTCATGcAACATGGTATATAaCTGTGCTTAGCAgTAC
PotVar0011580	C	T	ST4.03ch09	NNN[T/C]AACATGGTATATAaCTGTGCTTAGCAgTACAAGTAGAcGAAATATTAGAGAAnnnnnnnT
PotVar0011582	G	A	ST4.03ch09	nTAtATATATATATAGCATGTTATATGCTCATGcAACATGGTATATAaCTGTGCTTAGCA[A/G]
PotVar0011614	T	C	ST4.03ch09	CTGGGAATGCTGGACggCTTCAAAGGCTTTGTCGGATGGAAGAAAGTCATTAACAGCAAC[T/C]
PotVar0011629	C	A	ST4.03ch09	AcACAcTAAACAGTAAATGAaCgTaATAaTGATAATTCATAAACATCTGAAATTAAAATA[A/C]
PotVar0011673	G	A	ST4.03ch09	NNN[A/G]TCACTGTCTTCACAGAGTGTACGAGGGATGAACCCATAGTTATGGGGGTAtACAACTGAT
PotVar0011674	T	C	ST4.03ch09	ATCCAGAGGgTCACTGTCTTCACAGAGTGTACGAGGGATGAACCCATAGTTATGGGGGTA[T/C]
PotVar0011675	A	G	ST4.03ch09	NNN[A/G]TAAAGAACACGATCAACCTGGAATAATGAAACAGCGTTTCAGGtCACTCAGCTAAAATTT
PotVar0011708	C	A	ST4.03ch09	TtACAGAATTTATAAAATACCTATCTCgAGATCATGCCAAGGATGAGCTGCAACTGATCT[A/C]
PotVar0011713	A	G	ST4.03ch09	NNN[A/G]GACACTGGAGACTTGACTTGAGTTTCGATAGGTGGAACCATAATTGctAGCTGGACATCA
PotVar0011714	CT	AA	ST4.03ch09	TgGAGAACTTcTGaGACACTGGAGACTTGACTTGAGTTTCGATAGGTGGAACCATAATTG[A/C]N
PotVar0011738	C	T	ST4.03ch09	NNN[T/C]CCTTTTCCATAGTTcCTTTCTCCTAATTCtTTTTTcAATATTGTATCTTAGCTTTGCCCA
PotVar0011742	T	C	ST4.03ch09	CATAGTTcCTTTCTCCTAATTCtTTTTTcAATATTGTATCTTAGCTTTGCCCATACTCCA[T/C]
PotVar0011743	G	T	ST4.03ch09	CtTTTTTcAATATTGTATCTTAGCTTTGCCCATACTCCAtGCATCCAAAGTCTCAATTGT[T/G]
PotVar0011750	C	A	ST4.03ch09	TGCCTTcTCATTAATCGCcAATGTTGGATAAACCCTcGATGTTATACATGTCTTTCCACC[A/C]
PotVar0011766	T	C	ST4.03ch09	NNN[T/C]ACCAAGCTTCTGAGTGACAATTTCTTGTCaGCCAAATCAACATCCACAAATCCAGCAAAT
PotVar0011768	A	G	ST4.03ch09	aGCCAAATCAACATCCACAAATCCAGCAAATGAAACTTTGTACATTGTTTCATTGAACTT[A/G]
PotVar0011786	G	A	ST4.03ch09	NNN[A/G]AGAACCTTGTAATTTTGTTGTGCTTTGAAAACTCGGAAGAAAACAGGTGTGTTTTCTTCc
PotVar0011794	C	T	ST4.03ch09	NNN[T/C]ACAAACATCTTGTGCATACATATCAGTCCAACTAGaATCAAATgaCTCTGCtTTATCCAA
PotVar0011831	C	T	ST4.03ch09	NNN[T/C]TTCCAACTATCAATAGAACCAACaTCTGGaAcaTACCTATCTTTTTTTGTaTCgTACTTA
PotVar0011839	A	G	ST4.03ch09	CTTACCAAgAGTATAGTACTCAAATCGAGTAAGATCCATACTATTCTTAAGCACATATTT[A/G]
PotVar0011849	A	G	ST4.03ch09	NNN[A/G]TTTCCAGTACCgTTAGTTGAGTGAAGTGGGTGTTTAGCCTTAACCCATTTCATGAAaTcT
PotVar0011850	G	A	ST4.03ch09	NNN[A/G]TTAGTTGAGTGAAGTGGGTGTTTAGCCTTAACCCATTTCATGAAaTcTTTGCTtCTATAC
PotVar0011855	C	T	ST4.03ch09	NNN[T/C]CTACTATGTTTcCTCAAACTTCCCATcACAATTCTCCAATGTCCATCTTTACCCATCCAt
PotVar0011879	C	T	ST4.03ch09	cGCGTAgTTTTGAACTTGAGTTTGgTTgGCATCtACtATTCCAGTGTACAAGATAACAGG[T/C]
PotVar0011885	G	A	ST4.03ch09	NNN[A/G]GATGGGTAAATTGCGGGTTCTAAATTGATCCAATTGATTAAGTCCTTtGAAACTGAATGA
PotVar0011891	G	A	ST4.03ch09	ATGAGCCCAaACAATaTTGCCCCATACTGACCCgTTTGGgTTGTATTGGTAGAATAGATG[A/G]
PotVar0011903	G	T	ST4.03ch09	AACTTCTTCaTGTCTACTAAATCTACATCTACATATCCAGCAAATGAGGGCTTGTACATT[T/G]
PotVar0011916	C	T	ST4.03ch09	NNN[T/C]TAATTCAATTGAAGAAACAAACCTTCTaGCATCTGAaCACATGAGAAcCTTATAATTCTt
PotVar0011917	A	C	ST4.03ch09	TGAGTTAACTATGTAAACTATGATCATTACAAcTAATTCAATTGAAGAAACAAACCTTCT[A/C]
PotVar0011927	A	C	ST4.03ch09	ttTGAGCCTTAAACACTcGAAAGAAAAcAGGtGTgTATTCTTCCAAGTTtTTAGAAGCTA[A/C]
PotVar0011929	G	A	ST4.03ch09	NNN[A/G]CAAGCCCAAATGGtCCAAGCCCACCTTGgATAGTtGAACCCTTtATGGCACAAACATCTT
PotVar0011934	A	G	ST4.03ch09	ATGGtCCAAGCCCACCTTGgATAGTtGAACCCTTtATGGCACAAACATCTTGGGCATAAA[A/G]
PotVar0011946	G	A	ST4.03ch09	NNN[A/G]TATTTAAAAGACtATAGTTTAATAAGGAAAAaTTAAAACCTGTGATGcTGAGATTCCTTt
PotVar0011949	C	T	ST4.03ch09	NNN[T/C]TGAGATTCCTTtAACTTCAAACATTTCTCCCTTGCTcAACTTCTTgTTgTTCAATTnaAT
PotVar0012007	A	G	ST4.03ch09	TGATACAGGgAAAAAATCAGGACATTCCCAATTTCCAGTATGAGGAGATGAATGAAGTGG[A/G]
PotVar0012013	G	T	ST4.03ch09	NNN[T/G]TTTCTCATACTTCCTATTACAATtCTCCAAAgCCCATCTtggCCCATCCAtGCgGTTGTT
PotVar0012048	A	G	ST4.03ch09	NNN[A/G]ATGGATCCAATTTATCAAGTCTTTTGAGACTGAATGAGCCCAAAcAATATTgCCCCATAC
PotVar0012050	G	A	ST4.03ch09	NNN[A/G]CCCCATACTGATCCTTTTGGATTGTATTGATAGAATAAATGATAtACTCCATTATAATAC
PotVar0012073	G	A	ST4.03ch09	NNN[A/G]TGGAAGAACAATAAATTCTCATGAATCTTACTTGATTAAAGGGCCAcTGTATAAGCCAGA
PotVar0012076	A	G	ST4.03ch09	NNN[A/G]AGATTGACAAGTGAATCCTTTTTGACCTCCTCAAATTCTGAtGGTGGTTTGTAGCTCAGT
PotVar0012077	T	C	ST4.03ch09	AGtTGAGTCTGTAATGTTaAGATTGACAAGTGAATCCTTTTTGACCTCCTCAAATTCTGA[T/C]
PotVar0012114	T	C	ST4.03ch09	NNN[T/C]TCCCATATCCAAATTGACTTATCACCTCCACATGTcGCAAGAAATTGCCCGTcCCTATTC
PotVar0012115	C	T	ST4.03ch09	ATcAAACTCATTTCCAGGCAAAACtTCCCATATCCAAATTGACTTATCACCTCCACATGT[T/C]
PotVar0012116	C	A	ST4.03ch09	GCAAAACtTCCCATATCCAAATTGACTTATCACCTCCACATGTcGCAAGAAATTGCCCGT[A/C]
PotVar0012125	A	C	ST4.03ch09	NNN[A/C]CTCATTAAAGAAAATGAAAAAAAAATCCTTAATATACAGGTCCATCCAAATCAATTATAA
PotVar0012126	A	C	ST4.03ch09	AAGTACTGATTTTGAATTGAATGTCAGTCTTCACATTTGCATTAATATTATCTACCATCC[A/C]
PotVar0012230	A	C	ST4.03ch09	GTCAAATCTCCGTCTGCATTTATCATAACTGAATTGGTTTCCGGGAATTACTGAGCCATC[A/C]
PotVar0012233	T	C	ST4.03ch09	TGtTCAGCCCTAGGGAAATCAATCCACTCTGGAAAAACATTAATGAATGTATTACTGTAC[T/C]
PotVar0012243	T	C	ST4.03ch09	NNN[T/C]AATCCCATAGTTACAAGCCTAATCATCTTGTGCAATGCTATCCCACGATCTATTAaTGaT
PotVar0012263	T	G	ST4.03ch09	NNN[T/G]CTCTTATAGGATAGGGGATATTCATGCTCACACATTATTACTATAGAAACAAAaAGGTAa
PotVar0012274	C	T	ST4.03ch09	TACAAAATGCATGGTTTTCTACAAATGAAGAAGTTTGCTTCTACTTCCTATGCCAGATTC[T/C]
PotVar0012284	A	G	ST4.03ch09	NNN[A/G]GAACAAAAACTtGTATGCCTTAACtTCAAAACCAAATTGATTCTCCATgCTGtTTTTnnn
PotVar0012286	T	G	ST4.03ch09	AAGTAGTTTTCTGAAAAGTGAACTAGAtTCCTCTTaGAACAAAAACTtGTATGCCTTAAC[T/G]
PotVar0012294	G	A	ST4.03ch09	NNN[A/G]CTGATGGCATCCTCCAGCTTGATGATCCTATTaTCATAAATTCAGcATATTGAGGTCTCT
PotVar0012301	G	A	ST4.03ch09	NNN[A/G]TTGACCAGCATCAGATACACAACAGCATCCACATCAGTTGaGAGTCCAAAGTATTCCtcg
PotVar0012305	G	A	ST4.03ch09	NNN[A/G]TAGTTCCCAGTGAATCCcACCTATAGAAATTAAAATgTATtAGGTAAGTAATTTAGCAaa
PotVar0012325	C	T	ST4.03ch09	NNN[T/C]AACTTTACCGATAATCCGTGGTGAGTATACATCATTGATGTCACACCATCAAATCTAAAT
PotVar0012337	G	A	ST4.03ch09	NNN[A/G]TTAAAGAGGCGGGAATCCCACATCCAATGATAACCACGAGCTCCAGAGTGAAAGTAACAA
PotVar0012338	G	T	ST4.03ch09	GAGGCGGGAATCCCACATCCAATGATAACCACGAGCTCCAGAGTGAAAGTAACAACTATC[T/G]
PotVar0012370	A	G	ST4.03ch09	NNN[A/G]GATTAATTAATACCTGTGAACAATGTCCATGAGAACAACAATTCCtAGCTCATGAGCtTT
PotVar0012376	C	A	ST4.03ch09	NNN[A/C]GTTCCAAAACGGCTGCTTGGTGCAAAAAAATTTGTGACATGATAACTGCGACAAAAAgGG
PotVar0012377	G	A	ST4.03ch09	GGcGTTCCAAAACGGCTGCTTGGTGCAAAAAAATTTGTGACATGATAACTGCGACAAAAA[A/G]
PotVar0012431	C	A	ST4.03ch09	AACACCTATTTTTAGGAAGGCTGAACATGtCAAGAATTaCTCGCTGCTATATGCATGTCT[A/C]
PotVar0012441	C	T	ST4.03ch09	NNN[T/C]GCAGTTATAACAACCTCTAATCACCTTtTAAAtcCTCTGTATCACATTGTATAGGTATGG
PotVar0012446	A	G	ST4.03ch09	CAACCTCTAATCACCTTtTAAAtcCTCTGTATCACATTGTATAGGTATGGgAGTGGGTCA[A/G]
PotVar0012491	T	G	ST4.03ch09	NNN[T/G]CCAGGTGGAGGGATGCCCCTCTCTCTGATCCTATCAGATTCATCAATAATTGTCTCTTCA
PotVar0012492	G	A	ST4.03ch09	CCAGGTGGAGGGATGCCCCTCTCTCTGATCCTATCAGATTCATCAATAATTGTCTCTTCA[A/G]
PotVar0012493	G	A	ST4.03ch09	ATGCCCCTCTCTCTGATCCTATCAGATTCATCAATAATTGTCTCTTCAgAAGTATTTAAT[A/G]
PotVar0012506	G	T	ST4.03ch09	NNN[T/G]CAAAGTGACAAAATTAATCACCAAATTCATTTcTCATgGAAACAAAATGCAATAACAAtt
PotVar0012533	T	C	ST4.03ch09	NNN[T/C]TTTTTCAAGAATACAGAAAtATTAGCATTCCTCCGATCACCATTaCTGCTGAATCCATTa
PotVar0012538	G	A	ST4.03ch09	GAACAGTAGGAAAACGAACTCCAGAGAGTGTATACACCATCTTTCTTCTTCTCTCCTTAG[A/G]
PotVar0012596	C	A	ST4.03ch07	NNN[A/C]TACCCAATATTTCTTTGgTCTACCTCTACCTCTCTTGAATCCATCCATAATCAACCTCTC
PotVar0012598	A	G	ST4.03ch07	TCTACCTCTCTTGAATCCATCCATAATCAACCTCTCACACCTCTGCACTAGGTCATCCAT[A/G]
PotVar0012599	C	T	ST4.03ch07	NNN[T/C]CTTATCACAAACATGAATCATCTCAACCTCGCTTCCCGCATCTTGTCTTCCACCAAAGTC
PotVar0012710	G	A	ST4.03ch09	CAGAAGAACTTGGAGTATCAGTGGGTGTAACAGTGGCAATGGATATACTTGAAGGCCCAG[A/G]
PotVar0012744	C	T	ST4.03ch09	NNN[T/C]ATTTATCATCgTGGcAGATCCCCATTCTATAGAGaCTTTaTTTGGTAAGTAATCTTCCAT
PotVar0012749	G	A	ST4.03ch09	TATCATCgTGGcAGATCCCCATTCTATAGAGaCTTTaTTTGGTAAGTAATCTTCCATGAA[A/G]
PotVar0012756	C	T	ST4.03ch09	AgGGCTAACcAaCAAAaAAAGCTGTGcTTAGGAAgAATTCCCTTaCACCAAATCCACCTG[T/C]
PotVar0012782	T	C	ST4.03ch09	NNN[T/C]ATGTGGAATAACATATTTtCACCAGTccGTGCCCTTTAAGTaGACTTGATCCACCCATAG
PotVar0012785	C	T	ST4.03ch09	NNN[T/C]GTGCCCTTTAAGTaGACTTGATCCACCCATAGATTATCagCCTTTTGTGCAATATTCCAc
PotVar0012788	G	A	ST4.03ch09	NNN[A/G]CCTTTTGTGCAATATTCCAcACATATTTTGCTACCGCAgCCTCGTTCCATATCACACATT
PotVar0012789	C	T	ST4.03ch09	NNN[T/C]ACATATTTTGCTACCGCAgCCTCGTTCCATATCACACATTCAGTGATTCCCAGTCCTCCT
PotVar0012806	G	T	ST4.03ch09	CACCATCAGAATGAGGATATAATTAAGCAGACAGCTAAGCCAGAGTCATAGGAAGAGAGA[T/G]
PotVar0012868	T	G	ST4.03ch12	AACTTTGgTgGTTGTTgGGAATCGATTTTGTTGTTAGTTAAGTTTACATACAATAATATT[T/G]
PotVar0012912	C	T	ST4.03ch12	GATAaAATcACTAAAGTGCAGTGGaaATGAgCATTATAACTCGCCTGCATTTGCCCATTC[T/C]
PotVar0012923	T	G	ST4.03ch12	NNN[T/G]CCATCTATTTAGGTGCTAGCGTTATTGGGCAGATTGAGAACGCAACACATCGAGCAGCTT
PotVar0012947	T	C	ST4.03ch12	NNN[T/C]TGCTGTTGAATGAAAGGCCTGACACTGGCAACATCACCAACAACAATTACATTATTgAGA
PotVar0012951	A	G	ST4.03ch12	NNN[A/G]GGGAGGAGAAAGAAGCAGAAGGGTGATCTTTAGATTTGGAAAGGTTGAGGGGAAAAAGAC
PotVar0012966	T	C	ST4.03ch12	TTGTGGAcTGCCTGAATTGGTTCTTTCCAGTTACCTGTAAAATCTCCAACCAGGTAGACA[T/C]
PotVar0012980	C	T	ST4.03ch12	NNN[T/C]GGAGATGATACAATTGATTACCTCGTGCCCATTCCATACAAATGTTACGGCATGCGTTGC
PotVar0012983	C	T	ST4.03ch12	NNN[T/C]CATTTTCAACCATAGCTATGAGATCCCATGTTGCCCAGGCAATGGCTGGTCTGCAACCAA
PotVar0012984	T	C	ST4.03ch12	TAGCTATGAGATCCCATGTTGCCCAGGCAATGGCTGGTCTGCAACCAATATGTTTTGGAT[T/C]
PotVar0012995	G	A	ST4.03ch12	NNN[A/G]TATTAGGACATCAAATCTGTTGACCCACCCCtGATTATGTCCTTGGTAACgTGATAtGCA
PotVar0012999	G	A	ST4.03ch12	NNN[A/G]TACTTATCCAGTCAaGGaCTCCCCAAAAgTAAAGAATGGAACTGAAGATATATGAGAATT
PotVar0013003	G	T	ST4.03ch12	TACTTATCCAGTCAaGGaCTCCCCAAAAgTAAAGAATGGAACTGAAGATATATGAGAATT[T/G]
PotVar0013016	C	T	ST4.03ch12	NNN[T/C]TCAATATGCAAAGAAGATTGTGATAAATGAAACAGGCAAATGCTAGAACAnCTAATGGTG
PotVar0013034	G	A	ST4.03ch12	NNN[A/G]TTGGCATTAATTCCCCAATTTTCAGCCTCGATCCCACTCTGAAAATTCACCACAGCAGTG
PotVar0013081	C	T	ST4.03ch12	NNN[T/C]GATCCCACATATATTTGCTCAGTAATCTGGCAAAGGACACAAGCAATGTACTTCAGAACC
PotVar0013097	C	T	ST4.03ch12	NNN[T/C]GCCTTTACGTATTCTTCCAGTGGGAAATTCCCATGcGCCCATTCAGAATCTGTCGTGTCT
PotVar0013099	A	G	ST4.03ch12	CATGcGCCCATTCAGAATCTGTCGTGTCTTTCTCAGAAAATATGTTGATAATTGGGCTAA[A/G]
PotVar0013106	C	T	ST4.03ch12	GTTAGTAACTTGGGGGAAAATACTAcAAATCCGGAGTTCCCACTGCCCTCACAAGACGTT[T/C]
PotVar0013110	A	G	ST4.03ch12	NNN[A/G]TCATCCATAAGATATAGCTGGTGGATAGGAAATGGAAAAGATGGTCTCTCAAGAAtCAGG
PotVar0013114	T	C	ST4.03ch12	NNN[T/C]CTTCCTGCAGAAACCATAGTAAAATACAGTACACTTATTGAAATATCCCACTACTTCAGT
PotVar0013136	C	A	ST4.03ch10	AaGAATCTGTACAAAAACTCCAGCCAGATGCTTTGTCTACCCAAAAGTATGGTACATATG[A/C]
PotVar0013205	A	G	ST4.03ch03	ATTGGCAATtATCATTTGGTGTGAATGAGGGAGGtGgGATGACGTGCGGTTTAGTAGATG[A/G]
PotVar0013238	A	C	ST4.03ch03	NNN[A/C]TACCCGAACtAGTTTAAATAGAAAAACaaCCAGCTATCATCATCCCCTCTTGCGTTTTTG
PotVar0013241	A	C	ST4.03ch03	NNN[A/C]CCAGCTATCATCATCCCCTCTTGCGTTTTTGTGTCTTCAATTGtTTGAAAATGTAACTGA
PotVar0013242	T	C	ST4.03ch03	NNN[T/C]TTGAAAATGTAACTGATTACTTCCTTCAGTGTGGCCTTCCTTCCTTCCTTGAAATTCCAT
PotVar0013243	A	G	ST4.03ch03	CAGTGTGGCCTTCCTTCCTTCCTTGAAATTCCATAGCTCAGGAATCGCGTACCTACCGCT[A/G]
PotVar0013245	T	C	ST4.03ch03	aAGAGCTACGGTCACCGCATCATAAATTTCATCCCCCAATTCCTGCTTTAGCTTTCCCAG[T/C]
PotVar0013315	A	G	ST4.03ch03	NNN[A/G]TCAAAGAACAAACCTCCACATTCGACTCATCAATCATGATTGTTTTAAAGGGATGCCAGT
PotVar0013317	C	T	ST4.03ch03	AAAGGGATGCCAGTCAGGATCTTTTaTTTTTTCCTGCCACAGAGAGAGAAGTTCTACAGC[T/C]
PotVar0013322	C	T	ST4.03ch03	NNN[T/C]CCCATTCTTTTTATCCCAATATGGGCTCGcGCACTGCTCAATACTTCAAGCAATCCCTAA
PotVar0013333	C	T	ST4.03ch03	NNN[T/C]ATTAAGTTATTGAAAATCTTACTGATACCGGATATCATACCTCTTTCAATGTGCGCCGTG
PotVar0013337	G	T	ST4.03ch03	TTTGAGTATCTTTTTACTATAATAAGCtTATTGTAACTGTAATGCTTCCTTCCTTACATA[T/G]
PotVar0013345	A	G	ST4.03ch03	NNN[A/G]ACCCCAATTATACTCTTTCATCATcACAACACAAATTAAAGTGCAATTTcTAGTCCCCGT
PotVar0013382	G	A	ST4.03ch03	NNN[A/G]AGGAAATTTTACAGTTCGCAGGCGtTAGGCGGACATCAAAACGCGCATAAACGAGAGAGA
PotVar0013387	G	A	ST4.03ch03	TAGCGAAAAGAAGTCAAAAAATGtCTGCAGcAGCtTTTGGTTACGATAATAAGTATTCGA[A/G]
PotVar0013389	A	G	ST4.03ch03	NNN[A/G]CCATTGCATGGTTCATTCAATAGATCTCTAGGAATTCAAgTTCATTCAATGATcCACAAG
PotVar0013408	G	A	ST4.03ch03	NNN[A/G]TATTTCACAGTACAGATGGGATAGTGGTGGTgGTCCTACTCATTCAAAGAGTACTAATAA
PotVar0013432	A	G	ST4.03ch03	NNN[A/G]CAAAACAGAATTCTTACTCCGTGTGGATGGTGGTGCTACGGTCAACAACCTTTTGATGCA
PotVar0013433	T	C	ST4.03ch03	ATTCTTACTCCGTGTGGATGGTGGTGCTACGGTCAACAACCTTTTGATGCAAATTCAGGT[T/C]
PotVar0013434	C	T	ST4.03ch03	GCTACGGTCAACAACCTTTTGATGCAAATTCAGGTtTGATTTACTTTTTCAGTTTTCATG[T/C]
PotVar0013479	G	A	ST4.03ch03	NNN[A/G]CTTTTCTTCGTTCTTGTACTTAGGGTTTACTAGAAAGAtGATCtCCCTGGTTAATTTTAC
PotVar0013480	T	C	ST4.03ch03	TTGATTAGTAGTTACTTtGCCgCTTTTCTTCGTTCTTGTACTTAGGGTTTACTAGAAAGA[T/C]
PotVar0013481	T	C	ST4.03ch03	NNN[T/C]CCCTGGTTAATTTTACCTGTTGCTATATTAATTaTTAcTACATGAATTGTAgTTCATTTA
PotVar0013496	T	C	ST4.03ch03	ATCGTTgtAGAGAAGCTAGAATTTGGTGAAGATGTGGGCGGCTTCTTGTCTTGCGTCATG[T/C]
PotVar0013510	T	C	ST4.03ch03	NNN[T/C]AGCTAACCCTAATTTGAAAgACTTCAAgACTATTTATACTAGTCTAGCAAAAATAATCAA
PotVar0013517	G	T	ST4.03ch03	TCATGGTAATATTCATGTTTTTCCTTCCAAATGGAATCATCAGCTTCTATGGTAAGATGA[T/G]
PotVar0013533	C	T	ST4.03ch03	ACATGGATTTGCACCTgAGTATTTATtTGtGAATACAGAGACAATTTCCAAGTTTGGTTC[T/C]
PotVar0013544	C	T	ST4.03ch03	CTAATCTCTCTTCCTACTcTTGGTTGGTTGTGTTgTTTTACAGGTATGTGGCATTGCTTG[T/C]
PotVar0013550	C	A	ST4.03ch03	CACTTTTTCACTCCATCTGGACAGGAtTGTGGGCTTAACACTTTCTTTATAGTGATGACC[A/C]
PotVar0013552	C	T	ST4.03ch03	NNN[T/C]GGCTTTGCTGTTGTTACGCTGCATCCATCgGTAGGTTTTGTATATTTATTTCCtTTATTG
PotVar0013565	G	A	ST4.03ch03	NNN[A/G]CTGGCAAACATGCCACCTTCTtATACATTCATTTGCTtTTTTCATCTGATaCCTCCATTT
PotVar0013571	A	G	ST4.03ch03	ATGGTCcAAGTGGAATTGCTTAAACCAAGACATTTAGCTGCTAACTAGCATATTGGGTTC[A/G]
PotVar0013573	T	C	ST4.03ch03	NNN[T/C]GGTCCTTCATAATCCTTAAGCAGTAATCATTAATGAAAACATAACGTCTTTAACTAGTCA
PotVar0013592	C	A	ST4.03ch03	nnnnnnTTCCTTCTGGAGGTGCAACCTTTTGCCATTATTTGATGCATGAGAAAAGAATAC[A/C]
PotVar0013631	A	G	ST4.03ch03	NNN[A/G]CCTGCATCAGTTTTATCTCTGTACTGTACATACCTTTGCTACAGTGCACTTGCAAGTGAA
PotVar0013632	T	C	ST4.03ch03	AAGTGAACCTAGGGATTATGAGTGCAACGGTCTACATAAGCACTCCAAGGCTGTTTCCAG[T/C]
PotVar0013683	C	T	ST4.03ch03	CGATGAGGAGGAAGAAAAAGAGAGATCTAAGCCAGTCTCATACTCCTATTCTTTCTTCCA[T/C]
PotVar0013695	C	T	ST4.03ch03	NNN[T/C]GGGTGGGCAACTGCAGCTcTGTTCATCTGGTCTCAGGTTGCTCCAATTCTGTTTCCGGAC
PotVar0013696	C	T	ST4.03ch03	NNN[T/C]TGTTCATCTGGTCTCAGGTTGCTCCAATTCTGTTTCCGGACAGaGAGTTCTGAGTAATCg
PotVar0013757	C	T	ST4.03ch03	NNN[T/C]GAAAAATACACGCTTTATTCTCTTATAGAATATCACCTGCAAAATTTTGAAAAACATATa
PotVar0013766	G	T	ST4.03ch03	NNN[T/G]ATGAAATCCTTGACTTCATCCTCAGTAATGGTAGATCCATTTGATCTAACAACAAAAGCC
PotVar0013778	G	A	ST4.03ch03	NNN[A/G]TACGTTAGGCATTTATAGTTGTACAtTACAAAAATTATAACTAACTTACGGGACAACAGC
PotVar0013805	G	A	ST4.03ch03	ACGCAAAAGATTTTAGCATACCTTTCATGATTTGATCACCTCTAATGCAAATTTCACCGG[A/G]
PotVar0013806	G	A	ST4.03ch03	TTAGCATACCTTTCATGATTTGATCACCTCTAATGCAAATTTCACCGGgTTGGTTACGGG[A/G]
PotVar0013813	T	G	ST4.03ch03	AATTTTCATCTCCGcgTTCCTCACaACAGTACCaCATGCCCCTGATTTAATATCAAACGG[T/G]
PotVar0013816	C	T	ST4.03ch03	NNN[T/C]TCCGTCATTCCATAACCCTATTTTAATTTAATAATTTATTAATTAGtCtAtAAATTTAAA
PotVar0013845	A	C	ST4.03ch03	TTCCTTTCCTAATGGTGCAGCACCAGACATGACtGTTCTTACtGATGAAAGATCGTAGTT[A/C]
PotVar0013850	C	T	ST4.03ch03	NNN[T/C]GGAACAAATGGTCCAATTGTCACTTTATGCTTCgGTATCAACTCTAAAAACTGAGCAATg
PotVar0013851	G	T	ST4.03ch03	NNN[T/G]GTATCAACTCTAAAAACTGAGCAATgTCGAATTTCTGCATAATCAAAATTGCTGCTCCgA
PotVar0013853	G	A	ST4.03ch03	CgGTATCAACTCTAAAAACTGAGCAATgTCGAATTTCTGCATAATCAAAATTGCTGCTCC[A/G]
PotVar0013854	A	G	ST4.03ch03	TTGCTGCTCCgACTCTCAATGCACAGAGCAAAACAGAATTGAGTGAGTAAATATGGAACA[A/G]
PotVar0013856	G	A	ST4.03ch03	NNN[A/G]TGCATATACAAATTAGCATTTTCTCCATCAACTTGTTGTGCAACGCTTGTTACTAATCCT
PotVar0013857	C	A	ST4.03ch03	ATCAACTTGTTGTGCAACGCTTGTTACTAATCCTTTGTGTGTCAACATCACCCCTTTCGG[A/C]
PotVar0013866	G	A	ST4.03ch03	AaCACAACCTTCCGGTgCTGAATCGACGCATATTACCTTCAAATCATTTTCAATTGCGTA[A/G]
PotVar0013867	C	T	ST4.03ch03	TCAAATCATTTTCAATTGCGTAgTCCTTCACTTTCCCCGCAAAACAAGCTTGCGTGATAA[T/C]
PotVar0013870	A	G	ST4.03ch03	NNN[A/G]GGATTAGCCATTGTTGAaATTGCTCCTAGATACGATGCGCCAATAAACGCAAACACAAAt
PotVar0013873	G	A	ST4.03ch03	NNN[A/G]AGGATCATGATTGTATCCTTCTGTTGGATCCCcAATTTGtTAAGaCCAACAGCAACTTTT
PotVar0013876	A	C	ST4.03ch03	NNN[A/C]CCAACAGCAACTTTTCTCGAAGTAAGTTCAACTTCAGCATAAGTATAGATTCGATCATTT
PotVar0013895	A	G	ST4.03ch03	NNN[A/G]CACAAGTCTGTGGTAGGTGAAAGGGAGTTTATGGGTATTTAGGGTTGTTCAGGGGCAACT
PotVar0013901	A	G	ST4.03ch03	CAATTTGGAAGCTTTATTCtCATATATTTTCAATCTAGCTTTGTTCCAACAAAGATCCAT[A/G]
PotVar0013907	C	T	ST4.03ch03	CATaCcAaAGtTATGgACACCACAgAGGTGGAACTTTGCCTTTAGGAGGCAGATGAATGA[T/C]
PotVar0013943	T	G	ST4.03ch03	NNN[T/G]GCCAAACAAATGAGATCTcACTTGCCTTTCAATCcTAAGCAGGGAcAGCTTCAATAAGCT
PotVar0013954	A	G	ST4.03ch03	TCGTGTAGCCTTTGAAGGTCCAGGGAACAACTCTCCAATTCTTTTTAACAAATCATAATA[A/G]
PotVar0013959	G	A	ST4.03ch03	AATCATACCATCAGCCTTACTTTGTGGGTAgTGTATCATAACATCTAAGCAAACCACAGT[A/G]
PotVar0013984	G	A	ST4.03ch03	NNN[A/G]TCCTAATTTATGTAGCACGCTTTCCTTTCAGGTCTGTCCCAATTTCACCTTTCAAGATTT
PotVar0013985	G	A	ST4.03ch03	TTCAGGTCTGTCCCAATTTCACCTTTCAAGATTTAGTAGCAATTTAATTTTAAACTTTCT[A/G]
PotVar0013997	G	A	ST4.03ch03	AgTACTTATAATTTCTTGATCCCAGGGTcTATCGGAAACAACAACTCTACCTCTGAGATA[A/G]
PotVar0014009	G	A	ST4.03ch03	GATCACCTGTTTTTGGGCTTCAGCTACCATGGAAGCTGAAATATCACTAGCTGATACAAT[A/G]
PotVar0014011	C	T	ST4.03ch03	NNN[T/C]GGAATCGACAAACAACCGGTCCCACAACCGGCGTCACATACAGTAACTCCcTGcAGAGAT
PotVar0014012	C	T	ST4.03ch03	cTTAGCTAAcGGAATCGACAAACAACCGGTCCCACAACCGGCGTCACATACAGTAACTCC[T/C]
PotVar0014016	C	T	ST4.03ch03	ATCCAACTGCACTTTATTCACATCATCCGTATCACCATATATCTTCTTCCACCTCTGGAA[T/C]
PotVar0014017	C	T	ST4.03ch03	ACCATATATCTTCTTCCACCTCTGGAAcCCATTGTTATTGAAATACTCTCTCACCACCTC[T/C]
PotVar0014025	G	A	ST4.03ch03	NNN[A/G]GCGGTGGAGAGCGGCGGAATGGCGCAGAcGGAGAAGcTCCGGCGGTTGTTTGGCTTTGTG
PotVar0014054	G	A	ST4.03ch03	ATAAATTGCAGAtGaAAATAAAATTCACCAACTAAAGAGCATCTGACTAAAATATTGATA[A/G]
PotVar0014056	C	T	ST4.03ch03	NNN[T/C]ACATGTTACATATTGCACCATGTCAACCAATCAAAATGAAGAAGAGTCGTGCACTCAAAA
PotVar0014057	T	C	ST4.03ch03	CATGTTACATATTGCACCATGTCAACCAATCAAAATGAAGAAGAGTCGTGCACTCAAAAC[T/C]
PotVar0014064	A	G	ST4.03ch03	NNN[A/G]GTAGCCAAGGTAATTGCACTTGTGCTCACCAACAATGGCTGCACGACATTCTCTTCCAAT
PotVar0014066	G	A	ST4.03ch03	NNN[A/G]TGCCTGTTCCTCAACTCAGTCACAATTGCAATTGGGTTCAACCCAGCATTCTCAGCCAAA
PotVar0014072	A	G	ST4.03ch03	CCAAACATCTTACCACACACAAtGCATCATGCAAACTTCTCTCAGCCTCATCAAGGACCA[A/G]
PotVar0014074	C	T	ST4.03ch03	NNN[T/C]CTCTCAACATCTTTAATCACCAAAATcTTCGCCTTTGACAAATAATGCAGAGACAATTCC
PotVar0014076	G	A	ST4.03ch03	NNN[A/G]TCCCTCAGAATACTCTTCTGAATCAACAAAACATTACAGCCAGTTGCTTTGATCTTCTTA
PotVar0014077	A	G	ST4.03ch03	CTCAACTCGTGTGAGACCACCTGAGGCATGACTCACCTTCTTGTCAAAAACTAAACCCTT[A/G]
PotVar0014087	A	G	ST4.03ch03	NNN[A/G]GAAATAGTCGATTCATATTTGGGATTGACCATACTACTTCGAATTGAGGCATAGtTGATT
PotVar0014090	C	T	ST4.03ch03	CATTTCTAGTATAACAAACTCAGCAGTCTCTGaTGCTGACATTGTTTACAGTAATATGTT[T/C]
PotVar0014097	T	G	ST4.03ch03	TTCTAAAAAAGGAAGACACAAGTTGTGATAGTAGAGTATTAGTCATTGCATTAGGGTGGG[T/G]
PotVar0014105	C	T	ST4.03ch03	NNN[T/C]ACAGGCAGTTTTCTTGATAGGCAGCTCATCAAAAGaAAACTTTCTGGTCTACTTTGGGGC
PotVar0014106	A	G	ST4.03ch03	NNN[A/G]AAACTTTCTGGTCTACTTTGGGGCGTGATCAATAGTCAACTCTTGCCTAACTTATCCATG
PotVar0014107	A	C	ST4.03ch03	GTAGTTGAGATGTCACTTGGCGGAGACACGTAAACGTGCAAGAGCAGAATCAAAAAGTTT[A/C]
PotVar0014120	A	G	ST4.03ch03	gATGGGTTTACCAGGTTTAGGTTGGAAGATTTGATGAGGAGAAAGAGCAACTCGGCCACA[A/G]
PotVar0014151	T	C	ST4.03ch03	TGTtACTCAGATTGGTGGTGAGCTTGGcTTGGTCCTCTTTGATATTCCCATAAAGGTATA[T/C]
PotVar0014166	GT	AA	ST4.03ch03	GTGCgTGCTAACTGGCCTGGATACCACGTATATCAAAAGAAAAAATTAGACAGTGTTAGC[A/G]N
PotVar0014192	T	C	ST4.03ch03	TGATGTCAACTAAGAAAATAGCTTTATCAGGAGGATAAACTATGCTACTGACTGTAGAAG[T/C]
PotVar0014196	G	A	ST4.03ch03	NNN[A/G]TATTCTGTATTCTGCATCTTCTTCGCTGCTGTTGGCTCGATTTCTCTTTCAAATATCTCA
PotVar0014208	A	G	ST4.03ch03	NNN[A/G]TTGTTATGTGAAAGCCAAAATGTACgATAGCTGtTGCTCATGTACCATCATATTTATAAT
PotVar0014217	A	G	ST4.03ch03	NNN[A/G]TGTTTGTGGGGAACAACATTCACACGTCTGACGTGTTCTTTCTGTAATACTAGTAGCATG
PotVar0014240	C	T	ST4.03ch10	TTACACCAAATCCACcTGCTTCATGTCCACTCtTCTAGCTcGCCTCTTcTCCATGTATAC[T/C]
PotVar0014299	T	C	ST4.03ch05	NNN[T/C]ATCTGTAACATGTATTCTATAGTGAAGGTGCTGGTGGTGGACATGCTCCGGATATAATCA
PotVar0014314	T	C	ST4.03ch05	NNN[T/C]GATATCTCCTTCCAGCTCTCCTAAACTATTTTCTTTAGTTTTCCATCTgATAACACaTGA
PotVar0014328	G	A	ST4.03ch05	gtGTcATCTTCTTAAAAGCTCAAGGGAGAGATTCAGAAGTATATGATAAAGTTTAACTCT[A/G]
PotVar0014349	T	C	ST4.03ch05	tTGAGTAGTGTCAGGTTcTTCTGtTAgGCCTgTAATCAGCTACCTGCTGTGAGTTAGCAC[T/C]
PotVar0014354	T	C	ST4.03ch05	GAATATATATgCTAtGAAACTTGGCTGTaTGATaTAATATTGAACAGATACTTGTCTTAC[T/C]
PotVar0014357	T	C	ST4.03ch05	NNN[T/C]ATTTAGAGGACCATTGGACATTGACGGATCAGACAATGACAATTTCCGGATCAAGCGATA
PotVar0014358	C	A	ST4.03ch05	GATCAGACAATGACAATTTCCGGATCAAGCGATACATCGCAAAATACACTATAAATCCAG[A/C]
PotVar0014375	C	T	ST4.03ch05	TAGTGCATGTCACTCTAAAAGGGTCTTCCAGTTGAGTAGGGTGTTCTCTCTTTCCTACCC[T/C]
PotVar0014376	C	T	ST4.03ch05	GAGTAGGGTGTTCTCTCTTTCCTACCCcAAATTCTTCTTGTCTGAGCTAGATAACGACTT[T/C]
PotVar0014379	C	A	ST4.03ch05	NNN[A/C]TCTTGAGTTAGAACCACaTCATTAGAAGTGTTAATAGACCCTCAAATGAATTGATaTGTG
PotVar0014380	A	G	ST4.03ch05	NNN[A/G]TCATTAGAAGTGTTAATAGACCCTCAAATGAATTGATaTGTGATCTGGTGAGCTCTTTAA
PotVar0014381	A	C	ST4.03ch05	CAGGcTCTTGAGTTAGAACCACaTCATTAGAAGTGTTAATAGACCCTCAAATGAATTGAT[A/C]
PotVar0014384	A	G	ST4.03ch05	GGTGAGCTCTTTAAgGTTTTTCAAcTTTCTTTCCAACTTGAATAGAAACAGTGTTCTGCA[A/G]
PotVar0014413	T	G	ST4.03ch05	AGGTGAttAACATTTGTTCATGTTGTCTTCACaTTTTTCTTCTAAGCTTGATTGTGTTGT[T/G]
PotVar0014440	T	C	ST4.03ch05	NNN[T/C]CAATCTCAATTCTTTGTTTACCCAATGTTGGGCCtCTTGTTATGTTGTTCGTGCTCTAGA
PotVar0014471	C	T	ST4.03ch05	NNN[T/C]CTCAATATCGTAACAGGTGGCACgACTGCAAAAATTATGGTTGCTGCcAAAGACAACTTC
PotVar0014475	G	A	ST4.03ch05	TCTAGCTAGGAATCTCGCAGCAGTGATTTACAATGTAAGTGCCTgTGATTTGTCAGTCAA[A/G]
PotVar0014477	G	T	ST4.03ch05	NNN[T/G]AGTATTCTGAAATCaTTCTACGTAGTTGTAAATGAATTaATACCCAAAAGAAACTGATCA
PotVar0014494	G	A	ST4.03ch05	GTCTGCCACAGAATTTAGATATGGATACAAACTTGTTGTAATATTCTAATTCTCTGCACC[A/G]
PotVar0014496	C	T	ST4.03ch05	TATTCTAATTCTCTGCACCgTTTATTTGATTCTTTGTTTTATTTTGCaTTCTTGCTAATT[T/C]
PotVar0014498	G	A	ST4.03ch05	NNN[A/G]CAGGAGAATAACAATTTGAGGGCTGCCCTTTCGACCTCAGATGTGATTGAGGTATGaAAC
PotVar0014499	A	G	ST4.03ch05	TATgCAGGAGAATAACAATTTGAGGGCTGCCCTTTCGACCTCAGATGTGATTGAGGTATG[A/G]
PotVar0014509	C	A	ST4.03ch05	NNN[A/C]TTCCTAATCTTCATTTGAACCTTTCAGCTTCCGACCCCAGATAAGCTTAAAACAGTTGTT
PotVar0014510	A	G	ST4.03ch05	GGAGACGCTAAGGAGTCATTTGGTAAGCTGACAGCTCTTCCAGAGTCATCAGAGGAAGAT[A/G]
PotVar0014522	T	C	ST4.03ch05	CTgAGGAACTATACTTCAAAGCATACTTGTTAAACAAAAAGtTTTCAGCCCTTTGATTTT[T/C]
PotVar0014530	G	A	ST4.03ch05	AAATTTTGTTaAATAaCCTCAATTTGGTTAGATAAATGTATgAGCAAGTCTTTTGTTAAT[A/G]
PotVar0014546	T	G	ST4.03ch05	TTTTGTGCTTGCATTGATTGTCGCATGGAGAGTTGCTATTGTACTAATATCTATACAACC[T/G]
PotVar0014550	G	A	ST4.03ch05	NNN[A/G]ATGAAAAGAATGTCAGAAAGATCCCAAAAGGCACAGAGTGAAGGAAgtCAGCTAGCAAGT
PotVar0014552	A	G	ST4.03ch05	NNN[A/G]ATCAATCACAGGACTATCACCGCCTTCTCTTCTCAAGATCGAATGTTGGACCTCTTTtCT
PotVar0014553	T	G	ST4.03ch05	GTaATCAATCACAGGACTATCACCGCCTTCTCTTCTCAAGATCGAATGTTGGACCTCTTT[T/G]
PotVar0014558	C	A	ST4.03ch05	GTCAtTGCTTTCTGGTGCTGGcTTGTTTTGCTCTCAGTTTCTAACCACAGCTGCCATTGC[A/C]
PotVar0014564	A	G	ST4.03ch05	GACTTCTGATTTGGCAAGAGGTAGCAGTGCAGTTGCATCTGTATTCGCTATCTTAGATCG[A/G]
PotVar0014571	C	T	ST4.03ch05	NNN[T/C]AGAGACATCAAAAGCTACAaCTTGAAGAGCTTAAGATCACAAATTGCTCTAGTGAGTCAA
PotVar0014582	G	A	ST4.03ch10	NNN[A/G]CACCATTACACATTCTTCGTGCCCTTTTGATGCTGCTATATGCTGATGCAATGCATAGAG
PotVar0014585	C	T	ST4.03ch10	AAGTTCTTCATCATGGTGACGTTATCCTCTTGCCTGCTCTTCATTGCTTCAATCAAAGAA[T/C]
PotVar0014587	T	C	ST4.03ch10	ACAACAAAAGGCCCCAACTTCTCCAAACATGTCTCCACATCTCAGAGTCCAAACAATCTG[T/C]
PotVar0014600	G	A	ST4.03ch10	CTTGTGATGGTCTGAGGTATTTCGGGCACATATGGAAATTCCACTGTTCCAAAGATCATT[A/G]
PotVar0014656	T	C	ST4.03ch10	NNN[T/C]GTTCATTGATCTTGAAAAGGCATATGATAGTCCCGAGGGATGTCCTCTATAGGTGTTTGG
PotVar0014658	C	T	ST4.03ch10	NNN[T/C]GATAAAGGACATATATGATAGAGCCAAGACTTGGGTTAAAATAGTGGAAGAAGACTCGAA
PotVar0014681	G	A	ST4.03ch04	NNN[A/G]GTTAAGAACGTTAGTTTTGATAGATGTAAAGTAGCTTTTCTTAAgTAAGTATATAAATTC
PotVar0014687	C	A	ST4.03ch04	GTAGGTTTAAGGTTCtGTATATATTCACATCCAAAGTTACTTTATGTTGTTAAAATCGAT[A/C]
PotVar0014696	T	C	ST4.03ch04	NNN[T/C]TAAAGAGCTTTCTTTCCTGGTAAAAATATCTTCTTCAGAGGTAAACAATAGAGGTTTGCA
PotVar0014735	A	G	ST4.03ch04	AACGGTATTCTTAAAGGAACCATGGTTATCTCTTCCAAGGAATCCCACCTCTTTTCCTGT[A/G]
PotVar0014736	A	G	ST4.03ch04	CATGGTTATCTCTTCCAAGGAATCCCACCTCTTTTCCTGTaCCATTGTTTTATAACCACA[A/G]
PotVar0014738	T	C	ST4.03ch04	TTATAGAAGAACTCAGCTTCTTAATTGCTCCAATAACGGGAACCCATCTACCTCTGAAGA[T/C]
PotVar0014754	G	T	ST4.03ch04	NNN[T/G]TCCAAGACAGAAGGGAGaGTTGGaCAAACTACCAACGTTGTTATTGGGGGCACGGTGCAT
PotVar0014756	A	G	ST4.03ch04	NNN[A/G]CAAACTACCAACGTTGTTATTGGGGGCACGGTGCATGATGATTCAACTAATGAGTGGCTA
PotVar0014757	C	T	ST4.03ch04	GGGGCACGGTGCATGATGATTCAACTAATGAGTGGCTAGCTCTCGATAAGAAGGTGCAAC[T/C]
PotVar0014769	A	G	ST4.03ch04	TACAGCTATTGGTACTGGAGGTGATGATTTTGTGCATTCTATGATTGTTGCTGTAGAGTC[A/G]
PotVar0014770	G	A	ST4.03ch04	TCaGTGATACAACAGCCCGTTCCCCAGGTAAGGGGAATTAGTTAATATACTCAACTCAGC[A/G]
PotVar0014771	C	T	ST4.03ch04	CCCCAGGTAAGGGGAATTAGTTAATATACTCAACTCAGCgTACATCTATTTAAATTTATA[T/C]
PotVar0014800	T	G	ST4.03ch04	NNN[T/G]TACACTGAAATATGACTACTCCTTGTATTACTGGAGATGTAAGTGAAGAAAGTTCTCTTC
PotVar0014820	C	T	ST4.03ch04	NNN[T/C]TTTTGCACCTTAAATTTGTCAATCCACcGTGCCATGATCCATTGTATGACATGATTGCCC
PotVar0014823	T	C	ST4.03ch04	NNN[T/C]TAGGATGAAATACTTTCTGTAAACTACTTTCGTCACTACCTTTGTATATAATGGCAATAC
PotVar0014824	T	C	ST4.03ch04	AGGATGAAATACTTTCTGTAAACTACTTTCGTCACTACCTTTGTATATAATGGCAATACC[T/C]
PotVar0014863	T	C	ST4.03ch04	NNN[T/C]GGGGCAGAACGACTAGTGTATTCCTGCATTTTCGATAGTtTAAgAGCAACCTCCACCTGT
PotVar0014872	T	G	ST4.03ch04	CTTTTATTTGTTaGTTAATTCTTTGGAGAAAAACACAACTACAGGCTTGAAGCTTCAAGT[T/G]
PotVar0014877	T	G	ST4.03ch04	CACAACTACAGGCTTGAAGCTTCAAGTtTGAATTtCGGGCtACcACAAaCAAACTCCATT[T/G]
PotVar0014908	T	C	ST4.03ch01	GCTTTGTTTTGGAAGGAAgACTGgACTGGTCAAGGGTCCTTGGAAAAtTTATTCCTAGGG[T/C]
PotVar0014967	G	A	ST4.03ch12	TTAGAATTCAAGAAGGGGTATTCcTTTTCTTGcATCTCCCTCAATGTCGCCTTTTGATCC[A/G]
PotVar0014978	C	T	ST4.03ch12	NNN[T/C]ATTCCTAGGCACAAATTTGGTCCATTGCTTGGGTTCTTGCTTGTCCCTTCCTTTGCaAGG
PotVar0015043	A	G	ST4.03ch04	NNN[A/G]GGTCCTGCAAAATAACTGAGTTCAATAaCTTTCAACTAGAAACTAAATAATCTGGAAACT
PotVar0015044	A	G	ST4.03ch04	NNN[A/G]CTTTCAACTAGAAACTAAATAATCTGGAAACTATAATGCAGGGACACTAATGAACCCACC
PotVar0015045	T	C	ST4.03ch04	AACTAAATAATCTGGAAACTATAATGCAGGGACACTAATGAACCCACCTCAGCTAAAGCA[T/C]
PotVar0015063	C	T	ST4.03ch04	ATTATACGGTTACTAACCACATTGAAGCCCAACTCTGAAAGGTTAACCTTCTTCCCCTTC[T/C]
PotVar0015084	A	G	ST4.03ch04	AaTTTatTTTTtcTTTTTCCGCTAAGaAAtATTGTTTACTTTAGATCTTGATTAGTTCTT[A/G]
PotVar0015087	G	A	ST4.03ch04	NNN[A/G]TTACCTGAATGCTTTGTTAAAGCATCCTTCTTCCCTTTCAGGGACGAGTGAGCTGATGcA
PotVar0015104	C	T	ST4.03ch04	CCAcTTTATTTTTTGAATTAGTGCCAGCTTGTGAGTTGATCTGAATAGGAGATGCCTTGG[T/C]
PotVar0015107	A	C	ST4.03ch04	NNN[A/C]GGAATAGGAGAAGAACTTGCAGACTCGCCCTTCCAAACAACAAAATCTCCTAGCGAAGGA
PotVar0015108	C	T	ST4.03ch04	TCCTAGCGAAGGACCAGATGGTATAGCAGGTAATACTTCCTGGTCAGGTTGTACCTGACG[T/C]
PotVar0015145	C	T	ST4.03ch04	TcAnAAAAAAATGGCATGCTAAAATACAAAAACCATGAAATATTATGTTTGCTACAAATG[T/C]
PotVar0015148	C	T	ST4.03ch04	TCCTTTGTTAACTGAAGGTTGCAGTTGAAGAGTTAAAGCATATACTCAACGAGCTTAACG[T/C]
PotVar0015152	C	T	ST4.03ch04	NNN[T/C]ACAATTAGAGGGTTGGCTGCTGGCTTTGGGATTAGTAGTGGGATCATTGGGGCTTGTGGc
PotVar0015154	G	A	ST4.03ch04	NNN[A/G]AAGATGAAGAAGGTAAATTATTTATGAGCAACATGGGCCTTTCCAAAGTGGATCTCTCAA
PotVar0015156	C	T	ST4.03ch04	NNN[T/C]CCCGGTTTCTAATaCCATGTAATTTTTtATGTACAGTGTGTTTGTCTGGTTGACGAAGTT
PotVar0015167	T	C	ST4.03ch04	AAAAcATTAAGCAAAGTGACCGTACGTTTGTCTTATTATTTCCTTGCTTTATCAGGCAGA[T/C]
PotVar0015174	C	A	ST4.03ch04	NNN[A/C]GTTGGAGGACTACTCTGGGGAATTGTAGCATTGAAAATTTCTTCACTTATTTGCCTCTnn
PotVar0015177	C	T	ST4.03ch04	TTTGTaACAGTGGTTGGTACTGAGATATGCCATACTGAATGTAGAAGTTATTAAGGCGGC[T/C]
PotVar0015185	T	G	ST4.03ch04	NNN[T/G]GGTATTTCATTATTTGCTTTGAGTTTATGAAGCAGAAACAGTTACATGTCTTCTCAATTG
PotVar0015207	G	A	ST4.03ch04	CGAAGCAACTGAGCTACTAAGGTGATTACTTAAAACTAaGAAATTGTGTTTATTGACTAC[A/G]
PotVar0015253	G	A	ST4.03ch04	NNN[A/G]AAAGTTACTGATGCTACAGGTGCAGGAGATCTGTTTgCAAGTGGGTTTTTGTATGGATTG
PotVar0015254	G	T	ST4.03ch04	NNN[T/G]CAAGTGGGTTTTTGTATGGATTGGTAAGGGGATTGCCACTGGAGGAATGTTGCTGGGTgG
PotVar0015255	G	A	ST4.03ch04	TgCAAGTGGGTTTTTGTATGGATTGGTAAGGGGATTGCCACTGGAGGAATGTTGCTGGGT[A/G]
PotVar0015257	A	G	ST4.03ch04	NNN[A/G]CTGGCAATGGATGTACAAACAAATGAAGACCAAtGGACTCCAACTTCCAGAACCAAGCAA
PotVar0015259	C	T	ST4.03ch04	GACCAAtGGACTCCAACTTCCAGAACCAAGCAAATCCTCTGTTGTGACATAGAAGAGTGG[T/C]
PotVar0015267	C	T	ST4.03ch04	NNN[T/C]AATAGAAAGAGCAGCGCTGTGTTTTTTAAGTGCCTACTCCTTGTTATTTgACTTCTCGCG
PotVar0015284	T	C	ST4.03ch04	AAAAATACCAACAATGGCGCTCACTCTCTCCAACACTTTCCTTCAAAAAAATGTCGCTCC[T/C]
PotVar0015291	T	C	ST4.03ch04	NNN[T/C]AATCAAATGCGATGGAGCTGCAGGAAGAAGGAtATACACCCGCAATTCTACGtTGAcGCT
PotVar0015295	C	T	ST4.03ch04	NNN[T/C]GCTAAGGTTTACTGTAATGGAGAGCATGTGATGACAACtGGGGGAACAAAGAATGAGTAC
PotVar0015302	A	G	ST4.03ch04	TTCtCAGCTACTTCTTGATGCTGACCAGGTAGAGAAATTCAGGAAGAAGTTTAGTGGGTT[A/G]
PotVar0015325	T	C	ST4.03ch04	TGAAGTGTCTTATTTTCGATTGcCATTATTgCTTCAACTATTgGAATGTAATGAGCCTAA[T/C]
PotVar0015326	C	T	ST4.03ch04	ATTgCTTCAACTATTgGAATGTAATGAGCCTAAtAGAGCTGAATGGATACAAAAAAATTG[T/C]
PotVar0015370	G	A	ST4.03ch04	NNN[A/G]CACCAGGAAGCAGTAAAATCCACCACCACCTGAATCAACAAgTTGTATTTTGCATGnnTT
PotVar0015371	G	A	ST4.03ch04	AATAAAACGGCAAGGGCCgCACCAGGAAGCAGTAAAATCCACCACCACCTGAATCAACAA[A/G]
PotVar0015390	C	T	ST4.03ch04	NNN[T/C]AATGCTGGTTTACAAGAAAGATTTACGCCCAACAACTAGAAATCTGAAGCATATTTAAGC
PotVar0015399	C	A	ST4.03ch04	nGcGGTATTCAAGtCAAAGTGCAGCTTGACTATTCTAACACGGTTACAAGgTAACTCTAC[A/C]
PotVar0015403	C	T	ST4.03ch04	NNN[T/C]ATCACCTAATATTTTTGCATcCATTATGGTTCTCCCCTTCATTGACCATTtAACtaCCGA
PotVar0015417	A	C	ST4.03ch04	NNN[A/C]TATAAGTTAAGGTTTTACTAAAAAGAACTATACTAAGTTCGAATCCATGGCATAACAAAA
PotVar0015419	A	C	ST4.03ch04	NNN[A/C]AACAATTAACCATCACAAAAGCAACAAGTTAAGCATCATATCAACTTTATACTGGGCCAT
PotVar0015420	G	T	ST4.03ch04	AACAATTAACCATCACAAAAGCAACAAGTTAAGCATCATATCAACTTTATACTGGGCCAT[T/G]
PotVar0015423	T	G	ST4.03ch04	NNN[T/G]TCTTTACATCCTGcTCAAACAACCTTTTGAACaCaTACATATATTTGGTtGAAATTACAc
PotVar0015433	G	A	ST4.03ch04	NNN[A/G]GGTCCAGATAGCGACCCAGCACCCCAcCCCCACCCCACAAAGCCTAATcAGCAAAcACAG
PotVar0015456	A	C	ST4.03ch04	NNN[A/C]TCCCACTCCTCAACCTTGTGGCAGCCGATCACTTGTCCTTCCTCAGATGAAGTAGCCATT
PotVar0015513	T	C	ST4.03ch04	AtTTTTaATTTTATCATTTTTGGGATCTCATATTTTGTCTTTTATGTTTTTAGATACTTC[T/C]
PotVar0015526	G	T	ST4.03ch04	NNN[T/G]TTAGGCTATATGAAAACATCTAATATCCATCCAGCTCCATTTGTAcTCGGtTCCGTTTCA
PotVar0015535	C	T	ST4.03ch04	GTGTCAGGAATTCAAGATGATTGGATCTTTTATCACCAGAGTGCTTGTGTAAATTTCGGA[T/C]
PotVar0015546	T	G	ST4.03ch04	AACTGTGGAAATGAACAAACCTGATATTCAGCAACTCCGCTTTTGGTGCCAATATTGGTA[T/G]
PotVar0015553	T	C	ST4.03ch04	NNN[T/C]TGTTCCTCCAATTTTTCAGGATCTTAGTTGCTATgTTGACAaTTTGTGAGAGGTTcGGTG
PotVar0015559	C	T	ST4.03ch04	NNN[T/C]GTATTTTTGATACTCCAGCTTGTTATATTTTGAAATATTCATGTTGGTGTTAaCATTCTC
PotVar0015560	A	G	ST4.03ch04	TTCAGATcGTATTTTTGATACTCCAGCTTGTTATATTTTGAAATATTCATGTTGGTGTTA[A/G]
PotVar0015573	C	T	ST4.03ch04	AATAATCCACAGACATGATACAATTTCCAATTAGTATAGGCTGCATGATCAAATTTTATT[T/C]
PotVar0015582	G	A	ST4.03ch04	aAGAAtACCACCGAGCATGTCCACTACAAGTACATCTGCATTTGCAGTAACATTCCCCAA[A/G]
PotVar0015583	T	C	ST4.03ch04	CATGTCCACTACAAGTACATCTGCATTTGCAGTAACATTCCCCAAgCAGAGTAGTAGAGA[T/C]
PotVar0015587	A	G	ST4.03ch04	NNN[A/G]CAAGATATGAAACTTAGGGTTATTAGACTACAATGAGCATCTGAACCACAACGACAAATA
PotVar0015588	A	G	ST4.03ch04	CAAGATATGAAACTTAGGGTTATTAGACTACAATGAGCATCTGAACCACAACGACAAATA[A/G]
PotVar0015597	T	C	ST4.03ch04	CCCGATTTTTTCAGGATGTTTCTTGAAGTAGGCCTCACAAATGCTGAAAAATGCAAGATA[T/C]
PotVar0015606	A	G	ST4.03ch04	TAGCTTGGaGATTTCAAGTTCAtAAATcAAATGCAGAACAATCAATTATATGATTTAAAG[A/G]
PotVar0015617	T	C	ST4.03ch04	AAAAAGCAATAcGAGGACATACTCATCCACAGAAAAACTGAGTGTTCCACGTGAATGAAG[T/C]
PotVar0015618	A	G	ST4.03ch04	NNN[A/G]TCTAGTTACAACAaATAGACAatTACTGGATCATTGCTCAACTAAGAAATACTGCCTTCT
PotVar0015634	C	A	ST4.03ch04	NNN[A/C]CTTCTCGAAAGATCAAGTTATAGATGAAGGAAAAATTGGGAAGTAGTACGTCTAAATAAA
PotVar0015638	A	C	ST4.03ch04	NNN[A/C]AATGCCAAGCTCACTTGTGAAAATAATGTCTTCTTCTCAAAAGTTGCACTGTTTGCAATG
PotVar0015639	C	T	ST4.03ch04	CTTCTTCTCAAAAGTTGCACTGTTTGCAATGAGTGCTTCAACTATTTCATCCCCTTTTGC[T/C]
PotVar0015665	G	A	ST4.03ch04	GTCGTCTAATTAACTGAAAGTAGACATTATCAaTATCCACTAAAATAGAATCTTGAAACT[A/G]
PotVar0015674	C	T	ST4.03ch04	CTTTCGCATCTCgTCgATATCTTCACTAGTGAGACTCTGAGCAGTATTATTATCAACAAG[T/C]
PotVar0015675	C	A	ST4.03ch04	TGAGACTCTGAGCAGTATTATTATCAACAAGcGCACGGTTGTCTTTAGATCCATCCACAT[A/C]
PotVar0015704	C	T	ST4.03ch04	NNN[T/C]CTCTACATCCTAGTCTTCTTGTCCCGCTTCAAcTGGTTCTTTCTCCCAAAAGCTTGGAGA
PotVar0015706	C	T	ST4.03ch04	CTTCTTGTCCCGCTTCAAcTGGTTCTTTCTCCCAAAAGCTTGGAGAGAGTAAGCAAGAAA[T/C]
PotVar0015711	G	A	ST4.03ch04	AAATGTTTGAGTGCGTCATGGAAAGCAAgAGCTCAcTCTTTGGCACTATTCAAAAACAAG[A/G]
PotVar0015713	G	T	ST4.03ch04	NNN[T/G]AAGGTCCACAAATGTAACCCCTGAAAGTCATTTGCACAGGCAAAAATATCATCAACTGCA
PotVar0015716	G	A	ST4.03ch04	NNN[A/G]CCCCAAGTTGAATAAGCTTAGTAATAATAACAAGTTAAAGAACAGAGATAACAGTATTTC
PotVar0015717	G	A	ST4.03ch04	CTCAACAAAACGAGTCAAAAAGGTTCCTTCTTTTCCCGACTCCACTTGAAACAGAGACCC[A/G]
PotVar0015718	T	C	ST4.03ch04	NNN[T/C]GGACAACCTATAAGAGGCTGAAGAGAACACTTcTTATTCCCAATTTTCAATGTCCTGgAT
PotVar0015728	G	A	ST4.03ch04	AAAAAACTGCATCTTTtTGCACTAAAATCAATCAACTATATCTCAATTACAAAACTAAAT[A/G]
PotVar0015743	T	C	ST4.03ch04	AGGGACTATTTTGTCATTTCCTgAAAACAAGGTGAAAATTCTTCTCTGGCACCTCAGTTC[T/C]
PotVar0015746	T	C	ST4.03ch04	NNN[T/C]CAATTGTTTCTCCAGCTATTTTGCCTGCAGATCTTCTGAACAAAATGGTAACTTTTTCCT
PotVar0015774	G	T	ST4.03ch04	TAAAAGTATTAATGTTTAACTATCTTATCGTATtTATCTTCCATTGCATCATAAATACTT[T/G]
PotVar0015777	A	C	ST4.03ch04	TTAnnAAAGGAATAACTTTGTGAAATGATTGAAGGATAGGGAGTGGTgGGGGATTCAAGA[A/C]
PotVar0015803	T	C	ST4.03ch04	AATGTCAACcTGCAAAAGGAAACAAAAGATGCATTGTGTTTTAACTTTGTTGGGCAATCA[T/C]
PotVar0015809	TG	CT	ST4.03ch04	AACTATTTAAAAATCCTcAATGACATaAAGTACAAAGCAAGATATcgGAAAGAAGCTCTT[T/C]N
PotVar0015826	G	A	ST4.03ch04	GGAAATCAATACCTTTTCTGCTGAAACCtCAGCAGAATTGATGAAAGAAGTGAATCTAGC[A/G]
PotVar0015848	G	T	ST4.03ch04	NNN[T/G]CTTTGCAGTTCCGTACCCACAAGGTAATATACAGAAGATATGCAGGATTATTTTTCTCAC
PotVar0015849	A	G	ST4.03ch04	GGATCACTTCTTCAGCAATGTCTGTGAGCTGGATTTGGTTTTCAATTTCCACAAGGTTAG[A/G]
PotVar0015856	A	G	ST4.03ch04	NNN[A/G]TAACATCTTTCTTTCCTGTGATCCCtgTTGTGACaCAATGGtCCTTTCATTGGTTGTAAA
PotVar0015864	G	A	ST4.03ch04	NNN[A/G]TATTTTTCTTTTTATATTTTTGTGCCGGCTCTCCAACTTGGTGCTTGTCGTCAAATCCTT
PotVar0015888	A	C	ST4.03ch04	GCATAACTCCATCCCCCAACTTGAACTGGTCTATCTTCTTCTCCCGAGATTGGAGGCGCA[A/C]
PotVar0015898	G	A	ST4.03ch04	GGcCCATCAGTAAGCTGGTTTTACCACTGGAGAATATCTAGAATCTGGTTTTAGATCAGA[A/G]
PotVar0015899	A	G	ST4.03ch04	NNN[A/G]CTCAAAGGTTCATTGGGGCTTTAaGCGCAAATAAGCATGAATAACAAATATGGACAAAGA
PotVar0015903	G	A	ST4.03ch04	TTCAACATTTTCTGtTTATTAtGTAAAGAAACATCTAGTACAACTTTTCAGAGGACATCC[A/G]
PotVar0015907	A	G	ST4.03ch04	NNN[A/G]ATTGACCTGCTTCACGGGATATTAAATCGCAACAAAATACAtAAAGACAAACTTgTGTCC
PotVar0015911	A	G	ST4.03ch04	NNN[A/G]GCATTTTACCTGATCATAGTTAAGTTCCTCAGCAGAATTATCTATAGCAGCAATAGTTCC
PotVar0015916	T	G	ST4.03ch04	AATCTGGCCAAATCTTCCTCGATTTCAAACAAGGATGGAGCAGCTTCCGCTTGTCTTGCA[T/G]
PotVar0015918	C	T	ST4.03ch04	TCCCATTTTGAGACACATCCACAGGGCTAGGCATCTTTCGATACTTCcAAAAGTCCTGGA[T/C]
PotVar0015935	G	A	ST4.03ch04	TTGATGTTTTCTCTAGAAGATATGGCTCACaTCTATATTGATATTCCAAAGTCATTGATG[A/G]
PotVar0015940	C	T	ST4.03ch04	NNN[T/C]GAACAGGATTATCGGAGGAAACTTGAGGAATTAGATTCcTTAAATCTACCTCGAAAAGGT
PotVar0015944	A	G	ST4.03ch04	CTTTTTGTGTAGATTAAAAATGTCTTCTTTGGATTCTTCATTTTGATAATTTGGTAGATT[A/G]
PotVar0015961	C	A	ST4.03ch04	NNN[A/C]AGAGTATGATTGTTTTCTTTAATGTAGAtGAATCTCTATGTGTGTTGCAGGATtGaCATC
PotVar0015966	G	A	ST4.03ch04	ACACTATGCTAACTTAGTTACTCAAATTGATAACATTGTAAGTTTTAGTGCTGAATTAGA[A/G]
PotVar0015986	T	C	ST4.03ch04	NNN[T/C]AAAATAGTTTCTtCACGTTGTGCTTTTTGCAGCTCACAATTCCTCAGATTAAAGCAGAGA
PotVar0015987	T	C	ST4.03ch04	NNN[T/C]CACGTTGTGCTTTTTGCAGCTCACAATTCCTCAGATTAAAGCAGAGATGGAAAAAACTCT
PotVar0015988	G	T	ST4.03ch04	TTTTTGCAGCTCACAATTCCTCAGATTAAAGCAGAGATGGAAAAAACTCTTCAGTGGCTT[T/G]
PotVar0015989	G	A	ST4.03ch04	TGGAAAAAACTCTTCAGTGGCTTgTCCCAGTAGCTGCAGATACTACGAAGTATGTGTTTC[A/G]
PotVar0015998	T	G	ST4.03ch04	NNN[T/G]GTCTTTTTCTATCTTGGCAATGGGATAACAGAGCACACCAAGGCTTTGGATGGGTTGGAG
PotVar0016029	T	G	ST4.03ch04	NNN[T/G]ATTAGATTTTTGAACCCATAATTCAGTTGTACAATGaTATCGGTTAAGGACTTcctAAGA
PotVar0016042	A	G	ST4.03ch04	NNN[A/G]GTGACATGGCTTCACCGTTTGATtAGCCTGGTAAGATTTAACGGGCCCAAGGCTTTCCCA
PotVar0016047	C	A	ST4.03ch04	NNN[A/C]TAAGGTTCAGATTTCTCTTGAAGATAGGAACTTACTcGAGAAAGTGATGAAACGGAAATG
PotVar0016049	C	T	ST4.03ch04	TCAGATTTCTCTTGAAGATAGGAACTTACTcGAGAAAGTGATGAAACGGAAATGTTTGGT[T/C]
PotVar0016075	A	G	ST4.03ch04	nTTcTAGTGGAAGTGAATgtTCAAGGGTGATAGGGAATGATGTTTATTTGGGCATTTTGC[A/G]
PotVar0016094	T	G	ST4.03ch04	CGTCACAAAATCTaTGGCACGCTTGAATTTCTGCCGcTATTTCCTCAGTTCATTCTCTTC[T/G]
PotVar0016123	T	C	ST4.03ch04	GGTCGGTTCGtCATGGcATCCCATTTTCACAGGCTCTAGCTTTCTTCAATTGGGCTGCAG[T/C]
PotVar0016129	G	A	ST4.03ch04	TGATcTTGcTGGAAAGGTaCGTCAATTTGATGTTGCTTGGCATTTGATTGATTCAATGAA[A/G]
PotVar0016132	T	G	ST4.03ch04	NNN[T/G]TTTTCGATTTTGATTCGTCGTTATGTTCGTGCTGGtCTTGCTTCTGAAGCTGTTCATACG
PotVar0016133	T	G	ST4.03ch04	NNN[T/G]CTTGCTTCTGAAGCTGTTCATACGTTTAATCGaATgGAGGATTaTGATTGTAAGCCAGAT
PotVar0016134	A	G	ST4.03ch04	TTTGATTCGTCGTTATGTTCGTGCTGGtCTTGCTTCTGAAGCTGTTCATACGTTTAATCG[A/G]
PotVar0016137	A	G	ST4.03ch04	GTTCATACGTTTAATCGaATgGAGGATTaTGATTGTAAGCCAGATAGGAATGCTTTTTCT[A/G]
PotVar0016140	C	T	ST4.03ch04	NNN[T/C]GATAGCTTGAAGGATAAATTCGAGGCTGATGTTGTGTTaTACACTAGTTTGGTTCATGGT
PotVar0016142	G	A	ST4.03ch04	TATGAAGGATGCAGGGGTCCAGCCTAATGTGTATACTTATTCTATTGTGATTGATGCATT[A/G]
PotVar0016156	A	G	ST4.03ch04	NNN[A/G]CTAAGAACATTCTCATTcAAAATCAATTATCATGACAATCTTAATCACTTACAACtTAGT
PotVar0016172	T	G	ST4.03ch04	NNN[T/G]TTTAATAAGTAACCCTAACTCCTTGGTATCTAAGAATTTCTCCAATAAGTTCACCTTTCC
PotVar0016173	C	T	ST4.03ch04	NNN[T/C]GCCATTCATTCTCGCGAACACgACtGTATCAGCCATCTGCTTCGATAGCTTGATCACcGT
PotVar0016176	C	T	ST4.03ch04	ATcGCCATTCATTCTCGCGAACACgACtGTATCAGCCATCTGCTTCGATAGCTTGATCAC[T/C]
PotVar0016177	G	A	ST4.03ch04	CGATAGCTTGATCACcGTTGGATAAACTTTCACACATGGTCCACAATGCTTCAATCCAAC[A/G]
PotVar0016183	C	T	ST4.03ch04	NNN[T/C]CTTTTCAACGTCTTCTCTGCTGTGGAGCTGCACTACTTCaGAGTGGCTGTCACCGTAGTA
PotVar0016251	G	A	ST4.03ch04	TTCcCTCCGGCAGAGTGCCTTAGTcTTcTCCGTTTCATCTCCGATCACCAACAAGAAATC[A/G]
PotVar0016254	T	C	ST4.03ch04	NNN[T/C]AAATTCACCATAAAAGGATAAATATTTTTGGAACGTTCACTATCTTTGCCTGCAAATTCA
PotVar0016270	G	A	ST4.03ch04	NNN[A/G]CCAATGGACAGTCGCCGTCGTCACCGCCACCGCACTATTCTCGACGCGTCGTCTATCTCC
PotVar0016340	T	G	ST4.03ch04	NNN[T/G]TTCATTTAAAACTTTACCAGTTCTAAgAGTAAATGATTGGGATGTGCATGtCCTaTTTTC
PotVar0016341	G	T	ST4.03ch04	NNN[T/G]AGTAAATGATTGGGATGTGCATGtCCTaTTTTCTGtTAAGACTAgTATAATTCCTTAgAT
PotVar0016366	T	C	ST4.03ch04	ATCCGTagGAACAATTGTTTTGAACATAAAGAAATGGAAAATACAATTGAGAAGTAAACA[T/C]
PotVar0016374	T	C	ST4.03ch04	NNN[T/C]GCAGGCATTCGACTGGGAATCTCATAAACATGATTGGTGGAtaAATTTAGATaCGAAAGT
PotVar0016379	G	A	ST4.03ch04	GAtaAATTTAGATaCGAAAGTTCCTGATATTGCAaAGTCTGGTTTCACAACTGCTTGGCT[A/G]
PotVar0016396	G	A	ST4.03ch04	NNN[A/G]TACAACCGCTATGATGGAATTCCTATGtCTTGGGATGAACATGCTATTACATCTTGCACT
PotVar0016397	T	C	ST4.03ch04	NNN[T/C]CTTGGGATGAACATGCTATTACATCTTGCACTGGTGGAAGGGTAAGGATGCTGTAACTGA
PotVar0016403	C	T	ST4.03ch04	NNN[T/C]TGCATCTACTTGATCATAGAATTAATGAGTACAATTTTCTCTAGTATATGATGTTCATTT
PotVar0016414	T	C	ST4.03ch04	CAAAAGCACTGGAGACAACTTTAATGGAGTTCCAAATATAGATCATACACAATCCTTTGT[T/C]
PotVar0016415	C	A	ST4.03ch04	NNN[A/C]GGTGGCTAAGATCCTCTGTTGGCTTCCAAGATTTTCGTTTTGATTTTGCCAAAGGGTAAA
PotVar0016416	G	T	ST4.03ch04	GATCCTCTGTTGGCTTCCAAGATTTTCGTTTTGATTTTGCCAAAGGGTAAATGTGCACTT[T/G]
PotVar0016472	G	A	ST4.03ch04	GCtTTATTTGTTATaTGCAGATAGTCACAGGCAAAGAATCATCAATTGGATTGATGGCGC[A/G]
PotVar0016474	T	C	ST4.03ch04	NNN[T/C]GCATTCGATTTTACAACAAAAGCAGTCCTtCAGGTATCCATTTAAACAtGAGACTgTAGa
PotVar0016497	C	T	ST4.03ch04	NNN[T/C]CTATATTATGTATaTGCATTGACAGGAAGCAGTCAAAGGAGAATTCTGGCgTTTGCGTGA
PotVar0016498	A	G	ST4.03ch04	NNN[A/G]TGCATTGACAGGAAGCAGTCAAAGGAGAATTCTGGCgTTTGCGTGACTCTAAGGGGAAGC
PotVar0016499	G	A	ST4.03ch04	TAGtgCTAAcCTATATTATGTATaTGCATTGACAGGAAGCAGTCAAAGGAGAATTCTGGC[A/G]
PotVar0016515	C	T	ST4.03ch04	NNN[T/C]GTTAATGCAGtcGCATAGGTTATGCAATTCATTCATTTGATCTGTTTTTGAATTTAGcAT
PotVar0016517	C	T	ST4.03ch04	NNN[T/C]GCATAGGTTATGCAATTCATTCATTTGATCTGTTTTTGAATTTAGcATCTTGGATCATTT
PotVar0016521	C	A	ST4.03ch04	GcATCTTGGATCATTTACTCTCTTTGATATTTTTcTTATCAcGGAAACTGAAATATTTTC[A/C]
PotVar0016524	T	C	ST4.03ch04	NNN[T/C]AGGCGCATTGGCCTTTCCCTTCACGTCATGTTATGGAGGTATTTtCAACATCTATCCtTC
PotVar0016525	T	C	ST4.03ch04	NNN[T/C]CAACATCTATCCtTCACATTTAAATGCTcgACTTGCGAGCTTaTTTtTACTTCCTCAagT
PotVar0016549	A	G	ST4.03ch04	ACCATCAGTTTTCTtTGACCATTTCTACGAATGGGATAATTcCATGCATGACCAAATTGT[A/G]
PotVar0016602	G	A	ST4.03ch04	NNN[A/G]GTTATCTTTTGTTTCTTATATAAAAAAATGTGACAATACTCTGCTATTTACTAATTTTCT
PotVar0016604	T	C	ST4.03ch04	TGCAGTTGCTCCTTAGTGATAGTTTGTCTCAACTATTTTGCATGGTGCTCCATAAATGCT[T/C]
PotVar0016608	G	T	ST4.03ch04	TGCTtACCATCCATCAgAGTTTTcTCTTCAGaTAGTTGTTGTTTCATCAGAGTTTTCTCT[T/G]
PotVar0016609	A	C	ST4.03ch04	NNN[A/C]GTTGTTGTTTCTGAAGTcTCATGGCTGATCAGCAAgCAGTTGAAGGGTCAAGCACAAGTA
PotVar0016612	T	C	ST4.03ch04	NNN[T/C]TCTGAATCAACCGTGGTGCTCAACATCAAGACCTTAGATTCCCAGACGTATACTTTTAac
PotVar0016613	A	G	ST4.03ch04	GtTCTGAATCAACCGTGGTGCTCAACATCAAGACCTTAGATTCCCAGACGTATACTTTTA[A/G]
PotVar0016645	G	A	ST4.03ch04	AATATCGTATCCTATCAACTGAGGATTTCAAGTtCCCCCCTCATTTTGTGTCTGCAGTTC[A/G]
PotVar0016678	G	T	ST4.03ch04	NNN[T/G]CTCAAACTCATGATGTGTGCCTTATGTAGAAAGCAAGAGTAGGAATGAATCTAATGGAAA
PotVar0016699	T	C	ST4.03ch04	ACCaGCAGATTaGTTGATACTTCAATGTTTTGTTTACATACAACTTTACATGATTAGATG[T/C]
PotVar0016703	T	G	ST4.03ch04	NNN[T/G]AACTCTTTCCAGATGTGGAAAATGaGGAcACACTACATTTAGTGCTGAGGCAGTCTCAAT
PotVar0016705	C	T	ST4.03ch04	NNN[T/C]ACACTACATTTAGTGCTGAGGCAGTCTCAATTGCAAGCTcCATCAGGTAGCAGCACTGGC
PotVar0016706	C	T	ST4.03ch04	CCAGATGTGGAAAATGaGGAcACACTACATTTAGTGCTGAGGCAGTCTCAATTGCAAGCT[T/C]
PotVar0016717	C	T	ST4.03ch04	NNN[T/C]ATCTTTGAGTATCACAGGACAAGAGCCTCAACCCACTGCTGGAGGCTCACGGAATCGTAT
PotVar0016741	T	G	ST4.03ch04	NNN[T/G]ATGTTCACCTAGCAAGGTGCTGAAGAATTTCATTTgCCaTTGTTCATTGCTTCCTCCCTT
PotVar0016743	A	G	ST4.03ch04	NNN[A/G]TTGTTCATTGCTTCCTCCCTTATCTTTGCTTGGTGGGTTGGTTTGTGAACAGGCCAGCGC
PotVar0016746	G	A	ST4.03ch04	TCCaGCTtCTCGCCCTCAAGGAAATGAGAGTTTAAGTCAGTCAGGAAGTCAGCAATCTGG[A/G]
PotVar0016767	C	A	ST4.03ch04	NNN[A/C]CCAGTTAAAGAATGTAGCACACCTGCTGATTCTTGTGATTGTACCTAAATTTTGCAGCAG
PotVar0016774	G	A	ST4.03ch04	NNN[A/G]AGACACATAGAAGCCTAAGGTAAACTGCAGACTACCTTGTATTTCAAACAAgAGTGTGAA
PotVar0016775	G	T	ST4.03ch04	CcGAAgATgAGACACATAGAAGCCTAAGGTAAACTGCAGACTACCTTGTATTTCAAACAA[T/G]
PotVar0016783	G	T	ST4.03ch04	NNN[T/G]CTGAAACAGAAGCACTCTATGGGATGCAAATTACAAGTTTATTTCAAGCaATCTAnTTTA
PotVar0016784	A	G	ST4.03ch04	CTAGGTTTTAgCTGAAACAGAAGCACTCTATGGGATGCAAATTACAAGTTTATTTCAAGC[A/G]
PotVar0016791	C	T	ST4.03ch04	NNN[T/C]TTTTACCCTTTATGCGTTAACAAGAGTaTTACTATGCCTAAGTTTAGTTCACAGCACtTT
PotVar0016800	A	G	ST4.03ch04	TAGACAAGTGgAGATCATAAATTGAACTTATGATCTGATTAAAAGAACACTATAAAATCA[A/G]
PotVar0016807	A	G	ST4.03ch04	NNN[A/G]ATCCTTTGTATCCATTCCACACTATcGACAACATTAACTTCTAAAaaAATGAAgATAGaA
PotVar0016819	A	C	ST4.03ch04	AGAGAAcTATCACTCTGTCATGTGCAGaTACTAAATTCCACCTATAATCCAACACATCTA[A/C]
PotVar0016823	G	T	ST4.03ch04	NNN[T/G]TGCATTCGGATCAACTCACTCCAATCCTaCAAAAATGAGACAGCAAACTAAGAAaACTCa
PotVar0016824	A	G	ST4.03ch04	TAagAATTCAACAGAAGAAACAACAAaCtATgTGCATTCGGATCAACTCACTCCAATCCT[A/G]
PotVar0016834	T	G	ST4.03ch04	NNN[T/G]AGGATGAGAAAAAAGACCTTCGCAgAGcAATTCAGTaCCAGCTGAAGAAATCCGGATCAA
PotVar0016845	G	A	ST4.03ch04	TTCCGGTgAGGAAACTGGTGTGATCcGTATCAGCTTTCACATCGGCAATGCATCGTGCCT[A/G]
PotVar0016863	T	C	ST4.03ch04	NNN[T/C]TGTTGATATTTTGGAACTTTTCAACTGCAGCTCTAATACACTCGCGGCAACTTCACATAA
PotVar0016906	C	A	ST4.03ch04	TCAAGTtGTAACCAGAAGATAcAGAAGGCCCTTTAgATACTCCACTATTTCAGATCCTCC[A/C]
PotVar0016965	A	C	ST4.03ch04	AtgATGCAACAAGAGATAAGAtTTTCTGGTCCAAACAAATGTcAATGCAGTGGATTAATT[A/C]
PotVar0016968	C	T	ST4.03ch04	NNN[T/C]GGTAACCTTTTCTTGAAGCCCtAACAATCATCTCCATCTGAAAAACATATCCTTTACTGA
PotVar0016969	T	G	ST4.03ch04	NNN[T/G]AACAATCATCTCCATCTGAAAAACATATCCTTTACTGACACAAGAGCTTATGATGTCTTC
PotVar0016970	A	C	ST4.03ch04	TCCTTTACTGACACAAGAGCTTATGATGTCTTCTAGTGCAGACTTCTGGTACAGCCTTCA[A/C]
PotVar0017024	C	T	ST4.03ch04	GATTTTCCTCTACTTCCAAATTAAAGCATACCGGAAGGATCCAGTTAAGTCTGATACACC[T/C]
PotVar0017077	C	T	ST4.03ch04	TATAAAAGGAaACCAAACGAGGCCCTTATCTTCAATCATACTTACATGGTGAGAAAGATC[T/C]
PotVar0017078	T	C	ST4.03ch04	NNN[T/C]GAGGCATGCTTCAAACCATGAATATATGCAGTGCCTGAGATAAGAGGAATGTCAGAGACT
PotVar0017079	T	C	ST4.03ch04	AGGCATGCTTCAAACCATGAATATATGCAGTGCCTGAGATAAGAGGAATGTCAGAGACTA[T/C]
PotVar0017084	C	T	ST4.03ch04	NNN[T/C]GGTTATCATATTAAAATGGAAGTACCTAGACCAAGTTTCCGAGGTCGAGGTCTCAATAAC
PotVar0017121	C	T	ST4.03ch04	NNN[T/C]TATTCCTACCTTTCAAATTAGTATTCAGAGGACTTAaCTGGtGAtTgTGGcGGTAATCAA
PotVar0017135	A	G	ST4.03ch04	NNN[A/G]CCATTGAAATTTGTTTCTGGAACTCCAGGTATTCCTTCTGGTGATGTGAAATGGTCAACA
PotVar0017149	T	C	ST4.03ch04	TCAAACACTTCcgAtCTCAGACAGTCGGATATCTTATACAACTAAAGATGGATGAGACAA[T/C]
PotVar0017154	C	T	ST4.03ch04	CAGTGCAACTCTGTACTTCCCTGGCAAGTCACATCCAACTTTATACCTGTTTTCGTCATG[T/C]
PotVar0017157	A	C	ST4.03ch04	NNN[A/C]TTTGGGTGGAAGTTGAATACAAATACCAGGTCACCACGTTCAAACACAACAACCTGCAAA
PotVar0017169	A	G	ST4.03ch04	NNN[A/G]GAACTTTTCATCGAGCGAATTCATAGCTCTATCAAATGCATTCATAAACTGCATTTCATC
PotVar0017171	C	T	ST4.03ch04	CATCATGAGGGGGAGGAAAGACGgAGAAATATAGATATCAGATTAGACCATTTCAATTAG[T/C]
PotVar0017183	G	A	ST4.03ch04	CAGAACcAAGTAGACTTCCAAGTAAGCAATCTAAAAATTACTAGATATTTAACAAGCTGC[A/G]
PotVar0017185	G	A	ST4.03ch04	AATTACTAGATATTTAACAAGCTGCgATTCAAAAtACTGAACCTTGTATCTCAAGTGTTC[A/G]
PotVar0017188	G	A	ST4.03ch04	NNN[A/G]AGGTTCCACTGGCGTCTACATTTGTCATAACtCCAATTATTGCCCTCTCTAGGGAAGTCA
PotVar0017199	C	T	ST4.03ch04	NNN[T/C]ATAATAGAAATCCCTAGACAATGGAAACATTCATCATGtTGTTTTCCTCTATGTTTCAAC
PotVar0017250	T	C	ST4.03ch04	GAAATAAATTTAAAATACCTGATCATGGCTCTCCGCATATGCTATACACTTCTCTGTATA[T/C]
PotVar0017260	T	C	ST4.03ch04	CATTATAGtTTCCTGTAAATCCCATATTGATTCCATGATGAACATACAGCATAGAAGTTA[T/C]
PotVar0017276	G	T	ST4.03ch04	GTGGGGCTCGGGGTTTGGGAGGGCGAGGGTATTTGAAGTGGTACCTGTTTAATTGCTGAA[T/G]
PotVar0017285	C	T	ST4.03ch04	NNN[T/C]GAAATGCCTGtGATGATGGTGTTCAAAATTCAGCTTCAAGGTATGAATAACAAAACCTTT
PotVar0017293	A	G	ST4.03ch04	NNN[A/G]AACTTAACTCTGGAGTTGTGTGGAATGACTGGCTTACTGTCAACATCAGGAATTCTAATA
PotVar0017294	C	T	ST4.03ch04	GTTGTGTGGAATGACTGGCTTACTGTCAACATCAGGAATTCTAATACTCCAAACACCAAA[T/C]
PotVar0017345	G	A	ST4.03ch04	GAGGcCAATATTTTCAGTCTTGACATCTTCCTCTAGGGGTGCCATTGTcGAATTGTCATC[A/G]
PotVar0017346	C	T	ST4.03ch04	NNN[T/C]TGAACTGTGCTTCATCTAGGCAAGCAATGCACCACAGTTAGTTTATATCAAAAAGAAGAA
PotVar0017358	C	T	ST4.03ch04	AACTTCGCTATCATAGAAGACGATTTGTCTGACGATTGTTTGTTCTTCTTGCAGGTTCAG[T/C]
PotVar0017370	C	T	ST4.03ch04	NNN[T/C]GTTTTGATAATAAATTCAAGTTACACAGCAAGTTTGACcTCCATCCTCACTGTGCAACAA
PotVar0017371	C	T	ST4.03ch04	NNN[T/C]TCCATCCTCACTGTGCAACAATTATATTCTCCTATTAAAGGTATCGAAAGCTTGAAAGAA
PotVar0017372	A	G	ST4.03ch04	TGTGCAACAATTATATTCTCCTATTAAAGGTATCGAAAGCTTGAAAGAAACTGATGAACC[A/G]
PotVar0017373	G	A	ST4.03ch04	NNN[A/G]CAGAAAGGTATTTGGAGGAAATTGGTATACCAAAATCCAGACTtGTTCCCCTTGGATCAC
PotVar0017374	T	C	ST4.03ch04	CCAAGTTGGTTCTTTTgCAGAAAGGTATTTGGAGGAAATTGGTATACCAAAATCCAGACT[T/C]
PotVar0017377	T	G	ST4.03ch04	NNN[T/G]CTGCAGTGGTGGATGAAAGACCATATGTTGAACTTTTCCTGTCAAACCAGTGcAAATTCA
PotVar0017378	C	T	ST4.03ch04	GGGTGTAtCTGCAGTGGTGGATGAAAGACCATATGTTGAACTTTTCCTGTCAAACCAGTG[T/C]
PotVar0017380	C	T	ST4.03ch04	GTGcAAATTCAGGATTGTAGGTCAAGAGTTCACCAAAAGTGGgTGGGGTTTTGTAAGTTT[T/C]
PotVar0017394	C	T	ST4.03ch04	TGTCCTGGACATCTTGGTAGGCTTtTGTAGCaTATCACTAAGCACACTTCTATTTAAAAC[T/C]
PotVar0017405	C	T	ST4.03ch04	CTGTnnTGTTGTGCTTGTTATTCTGATtCAGGCATTTCCTCGGGACTCTCCCTTGGCTGT[T/C]
PotVar0017410	C	T	ST4.03ch04	NNN[T/C]AATGCTGAGCTTGAATCAGATCGCCTTCACTTGAGAAGCTTTTCAGGCCTCTTTCTTATA
PotVar0017411	A	G	ST4.03ch04	GGATTGCATGCTTTATTGCTCTCCTAATATATTTCATCCAGATTCTGCGTAAATTTTGCC[A/G]
PotVar0017413	G	A	ST4.03ch04	NNN[A/G]TACTACTTCACGTTCCAAACGTCTTCAAACTTTGTTGTCAATTATTGATGAGAAATCAGA
PotVar0017414	C	T	ST4.03ch04	GATCAGTTTCTGCTGACAACATAGAAAATGACTTGGGAAGGGATTCCAGGTGGAGAGAAT[T/C]
PotVar0017420	C	A	ST4.03ch04	NNN[A/C]CAAGTTTCAATTTTGACAACaTAGAATTGTTTgACACATCATAtATAAGAtTCAgCTGTC
PotVar0017431	T	C	ST4.03ch04	NNN[T/C]TTCTGGGAAGAGTGATGGAACTAAAGTATGCTTCAACTCTGATACTTTTTCTaTGGATTC
PotVar0017432	A	G	ST4.03ch04	TTTCTGgtTTCTGGGAAGAGTGATGGAACTAAAGTATGCTTCAACTCTGATACTTTTTCT[A/G]
PotVar0017453	T	G	ST4.03ch04	NNN[T/G]GGTGTGCTCACACTTGAGGGTGACGATATCACTGAAAGAATGTCAGTCACAGAAGCCATG
PotVar0017463	G	A	ST4.03ch04	AAAATTCAGCACCTTGTCTAGGTATTCCTGCAATTTCTTAATACGGCCAATGTAATCCTG[A/G]
PotVar0017473	A	G	ST4.03ch04	ATACatAtTGCTCCAGCAGTTTACtTACAAAATGCATGTTTAGAgTGCCACTTCTTAAAA[A/G]
PotVar0017484	G	A	ST4.03ch04	ATCCACAGTAGCAGGATGCAAAgCAGGTACcCCAATTGATGCTTTACCGGGACCACGACC[A/G]
PotVar0017497	C	T	ST4.03ch04	NNN[T/C]TTGTTGGCAGGATTCTTCAGGTTGGTAATAGTAGCCATGTAACCATTAAGACCAGCAGCT
PotVar0017499	G	A	ST4.03ch04	AAGACCAGCAGCTaAAATATGGTAGCAAACATGACCAAGAACCTGCATTTGGTTTTGTCG[A/G]
PotVar0017501	G	A	ST4.03ch04	NNN[A/G]AAATCAAGATTAGAAAGAAGATATAGAAACTCCAGCAAAACTTACGTAGGCATAGTCACA
PotVar0017522	G	A	ST4.03ch04	NNN[A/G]GGACATTGTACTTCTAACTTACTCTCAATCTCTTGTTAGCAATCCCAAAGAATCATTAGA
PotVar0017531	T	C	ST4.03ch04	tAGTAACCTGTGATAGCTGAGCAGAGTCATCTGATTCTGGGTGTAGGAGAAGCTGCAAAA[T/C]
PotVar0017541	A	G	ST4.03ch04	NNN[A/G]GCCCATGGTGATAGTTGAGAGGAAATCTTATCAGCAGAAACACCTTGCCTGAGTAAACCA
PotVar0017542	A	G	ST4.03ch04	TAGTTGAGAGGAAATCTTATCAGCAGAAACACCTTGCCTGAGTAAACCATGAATTTCCTG[A/G]
PotVar0017551	T	G	ST4.03ch04	NNN[T/G]TTTGCATCATACCTGCAATAGAGCATATACTTCAGGAATACTTTCAATAAGgCCCTCAGG
PotVar0017554	A	G	ST4.03ch04	GAATACTTTCAATAAGgCCCTCAGGCAACAGGATAACACCATGATTTTTATCTGAATGCA[A/G]
PotVar0017563	C	A	ST4.03ch04	gTGATGTCAAAAATAGTAAGCTTTGATGCAGCTACCTCCTCTCCAAGAATCACCTGCAAG[A/C]
PotVar0017586	G	A	ST4.03ch04	GGGAGTTAACCTGAGGTGGAACCACATAtAATTAGCTTTTCCCTGATCTAAATCACAATT[A/G]
PotVar0017609	C	A	ST4.03ch04	NNN[A/C]CAACCCTAAACCAAGGAGTGGGAAGCATGAAGAAGAAGAATCTCCACGGcAATGCATTTC
PotVar0017674	T	C	ST4.03ch04	GTcAcGTaAAGGAAATGCTTACCTAAAAACCCAAGCAAGATATTTTTGGGGTTGTGAACC[T/C]
PotVar0017705	T	C	ST4.03ch04	AGaAAACATCTCCTGATCAGTGATCAcAATccTGATCTAGTTTGTGAGTAAACTGCACAA[T/C]
PotVar0017710	A	G	ST4.03ch04	NNN[A/G]ATACCTAATTGCAGGATGTTCAGTAATTATCTGAGCATCAGGGACCTTGGCAGTTGCCCT
PotVar0017726	A	G	ST4.03ch04	GGACAAATTgCTTAAGGGTCTTAAaTATCATAGATAAAATTCCTAAATGTAAACAATCAA[A/G]
PotVar0017732	A	C	ST4.03ch04	NNN[A/C]GAATGTTTCTTATGCACTTACCCAACAAGAGCACGGCAGACTCCTGCTTGGTCATAGAAA
PotVar0017733	G	A	ST4.03ch04	AACACCATTAGCACTGCTATTCTGCAAAGAGAAGCGTAAAGCTTGATTTTCAGCAAGACA[A/G]
PotVar0017735	A	G	ST4.03ch04	AAACCCCAGCCTTTTgCATTCTGATTCAAAGTATCTACTCTTCAACTCAAGATCCCTAAC[A/G]
PotVar0017739	GC	AT	ST4.03ch04	CTGTTcCTCAATTGCCTGGAGACCAAAAATTAAGTTTGTGACTAcGATTTTCTTTAAGCT[A/G]N
PotVar0017766	C	T	ST4.03ch04	NNN[T/C]AATCTTATAGAGAGGAACTCCTTGGAAATACTGATTCACGATTtGgCTGAGAAgGCACAA
PotVar0017806	A	G	ST4.03ch04	NNN[A/G]GGGTCATGGTTGTTTAgTTCGTCGTCCCCgTCAGAAGGcGACTTGtGTTTGTCCTGATCG
PotVar0017808	G	A	ST4.03ch04	GcAAAGATACCTCTTGCGCTTCTTATCGACaGGGTCATGGTTGTTTAgTTCGTCGTCCCC[A/G]
PotVar0017816	G	T	ST4.03ch04	NNN[T/G]AATGATCGGAGTGAAGAGGGGAaTCGACGAGGACGTcgGAGAGAAAGTCGGCAGCAAaTT
PotVar0017824	T	G	ST4.03ch04	ACATCGTCATCGTTCATAAGAAGCTGCTCGATCTGCTGGAATGTCTGTGGGGAGGAATCA[T/G]
PotVar0017827	G	A	ST4.03ch04	NNN[A/G]TTGTGGAAGATGTGATCTACATCGTCCCAGTTGATgATATCATCgAAGTTATCGAcCATC
PotVar0017828	G	T	ST4.03ch04	ATCaTtGTGGGGATTGTCTAGAACgTTGTGGAAGATGTGATCTACATCGTCCCAGTTGAT[T/G]
PotVar0017838	A	G	ST4.03ch04	NNN[A/G]CCCGACCTCTGGATGTCCCCAATTTAATAAtCACGTTAGGTgTCTTAGAGGTTAAGGCtC
PotVar0017842	A	G	ST4.03ch04	GTTAAGGCtCCAAACACTTTCAACGAAATTACAAGTTTATTACTTCGTCATCCACCCAAT[A/G]
PotVar0017868	A	G	ST4.03ch04	nnGTCagCAACTCGAGCACATTTAAATTTTATATAACCCAACTTAGGAAATTAAAAGCCA[A/G]
PotVar0017894	T	C	ST4.03ch04	NNN[T/C]ACCTGTGCCCTAAGTTCCATTAAGCTCTGTTGCTCAGCAGCACTTATTGTAAAGGGACCA
PotVar0017895	G	A	ST4.03ch04	TTTACCATCTGGACCCAACAACAACTTCAGGACAGGTTGCAACGCATCTTTTGCAGAAAA[A/G]
PotVar0017901	C	T	ST4.03ch04	NNN[T/C]CCATCCTTGAAAAGTAACTCAATGAGAGCATCTCTCAGATATGGATTAGGATCTGTAAGA
PotVar0017902	G	A	ST4.03ch04	AAGTAACTCAATGAGAGCATCTCTCAGATATGGATTAGGATCTGTAAGAAGCCTTTTAGC[A/G]
PotVar0017903	C	T	ST4.03ch04	AGCATATAATGCTAAACCTTCTAAAACAGTGAGAGATCTCAAAATCAATGCGTAATAAGC[T/C]
PotVar0017908	C	T	ST4.03ch04	TGCATCATCGAAGAAGTCTCGCAGTGCTGGTACAATTGGAGAAACATCCACATTGGGAGA[T/C]
PotVar0017923	A	G	ST4.03ch04	NNN[A/G]ATTATGTCAACATATTTATTAATCAGGATGCCTACTCCCCTTATTAGGTAGAAGTCTAaT
PotVar0017926	A	G	ST4.03ch04	NNN[A/G]CCCAACTCTCTCTCAATGCATGAAAATGCTTGTGCATCTGGAAATGTTGGCAAAGCaTCC
PotVar0017995	C	A	ST4.03ch05	GACAAATTTGCAGAATATGATTTTGTCATCACTACATATTCCACAGTGGAGGCTGAGTAC[A/C]
PotVar0018000	T	C	ST4.03ch05	AAAGTCTTTTTATGAACAAAAGCTTTCTgTTCACCAGAAGTACTTTTGTGGACCAGATGC[T/C]
PotVar0018004	G	A	ST4.03ch05	ACCAGATGCtGTTAAAACGGCtAAAcAATCAAAGCAGCAGAGCAAGaCTGGAGGAAAACC[A/G]
PotVar0018013	C	T	ST4.03ch05	NNN[T/C]GAGACTGATGCTGGTTCTGTTGATGAtTCAGCcTGTGCCGGTCAAGATATGTCCATGAGG
PotVar0018015	C	T	ST4.03ch05	NNN[T/C]TGTGCCGGTCAAGATATGTCCATGAGGAAGTCAATTTTGCACTCTGTGAAATGGAATCGT
PotVar0018022	G	A	ST4.03ch05	NNN[A/G]TTCTTTAACTGATTGCACTTTTGGCATAGGCCCATTAcGTAAAAGATAGACGCTCCAACA
PotVar0018043	G	A	ST4.03ch05	NNN[A/G]CCTCTTGGCTTCCATGGCATGTCATCCTCAACTTCTAcACCAAAaTATTCATCTGATGTA
PotVar0018060	A	G	ST4.03ch12	CCTTATGGTGAAACCTTTTTTCATAAACCTACTGGACGtTTTaCTGAcGGTCGTATTATT[A/G]
PotVar0018085	C	T	ST4.03ch12	TTAGAGTGGTTTAAATCTCAtCTCCAGTCAACATgTGGGTCCAAaTgTGCTAGAACTCTA[T/C]
PotVar0018096	C	A	ST4.03ch12	TAAAtCTGAACCTGAGGTACGTACATAcgTACCTcTAATTATTGATGGCATTATGAGTGC[A/C]
PotVar0018140	G	A	ST4.03ch12	NNN[A/G]GCATGTTGTGGAAGTGGAGGACGATACAATACAGaCGGGgGATGTacGGgAacTAGTACt
PotVar0018154	G	A	ST4.03ch12	NNN[A/G]TCCCAATACGTCAATTGGGACGGGCTTCATcTGACAGATGAAGCTTATCATCGTATTTCT
PotVar0018178	T	G	ST4.03ch12	NNN[T/G]TTGGGTTTTGTTGATTTTGATGAAATGTGTTACGTTGTAGTTGAAATGAATATGAATAaA
PotVar0018194	G	A	ST4.03ch12	GGaAGtAAAGATACCTTGGAAGCATTCAATCTGcGGAATTGATATTGCTTCCATGAATCC[A/G]
PotVar0018209	A	C	ST4.03ch12	NNN[A/C]AAGGCTTACCcGAATGgATGGGATCCGGTATGAAGTCATGACCAAGTGTATGCATTTTCA
PotVar0018212	G	A	ST4.03ch12	NNN[A/G]ATGGGATCCGGTATGAAGTCATGACCAAGTGTATGCATTTTCATTAAAGGAGTCAtGCCT
PotVar0018214	G	A	ST4.03ch12	GTCATGACCAAGTGTATGCATTTTCATTAAAGGAGTCAtGCCTGCTGTGTCTCCATAGTC[A/G]
PotVar0018233	C	T	ST4.03ch12	NNN[T/C]TGTTTTATACACTCCTCACCGATAACGGTCTGATGTAACAAAACATGATTGAGAACACTT
PotVar0018234	G	T	ST4.03ch12	CTCACCGATAACGGTCTGATGTAACAAAACATGATTGAGAACACTTCCCAAACAATACTT[T/G]
PotVar0018236	C	T	ST4.03ch12	NNN[T/C]ATTCTTAGCTGCAACCTCCACAGCCTCTGAAATAGCTATTCCTAAACTTCCTGGACTtGA
PotVar0018241	G	T	ST4.03ch12	TTTGCATCATCATTTTACGATAAGGTTTCTGATCAAACGAAGCTCGAACTTGCCATACCT[T/G]
PotVar0018247	C	T	ST4.03ch12	NNN[T/C]GAAAATGAACACgTAAACACTATAGACACATTTACCTCACAATTaAGACCAAATAAGCTG
PotVar0018249	A	G	ST4.03ch12	GAtGAACcCCCTCATcGAAAATGAACACgTAAACACTATAGACACATTTACCTCACAATT[A/G]
PotVar0018250	T	C	ST4.03ch12	NNN[T/C]GACAACGCGCTCCCCCATTGACCTGCCCCaGTcTCCGTGACCACATTtTTaACATTCCCC
PotVar0018262	G	A	ST4.03ch12	NNN[A/G]TAATATATTCGTGCGGGTGTATCAAGCAGTTTcTCCAACCTCTTTGCTCTAAATGTTACC
PotVar0018263	C	T	ST4.03ch12	CCCtGCcGGGCTACCACCTTCATACTTgTAATATATTCGTGCGGGTGTATCAAGCAGTTT[T/C]
PotVar0018281	C	T	ST4.03ch12	NNN[T/C]GGAGATAAGTCCTCCGGTTTGATAGGCTGAAAcGTCTTGGGATGCAACGACGGAGGGGGT
PotVar0018338	A	C	ST4.03ch12	GGGACaTCAGGGCAGTAAACCCTTAGAAAGACCTACTGCTACACCATTTGAGTGtCACTT[A/C]
PotVar0018351	G	A	ST4.03ch12	NNN[A/G]TTGATTTTTCCCCATTAAGGTGGTTATGACATGCTGGGTCGGACAAAAGATCAAATTAGA
PotVar0018352	A	C	ST4.03ch12	GCTGGGTCGGACAAAAGATCAAATTAGAACAACCGAGCAAGTTAATGCCGCAATGGCTGC[A/C]
PotVar0018360	T	C	ST4.03ch12	GAAACATTTGCCGAAGCAAAATGCCAAACAAAAGTATGCATGGGTTGAGGCTATTCTCTT[T/C]
PotVar0018374	A	C	ST4.03ch12	TTGCCTTAGAATGCACTCTGCAGTCACATCCTAATATGGTTCGTTTTACAGCTTCACTGA[A/C]
PotVar0018376	A	G	ST4.03ch12	NNN[A/G]ATGAAGTAATTGTGCTGTTTAGAACTTGCAAGtGTTCTGTATTAAAAAGTGTTAATAAAT
PotVar0018377	T	C	ST4.03ch12	NNN[T/C]GTTCTGTATTAAAAAGTGTTAATAAATAATCTTGCAGGTAATTCTTGGTGAGGAGGTAGC
PotVar0018387	T	C	ST4.03ch12	NNN[T/C]GGTGTGATCCTGTTGCCAGAGGGGCTTATTGAAAGTATTCCTGAAGTATATGCTCTACTG
PotVar0018388	C	T	ST4.03ch12	TGTTGCCAGAGGGGCTTATTGAAAGTATTCCTGAAGTATATGCTCTACTGCAGGTAAAAT[T/C]
PotVar0018389	A	G	ST4.03ch12	GGGCTTATTGAAAGTATTCCTGAAGTATATGCTCTACTGCAGGTAAAATcCAAATAAAAG[A/G]
PotVar0018406	A	G	ST4.03ch12	NNN[A/G]CTGATAAGATTTCCTCTCAACTATCACCTTGGGCATCTGCaCTCTTTGAGTTCTTGCCGC
PotVar0018416	G	T	ST4.03ch12	GTTGTAGCTCCTCTTGCACCCAGAATCAGATGATTCTGCTCAGCTATCACAGGTAACTAA[T/G]
PotVar0018429	A	G	ST4.03ch12	AACTTACAAGGGAAAgAAaTTTAATGCAATTTGCCATTTCTTTGGTTATCAAGCTCGGGG[A/G]
PotVar0018450	A	G	ST4.03ch12	TTTGAGCAGCTTGGTGAGTGTTCTCTCCGGCGGTGCGCCGTTGAGTAAGGAAGTAATTGA[A/G]
PotVar0018454	T	C	ST4.03ch12	NNN[T/C]GGGGCGTCGACGGATTCTTTGGAGGAGAGCCGGAGATATGGAaCGGCGGGaATGTTGTCG
PotVar0018455	A	G	ST4.03ch12	ACGGAGTCGACCGGAATtGGGGCGTCGACGGATTCTTTGGAGGAGAGCCGGAGATATGGA[A/G]
PotVar0018459	G	T	ST4.03ch12	GCCGAGCATGGAaGGGAAAATTGTTGATCCGGAGAGTGGgAAGGCTTTGCCGGTGAATAA[T/G]
PotVar0018463	C	T	ST4.03ch12	AAgAcCGGTGAGCTTTGGCTAAGAGGGCCTACcATTATGAAAGGTATGAcTCTTTACGAG[T/C]
PotVar0018476	C	T	ST4.03ch12	NNN[T/C]TCTGATGGATGGTTAAGAACTGGAGATCTATGCTAtATAGATGAAGATGGTTTCATTTTc
PotVar0018478	C	T	ST4.03ch12	NNN[T/C]GTGGTTGATAGATTAAAGGAGCTCATCAAATATAAAGGaTATCAGGTAAATGAAAAcAAA
PotVar0018524	A	C	ST4.03ch12	TCATaTCATCTTCTAGGTTCCTCCAGCAGAGTTAGAGGCTTTGTTGCTCACTCATCCAGA[A/C]
PotVar0018525	C	T	ST4.03ch12	GTTGCTCACTCATCCAGAaATTTCTGATGCTGCTGTTATACCGTGAGTATTACTTCAAAT[T/C]
PotVar0018543	T	C	ST4.03ch12	TCCGGATAAGatGGTtGGACAGTTTCCTATGGCATATGTAGTACGAAAAACTGGAAGTAC[T/C]
PotVar0018564	T	C	ST4.03ch12	NNN[T/C]TTGTTTGTGTAGGTTGCTCCATACAAGAGAATTCGGAGAGTTGCATTTGTGGCTTCCATA
PotVar0018569	A	G	ST4.03ch12	NNN[A/G]ATAAAGCTAGCAACATCAAAACTCTGAGAACAAAAgTTATGATTTTTGCATTTTAGTAAG
PotVar0018588	T	C	ST4.03ch12	tGATGAATGCCAACTTAGCTTCACTGTACATTGGAACCCTTCAAAGCATAACTAAAGTGT[T/C]
PotVar0018604	T	C	ST4.03ch12	NNN[T/C]ACATAATGAAGGTCCCATGTAAAAcTCATgTACCAAATTAgACACGTTCTaCgGTTGACT
PotVar0018622	C	T	ST4.03ch12	NNN[T/C]TGCTGCATTAGTTGAaCCATGGCTTCCAGATCCATCTAGATTCACCTCCGTAAGCACAAT
PotVar0018624	A	G	ST4.03ch12	TCACCTCCGTAAGCACAATAATGCTTTCGCTTAAAGGAAAACATTTTAATTTGAAAAATT[A/G]
PotVar0018629	C	T	ST4.03ch12	NNN[T/C]CGTTCACTTTTACTTGTCATGTTTGCTTCgCCCCGAgTTGATTTATATTCAGAGCTAAAT
PotVar0018635	T	C	ST4.03ch12	TGCGCAAGCTTGCCcTGACACAAGGTTTTCAAAAAAGGAAAATTCCAGTTTTCTGCTAAA[T/C]
PotVar0018639	A	G	ST4.03ch12	GCaCTGCATTTATAGGTCAATGTTGGAGGCTTGAAGAATGTGTTGCAAGCTTATAAAGAA[A/G]
PotVar0018646	C	T	ST4.03ch12	TTTTACAATATAAGCTTTAGATGAGACGGTTCATGTGTCATAGCAAGCAAATGGCTTGTG[T/C]
PotVar0018685	T	C	ST4.03ch01	AATCTGAATCTAAGCTGCTTGCATCTGGAGATGAtTACTGGCAACACGTTCTTCTTGTTT[T/C]
PotVar0018687	C	T	ST4.03ch01	NNN[T/C]GAATCCAGTTCTGGTTGATTAAGGtTCCGAACgAATTGAGTGAATgcAGGGAAATGTTCA
PotVar0018693	C	T	ST4.03ch01	GAAGTCcGCACCCATTCTTTGATATGTGAACAAGCTCATTTCCTTTTCACTTGACAACTT[T/C]
PotVar0018694	T	C	ST4.03ch01	ACAAGCTCATTTCCTTTTCACTTGACAACTTcTTCTTTATCTGTTCGAAACCATTTGGTG[T/C]
PotVar0018712	G	A	ST4.03ch01	NNN[A/G]TTATAGAAACCgGCTGTTAGCTCGCTAGGATGGGATCGGGTTTTATACCAAGAATGCACA
PotVar0018816	G	T	ST4.03ch01	ACACCACCACCCgCCGCCGGAGAGGGGGCTGTTcTACAGTTCCGGCGAAGTATTTTGACG[T/G]
PotVar0018832	A	G	ST4.03ch01	NNN[A/G]TTTTTGTGCTTTTCTGTGTATATGATTAGGCATTTGAGAAGCATAATGTAGAGAAGGATG
PotVar0018833	C	T	ST4.03ch01	TAAGAAGGAGTTTGATAAGAAGTACGGTCCTACTTGGCATTGCATCGTCGGAAAAAACTT[T/C]
PotVar0018848	T	C	ST4.03ch01	TGGGATGATATGCAATTCATATTCAGAATGATGTGGATCTAGCACTTCATAAAAACCTTG[T/C]
PotVar0018849	T	C	ST4.03ch01	TTCATATTCAGAATGATGTGGATCTAGCACTTCATAAAAACCTTGtCCTGAGTTTCCCCA[T/C]
PotVar0018862	A	C	ST4.03ch01	NNN[A/C]TATGGATGGATCTGATCTTCCTCTATtaGGTGATCTTCTCAAGGTTTATGATAAAGATCA
PotVar0018915	G	A	ST4.03ch01	NNN[A/G]GGTAAAAAGTTAGTTGATAGGAGTGCGTCCATACTAGTAGGAAGGAGTGCTTTGTCTTGT
PotVar0018931	G	A	ST4.03ch01	TGTGACTCATGAAACGAACCACTTTGTCTACTTCTATTTGGATTCAAAAGCTGTACTTCT[A/G]
PotVar0018932	A	C	ST4.03ch01	TTCAAATCTGGGTGAACTTGGTAATAACATTGATGGAGACACTAATGAGAGTTAACTCGG[A/C]
PotVar0018933	A	G	ST4.03ch01	TTTTGCGGTTGTACTATTCAATTGAAAATTCCAAGCTGCAACAATTTGGTGGAAAATTCA[A/G]
PotVar0018965	A	C	ST4.03ch01	ACCGAAaCCATCAAGAACTTTCCTCcTCTCTTCTTCCTTCAACTTGCCCACTTCCCATCC[A/C]
PotVar0018968	T	C	ST4.03ch01	NNN[T/C]ATATTTACAATTACAGATAGTCGATCTCTTTTGCATTATTTAcCATGGATAACGAtACCC
PotVar0018983	C	T	ST4.03ch01	CCTTCTATCTCAaCGCCGCCGTGAACTCCTTCGcCGCCGTAGGGTCCACCATCGACGGAC[T/C]
PotVar0018985	A	C	ST4.03ch01	NNN[A/C]TCCTGGTTCCGGGTTGTCTGAaGCTAACCGGGGTTTGGAACcGGtaGTTCTcAATTCCTT
PotVar0018996	C	T	ST4.03ch01	TGTTTGTtTATCgGAATTCGAGGAGAAtGAAcAGGGTCGGGTTTTACCcAAGTGTAATCA[T/C]
PotVar0019045	C	T	ST4.03ch03	CCCAATAaTTGGGTTATCATATAACAAAGCTAACTTCCTCTTGTCTGGCCTAATTGTCCT[T/C]
PotVar0019052	T	G	ST4.03ch03	NNN[T/G]CCCCTCCATCCTCTCTCTCTTGCAGCATCCATATCTATTTTCTCTTTATCTCCACCATCA
PotVar0019056	G	A	ST4.03ch03	NNN[A/G]AAAATCTAAGGGCTTCATAGTTTGCCAGACACCTAAGCCGCTGAACTGCTGGAGGAGCAT
PotVar0019084	G	A	ST4.03ch03	NNN[A/G]TAGGTGAACTAGCAGATGATGGAGCAGGTCCCTTTTGCTTTTGCTGAAAAGATGAACGGT
PotVar0019161	C	T	ST4.03ch12	NNN[T/C]TGGAAAGCCGAAGGGGCCGTATTCTATCATGAGATAGCGaTGTGCACTTTCTGTTATCAC
PotVar0019164	C	T	ST4.03ch12	NNN[T/C]TTTCATTTCCAtTTTTGAAGaAAATAGAAAAAAtCTTCTATAACCATGAGAGGGTAGAAT
PotVar0019184	G	A	ST4.03ch03	CGGAACATAAACCTCTTTAATTACAGCAGGGCTTGGTAAAGCTATCAAAGCTAGATAATC[A/G]
PotVar0019196	C	T	ST4.03ch03	TCATGGCAAGAGGGcAGgCCCCAGGAATAGGTGGTCTCATATTCTGAAAGGTTCCAGAGA[T/C]
PotVar0019201	A	G	ST4.03ch03	NNN[A/G]CCAATGATACTTTTGTGCACCATGACAACTAAACATAAAGTTCgTAAtACTAACtTCAAT
PotVar0019237	G	A	ST4.03ch03	NNN[A/G]GTGCTAATCGGAAGATcGCAATCGCCGTcGATCTCAGTGACGAAAGcGCTTACGCcGTGA
PotVar0019245	C	A	ST4.03ch03	AGTAGAGAATTACCTCCGTCCAGGTGAcGCCGTCATTCTCCTCCACGTaCGCCCTACATC[A/C]
PotVar0019246	C	T	ST4.03ch03	NNN[T/C]GGAGCTGATTGGGGcGCTaTAGACGTCTCTATTGACACAaCGGATGAGAAgTCGAAGCAG
PotVar0019251	C	T	ST4.03ch03	TGACTTAGCGCAGCCGCTTGTTGATGCCAACATTCCGTTCAAGATTCGTATTGTGAAGGA[T/C]
PotVar0019258	A	G	ST4.03ch03	NNN[A/G]GAAGGAAGGCTTGGGAGTGTCAGTGATTATTGTGTGCGTCATTGTGTTTGCCCTGTTATT
PotVar0019259	T	C	ST4.03ch03	TTATTGTGTGCGTCATTGTGTTTGCCCTGTTATTGTGGTGAGATATCCTGATGATAAAGA[T/C]
PotVar0019269	G	A	ST4.03ch03	NNN[A/G]ATTCCCTTTATCACGATGCATCGGATAAAGCCACAGGTATATCTTAATACTTACAAACTA
PotVar0019272	A	C	ST4.03ch03	NNN[A/C]GATGAGACTGTGAACTGTATTCAACAAATCAAAATGCGGCATTTAGTTAATATGATgCTG
PotVar0019284	G	T	ST4.03ch03	NNN[T/G]GATAATGAGGTAGCCTATAgGAATTTGTTCACCTAGGTCCCCAATGTTTTCAGATGgGGA
PotVar0019286	G	T	ST4.03ch03	ATagGATAATGAGGTAGCCTATAgGAATTTGTTCACCTAGGTCCCCAATGTTTTCAGATG[T/G]
PotVar0019295	C	T	ST4.03ch03	NNN[T/C]AGGGAAATGGATGAGGAGAGTTCATTtCAAATGCAAGTCCAGGGGATTAGAGTTTgACTT
PotVar0019302	T	G	ST4.03ch03	NNN[T/G]TATCATGAACCCTACTGGGGATGGTTgGTGGtAGaAAAGAGGCAACgAAGAGAGAGCAAG
PotVar0019307	G	A	ST4.03ch03	ATCATGAACCCTACTGGGGATGGTTgGTGGtAGaAAAGAGGCAACgAAGAGAGAGCAAGA[A/G]
PotVar0019321	G	T	ST4.03ch03	NNN[T/G]AACAGTTAATTTTGCATACCTGTaGGTTGCTCTACCAAGGTTTTGAAATTTTAATGTAGT
PotVar0019326	G	T	ST4.03ch03	NNN[T/G]TGCTGAATTTGTTATTTCTCTTCATgCATCCTTTATAtCTACTACAAGTGTGnnnnTACA
PotVar0019327	G	A	ST4.03ch03	nTTGTTTnnnTCCAtTGATGATGTAGACTTCCAGgTGCTGAATTTGTTATTTCTCTTCAT[A/G]
PotVar0019336	C	T	ST4.03ch03	CgCTGGTCTGAAATTCATTTAAGTTTAGTGTGATAAtAGGATTCAAGGATAAAGAATTCA[T/C]
PotVar0019343	C	T	ST4.03ch03	cTtGAaCTGGgTGTGATTTTTCAGCATACCACCATGACTCTCaGCATTTATATGGTATGG[T/C]
PotVar0019363	C	T	ST4.03ch03	GAGTATGCATATACtATTATaTGTaGTTCTAACTAgAGGCCCAGGgACCTCTTTGAAAGT[T/C]
PotVar0019456	T	C	ST4.03ch03	NNN[T/C]TCCTGGGAATTTGGGCTTGTTAAGTGAAGCATATGATAGGTGTGGTGAAGTATGTGCAGA
PotVar0019460	A	G	ST4.03ch03	NNN[A/G]TATATGCCTGTTCATGTAATTGATGAAGACAAAATTTGAtCTTTGTTTGGTTATTCAGGA
PotVar0019472	T	C	ST4.03ch03	ATTCAGAGATATGATTGAAGGAATGCGTATGGACTTGAGGAAGTCGAGATACAAAAACTT[T/C]
PotVar0019474	A	C	ST4.03ch03	GAGAGTGTATATAATgCTGCTTTGGCTTTGGGGATCGCAAATCAATTAACCAACATACTC[A/C]
PotVar0019487	C	A	ST4.03ch03	TAGTGAGCAGTAGCATTATCCCATGGAACTAGTTGACATACACACGAGCCGATGCAGACA[A/C]
PotVar0019492	G	A	ST4.03ch03	NNN[A/G]TTATCATCTTTAACACAAGGAGTAGTGCATTGCACATCACATTAACATAAAACCATCATA
PotVar0019493	T	C	ST4.03ch03	CATCTTTAACACAAGGAGTAGTGCATTGCACATCACATTAACATAAAACCATCATAATTT[T/C]
PotVar0019506	G	A	ST4.03ch03	GCATCAATAACAAATGCATTCAACAAACAGCaGAAATGATTAAAcTTTCcCCTATTAACC[A/G]
PotVar0019508	T	G	ST4.03ch03	NNN[T/G]AGAGACcACCTTTCATACCACTTCCTTAGCCGGAGCAGCAGGCTTCTTCAAATCATCATC
PotVar0019512	C	T	ST4.03ch03	NNN[T/C]CCCATCTTCTTAGCACTGCTAACATCATAATCACCATTACCGTCCTCGAAATCATCATCA
PotVar0019521	G	A	ST4.03ch03	CGGCATCATCGACGAAGATCGGCTCTCcAATTCCTCTCCATCTTCCACATGTTCAACAGC[A/G]
PotVar0019553	A	G	ST4.03ch03	TTGGAATTCTGCTGTGGTGGAGGCATATGGGGAGAAGTCTTTGGGTGGATTAAAGGTGGA[A/G]
PotVar0019554	G	A	ST4.03ch03	NNN[A/G]TGGTTACTGGAGAGGTATCAGATTTGGAGGTTTCGGGTTTGTTCTTTGCTATTGGGCATG
PotVar0019557	A	C	ST4.03ch03	NNN[A/C]TTTGCTGCTGGTGATGTGCAAGATAAGAAGTACCGGCAAGCCATCACTGCTGCTGGTTCA
PotVar0019558	G	A	ST4.03ch03	CTGCTGGTGATGTGCAAGATAAGAAGTACCGGCAAGCCATCACTGCTGCTGGTTCAGGTA[A/G]
PotVar0019573	G	A	ST4.03ch03	nnnnGCTTCTCTAtTGGtTGTGTTTGATgAATGTCATAGAGTTGAAATTACAACAGTGCT[A/G]
PotVar0019605	A	G	ST4.03ch03	ctAATGTTAGCAATTTGAcCCTTtATTTTCTGAGCTGGAAGTAAAGCATCAAAATGTTTT[A/G]
PotVar0019609	A	G	ST4.03ch03	NNN[A/G]GTGTACAAGGATTTTAcGGTACACgACCTTGATAgATGCTGAGAATAAGGAGGCgCTTtC
PotVar0019631	C	T	ST4.03ch03	NNN[T/C]GTCAAGTGTCGATACTGACTTCCAGGAGACAtCATAGATGTAATAAAAGAAGcgAGGTTT
PotVar0019680	T	G	ST4.03ch03	aTATCCTCACCCTCATAcCTACCACACTCTCcCAAACCTTTATTgTGTGGCTCAgCAATT[T/G]
PotVar0019697	G	A	ST4.03ch03	NNN[A/G]ATAAATATGATTCTTCACAGTCCTCTGTGCTCCATCTTTTTCACTTGTTTCACCTTTTCA
PotVar0019703	C	T	ST4.03ch03	tGATGATTTTGCACCCTTCTCATCTGTAACTTCTCTCGGAAAAGGGATACGAGCTTCAAA[T/C]
PotVar0019704	C	A	ST4.03ch03	AAAcACATCATTCAGAGGAGACCTGAACCGGACATCAAAACCTAATCTATCAACCCAAAG[A/C]
PotVar0019773	T	C	ST4.03ch03	NNN[T/C]TACAGTTCAACGATGGTCTATATGCtCTTACCCTAAAATTATTTTCTGGATCATGGGTTT
PotVar0019800	G	A	ST4.03ch03	NNN[A/G]TGGAGCAGTGAAGGAAAAAGGGGAGGTGTAAATTGGATAATCCTTATCTGACCTTCAAAG
PotVar0019811	G	A	ST4.03ch03	NNN[A/G]TGATTGAGAAAGAGTACTGGAGTGCCATGAGGGTCAACAGCGAAACGTACACCAATACCT
PotVar0019827	T	C	ST4.03ch03	AGATGAGATGGAATGGTCCCCTTCTCTAATATTCCAGGTGCAGTTTCTCTTCCTGTGTTT[T/C]
PotVar0019854	G	A	ST4.03ch03	NNN[A/G]TATATTGCGATTTTCCAGGAACTTTATGTCAAACTAAACAGAATGGCTGcCATAGCTGCT
PotVar0019861	T	G	ST4.03ch03	NNN[T/G]TCTATTTGGATATGAAGTTTGTCACATGCTTTGCTTCGCAAGGACGCTACTTATCTAGAA
PotVar0019864	T	C	ST4.03ch03	NNN[T/C]TTTACCGAATTCTTATCTGACTGTGAgTAtATTTTGCAATGCATTAAAGGGTCGTTTTGT
PotVar0019891	C	T	ST4.03ch03	TTCCTCTTCCaCATCCTCATCTTCCTCCCCGCTTCCTACCCCTTTACATTTCTCTGAGCT[T/C]
PotVar0019892	T	G	ST4.03ch03	NNN[T/G]TACAAGGTTCTACATCGTCCCACTGGCAGACTtTATGCTTTGAAAGTTATCTATGGTAAC
PotVar0019900	A	C	ST4.03ch03	NNN[A/C]AAGATTGCAGATTTTGGGGTCTCCAGAGTTCTCGCACAAACTATGGATCCTTGCAATTCC
PotVar0019903	T	C	ST4.03ch03	AATCAACACAGATCTGAATCACGGACAGTACGACGGATATGCtGGGGACATATGGAGTCT[T/C]
PotVar0019907	C	T	ST4.03ch03	NNN[T/C]CTTATGTGCGCCATTTGTATGTCGCAGCCTCCTGAGGCACCACCCACTGCTTCCAGGGAG
PotVar0019908	C	T	ST4.03ch03	ACCCACTGCTTCCAGGGAGTTTAGGGAGTTCATTGCCTGCTGTTTGCAGAGGGATCCTGC[T/C]
PotVar0019935	T	G	ST4.03ch03	TTGCATAATGCTGGTAGCATATGCAAGCTACCTATTCTTTCAGCTCAAGATTCAACCAAA[T/G]
PotVar0019945	C	T	ST4.03ch03	TTTCTCTGATATGTATACAGGATGAAGAACACAATTCAGCAGATTCTGAAGAGGAAGAGG[T/C]
PotVar0019947	G	A	ST4.03ch03	NNN[A/G]AGGTGATCTATTTgCCTTCCTCCTTTTCCCTTTCTTTTTCCTTTTCTTTTTCTTTTAcgG
PotVar0019959	G	A	ST4.03ch03	TTTTtTTGTCtAATCCTCATGATGCCTTTTGGTTCCaCTGGAAAGcCCACACTACAAAAA[A/G]
PotVar0019963	G	T	ST4.03ch03	TTATTGGACATGGGAATTGTGAATGGAAGgTAGGGATTCaAATTGTGTGTCCTTCGTCCC[T/G]
PotVar0019966	A	G	ST4.03ch03	NNN[A/G]TCAGAAAATCAATCTATGTAGCACAGATCCACAAGGGGGTAATGTTGAGCATGCACGTGA
PotVar0019968	A	G	ST4.03ch03	NNN[A/G]AATAATTAATGGAACATGACAATaGTTGGATaTAGTATCaTAAATATTGAACAAATaTTA
PotVar0019976	G	T	ST4.03ch03	NNN[T/G]TGCCTGTGTTGTTGGGAGGCAGCCACTTGGTGGGTAATTGAGGTGCGCACAAGCTGGGTG
PotVar0020016	C	T	ST4.03ch03	NNN[T/C]GTTGTCGTTGGTTGGTTTATGGGAAAGCCCATGGACTTGAATTTCCAATTATTCGAGACC
PotVar0020017	G	A	ST4.03ch03	GGGAAAGCCCATGGACTTGAATTTCCAATTATTCGAGACCGCTACACTCTTCATCACAGT[A/G]
PotVar0020037	T	G	ST4.03ch03	CCAAATGATGTTTGGGATGGAGGAATGAAGGGACTTGCTTGTTACAACGATATGTTCAAA[T/G]
PotVar0020063	C	T	ST4.03ch03	AAGCCAAAAAGATGTGATTGAATTGTCCTTGAATATCACTGTCAAGGCCGTTCGACGCAA[T/C]
PotVar0020074	C	T	ST4.03ch03	GAAAACTCTAATAAGTTCCGCAATTACAAACCAGGAAACTTGCCTCGACGGTTTCTCTCA[T/C]
PotVar0020079	G	A	ST4.03ch03	AATGTGCAGCAATGCTTTAGCTATGATCTGTAACATGACCAATACCGACATTGCAAATGA[A/G]
PotVar0020083	G	A	ST4.03ch03	NNN[A/G]TGGTTGTCCGCCGGCGACAGGAGaTTGTTGCAGTCGTCGACGGTGACGCCGGATGTGGTT
PotVar0020096	C	T	ST4.03ch03	GTCTGATTTGTCcGCATTTTATAaATGTGACATaTTAGCTTATCAGGACACCCTCTATGT[T/C]
PotVar0020108	C	T	ST4.03ch03	NNN[T/C]AACCAGAACACTGGTATTGTTATCCAGAAATGTAGAATTGGTGCAACGTCTGATtTGAGA
PotVar0020111	G	A	ST4.03ch03	CCCTACgTATCTAGGAAGGCCGTGGAAAGAGTATTCGAGGACTGTGATCATGCAATCGTC[A/G]
PotVar0020124	T	C	ST4.03ch03	NNN[T/C]CCACGAATTGGAGTATTGGAATTGTGTTTTATcAACTTCTATTCGTGTTGAcGAATTTCA
PotVar0020134	C	T	ST4.03ch03	CTCTTggCTATCTTAATCTTGaGCAGCGATGCcGCTGTTCAAGATTTCTGCGTGGCAGAC[T/C]
PotVar0020137	C	T	ST4.03ch03	NNN[T/C]GAATCACCTTCTGGCTATTCTTGCAAAAGTGTTACAAATGTAACAGTTGACGATTTCGTG
PotVar0020171	A	G	ST4.03ch03	NNN[A/G]ACCAACTACTGTATTGGCAGCGGCAGGaAGAGGGCTTACACCTCgATCATACATtCGCTG
PotVar0020194	G	A	ST4.03ch03	NNN[A/G]GCAAAGCCATATTCAGCTTGCAAGTGCATCTCTTTTGTTCGGATCTGAACTTCAAGAGGC
PotVar0020195	G	A	ST4.03ch03	GCAAAGCCATATTCAGCTTGCAAGTGCATCTCTTTTGTTCGGATCTGAACTTCAAGAGGC[A/G]
PotVar0020213	T	C	ST4.03ch03	tACTCATATTGATACACTATTTGGAACACCTCTACATGTTACTCCAGGGCCTGAACTTGG[T/C]
PotVar0020216	C	T	ST4.03ch03	NNN[T/C]GGCATTTCTTTCATCTATCTCCTTCTCAATTCTCCCTATTTCCGCGGAAAATTTGTAGAA
PotVar0020217	G	A	ST4.03ch03	CTCAATTCTCCCTATTTCCGCGGAAAATTTGTAGAACGCTTCAACAATCTCTGCATCTCC[A/G]
PotVar0020222	T	C	ST4.03ch03	TGTcGATAATGTGTCAACCACGGCCATgAACTTTGTTGCTTGTAACAAACTTGGTAAAGC[T/C]
PotVar0020225	C	T	ST4.03ch03	NNN[T/C]GCGTACTCGGGATCGTTCTCGTCAGGGATTAATCgACGCATGAGTGGTGGCCGGTTTGGG
PotVar0020227	G	A	ST4.03ch03	ATCGTTCTCGTCAGGGATTAATCgACGCATGAGTGGTGGCCGGTTTGGGACGTAGCCACC[A/G]
PotVar0020229	G	A	ST4.03ch03	NNN[A/G]TGTTGCGCTGAAGCCAGCCAGATGAGGGTGGTGAGGATGGAAATGAGGTCCTCTGGAGcA
PotVar0020241	C	T	ST4.03ch03	NNN[T/C]CTCGATTGCGCCCCATATCATAAGCCCATCTGCAGCATAAGGATAGTCCTCAATTAGAAG
PotVar0020249	G	A	ST4.03ch03	NNN[A/G]AGGTCAGCTGGAAGGCCTTCTAAATCGAAGCGCCAATTCTTGTAGGCAGCAGCACTGATC
PotVar0020255	G	A	ST4.03ch03	NNN[A/G]TTAATTTCTAGAGTGTATCTCATATGTGGATCCAAAAGCTTATAAATcGGATGCATCGCG
PotVar0020267	A	C	ST4.03ch03	NNN[A/C]GTTTGGGGGAGGCTAAGTTCAATGGCAATGGGcTTAAGgGTGCCAACATCAGACAAGAAA
PotVar0020268	C	T	ST4.03ch03	AACACGTTTGGATCGcGAACTTGGACCaGTTTGGGGGAGGCTAAGTTCAATGGCAATGGG[T/C]
PotVar0020290	C	T	ST4.03ch03	NNN[T/C]TTGTCGAGCAAATTCATCATCTCGTAACCAGGCAAATTTGTCCTCTGCAATGTACacAAT
PotVar0020306	C	T	ST4.03ch03	GGAAGTTGAGAATGTATTCATTTTAGACTCCTCAAATTGTTCATCTCTCGGAACATACGT[T/C]
PotVar0020324	A	G	ST4.03ch03	NNN[A/G]TGATTTGAGTCCTGCTGGTGTTTCATCCGGTAGATATGGCTGCAAAAATAATgTATATTA
PotVar0020343	A	G	ST4.03ch03	TCTTGCTGGTGCTTGTTCGTCACTGTGATCGCGCCTGGATTTCCGAAATTCGAGTCCACA[A/G]
PotVar0020360	T	C	ST4.03ch03	NNN[T/C]TCCTCCTTCCTTGAAACTGCTGGTTGAACCAAAGATGaTTTTCTTTGTGATAATTATTGG
PotVar0020402	C	A	ST4.03ch03	NNN[A/C]GGAGTGAGAAAGATACCAACCTTTGTATCCTTGGGTTGGTTATGGTCCTCACTCaAtGTA
PotVar0020403	A	C	ST4.03ch03	GATCTcGGAGTGAGAAAGATACCAACCTTTGTATCCTTGGGTTGGTTATGGTCCTCACTC[A/C]
PotVar0020407	G	A	ST4.03ch03	AGAGTAACTATATGCATTATCTTTCCAGGAGGAAAGAATCTGTGCACCTCCTTTGTGTTT[A/G]
PotVar0020411	C	T	ST4.03ch03	NNN[T/C]CTAATCTCCTTCGCGACATCAGTTTCCCCTTCAGACTGATCATACAGTTCATGCTCTAGT
PotVar0020412	C	T	ST4.03ch03	CGCGACATCAGTTTCCCCTTCAGACTGATCATACAGTTCATGCTCTAGTTGTTGCCACAT[T/C]
PotVar0020413	C	T	ST4.03ch03	TCAACTTCTGTCATTCGGTCTTCAGGTCCATGTTCACTATCATCAAGATCGGGATCCAGG[T/C]
PotVar0020423	C	T	ST4.03ch03	NNN[T/C]CGTTCTTCAGAATTAACCTGAATAGCTGTgGATCGACGTCTTGGACCCATGCATGACCAT
PotVar0020426	C	T	ST4.03ch03	CATGGCAGGTCGTGACAATGCTGCCTGGGCCATACTTTGCGCTCTCTTCATGACAACCTA[T/C]
PotVar0020451	G	A	ST4.03ch03	NNN[A/G]GAAAGCACCAATTTGCACATAAAGCAaCCACAGAAATTCTGTTAaGTAGATCCAGAAGTT
PotVar0020457	C	T	ST4.03ch03	AATTCACACCCCGATTCAGCTAATTCCCATGTCATACAGGCAGCTGCAAAGGATATTTCG[T/C]
PotVar0020465	C	T	ST4.03ch03	NNN[T/C]ACCTGGAGCAAATGCTACACAGGTAGCTGTTGACAGTTCCTTCTGCTCACGAAGtACATA
PotVar0020474	G	A	ST4.03ch03	AAAcCAGAGAGAaACCTCCAACCCCAAGATAAAAACAGAAAAAGGAAGCAACCATGAAAG[A/G]
PotVar0020480	C	A	ST4.03ch03	NNN[A/C]ACAACTGCACCAGTAGCAGCTGTCAAAGTATCTTTAATACTATGAGTTCCACGTATTACA
PotVar0020482	C	T	ST4.03ch03	AAGTAGgCTTATTAGCTGTGTTTTGCTTTAGGCCTTTTTCCTTTTTACTGAGGTTCATAC[T/C]
PotVar0020485	G	A	ST4.03ch03	gTTTtTTTTCAGGTTTGGGCAGCCTATTAAAGTTAACTGGGCATATGCCAGTGGACAGAG[A/G]
PotVar0020491	T	C	ST4.03ch03	NNN[T/C]TTTTGTTTGTAGGTCACTTCAATGTATTTGTTGGAGATCTGAGCCCAGAAGTTACTGATG
PotVar0020505	A	G	ST4.03ch03	CCTTGCATCACAGATGTTCCTCTCCCAGAAGCTGATTGCTTGTGTTATGATGTCAGGGAA[A/G]
PotVar0020507	C	T	ST4.03ch03	NNN[T/C]GTGGAATTAACTAATGGATCATCAGGTGTGTACAGTTTTCGAATGACAAGTCCTTAAATT
PotVar0020543	T	C	ST4.03ch03	NNN[T/C]AAATTGAAATGAATgGAGTAATTGATaTaGTACAACCTTcAGGGTGTGCAAATTTATGCA
PotVar0020547	C	T	ST4.03ch03	NNN[T/C]AGGGTGTGCAAATTTATGCATCATAGTTGGGGCAATCATAATaGGAGCTGATGTCTTGTG
PotVar0020552	T	C	ST4.03ch03	NNN[T/C]TAGTTAATAGTGATAGATATCTGTCCATGGcCAATTCAAGAGCAAGAAATTACAAACTTA
PotVar0020566	C	A	ST4.03ch03	CTTCTTGCTCTTGATTAGGCAATAGAGATCACAGCACTAACCTTTCAGAAACTCAGTATC[A/C]
PotVar0020574	G	T	ST4.03ch03	NNN[T/G]CATCAATTGGCACATCCTGAAGGTTtGGATaAAATCAATTAGTAAAAACTaGTcTGTTAG
PotVar0020585	G	A	ST4.03ch03	NNN[A/G]TAGTTCTTACTCcAAAAAGCTGTTGTATTTATGcCAGGAGAAGTTGCAaCAGCTAGAGGT
PotVar0020587	C	T	ST4.03ch03	NNN[T/C]CAGGAGAAGTTGCAaCAGCTAGAGGTGCTGCAGCATGTAATGTTATaATGGTAATAGTTT
PotVar0020624	C	T	ST4.03ch03	NNN[T/C]GAACCTTCAGGATGTGCCAATTGATGCGCaGcAGAaGGGGCAAgTATAATTGGAGCTGAT
PotVar0020636	T	C	ST4.03ch03	NNN[T/C]TTGGAAGAACTTTCCTAGCAAgCTCTTGAAATTCATtcACATTAACTGGTTCaCCCgCCA
PotVar0020649	C	T	ST4.03ch03	CAACCATGTCAATGATACCAAGAGGAGGGGACACGATCTGGGGCGGTCTTGACTGGTCAC[T/C]
PotVar0020650	C	T	ST4.03ch03	GGGCGGTCTTGACTGGTCACcCGAGGAAGGCTATTCTCCTTGCAAAAGTAAGTCCAGAGA[T/C]
PotVar0020651	G	A	ST4.03ch03	CTATTCTCCTTGCAAAAGTAAGTCCAGAGAcGATGCTGCTCAGAATTCAGGACATCACGA[A/G]
PotVar0020656	A	G	ST4.03ch03	NNN[A/G]CAGAGGCTCATCCATCAGATCTTAAGAGGATTGACTTTAGGGTAATCCAAAaCCAAATTC
PotVar0020667	T	C	ST4.03ch03	NNN[T/C]TGCATGTTTAAGAGCCAATGTGATGTGCTTGGTGTGATGTCAGTGTAAAATAATGGAAAT
PotVar0020694	C	A	ST4.03ch03	AAAGTGTTTCTTTACTTGCAAATTATaCTaCAAGCTTGTCACTTGTtGTTTTCTTTTTTC[A/C]
PotVar0020715	A	G	ST4.03ch03	NNN[A/G]TCAAGTAATCTGAAGCAGATCTGGAGAACCATTCCCATATGCATCTTTTGGAcTAATGGA
PotVar0020716	C	T	ST4.03ch03	TGCATCAaTCAAGTAATCTGAAGCAGATCTGGAGAACCATTCCCATATGCATCTTTTGGA[T/C]
PotVar0020739	G	A	ST4.03ch03	GTCTCAGTGtCCTTcTATGATATGGGTGCCTTTTCTTCCTATTTATGCAAATTTGTAACA[A/G]
PotVar0020758	C	T	ST4.03ch03	NNN[T/C]GAGTACCAAGACATGGGTGTTAGTGGTACTAAAGCAGTGGAAGAGTACAAGGTTTATACA
PotVar0020782	A	C	ST4.03ch03	AAATGCTCCTGAcATGGAGATCTATTCAATGTATGGAGTTGGCATTGAAACTGAAAGAGC[A/C]
PotVar0020783	A	G	ST4.03ch03	AATGTATGGAGTTGGCATTGAAACTGAAAGAGCaTATGTTTACAAGCGGATACCTACAGC[A/G]
PotVar0020788	T	C	ST4.03ch03	NNN[T/C]GCCGGATTCATGTGTGCAAAAGGATGGCGAGGAAGAACTAGATTTAATCCCTCTGGTATC
PotVar0020792	C	T	ST4.03ch03	TCAGTATTGGCGATCCTTGTTTGATTCTCGTGTCGGTAAGACTACTTGGCCTTATGGGTC[T/C]
PotVar0020797	G	A	ST4.03ch03	GCGgAAAATGCATAAACCGGTTGTCGGTGTGGGGTGTGCTTCTACTGGAGACACATCTGC[A/G]
PotVar0020802	A	G	ST4.03ch03	TTTTGATGGTTGTATGCAGTTGATTCGTGAAGTTACTGCTGAGTTGCCTATTTACTTGGC[A/G]
PotVar0020803	T	C	ST4.03ch03	NNN[T/C]GAGATTTTGCAGCAGTTTGATTGGGAAGTTCCGGAGTGGGTGATAGTTCCTGGTGGGAAC
PotVar0020804	T	C	ST4.03ch03	TCCGGAGTGGGTGATAGTTCCTGGTGGGAACTTGGGCAACATATATGCATTTTATAAAGG[T/C]
PotVar0020808	G	A	ST4.03ch03	CTTGCATTACAAATCTGGTTGGAAAGACTTCAAACCTGTGAAGGCAAACACAACATTTGC[A/G]
PotVar0020829	A	G	ST4.03ch03	NNN[A/G]CAGTCTGCTTATTTTTGGCATTGCTTTGGTgCATCACAATGGAAACTGCCTTAATTcGAC
PotVar0020831	C	A	ST4.03ch03	GTAaCAGTCTGCTTATTTTTGGCATTGCTTTGGTgCATCACAATGGAAACTGCCTTAATT[A/C]
PotVar0020850	C	T	ST4.03ch03	NNN[T/C]CGGCAAGATCAAACTCTAGAAGAATACAAATTCCAGGTATAAATTTGTTGCaATcATTGA
PotVar0020851	A	C	ST4.03ch03	ACATTGAAcCGGCAAGATCAAACTCTAGAAGAATACAAATTCCAGGTATAAATTTGTTGC[A/C]
PotVar0020867	T	C	ST4.03ch03	NNN[T/C]TCAATGAAGATGCCGAAGGAGGCACATCAAGCAATGAAGGTACtAGCTTTGATCTTTGCT
PotVar0020879	A	G	ST4.03ch03	NNN[A/G]AAGTGTTAGTACTATTTGCTTATTCAGGTGATATTgATTCTGATGATGCTTCCGAGCCCG
PotVar0020884	C	A	ST4.03ch03	ATGATTCTTCAgAAGAGAAACGGTCAAGCATTTTGATAAACTAAATTTTACTTATAAAGA[A/C]
PotVar0020895	C	T	ST4.03ch03	TCTATCaGTAGCATGTgTTGTATGCTGGACATAGGGACTGCAAGCAGATTAgGTGAAGCT[T/C]
PotVar0020924	G	A	ST4.03ch03	NNN[A/G]ATTTGATGTTATAGGAACAAAACGAGAAGACAacAGATGGAGCACAACCATGTTCCACTC
PotVar0020948	T	C	ST4.03ch03	NNN[T/C]GTTAGTGCTAGCTACAgATGGAAATATTATAAGTTGCTAAGGCTACCTAAAACTGACTGT
PotVar0020971	G	A	ST4.03ch03	NNN[A/G]TATGTAGTTTTTGTTTCTATAGGGCGTTGAGCAAGCAACTAAaGCACTGAaTGAACTTCA
PotVar0020972	A	G	ST4.03ch03	ATaTTTCTATCAGTTATgTATGTAGTTTTTGTTTCTATAGGGCGTTGAGCAAGCAACTAA[A/G]
PotVar0020973	A	C	ST4.03ch03	NNN[A/C]TGAACTTCAAGGAAGCACTCTACCATCTTCTGATCGGGGTGGCATGCACATAGAGTnnnn
PotVar0021019	A	G	ST4.03ch03	NNN[A/G]GAAGTTTCATAGAATCTTCTGTTTACAATGTGTTAAGGATTCTTAATATTGGCTTATccT
PotVar0021026	G	A	ST4.03ch03	NNN[A/G]TTGTTTCCCTATAGTTAAACgTcTCAACATAAAGTTGcCTTCCTGTGGTAGATAATATTT
PotVar0021031	G	A	ST4.03ch03	NNN[A/G]ATGGCATTCTCAAGTAcGTTATGTgAATGGCAcGTGAGACCATGaTTTAGTACTTAGTCT
PotVar0021067	C	T	ST4.03ch03	NNN[T/C]GACATGTTTCCACACACACCTCATATTGAATGTGTTTGCTCGCTTGAGCTTCgGTGATAA
PotVar0021068	G	T	ST4.03ch03	AACCAGTcGACATGTTTCCACACACACCTCATATTGAATGTGTTTGCTCGCTTGAGCTTC[T/G]
PotVar0021082	GC	TA	ST4.03ch03	GATTTAGAAAGTGGAAGaATAGAAATGAAAgTCATGAaGCGATtGgTTGTTCAATTGATT[T/G]N
PotVar0021083	C	T	ST4.03ch03	NNN[T/C]GATTAAATTTAGGATTAACAAAGATCCATTTTAGCTGAATATTCTTGTAAAAgAAACTTA
PotVar0021098	C	T	ST4.03ch03	NNN[T/C]TGGAAATTGTTCTCCTCCATACCAAACACACCCAGATCTTTGCCAGTAGGGCCTTGGGAT
PotVar0021118	C	T	ST4.03ch03	CACACGACGAGGTGGGTTGAAAGATTTCCTGGAGTGAAGAACAGCCAAATTATCAATCAG[T/C]
PotVar0021131	G	A	ST4.03ch03	CATTAACCTTCATCCTAGTGAAGAAAATGTATTACAAACAACTGGGGCAATTATACTCCC[A/G]
PotVar0021132	C	A	ST4.03ch03	AGTACACCGTCTGCCTTGTCTACATTTTTCTACCACTGCAGTTACCAGAGTCTTATGTTT[A/C]
PotVar0021136	G	T	ST4.03ch03	NNN[T/G]GTACAGTATGACTGCTTTAAGcATTGcACCATTTGAACAACCAAAGCCCTAAGGTCATGA
PotVar0021166	T	C	ST4.03ch03	NNN[T/C]ATAGATTAAGCCATGCTCTTCCAATCGCTCAACAAAcTCAGGATACTTATtCTTCATCTT
PotVar0021171	C	T	ST4.03ch03	NNN[T/C]TCTCCCCCACTTCCAGGTTCCACATCACAAAAGAAAAACAATTTTGATGGATACTCgGGA
PotVar0021180	T	C	ST4.03ch03	NNN[T/C]GGGGATTCATTAGCAGTGAAGACACGaCCAACAACACTAGTACGAGGAGCAGCaCCGCCG
PotVar0021182	A	G	ST4.03ch03	ATCAGGtGGGGATTCATTAGCAGTGAAGACACGaCCAACAACACTAGTACGAGGAGCAGC[A/G]
PotVar0021183	G	A	ST4.03ch03	NNN[A/G]TTAAAGTCTGATGCTGAGTTCACCGGAAATCCCCTAAAAAGAAtAGCCCCAGATTGATGG
PotVar0021186	G	A	ST4.03ch03	AAAAGAAtAGCCCCAGATTGATGGAGAAGAGAcCCAATCCATGTTTTTTGTTCTTTGATT[A/G]
PotVar0021187	A	G	ST4.03ch03	TTTTTTGTTCTTTGATTgTCTGAGGAAGTTGGGATTTAGGTTGATTAGAGTTGGGAGTTA[A/G]
PotVar0021206	A	G	ST4.03ch03	NNN[A/G]TTTGTGGTTAaCTATTTTCCTGGATGATATgTTCTTATATATATGTTGCAAGTTATTTGC
PotVar0021209	C	T	ST4.03ch03	NNN[T/C]TTTTCCTTCTCCAAAGCATATGGGATGATGGGATGGCGAGTTGGATATGTAAGTGATTCT
PotVar0021215	G	A	ST4.03ch03	TTAAAAGATGATTTTTCTATGTTTTCCCCAACTGCATCTTCTTGCCTCATAAACTCCCTC[A/G]
PotVar0021251	G	A	ST4.03ch03	NNN[A/G]GGAGAAGGTGCCATTTACCTGTGGGCAAAGCTGCCAGATAAATACATGGACGACTTCAAA
PotVar0021252	T	C	ST4.03ch03	ATTTACCTGTGGGCAAAGCTGCCAGATAAATACATGGACGACTTCAAAGTAGTTCACTGG[T/C]
PotVar0021254	C	T	ST4.03ch03	NNN[T/C]GGTTGTCCAGGTTATGTTAGGATCGCCTTTGGAGGATTGATTGAGAAGGACTGTCgAGTA
PotVar0021255	G	A	ST4.03ch03	CCAGcGGTTGTCCAGGTTATGTTAGGATCGCCTTTGGAGGATTGATTGAGAAGGACTGTC[A/G]
PotVar0021288	T	G	ST4.03ch03	TGaGTCCTCGTGTGTGTTCCTGATATTGTTGACTGATTATGTACTTACTTTAGTGATGCT[T/G]
PotVar0021329	G	A	ST4.03ch05	NNN[A/G]ATGTCCTTAGTGTTCgGACACAAACTACTTTATTCATTTATTTTGGTGGCTTTGATACTC
PotVar0021338	T	C	ST4.03ch03	ATGAGGACATgGCAgTTGAGTTTGGTGTAAAATGGTGTGATcGACATGGGTATACTAATT[T/C]
PotVar0021374	T	C	ST4.03ch03	NNN[T/C]CAGTGTTGTATTgAGGTCAgTTCTAGCCCCCtGCTACTCTTCTTTTTTTTGCTAATACAA
PotVar0021378	T	C	ST4.03ch03	AGTTACGGGTTCGGTCGAAAATTCATTAAATATGTAACAAATTATTGATTTAGAACCCCA[T/C]
PotVar0021405	C	T	ST4.03ch03	NNN[T/C]ATTGAGAATTCCCCAACAGCTATGTCCAGTtGCCACATAACAGCcTTTTATACCAGGAAC
PotVar0021417	A	G	ST4.03ch03	AGcAGCcACTCTCTTAAGCGCGTTTATTGATTCAgGAACTGGAGTTATCTGCTCTGGATC[A/G]
PotVar0021435	A	G	ST4.03ch03	NNN[A/G]GTACCTGTTGGACGAGGATATACTTCcGGgTCCATGGGCTTTCCACCTTGGgCCGnATAA
PotVar0021436	C	T	ST4.03ch03	TGACAAGTGCgTATTGAATccGTAAAAATGGATaGTACCTGTTGGACGAGGATATACTTC[T/C]
PotVar0021445	C	T	ST4.03ch03	CAGTACAATACTATGGGCTTTAATTCCATAAACCCTGAAAAGCGAGCCCAAAACAGAAAA[T/C]
PotVar0021446	T	G	ST4.03ch03	NNN[T/G]CTTACTCCAAGGCCCAAGTGCCAACACAACTGCTTCAGCACCAATCTCCCTCCCaTCTTC
PotVar0021454	G	A	ST4.03ch03	NNN[A/G]CTTTACCAATCACAAGCTCAACTCCATAATCCTCCATaGCTTTCGACAGTAGCGTTTTCG
PotVar0021457	C	T	ST4.03ch03	TTGATCCAATTGTTCGTGGGCTTTTAGCTGGGCCATCaACCCAAGACGGAATCGGCCCAG[T/C]
PotVar0021463	C	T	ST4.03ch03	nnnnnnnnnATGATGATGATTCGGTGACgGAGACACTTAGAGTAGTgAGTGGACGATAAC[T/C]
PotVar0021465	G	A	ST4.03ch03	TAGAGTAGTgAGTGGACGATAACcgTATGATTCTGATCCATTAAGCTCTTGAGCGAGTGA[A/G]
PotVar0021474	A	G	ST4.03ch03	gACGGGACCGCCgTCgCACCAATCTAGAGCGAGgAAACCACCGGCTTTACCGGAGGCGGC[A/G]
PotVar0021479	G	A	ST4.03ch03	CCGATTACTCCGCCGCCGCAGACTGCTACCTTTTTCgGTTGTGGATTGGTGTCCATTGAC[A/G]
PotVar0021482	G	A	ST4.03ch03	gGTTGTGGATTGGTGTCCATTGACgGtGACaATGAGGAACGTATTAGGAAGAATGACGGG[A/G]
PotVar0021488	G	A	ST4.03ch03	NNN[A/G]AAATGGAAGTACAGGGGTTAACAACATTTCTTTAATTTAGAAtTAAGGGACTTgGAAACT
PotVar0021602	C	T	ST4.03ch11	NNN[T/C]ATGGGATTAATGATTTGATAATCAACTTTTATACagTAGGCCTTTGGAAGACATGGACTC
PotVar0021627	A	C	ST4.03ch11	ATTcTgACCAaACACATAGTGCTcTGTAGACTAGTGTCTTCGATCACTTGCTTGATGATA[A/C]
PotVar0021630	G	A	ST4.03ch11	NNN[A/G]TTAATAAGGCcTCTTCATcTGtTGTTgTtGCAACCTTCTCCAATACCACCTCTCAAAATG
PotVar0021631	C	A	ST4.03ch11	TcTGTAGACTAGTGTCTTCGATCACTTGCTTGATGATAaTATGTTACaTgTTAATAAGGC[A/C]
PotVar0021636	C	T	ST4.03ch11	gTtGCAACCTTCTCCAATACCACCTCTCAAAATGGGAAAGGAGCTATTGGAGGAGGGAAG[T/C]
PotVar0021696	C	T	ST4.03ch11	AATTAGTGTATAGTTTCTTGCATCTGGAAAATATAATTACTTTACCGTTACAATGTGAAA[T/C]
PotVar0021699	G	A	ST4.03ch11	TGCTGAAAAGGGTTATTGATATGGTAGGAGTTTTTGTCTTCTTCTCTAGCCATTTTTCCT[A/G]
PotVar0021711	C	T	ST4.03ch11	ATAATCACGTTCATCTCATCATGACAGGCAAGATGTACCCTCTGCAATGCTGAAATTGAG[T/C]
PotVar0021735	G	T	ST4.03ch11	NNN[T/G]GGCAAACCACAAATTTCTTGCTTCATTGACCTATAAcTGTTTGAAATTTGAAATGATcTT
PotVar0021746	C	T	ST4.03ch11	NNN[T/C]GCCTGTGCATCTATAGAAAAGAATTCACCAAATTACAGTAATGCGAATGcGGAACTGTGC
PotVar0021747	C	T	ST4.03ch11	GACgTATTTGcGCCTGTGCATCTATAGAAAAGAATTCACCAAATTACAGTAATGCGAATG[T/C]
PotVar0021775	T	C	ST4.03ch11	NNN[T/C]TAGATTAATAAATATGATAGACAcTaTGGACATTCTTGACTTTTGCAACTTGTTTTCTGT
PotVar0021782	C	A	ST4.03ch11	NNN[A/C]TGAAATATTCAAGCAACAATTGAAGAAATGTGATTCTTGTGTTCAGTTATCCTCTAAAAA
PotVar0021790	A	C	ST4.03ch11	TTtAATTATGACGTaTGTCAATTGCTAGTGATGATGTAGTTCCTGCaAATTCTCTCATTC[A/C]
PotVar0021896	G	A	ST4.03ch11	AAGCAAGCTATCAAAACTCTTCTTGAAAGAATCCACACCCTCCAATTCAAGTTGAGACCC[A/G]
PotVar0021898	A	G	ST4.03ch11	NNN[A/G]CTGTAGATACCTTCTGCTTCAGATAAGTTTGCGTCAATCGTCCTTGCAACAGAACCGTGA
PotVar0021920	C	T	ST4.03ch11	NNN[T/C]TGATACAAAAATCTATGACCAAACgCTAGcTAAAtAgTGGCtTCAAAAAAGGTtaTTCGT
PotVar0021930	C	A	ST4.03ch11	CCCAAGTAATATTTAATTAGAGGCAAATTCAAGAAAAGTGATTGTATGTCTTCTAAAGGG[A/C]
PotVar0021937	A	G	ST4.03ch11	NNN[A/G]TCCACATATAAAGTGTCGGGATACGCtGGGTTCTTAACACTAGTTGAGGCCCACAATAGC
PotVar0021938	T	C	ST4.03ch11	NNN[T/C]GGGTTCTTAACACTAGTTGAGGCCCACAATAGCCTCTGCTTCTTGGCACCTTTCTTTACC
PotVar0021940	C	T	ST4.03ch11	TGGCACCTTTCTTTACCAAAGCCTCCCATCTtGGACCAGAAAATTTCTTCTGGTAAAGAT[T/C]
PotVar0021953	C	T	ST4.03ch11	GGCCATcaAGGTAAGCATCAATGACTGCTTCATATCTTGAAAGAGAAAAGATAAGCTGTG[T/C]
PotVar0021972	A	G	ST4.03ch11	TATTCCAAGTGAAATGACTTCCTTGATGGAAGGAATGCATGGAGCAGTAGCAGGAATTTT[A/G]
PotVar0021975	T	C	ST4.03ch11	NNN[T/C]GTCTCAAAGAGTTTGCATGCATCTTGGATGTCCTTTACCACAAGTTCCCAATAcACACTG
PotVar0021976	C	T	ST4.03ch11	GTAGATtGTCTCAAAGAGTTTGCATGCATCTTGGATGTCCTTTACCACAAGTTCCCAATA[T/C]
PotVar0021994	C	T	ST4.03ch11	CCTTTGTATGGACATTTGACCAAACAGAAACAGTTATCATACTTTCCCAAGACCAACTCT[T/C]
PotVar0022011	A	G	ST4.03ch11	NNN[A/G]CAAAGATTGTCATACCATGGGCTCTGTCCTTGCGTCTCATAGAGATGATGGAGAGTAGTT
PotVar0022012	A	G	ST4.03ch11	CTGTCCTTGCGTCTCATAGAGATGATGGAGAGTAGTTCTCTTCACTGAGCTTCCATTTCC[A/G]
PotVar0022019	G	T	ST4.03ch11	ATCCATGATGGTTTCAAATCAAATGCGGCAATTTCTGTTCGTTTTTTCAATTAGGAAAAA[T/G]
PotVar0022022	T	C	ST4.03ch11	NNN[T/C]GGATCAAGGATTTCAGCTGAGATTTGAATCCCTTATTCTGGATCCAGCACTAGAGTCTAG
PotVar0022023	C	A	ST4.03ch11	GCTGAGATTTGAATCCCTTATTCTGGATCCAGCACTAGAGTCTAGAGCTAATCTAATTAA[A/C]
PotVar0022029	G	A	ST4.03ch11	NNN[A/G]CTAGTGCGAAGATGAACAACAAACTTAGGTGTTGATGAAGATCTGCTACCATACGAAGTT
PotVar0022075	C	A	ST4.03ch11	ATGATGTCcTAAgTTGTCAgACATTGACTACTTTATTCTTTTATTTTGGTGTATTTGATA[A/C]
PotVar0022083	C	A	ST4.03ch07	NNN[A/C]CGTAACATATTgCAAGGGAAACCgATtACGGTTTATCGGGGCAAGAATCGGGTTGATTTA
PotVar0022107	G	A	ST4.03ch07	NNN[A/G]TAAACTTCACCATCATCAGAAAGTTCATCAAAAGCTCTAACATCAAGCTGGTAGCGGAGA
PotVar0022108	T	C	ST4.03ch07	ATCAAGCTGGTAGCGGAGAATTCCTCCAATGCCACCAAAACCACGGCAAAACTGAGATCC[T/C]
PotVar0022114	A	C	ST4.03ch07	NNN[A/C]ACATACCTATTAATGTCCAGATTTTCCCACACAATAAGGGTCTCAATAGCACCCATTTCC
PotVar0022115	C	T	ST4.03ch07	AAGGGTCTCAATAGCACCCATTTCCAGAACTTTCAAGGTATCATCAATCCCAAAAACATA[T/C]
PotVar0022123	G	A	ST4.03ch07	gACCTCAGCAGACAGCTCAATTGCTTGGTTGAAACCATTTTCCCCTCCATAAGAAACATC[A/G]
PotVar0022129	GA	AG	ST4.03ch07	gATCAAACATaTCAGACTGgCTAAGCTCaGTCTTAAAGTCAGCTGATCCAGCTAGTATCA[A/G]N
PotVar0022139	T	G	ST4.03ch07	NNN[T/G]CCATGTTTTTTGGGCAGATCAACACTAAACTTGTGAAGGACCTCCCTGGTATTGCCACTC
PotVar0022140	G	A	ST4.03ch07	GAAGGGCTCAAAATCAATTGTAACCTTCTTCTCTTTCCCATCTTCAGTTATGATTGTTCC[A/G]
PotVar0022225	C	T	ST4.03ch07	NNN[T/C]TTCACTATTCTCCACAGTTCTAAACtTTTCCccTCGAAAATCAACAGGTTTTACTTgCCG
PotVar0022229	G	A	ST4.03ch07	CAAcTTCACTATTCTCCACAGTTCTAAACtTTTCCccTCGAAAATCAACAGGTTTTACTT[A/G]
PotVar0022244	G	A	ST4.03ch07	NNN[A/G]TAGAGTGCCATAAAGGGTATAAAATGAAGACCCACAAAGTAAAGATTtTATTTTTATCAC
PotVar0022245	T	C	ST4.03ch07	AAGACATTGAcTgTAGAGTGCCATAAAGGGTATAAAATGAAGACCCACAAAGTAAAGATT[T/C]
PotVar0022249	T	C	ST4.03ch07	CAAAGTAAAGATTtTATTTTTATCACTGgTTTTGCTGTTTgTGTGTgTTTGAGTTTTGGT[T/C]
PotVar0022264	G	T	ST4.03ch07	NNN[T/G]TGTGTTTGAGTTAGGTTTGTTGTGgAGGTTTTATGTGGGAATTGTGATTAGGGTGTTAGG
PotVar0022266	C	T	ST4.03ch07	TGTTGTGgAGGTTTTATGTGGGAATTGTGATTAGGGTGTTAGGATGTGTGCCAAAGGGTA[T/C]
PotVar0022288	A	G	ST4.03ch07	NNN[A/G]AAGTGTTTGAAcGTGTCCCAAAGGAGACAGAATGAAGAATAGGGGTGTGCAtcaGTAGGT
PotVar0022289	C	T	ST4.03ch07	NNN[T/C]GTGTCCCAAAGGAGACAGAATGAAGAATAGGGGTGTGCAtcaGTAGGTTcGGTTTTATGT
PotVar0022306	G	A	ST4.03ch07	NNN[A/G]ACTTGTAAAGGGgATTTAGATGCTCgGcCgCtCTCTTTTTCTATGTCTTTtgCCTaAACT
PotVar0022336	T	C	ST4.03ch07	TGGTAGTGGGAAGATAATGAGGAGGAGAGCTGGGAAGCAGCATTTGCTTAGGAAGAAGAA[T/C]
PotVar0022382	A	G	ST4.03ch07	NNN[A/G]ATGTTTGTGTTACACAGGTaCAAGTTGACCGCaGcGATTACAACAATGTAATcGGTGCAT
PotVar0022389	G	T	ST4.03ch07	CAACAATGTAATcGGTGCATTgCCTTAcTTGAAGGTAAACCGAGCCAAGTAGGTCGAGCT[T/G]
PotVar0022397	G	A	ST4.03ch07	NNN[A/G]TTCTCTCTTTTTGTGTAGAgGATGAAGAAACACCATTGCTTGATACAgTTcTCCAACTTT
PotVar0022400	C	T	ST4.03ch07	NNN[T/C]TCCAACTTTAaTCCATCTGAAGTTCTTTGTACTaATGATTTTTCATATCATTTAGACTTG
PotVar0022411	G	T	ST4.03ch07	NNN[T/G]TAAGTTTTACTATAAAcTcTTCAACaTCAACTTaTAAtGATCAATTTGTAAgTTTTTTgT
PotVar0022437	C	T	ST4.03ch07	NNN[T/C]ATTGATAGACTATTCTTTGcGTTCATAGATTGTGATTATGAtTTATGTTTATGCAAGATT
PotVar0022442	T	C	ST4.03ch07	NNN[T/C]TTTTTTTGTGTGGCAGATTTACAGCAGAGAAAAGGATCTTACTTTATAGACATTGGTGTG
PotVar0022443	A	G	ST4.03ch07	AAAGGATCTTACTTTATAGACATTGGTGTGTAATTTATTAAGATTAAAGGTGGGTTCTTG[A/G]
PotVar0022452	C	T	ST4.03ch07	GGCTGAgAAGAACCATGGAaATACTCGCAGGCCAAGAACAAGAGAAGTTAGTTCTAGGTA[T/C]
PotVar0022472	G	A	ST4.03ch07	NNN[A/G]GATTTAATTGTTGGAAGAATTCATCTTTTgACTGTTTATTTTTATAAACCAAATGGATCT
PotVar0022478	A	G	ST4.03ch07	AGGCTGAAAGTGATTCATGTATTGATGATTTTGGTGATTTTACACCATGTTTGGAACTTA[A/G]
PotVar0022480	T	C	ST4.03ch07	ATGTTTGGAACTTAaGAAACTCATTCCTAGTGTTgAAACTTCTGGAGATATCTCAACCTT[T/C]
PotVar0022483	C	T	ST4.03ch07	NNN[T/C]TATATTTCAGGTAAAAAGAATTTTTACGtTATCAGTATTACAATAcTTTaTTTATATGtn
PotVar0022524	C	T	ST4.03ch07	AGATGATCAATTGACcAAATTACAtGTGGCcACTGAcGGTAGGTCAAGGCTTTGCCCTCC[T/C]
PotVar0022526	G	A	ST4.03ch07	cGGTAGGTCAAGGCTTTGCCCTCCcTTGCCACCgGGTTACCTAGGAAATGTGGTGTTCAC[A/G]
PotVar0022529	A	G	ST4.03ch07	GCCACCgGGTTACCTAGGAAATGTGGTGTTCACgGCcACACCAATAGCTAAATCATGTGA[A/G]
PotVar0022534	T	C	ST4.03ch07	NNN[T/C]AAGAGAATTCACAAtGAGTTGATcAAAATGGACGATAATTAcCTAAGATCAGCgtTGGAT
PotVar0022541	G	A	ST4.03ch07	NNN[A/G]ACCCTAATCCGGGGCcCGACTTACTTTaCTaGCCCTAACCTCAATATTAATAGTTGGACT
PotVar0022545	G	A	ST4.03ch07	NNN[A/G]CCTGTCCATGAGTGTGATTTTGGATGGGGTAGGCCAATTCATATGGGACCAGCTTGCATT
PotVar0022549	T	C	ST4.03ch07	TCATATGGGACCAGCTTGCATTTTATATGAAGGGACAATaTATaTTATaCCAAGTCCAAA[T/C]
PotVar0022575	A	G	ST4.03ch07	TTTGGACATAGACCTTACCTTGAAAGGGCCTAACTTTCCATCTTTACTCCGAGTACCCTC[A/G]
PotVar0022576	G	A	ST4.03ch07	TACCTTGAAAGGGCCTAACTTTCCATCTTTACTCCGAGTACCCTCaGGGAAGAAAAAGAC[A/G]
PotVar0022579	C	T	ST4.03ch07	AAAAAGACgGAtGCcCCCTTCTTGACTAAATCCATGCAACGCTTGAGACATTCCTGAATT[T/C]
PotVar0022590	T	C	ST4.03ch07	TGAAaAGTTGACAtACAATTGAATAACTTAAaaGATTCAGTATAGCTATGAGGATATTTG[T/C]
PotVar0022591	G	A	ST4.03ch07	ATTGAATAACTTAAaaGATTCAGTATAGCTATGAGGATATTTGtCATTAATCACATCAAA[A/G]
PotVar0022592	A	G	ST4.03ch07	NNN[A/G]AAAAAATACCAATTGACTTCTGCTGTCCATgCGCCTTAATGGAATCAGACCcATCAGATA
PotVar0022595	G	A	ST4.03ch07	NNN[A/G]GCCCATCCAATAATAGGAATTAGGAAAATTGCAGTCTTGCTGATGAACTTGAAGTTCCTC
PotVar0022615	A	C	ST4.03ch07	NNN[A/C]ACCTGATAGTGGATAAGCAGCACCAGCTGAGCTGGTATTAGCAAGTTCGGACCTTGCAAT
PotVar0022616	C	A	ST4.03ch07	GTATTAGCAAGTTCGGACCTTGCAATAATGTGTCTCAATGATCTATGTTGTCTATAAAAG[A/C]
PotVar0022644	T	C	ST4.03ch07	AAACCAGGATAACTATTCAACATCAAATACAAAATATAGAACAaAGaGTATATGGGGAAA[T/C]
PotVar0022653	G	A	ST4.03ch07	NNN[A/G]ACCAAGCAAAAGAAAATTGATATCCgACcGAGGATGTATGTCCAAGACTAGAACCAACTT
PotVar0022654	G	A	ST4.03ch07	AGTCAGTTTCtTCCAATGGTCTGAAAATAGAAGcgACCAAGCAAAAGAAAATTGATATCC[A/G]
PotVar0022656	T	C	ST4.03ch07	AAGCAAAAGAAAATTGATATCCgACcGAGGATGTATGTCCAAGACTAGAACCAACTTTAC[T/C]
PotVar0022689	G	T	ST4.03ch07	NNN[T/G]GAAGAGAAATGTGGAGCTTTGAACGGAAAATATGAACTTGGTCGGCTTTTAGGCCATGGA
PotVar0022690	A	C	ST4.03ch07	AGAGAAATGTGGAGCTTTGAACGGAAAATATGAACTTGGTCGGCTTTTAGGCCATGGAAC[A/C]
PotVar0022691	A	G	ST4.03ch07	TTTTAGGCCATGGAACaTTCGCGAAAGTTTATCACGCACGAAACGTGCAGAATGGTAAAA[A/G]
PotVar0022694	C	A	ST4.03ch07	TGTTGCCATGAAAGTaGTGGGtAAAGAGAAAGTCATTAAAGTCGGTATGATGGATCAGAT[A/C]
PotVar0022707	A	G	ST4.03ch07	TTTcGCgAAGATcGCGAAAGGCAAGCTGAGAGAGGATGTTGCTAGAGGTTACTTCCAGCA[A/G]
PotVar0022708	C	T	ST4.03ch07	AGGCAAGCTGAGAGAGGATGTTGCTAGAGGTTACTTCCAGCAaCTGATCTCAGCTATCGA[T/C]
PotVar0022711	G	A	ST4.03ch07	TATCGAcTTcTGTCATAGCaGAGGAGTATTTCATCGCGATTTGAAACCTGAGAACTTGTT[A/G]
PotVar0022712	T	G	ST4.03ch07	ATTTCATCGCGATTTGAAACCTGAGAACTTGTTgTTAGATGAAGAAGGAAATCTCAAAGT[T/G]
PotVar0022719	C	T	ST4.03ch07	NNN[T/C]GATGGTTCAAAAGCGGATATTTGGTCaTGTGGAGTGATtCTCTATGTTTTgTTAGCcGGT
PotVar0022720	A	C	ST4.03ch07	TGTTGCCCCTGAAGTTATTgGTAAAAAAGGcTAcGATGGTTCAAAAGCGGATATTTGGTC[A/C]
PotVar0022723	C	A	ST4.03ch07	NNN[A/C]GGTTTTTTACCATTTCAAGAaGAAAACATCATGGCGATGTATAAgAAGATTTAtAGGGGT
PotVar0022732	C	T	ST4.03ch07	NNN[T/C]AATTCAAGAATCACCACCTCgAAgATCATGGATTCaTCATGGTTCAAGAAATCAATCCCA
PotVar0022739	G	T	ST4.03ch07	TGGTTCAAGAAATCAATCCCAAgGAcgTTAAGGAACAAAGATGAGGAAGAATTTGCATTT[T/G]
PotVar0022751	C	T	ST4.03ch07	NNN[T/C]GAAGAGAATAAGAGGAATGAGAAAGAaCAtATGAGATTCGCgACTACTAGGTCAGCAAgT
PotVar0022753	T	G	ST4.03ch07	NNN[T/G]ATGAGATTCGCgACTACTAGGTCAGCAAgTaGTGTGATATCTAAGCTTGAGGAGGTAGCA
PotVar0022763	G	T	ST4.03ch07	NNN[T/G]CTGCTGATATATTTGCTGTGACAAATTCATTTCTAGTtGTGGAAGTGAATAAAGCtAGTG
PotVar0022817	A	G	ST4.03ch07	NNN[A/G]CTGTTAGTAATCCCTTGTGATCCAATTCCACTGTCCTTAATACCCTGTtAAaCAAAATTA
PotVar0022835	T	C	ST4.03ch07	NNN[T/C]GAGTTAATCTGAACGGTTCCGGTTTCCATTGCATCACTGATCAGTATTGCTTTGTTGATG
PotVar0022855	G	A	ST4.03ch07	CTTGCATAACgTAATGTGAGTATTATTTACTAtATGAATCAAACGTTACATTAGTTATGC[A/G]
PotVar0022865	A	G	ST4.03ch07	NNN[A/G]AAGAAGTACCTGCAGACCGAAATTGCTAGCATTGCAGTGgTGAATTCCTTCTTCGACTGA
PotVar0022866	G	A	ST4.03ch07	TTcTTGTGAtAGATGGAGAGaAAGAAGTACCTGCAGACCGAAATTGCTAGCATTGCAGTG[A/G]
PotVar0022871	G	A	ST4.03ch07	TGAGTTGATCCGAATAACgGGCAAAACTGGACCaAAtGGTTCTTCCCAAGCGATTCTCAT[A/G]
PotVar0022873	T	C	ST4.03ch07	NNN[T/C]AACAACAAGGGCCAGATAaGGTTGCCTTCTCTCTTGTATGGCTGgCAAAATGTTGCATCT
PotVar0022881	G	A	ST4.03ch07	NNN[A/G]GAGACAACTGGAGTGATATCACAATtATCTTCgGGTGGcCCAACtGTTAACTTTGCCACT
PotVar0022882	T	C	ST4.03ch07	TGACCAACCCCTCgATgAAATTcGCaGATGACTCgGAGACAACTGGAGTGATATCACAAT[T/C]
PotVar0022894	C	T	ST4.03ch07	TCACCAACACGACCTTaACgGCTGTGCATCTTTGaCCACTGTGAtAGACATGAAGGATAT[T/C]
PotVar0022930	T	C	ST4.03ch07	NNN[T/C]TCACACACCTGTAAGAAAATCCTCCTTTCACAATGTTTCCAGCAGCCAAATCTAAATCAG
PotVar0022931	G	T	ST4.03ch07	CCTGTAAGAAAATCCTCCTTTCACAATGTTTCCAGCAGCCAAATCTAAATCAGCATCCTC[T/G]
PotVar0022977	T	G	ST4.03ch07	NNN[T/G]ATACAGTTTACTCCAGGATGCATAGTGAGAAAATCTCCGATTTCAGAACCTTTTCCgGTC
PotVar0022978	G	A	ST4.03ch07	CCTtATACAGTTTACTCCAGGATGCATAGTGAGAAAATCTCCGATTTCAGAACCTTTTCC[A/G]
PotVar0022997	A	G	ST4.03ch07	NNN[A/G]AATTTTAGTGAAGTAACCTGaGTTGGAGGcTTGAGGACTAAAGAGTTTCCAGCAATCAGT
PotVar0023000	G	A	ST4.03ch07	AATCAGTGCAGGAGCAATCTTGGAGACGGCAAGATTGACCGGATAGTTGAAAGGAGGAAT[A/G]
PotVar0023040	G	A	ST4.03ch07	NNN[A/G]GTGACAGCATCTTTAGCTGGTTTTGCAATTTCTTTAACAAGGCATTCAGCAATaGGGGCT
PotVar0023042	T	C	ST4.03ch07	AGCATCTTTAGCTGGTTTTGCAATTTCTTTAACAAGGCATTCAGCAATaGGGGCTTTGTG[T/C]
PotVar0023044	G	A	ST4.03ch07	GCCTTaTGAAGTAACTCTGCTCTTTTCCATAGTGGTGTTTTAGCCCATGATTTTTGTGCT[A/G]
PotVar0023049	C	T	ST4.03ch07	TAGTGGTGTTTTAGCCCATGATTTTTGTGCTgcTTTTGcaATtTCCATTACTTTGTTCAC[T/C]
PotVar0023082	C	T	ST4.03ch08	nnnnnnnnnCACTCACTCACTCACACAGCTCAACAAGTGGTAACTTTTACTCATCTCCTC[T/C]
PotVar0023097	T	G	ST4.03ch08	AGACACCAAATCAACCTTGTCACAGATAGGACTCAGGAACCATACTCTGACTCACAATGG[T/G]
PotVar0023140	T	C	ST4.03ch08	TATTCCTGCAGGAGAGGATGTTCTCTTCATTGCCAATGATTGGCACACAGCTCTCATTCC[T/C]
PotVar0023144	A	G	ST4.03ch08	CCAGTCCAGAGGAATCTAtTTGAATGCCAAGGTAAAATTTCTTTgTATTCACTtGATTGC[A/G]
PotVar0023147	C	T	ST4.03ch08	NNN[T/C]GCTTTCTGCATCCATAACATTGCCTACCAAGGcCGATTTTCTTTCTCTGACTTCCCTCTT
PotVar0023148	C	T	ST4.03ch08	NNN[T/C]CGATTTTCTTTCTCTGACTTCCCTCTTCTCAATCTTCCTGATGAATTCAGGGGTTCtTTT
PotVar0023160	A	C	ST4.03ch08	NNN[A/C]TGAGAAGCCTgTTAAGGGTAGGAAAATCAACTGGATGAAGGCTGGGATATTAGAATCaCA
PotVar0023181	C	T	ST4.03ch08	NNN[T/C]GAAACTGAAATTGACCTGCTACTCaTCCTATGCATCAGGGAACTGGCAAAAAGGAGTTTG
PotVar0023184	C	T	ST4.03ch08	ATTCAATGTCCCTTTGGCTCACATGATCACTGCTGGTGCTGATTTTATGTTGGTTCCAAG[T/C]
PotVar0023185	C	T	ST4.03ch08	cAGATTTGAACCTTGTGGTCTCATTCAGTTACATGCTATGCGATATGGAACAGTAAGAAC[T/C]
PotVar0023197	T	C	ST4.03ch08	NNN[T/C]TACTGCAGCAAGCTTTTCATTTCTGAAAATTGGTTATcTaATTTTAACaTAATCACATGT
PotVar0023203	A	G	ST4.03ch08	AGTCAGGTgCCAATCTGTGCATCGACTGGTGGACTTGTTGACACTGTGAAAGAAGGCTAT[A/G]
PotVar0023261	T	C	ST4.03ch08	GCTAACTTTGAGGAGATGGCTATTGAATTTCAAAgTGATTATGTGAAAACAATGCAACAT[T/C]
PotVar0023265	C	T	ST4.03ch08	NNN[T/C]GACACATTCATTCATAAAGTAAGGTAGTATGTATGATTGAATGGACTACAGCTCAATCAA
PotVar0023284	T	C	ST4.03ch08	NNN[T/C]TGGCTCCATTTTTGcTCCAAGGATCCATTATACCCGATTGACATCCGCACcAATCCAGGT
PotVar0023288	C	T	ST4.03ch08	GATTGACATCCGCACcAATCCAGGTGAAATCCCAGCCAAcTCCTTCTCTTCATTGTTCAA[T/C]
PotVar0023292	C	T	ST4.03ch08	cGTGCTAGAGCCAGAGCACGACATGAGAGTtTCGTAATATCCCAAACTCACAGCCATGAA[T/C]
PotVar0023297	T	C	ST4.03ch08	NNN[T/C]CCCCCATAACCATAGTCTTTATTAGCCATGGACTTGATAAGTGCATGATCtGGATGGTcT
PotVar0023309	T	C	ST4.03ch08	TTCTGCAAGTTCAAAGGCcACtTTgGGgTTCATaGTTGGGCCCAATAGCATAAGAGACCC[T/C]
PotVar0023313	G	A	ST4.03ch08	GACCCtTGaTGAAGATCCATCATgGAgTTCACAAGACTTGCTGGCCCACAAACAGCACCT[A/G]
PotVar0023333	T	C	ST4.03ch08	NNN[T/C]AGCACCATCGGAGCAAAAGTGTTGTCCACCACCACTGTCACACCTTTTTCATGcgCTATC
PotVar0023337	C	T	ST4.03ch08	NNN[T/C]ACCGTCAGCGTCGGATTTGACACTGACTCAAAATACAGCACATTTGTTCTCCCTTCAACT
PotVar0023371	T	C	ST4.03ch08	GATGAAGAAATCACGGTCAGGACCAAGTTCTCCGGCGAACATGCGGCGCATCGTCTCCGG[T/C]
PotVar0023375	C	A	ST4.03ch08	NNN[A/C]GCTGGATCCTCCCATACAAGCGATTTTGATTGTTTTTTGCTcACGAAAAAGGAATCGTCG
PotVar0023381	C	T	ST4.03ch08	ATaTTGGTGTTTTGGTTCAATGTATCTGCCATTTTTGTGGAGAGAAAAATCAGTAGAGCC[T/C]
PotVar0023391	T	G	ST4.03ch08	NNN[T/G]TACTAGTAATTAACTAATTCCTTTTCCTGCTTGGACAGATCAGtAAAGTTGATCAAAGAC
PotVar0023392	T	C	ST4.03ch08	NNN[T/C]AAAGTTGATCAAAGACACATGTCAAGTaGCCTTTCATCAAATTCAGCAGATATGAGTCCT
PotVar0023394	G	A	ST4.03ch08	NNN[A/G]CAATTAAAGTTGATGTGCCAGATATCATCTCTGTATCAGCCTGTGCAGATCTTACATTAC
PotVar0023396	A	C	ST4.03ch08	ACATTACCACCTGGTGCAGGCCTcCGTATTGATACGATTCATGGGCCAGTTTACATGGTA[A/C]
PotVar0023408	C	T	ST4.03ch08	NNN[T/C]AAACCTATAAATTGGAGACAGCAGTACATATGTTTCTTAATTATTTGAGACAGTCATATT
PotVar0023409	G	A	ST4.03ch08	TGGAGACAGCAGTACATATGTTTCTTAATTATTTGAGACAGTCATATTCTCTGTCAACAC[A/G]
PotVar0023413	G	A	ST4.03ch08	TTATTTGAGACAGTCATATTCTCTGTCAACACgGCCaATGAAAaTTACaAGTCATTTATG[A/G]
PotVar0023429	C	T	ST4.03ch08	CCTTGnnCTGTTTGCTGTGATGACCCACTCACCTTTCTTCATCTTGTGATGGAAATTTGG[T/C]
PotVar0023483	A	G	ST4.03ch08	NNN[A/G]TAGTATTTTACATTcCtTGGAAAATTTCCTTTTGCATGaTCTTGTgACATTCTTCTATTT
PotVar0023489	T	C	ST4.03ch08	GTgACATTCTTCTATTTCTCAGATTGCtGATTCATGGGAATCTTTGGACTGGTGGCTTGA[T/C]
PotVar0023506	G	T	ST4.03ch08	TtTATTAnnCTCTGGAGTCTGTTGCTAATGTACACTTGTATATTATTTGATTTTTCACAT[T/G]
PotVar0023537	A	G	ST4.03ch08	GnTGTTTTAGTTATGCATTTGGTAAGgATTTAAGATATATTCAGAGACATTGTAAACACG[A/G]
PotVar0023561	G	A	ST4.03ch08	NNN[A/G]TCAATCTTCAAATCTTCAGGCCAtCCAAATTCCTCTAGAAGTGCCAGTACAACGCCATTT
PotVar0023563	T	C	ST4.03ch08	CTTCAAATCTTCAGGCCAtCCAAATTCCTCTAGAAGTGCCAGTACAACGCCATTTGACCA[T/C]
PotVar0023564	A	G	ST4.03ch08	GCCAGTACAACGCCATTTGACCAtCCGAAACCCGTCTGCATTCAGACACAAGTATTAGTC[A/G]
PotVar0023573	G	A	ST4.03ch08	NNN[A/G]ATGAAAAATAATTTGTTAaTGAAACAAGCcATTTGCTTTTCCAAGGAGATTAATCAAAAT
PotVar0023576	G	A	ST4.03ch08	AAAATAATTTGTTAaTGAAACAAGCcATTTGCTTTTCCAAGGAGATTAATCAAAATATTT[A/G]
PotVar0023579	G	A	ST4.03ch08	NNN[A/G]TCATGCACTTACTTGGGACATATATTCACCACCACCTCCATATGCTCCACATTTTGTGAC
PotVar0023580	G	A	ST4.03ch08	GGGACATATATTCACCACCACCTCCATATGCTCCACATTTTGTGACATCATATTTTTCAT[A/G]
PotVar0023582	C	A	ST4.03ch08	NNN[A/C]ACATAGTTAGTTCTTAACCAGCGAATAGCAATGTCTTTTGCTAAGGTTCTTGCCTCTTCT
PotVar0023583	G	A	ST4.03ch08	GTTAGTTCTTAACCAGCGAATAGCAATGTCTTTTGCTAAGGTTCTTGCCTCTTCTAGTCC[A/G]
PotVar0023585	T	C	ST4.03ch08	AAGAGACCTTCAATGATTATGTGtTGAAGGGGGGGCCAACCATTCGGAAAATCCCTGTTG[T/C]
PotVar0023602	A	G	ST4.03ch08	GACTTTGAACTACTTTCTGAGTtGTGATATTATTATCTTCAATCATAACAAAGCAAAAAC[A/G]
PotVar0023676	C	T	ST4.03ch08	TTTCCGTCTAGGAATCTCCTTGTTTAATGGTATGAAGTGCACCACACACTTGTGCATGAC[T/C]
PotVar0023678	C	T	ST4.03ch08	NNN[T/C]CTTTTTAATGCTTCCTCAGGTCGGTAAAACCACTGTCCTGTGACCATCAGGTTACCATCC
PotVar0023689	C	T	ST4.03ch08	NNN[T/C]GACTCTCCAAGAAACAGATTACTTAACACTGGACTATCTGAGAGAAAGATCTCAaTATAG
PotVar0023699	C	T	ST4.03ch08	TACcTGCATGTCCTAATGTCTAAATTTTATAATGGAATCAATGAAAGGTTGGGAGACATA[T/C]
PotVar0023704	T	C	ST4.03ch08	NNN[T/C]TCCACTTCAGTTCCTCTTCTACTTCCTACCAATCAAAGGAAATACTTACCTTCcAGcAAC
PotVar0023717	C	A	ST4.03ch08	CTtACCCCTTCCCTTTtGTACTCCCAGCTCAGGAAGTTTAATTCAGACTTTCAGAAGCAG[A/C]
PotVar0023738	A	C	ST4.03ch08	NNN[A/C]AAGGAATTACCTTGATAATTGCCACATAAGGCTTCTGAAGTTGTCCTTCTGGAACCAAGA
PotVar0023743	A	C	ST4.03ch08	CTCCTCGTTCTCCTCATTCTCCGGTACTTTCCTCTTCGTCCTCCTCTTATCTCTACTTTC[A/C]
PotVar0023745	C	A	ST4.03ch08	TCACTTTCTTCCTCTTCCTCTGATTCGCTTTCTCTTCGCCGTTGCTGGAGGCGCGTGTAG[A/C]
PotVar0023747	T	C	ST4.03ch08	CGGCACGTCATCCTCGTCATCGCTTACCGCAACCATTGCATTCCGCCGGTTTCCCATTTT[T/C]
PotVar0023748	A	G	ST4.03ch08	TTGCTACGGCGGCGATGTGGTGAGTCGAGCAACAAGTGTCGAGTAAAGGTGGAATCTGTT[A/G]
PotVar0023765	C	A	ST4.03ch08	NNN[A/C]AGTCAATTCTATAGAACAAACCCTACAAAGTTTTTCTTTTTCAgTTTACTGAGCCAAGGT
PotVar0023774	T	G	ST4.03ch08	NNN[T/G]TTCTTTCATCATGAAGTTGTTTTGGTTAATCAAGATTCAGTTTTTTCTGAAGCCCCGTGA
PotVar0023779	A	G	ST4.03ch08	ACAAAGCATGGCCTTGATGTCTCAGGCAGGTTCTTCACATTGCATTTACTCTGAAAAGAT[A/G]
PotVar0023790	G	T	ST4.03ch08	NNN[T/G]GCCTGACAATTGTTGCTGCAAGTCCTCCAACAGAgGATGCTGTTGTTGCAGCAGAGCCGt
PotVar0023792	T	C	ST4.03ch08	NNN[T/C]TAACAAAAGAAGATCTTGTAGGATATCTTGCTTCTGGATGCAAAaCCAAAGAAAAATGGA
PotVar0023794	G	A	ST4.03ch08	NNN[A/G]AAGTTAAACTTTTCTTAGTGTTCTTAAATTTCAGTTGCATATAGTTcAgCAAGAAGATGA
PotVar0023803	T	C	ST4.03ch08	NNN[T/C]GGAACTCTGCGACCCATGAAGTATGATCAAATAGCTGACTTACTAAATGGTATTGCCGAG
PotVar0023806	A	G	ST4.03ch08	NNN[A/G]TATTCTAGGCTGAATTCGTCATGGCTCCATACAATaTATTATGCAACTTAGCATGAATAG
PotVar0023817	C	T	ST4.03ch08	GCTTTGAAAGATATATcTATTTCtTACTTTTTTCAAGTATGATTTGACCTCTTAGATCTG[T/C]
PotVar0023842	C	T	ST4.03ch08	TTCTGAAGCTGACATGATCAGAAAGTTTCGTGCTGGTCTTGCCTTGCAGCCTGTATGGTA[T/C]
PotVar0023850	T	C	ST4.03ch08	NNN[T/C]GATACAGATAATAACCGCGCTGGGATGCTTCCTTTCGTCTTTGATGACTCTTTTGGGTAA
PotVar0023867	A	G	ST4.03ch08	NNN[A/G]TTGTTAAATTTCATTTTCACAGCAAACATTTTCTTTTCTAATGGACACAGGTTTGAGCAG
PotVar0023874	C	A	ST4.03ch08	NNN[A/C]TCTTGTGCTTATTTAACAACATTGCTGCAGGACTTCATGAATGGAAAACTTCCgCCTATT
PotVar0023875	G	A	ST4.03ch08	NNN[A/G]CCTATTCCCGGCGAATATCCTACTCTTAATGATTGGGAGAATCATCTCACAACAATATTT
PotVar0023940	C	A	ST4.03ch08	GGAACTtGGACAAGCAAAATCATTCAGAAACAAAATGGGGCAgTGTGaCCATGAACTCTT[A/C]
PotVar0023945	C	T	ST4.03ch08	NNN[T/C]CCATTTAGTAGGTGCCAAAAAGTGGTCTGAAGACaCCATTTCGAGATGGATTGCTTATGC
PotVar0023946	A	G	ST4.03ch08	CAATATTGGAGATGACTAATATCACcCCATTTAGTAGGTGCCAAAAAGTGGTCTGAAGAC[A/G]
PotVar0023957	A	G	ST4.03ch08	NNN[A/G]ATTGTCTTTTTGGACTTGTGTTAGTATCTCTTTACTTGTTCTCTGGATACaACACAATaT
PotVar0023966	A	G	ST4.03ch08	CgTTTAGAATTTCAATTgAACTGTTCTTTgTACTTCTGGTAGGTGTAACACCAGCTGAGA[A/G]
PotVar0023981	G	A	ST4.03ch08	NNN[A/G]ATGTGATCAATCTGGTTCCAGATAGCATTTGTATACAcTGGGACATACATTTtCCCcAGA
PotVar0023990	C	T	ST4.03ch08	TnAGAtTGTTTCTTCCCCCTCTCCCCTCTCACTCACACCCAcCCACACAgTGACGCACCG[T/C]
PotVar0024007	C	T	ST4.03ch08	NNN[T/C]AGCTCTTGGATACAAACATGACACTAATTAAGGAGAAAAATAAACACAACTgGTGtATGC
PotVar0024010	C	T	ST4.03ch08	AAGGAGAAAAATAAACACAACTgGTGtATGCTAAGTAACACTGTTCCAGGTCCTGAATTT[T/C]
PotVar0024019	A	G	ST4.03ch08	ACAAGCTAGTCTTTTtGAAACTGGTGGTATGAGAGAGATTCCAAGCTCATCAATTACCAT[A/G]
PotVar0024020	C	T	ST4.03ch08	AGAGATTCCAAGCTCATCAATTACCATaAGGTGTCGTTCTGTGAATGGATTATTCCACAT[T/C]
PotVar0024064	G	T	ST4.03ch08	TCCATCTCTGAAGTCATAGGATCCGTATCTACCTAACCTGTGAAACATAAAAAAGGATTC[T/G]
PotVar0024071	G	T	ST4.03ch08	NNN[T/G]CTTTGGACTTAGCTCACCcTAGGTGTGGTCAAATCAATGCTTATCTGAATTTtTCAAACC
PotVar0024073	T	C	ST4.03ch08	TCATAACgCTTTGGACTTAGCTCACCcTAGGTGTGGTCAAATCAATGCTTATCTGAATTT[T/C]
PotVar0024088	T	C	ST4.03ch08	CAACTGATaTGCATCTATTCCTGTTCTTGTAGAGGACTAGTTGTTGACAGAGTCATTGAC[T/C]
PotVar0024092	A	C	ST4.03ch08	NNN[A/C]CTAATCTTAGAAGACTATTTATCACTATTGCATAATTAAACTAAGCAATTACACTAGATT
PotVar0024101	A	G	ST4.03ch08	NNN[A/G]GGAAAACGAAAGGTTTTCGATGAATTCAGCTTAAGTCTTTTGAAACTCACTTtCTCCGGc
PotVar0024110	C	T	Unknown	ATAAATCAAGGATAAGATAAGTGTACTGACCTTACTATGTTGCATTAGAACACATCCCAA[T/C]
PotVar0024129	G	T	Unknown	NNN[T/G]GGATATGTTAAAATGCAGCATGGTAAGGTTATCGCATATGCTTCAAGGCAATGGAGAAAG
PotVar0024135	T	C	Unknown	CTTGACACAAAATCAAAGCAAGATGACATCtAATTGCTGCCTCCTCATGGTTATCTTTAA[T/C]
PotVar0024137	C	T	Unknown	NNN[T/C]GGTTTCGATATGAAGATCTTCAAGCACCAAATCAAAatgTTTTTCTTCAAATGTAATTAC
PotVar0024141	G	T	Unknown	CAAAatgTTTTTCTTCAAATGTAATTACAACATCAAAGGGACCATCAGCTGCATTATCCT[T/G]
PotVar0024144	C	T	Unknown	CATAGGCAGTATTCCATTTCGGCTGTACAGTTTAACGTCTTTGCGACAGAGGTTATCGAA[T/C]
PotVar0024150	G	A	Unknown	NNN[A/G]TCGATAGCTACACCTTCTGaAATTTGCGCCGGCGTCCGGTTGGAACTGAAATGATTATCC
PotVar0024151	A	G	Unknown	NNN[A/G]AATTTGCGCCGGCGTCCGGTTGGAACTGAAATGATTATCCTTGACTTGAGAAATATTCTA
PotVar0024387	T	C	ST4.03ch06	NNN[T/C]AGTCCTCACCAcGGAtCGTGGTACATGCCGTAAAGCAGAACCAATATGAAGCAAGAAAGA
PotVar0024432	T	C	ST4.03ch06	NNN[T/C]GAACCATGGTACCTACCGTGAAGCTGGACCAGTGTTAAAGCAAGAAAGAGTTGAAAGAAA
PotVar0024451	T	C	ST4.03ch06	GCACCATTAACGAAGTTTACTAAAAAAACGGCTAAGTTTCAGTGGAGTGAGGCTTGTAAG[T/C]
PotVar0024456	A	G	ST4.03ch06	CGCATATgCTTCAAGGTAGTTGAGGAAGCATGAGAAAAACTATCCGACCCACGGTTTAGA[A/G]
PotVar0024527	C	T	ST4.03ch05	NNN[T/C]GTTGCCACTGGATATGGAGTAGGTGCTTTCTTGTTTCTTCTTTCAGGcGAGGCATTGCTT
PotVar0024528	C	T	ST4.03ch05	TTAcACCTCAGAcGTTGCCACTGGATATGGAGTAGGTGCTTTCTTGTTTCTTCTTTCAGG[T/C]
PotVar0024585	T	C	ST4.03ch05	NNN[T/C]GATCCACATGATCTATAAGCAGcATCCTGAGATTTTaCtTTTTTTcTGTtACTACActcg
PotVar0024602	A	G	ST4.03ch05	NNN[A/G]TTGCTGGAGCaAAGCAAAATGCATACCACACCAAGTATCGTGATATGCTCTTAGCAGAAA
PotVar0024603	A	G	ST4.03ch05	NNN[A/G]AAGCAAAATGCATACCACACCAAGTATCGTGATATGCTCTTAGCAGAAAAcTTCTCTTGc
PotVar0024607	C	T	ST4.03ch05	AGAAAAcTTCTCTTGcGAAACGCTaAGGAAAGGTGTCTTTGTTGCTGGAGCAGTCTTTAT[T/C]
PotVar0024608	C	T	ST4.03ch05	NNN[T/C]CTTAATGTGTATTTCTACATGTATTTCACtAAGGCTACTACTCAgcCAGCTCACAAGACA
[truncated: 12,411 more rows]

## Sheet: SNPvals_T_PedigreeOnly
SNP	Chromosome	Chrom_coords_wrong	Ref(DM)	Alt(DM)	Major(acc.MAF)	Minor(acc.MAF)	acc.MAF	First_Observed_In	1256A(23)	ACKERSEGEN	ADIRONDACK	AGATA	AGRIA	AJIBA	ALBION_9497	ALCMARIA	ALLURE	ALMERA	ALPHA_9558	AM 78-3704	AMARIN	AMOROSA	AMPERA	AMYLA_9693	ANOSTA	ARCADE	ARINDA	ARNOVA	ARRAN CHIEF	ARRAN VICTORY	ARROW	ASTARTE_9928	ASTERIX	ATLANTIC_9956	AURORA_9981	AUSONIA	AVENANCE	BALLYDOON	BARTINA	BELLE DE FONTENAY	BELLINI	BERBER	BILDTSTAR	BINTJE	BIOGOLD	BRITISH QUEEN	CAESAR	CHAMPION_10793	CHARLOTTE
PotVar0000007	ST4.03ch01	32843979	G	A	G	A	0.0628205	Yam	0	0	2	0	0	0	0	0	0	0	0	0	0	0	0	0	0	0	0	0	0	0	0	0	0	0	0	0	0	1	1	4	0	0	0	1	0	N/A	0	0	2
PotVar0000025	ST4.03ch01	32952995	G	A	A	G	0.626923	Yam	4	3	2	3	2	3	3	3	3	3	2	2	2	3	3	3	4	3	2	3	3	2	3	4	4	3	3	3	N/A	1	1	N/A	4	2	2	N/A	2	1	2	N/A	3
PotVar0000040	ST4.03ch01	32953545	C	T	G	A	0.291026	Yam	3	0	2	1	0	1	1	0	2	0	2	1	0	1	0	2	1	1	1	0	2	1	0	2	3	1	2	1	1	1	0	2	0	0	1	1	0	1	0	1	2
PotVar0000042	ST4.03ch01	32953663	A	G	A	G	0.361538	Yam	1	3	0	2	2	2	2	3	1	3	0	1	2	2	3	1	3	2	1	3	1	1	3	3	1	2	1	2	0	0	1	0	4	2	1	0	2	0	2	0	1
PotVar0000060	ST4.03ch01	32953922	C	T	G	A	0.320513	Yam	3	0	2	1	0	1	1	0	2	0	2	1	0	1	0	2	1	1	1	0	2	1	0	2	3	1	2	2	1	1	0	2	0	0	1	1	0	1	1	1	2
PotVar0000061	ST4.03ch01	32953951	A	G	A	G	0.0269231	Paterson'S Victoria	0	0	0	0	0	0	0	0	0	0	0	0	0	0	0	0	0	0	0	0	0	0	0	0	0	0	0	1	0	0	0	0	0	0	0	0	0	0	1	0	0
PotVar0000062	ST4.03ch01	32953962	G	A	G	A	0.197436	Yam	1	0	2	1	0	1	0	0	1	0	2	1	0	0	0	1	0	1	0	0	1	0	0	0	3	0	2	1	1	0	0	1	0	0	1	1	0	0	0	1	1
PotVar0000066	ST4.03ch01	32954018	T	C	G	A	0.710256	Paterson'S Victoria	4	3	3	3	2	3	3	3	3	3	2	2	2	3	3	3	4	3	2	3	3	2	3	4	4	3	3	3	1	2	2	4	4	2	2	2	2	3	2	1	4
PotVar0000078	ST4.03ch01	35017924	G	A	G	A	0.00128205	Ehud	0	0	0	0	0	0	0	0	0	0	0	0	0	0	0	0	0	0	0	0	0	0	0	0	0	0	0	0	0	0	0	0	0	0	0	0	0	0	0	0	0
PotVar0000195	ST4.03ch01	37518942	C	A	C	A	0.00769231	Vtn 62-33-3	0	0	0	0	0	0	0	0	0	0	0	0	0	0	0	0	0	0	0	0	0	0	0	0	1	0	0	0	0	0	0	0	0	0	0	0	0	0	0	0	0
PotVar0000210	ST4.03ch01	37524452	G	A	G	A	0.00769231	Vtn 62-33-3	0	0	0	0	0	0	0	0	0	0	0	0	0	0	0	0	0	0	0	0	0	0	0	0	1	0	0	0	0	0	0	0	0	0	0	0	0	0	0	0	0
PotVar0000255	ST4.03ch01	37694806	C	T	G	A	0.362821	Yam	1	2	1	2	2	2	2	2	2	1	1	2	2	1	1	2	1	1	1	1	1	2	1	1	1	N/A	1	2	2	2	2	1	1	2	1	1	2	2	1	2	1
PotVar0000412	ST4.03ch01	38613355	G	T	C	A	0.024359	Kepplestone Kidney	0	0	0	0	0	0	0	0	0	0	0	0	1	0	1	0	0	0	0	0	0	0	0	0	0	0	0	0	0	0	0	0	0	0	0	0	0	0	0	0	0
PotVar0000446	ST4.03ch04	65304835	A	G	G	A	0.974359	Epicure	4	4	4	4	4	4	4	4	4	4	4	4	4	4	4	4	3	4	4	4	4	4	4	4	4	3	4	4	4	4	4	4	4	4	4	4	4	4	4	4	4
PotVar0000457	ST4.03ch04	65304652	C	T	G	A	0.00384615	Ve 71-105	0	0	0	0	0	0	0	0	0	0	0	0	0	0	0	0	0	0	0	0	0	0	0	0	0	0	0	0	0	0	0	0	0	0	0	0	0	0	0	0	0
PotVar0000459	ST4.03ch04	65304544	G	A	G	A	0.283333	Myatt'S Ashleaf	3	1	0	3	0	2	1	2	2	1	2	1	1	1	1	0	1	1	2	1	2	1	1	1	1	0	2	2	1	1	1	3	1	1	1	0	2	1	1	1	0
PotVar0000460	ST4.03ch04	65304259	C	T	G	A	0.165385	Yam	0	1	0	0	0	0	1	1	0	1	0	1	1	1	0	0	1	0	1	0	1	1	2	0	2	0	2	0	1	0	1	1	0	0	1	1	0	0	1	0	0
PotVar0000462	ST4.03ch04	65304064	G	A	G	A	0.0615385	Yam	0	1	0	0	0	0	0	0	0	0	0	0	0	0	2	0	0	0	0	0	0	1	0	1	0	0	0	0	0	1	0	0	0	0	0	0	0	1	0	0	0
PotVar0000472	ST4.03ch04	65303384	G	A	G	A	0.0102564	Mara	0	0	0	0	0	0	0	0	1	0	0	0	0	0	0	1	0	0	0	0	0	0	0	1	0	0	0	0	0	0	0	0	0	0	0	0	0	0	0	0	0
PotVar0000474	ST4.03ch04	65303307	A	G	G	A	0.79359	Yam	3	3	3	3	3	3	4	3	3	4	3	4	3	3	4	2	3	4	4	1	4	4	4	3	3	3	4	2	4	4	3	4	2	2	3	3	2	4	3	4	4
PotVar0000481	ST4.03ch04	65237540	A	G	A	G	0.179487	Myatt'S Ashleaf	2	1	0	1	0	1	2	1	2	0	2	1	0	1	1	0	0	1	1	0	0	0	1	1	1	0	2	1	1	0	1	0	1	1	1	0	2	0	1	1	0
PotVar0000484	ST4.03ch04	65237478	G	A	G	A	0.183333	Yam	0	0	2	0	1	1	1	0	1	2	1	2	1	0	1	2	1	1	0	0	1	1	1	1	0	1	0	0	2	1	1	0	0	1	1	1	0	1	0	2	3
PotVar0000495	ST4.03ch04	65237296	G	A	G	A	0.211538	Yam	0	2	0	0	0	0	1	1	0	1	0	1	1	1	N/A	0	1	0	1	0	1	2	2	1	2	0	2	0	1	1	1	1	0	0	1	1	0	1	1	0	0
PotVar0000512	ST4.03ch04	65000808	C	T	G	A	0.139744	Yam	0	0	2	0	1	1	0	0	0	2	1	2	0	0	1	1	1	0	0	0	1	1	1	0	0	1	0	0	2	0	1	0	0	0	1	1	0	0	0	2	2
PotVar0000514	ST4.03ch04	65000751	C	A	A	C	0.666667	Yam	2	3	2	2	3	2	4	3	3	3	3	4	1	3	4	4	1	3	2	1	2	3	3	3	3	4	4	2	4	2	3	1	2	N/A	3	2	4	2	3	4	3
PotVar0000542	ST4.03ch04	65000457	C	T	G	A	0.310256	Yam	0	1	2	0	1	1	1	1	0	3	1	3	0	1	1	1	1	0	1	0	2	2	2	0	2	3	2	0	3	0	2	1	0	0	2	2	0	0	1	2	2
PotVar0000568	ST4.03ch04	65000113	G	A	G	A	0.00897436	Myatt'S Ashleaf	0	0	0	0	0	0	0	0	0	0	0	0	0	0	0	0	0	0	0	0	0	0	0	0	0	1	0	0	0	0	0	0	0	0	0	0	0	0	0	0	0
PotVar0000579	ST4.03ch04	64999875	G	A	G	A	0.176923	Myatt'S Ashleaf	2	1	0	1	0	1	2	1	2	0	2	1	0	1	1	0	0	1	1	0	0	0	1	1	1	0	2	1	1	0	1	0	1	1	1	0	2	0	1	1	0
PotVar0000583	ST4.03ch04	64999812	C	A	C	A	0.110256	Yam	0	1	0	0	1	0	1	0	0	0	0	0	1	0	2	0	0	2	0	0	0	1	0	1	0	1	0	0	0	2	0	0	0	1	0	0	0	2	0	0	1
PotVar0000586	ST4.03ch04	64997519	A	C	A	C	0.0602564	Myatt'S Ashleaf	0	0	0	1	1	0	0	1	0	0	0	0	0	0	0	0	0	0	0	1	0	0	0	0	0	0	0	1	0	0	0	0	1	1	0	0	2	0	1	1	0
PotVar0000614	ST4.03ch04	64997011	C	T	G	A	0.0102564	Mara	0	0	0	0	0	0	0	0	1	0	0	0	0	0	0	1	0	0	0	0	0	0	0	1	0	0	0	0	0	0	0	0	0	0	0	0	0	0	0	0	0
PotVar0000615	ST4.03ch04	64996975	C	T	A	G	0.538462	Yam	2	3	0	2	2	1	4	3	3	1	2	2	1	3	3	3	0	3	2	1	1	2	2	3	3	3	4	2	2	2	2	1	2	3	2	1	4	2	3	2	1
PotVar0000616	ST4.03ch04	64996921	C	T	G	A	0.0025641	Nomade	0	0	0	0	0	0	0	0	0	0	0	0	0	0	0	0	0	0	0	0	0	0	0	0	0	0	0	0	0	0	0	0	0	0	0	0	0	0	0	0	0
PotVar0000619	ST4.03ch04	64996828	G	T	A	C	0.741026	Yam	2	3	3	2	4	2	4	3	3	3	3	4	1	4	4	4	1	4	3	1	2	3	3	N/A	3	4	4	2	4	3	3	1	3	3	3	3	4	3	4	4	4
PotVar0000651	ST4.03ch04	64996531	G	A	G	A	0.00897436	Myatt'S Ashleaf	0	0	0	0	0	0	0	0	0	0	0	0	0	0	0	0	0	0	0	0	0	0	0	0	0	1	0	0	0	0	0	0	0	0	0	0	0	0	0	0	0
PotVar0000716	ST4.03ch04	64804890	G	T	C	A	0.108974	Yam	0	1	0	0	1	0	1	0	0	0	0	0	1	0	N/A	0	0	2	0	0	0	1	0	1	0	1	0	0	0	2	0	0	0	1	0	0	0	2	0	0	2
PotVar0000717	ST4.03ch04	64804855	A	G	A	G	0.00897436	Mara	0	0	0	0	0	0	0	0	1	0	0	0	0	0	0	1	0	0	0	0	0	0	0	1	0	0	0	0	0	0	0	0	0	0	0	0	0	0	0	0	0
PotVar0000732	ST4.03ch04	64804683	T	G	C	A	0.732051	Yam	2	3	3	2	4	3	4	3	4	3	3	4	1	3	4	2	1	4	3	1	2	3	3	4	4	2	4	2	4	3	3	1	3	3	3	3	4	3	4	4	4
PotVar0000750	ST4.03ch04	64804411	T	C	A	G	0.0115385	Flourball (Sutton's)	0	0	0	0	0	0	0	0	0	0	0	0	0	0	0	0	0	0	0	0	0	0	0	1	0	0	0	0	0	0	0	0	0	0	0	0	0	0	0	0	0
PotVar0000751	ST4.03ch04	64804388	A	G	A	G	0.00897436	Maris Piper	0	0	0	0	0	0	0	0	0	0	0	0	0	0	0	3	0	0	0	0	0	0	0	0	0	0	0	0	0	0	0	0	0	0	0	0	0	0	0	0	0
PotVar0000753	ST4.03ch04	64804380	T	C	A	G	0.0153846	Vtn 62-33-3	0	0	0	0	0	1	0	0	1	0	0	0	0	0	0	0	0	0	0	0	0	0	0	0	1	0	0	0	0	0	0	0	0	0	0	0	0	0	0	0	0
PotVar0000758	ST4.03ch04	64804334	G	A	G	A	0.00128205	Vitelotte Noire	0	0	0	0	0	0	0	0	0	0	0	0	0	0	0	0	0	0	0	0	0	0	0	0	0	0	0	0	0	0	0	0	0	0	0	0	0	0	0	0	0
PotVar0000759	ST4.03ch04	64804309	A	G	A	G	0.141026	Yam	0	0	2	0	1	1	1	0	0	2	1	2	0	0	1	1	1	0	0	0	1	1	1	0	0	0	1	0	2	0	1	0	0	0	1	1	0	0	0	2	2
PotVar0000760	ST4.03ch04	64804249	A	G	A	G	0.202564	Myatt'S Ashleaf	2	1	1	1	1	1	2	1	1	0	2	0	0	2	1	0	0	2	2	0	0	0	0	1	1	0	1	1	1	1	1	0	2	1	1	1	2	1	2	1	1
PotVar0000767	ST4.03ch04	64803299	G	T	C	A	0.212821	Myatt'S Ashleaf	2	1	N/A	1	1	1	3	1	1	0	N/A	0	0	2	1	0	0	2	2	0	0	0	0	1	1	0	1	1	2	1	1	0	2	1	1	1	N/A	1	2	2	2
PotVar0000768	ST4.03ch04	64803294	G	T	C	A	0.00128205	Robeny	0	0	0	0	0	0	0	0	0	0	0	0	0	0	0	0	0	0	0	0	0	0	0	0	0	0	0	0	0	0	0	0	0	0	0	0	0	0	0	0	0
PotVar0000774	ST4.03ch04	64803129	T	C	A	G	0.139744	Yam	0	0	2	0	1	1	1	0	0	2	1	2	0	0	1	1	1	0	0	0	1	1	1	0	0	0	1	0	2	0	1	0	0	0	1	1	0	0	0	2	2
PotVar0000800	ST4.03ch04	64802757	T	G	A	C	0.185897	Yam	0	1	0	0	0	0	0	1	1	1	0	2	0	1	0	0	0	0	1	0	1	1	2	1	2	0	2	0	1	0	1	1	0	0	1	1	0	0	1	0	0
PotVar0000802	ST4.03ch04	64802716	T	C	A	G	0.00128205	Vitelotte Noire	0	0	0	0	0	0	0	0	0	0	0	0	0	0	0	0	0	0	0	0	0	0	0	0	0	0	0	0	0	0	0	0	0	0	0	0	0	0	0	0	0
PotVar0000805	ST4.03ch04	64801981	G	A	G	A	0.0615385	Myatt'S Ashleaf	0	0	0	1	1	0	0	1	0	0	0	0	0	0	0	0	0	0	0	1	0	0	0	0	0	0	0	1	0	0	0	0	1	1	0	0	2	0	1	N/A	0
PotVar0000812	ST4.03ch04	64801926	A	G	A	G	0.314103	Yam	0	1	2	1	3	1	2	1	0	2	1	2	1	0	3	1	1	2	0	1	1	2	1	1	0	2	1	1	2	2	1	0	1	2	1	1	2	2	1	3	3
PotVar0000820	ST4.03ch04	64801798	T	G	C	A	0.960256	Myatt'S Ashleaf	4	4	4	3	4	4	4	4	4	3	4	4	4	3	4	4	3	4	4	4	4	4	4	4	4	3	4	4	4	4	4	4	4	4	4	4	4	3	4	4	4
PotVar0000886	ST4.03ch05	26397339	C	T	G	A	0.0294872	Myatt'S Ashleaf	1	0	0	0	0	0	1	0	0	0	0	0	0	0	1	0	0	0	0	0	0	0	0	0	0	0	0	0	0	0	0	0	1	0	0	0	0	0	0	0	0
PotVar0000996	ST4.03ch05	28304402	A	G	A	G	0.0282051	Myatt'S Ashleaf	1	0	0	0	0	N/A	1	0	0	0	0	0	0	0	1	0	0	0	0	0	0	0	0	0	0	0	0	0	0	0	0	0	1	0	0	0	0	0	0	0	0
PotVar0001003	ST4.03ch05	28304518	T	G	A	C	0.133333	Yam	1	0	1	0	1	0	0	0	0	0	1	1	0	0	0	0	0	1	0	1	2	1	1	1	0	0	0	0	0	1	1	1	0	0	1	1	0	2	0	2	1
PotVar0001006	ST4.03ch05	28304621	A	G	G	A	0.632051	Yam	4	1	2	3	2	2	3	0	2	2	3	3	1	4	3	3	2	1	3	3	3	4	1	3	1	2	2	3	2	2	3	3	2	1	3	3	3	4	3	4	3
PotVar0001015	ST4.03ch05	28304763	C	T	G	A	0.00897436	Mara	0	0	0	0	0	0	0	0	1	0	0	0	0	0	0	0	0	0	0	0	0	0	0	N/A	0	0	0	0	0	0	0	0	0	0	0	0	0	0	0	0	0
PotVar0001033	ST4.03ch05	28305170	C	T	G	A	0.0179487	Vtn 62-33-3	0	0	0	0	0	0	0	0	1	0	0	0	0	0	0	0	0	0	0	0	0	0	0	0	0	0	0	0	0	0	0	0	0	0	0	0	0	0	0	0	0
PotVar0001067	ST4.03ch05	28305831	T	C	A	G	0.348718	Jaune D'Or	2	1	1	2	0	2	2	0	2	1	2	1	1	3	2	1	2	0	2	2	1	2	0	1	1	1	2	3	1	1	1	1	1	1	2	2	2	2	1	1	2
PotVar0001074	ST4.03ch05	28305981	T	C	A	G	0.388462	Yam	1	3	2	1	2	0	0	0	2	2	2	2	0	1	0	3	0	2	2	2	3	2	1	3	0	N/A	1	0	2	2	2	2	0	1	2	1	1	2	2	3	2
PotVar0001097	ST4.03ch05	28306449	C	T	G	A	0.00128205	Biogold	0	0	0	0	0	0	0	0	0	0	0	0	0	0	0	0	0	0	0	0	0	0	0	0	0	0	0	0	0	0	0	0	0	0	0	0	1	0	0	0	0
PotVar0001127	ST4.03ch05	28307013	T	G	A	C	0.133333	Yam	0	0	1	1	2	1	1	3	0	1	0	0	2	0	0	0	1	1	0	0	0	0	N/A	0	1	0	0	1	0	1	1	0	2	1	0	1	0	0	0	0	0
PotVar0001136	ST4.03ch05	28521192	A	G	A	G	0.0371795	Myatt'S Ashleaf	1	0	0	0	0	0	1	0	0	0	0	0	0	0	1	0	0	0	0	0	0	0	0	0	0	0	0	0	0	0	0	0	2	0	0	0	0	0	0	0	0
PotVar0001163	ST4.03ch05	28521428	A	C	A	C	0.184615	Jaune D'Or	1	N/A	N/A	1	0	1	1	0	1	1	1	1	1	1	1	1	1	0	1	1	1	1	0	N/A	N/A	1	1	1	1	1	1	N/A	1	1	1	1	1	1	N/A	N/A	1
PotVar0001186	ST4.03ch05	30598795	A	G	G	A	0.974359	Urgenta	4	4	4	4	4	3	4	4	4	4	4	4	4	4	4	4	4	3	4	4	4	4	4	4	3	4	4	4	3	4	4	4	4	4	4	4	4	4	3	4	4
PotVar0001195	ST4.03ch05	30598959	C	T	G	A	0.0858974	Myatt'S Ashleaf	3	0	0	0	0	0	2	0	1	0	0	0	0	0	N/A	0	0	0	0	0	0	0	0	0	0	0	0	0	0	0	0	0	2	0	0	0	0	0	0	0	0
PotVar0001207	ST4.03ch05	18944432	T	C	A	G	0.00641026	Craigs Bounty	0	0	0	0	0	0	0	0	0	0	0	0	0	0	0	0	0	0	0	0	0	0	0	0	0	0	0	0	0	0	0	0	0	0	0	0	1	0	0	0	0
PotVar0001208	ST4.03ch05	18944476	A	C	C	A	0.933333	Paterson'S Victoria	4	4	4	4	4	3	4	3	4	4	4	3	4	4	3	4	4	3	4	4	4	4	4	4	N/A	3	4	4	3	4	4	3	4	3	4	4	4	4	3	4	4
PotVar0001212	ST4.03ch05	18944672	C	A	C	A	0.134615	Magnum Bonum	0	3	1	0	0	0	0	0	0	1	1	0	0	0	0	2	0	1	1	1	1	0	0	1	0	1	1	0	1	1	0	0	0	1	1	0	1	0	0	0	1
PotVar0001214	ST4.03ch05	18944710	G	T	C	A	0.144872	Yam	0	0	1	1	2	1	1	2	0	1	0	0	2	0	0	0	1	1	0	0	0	0	2	0	1	0	0	1	0	1	1	0	2	1	0	1	0	0	0	0	0
PotVar0001216	ST4.03ch05	18944791	G	T	C	A	0.00641026	Craigs Bounty	0	0	0	0	0	0	0	0	0	0	0	0	0	0	0	0	0	0	0	0	0	0	0	0	0	0	0	0	0	0	0	0	0	0	0	0	1	0	0	0	0
PotVar0001227	ST4.03ch05	18945066	G	A	G	A	0.425641	Yam	2	3	2	1	2	0	1	0	2	2	2	2	0	1	1	3	0	2	2	2	3	2	1	3	0	2	1	0	2	2	1	2	1	1	2	1	2	2	2	3	2
PotVar0001239	ST4.03ch05	18945256	A	G	A	G	0.0179487	Vtn 62-33-3	0	0	0	0	0	0	0	0	1	0	0	0	0	0	0	0	0	0	0	0	0	0	0	0	0	0	0	0	0	0	0	0	0	0	0	0	0	0	0	0	0
PotVar0001240	ST4.03ch05	18945341	C	T	G	A	0.135897	Yam	1	0	1	0	1	0	0	0	0	0	1	0	0	0	0	0	0	1	0	1	2	1	1	0	0	0	0	0	0	1	1	1	0	0	1	1	1	2	0	2	1
PotVar0001247	ST4.03ch05	18945486	G	A	A	G	0.501282	Yam	2	1	2	3	2	3	3	3	2	2	2	1	3	3	2	1	3	1	2	2	1	2	2	1	2	1	2	4	1	2	3	1	3	2	2	3	2	2	1	1	2
PotVar0001264	ST4.03ch05	18945854	G	A	G	A	0.00641026	Craigs Bounty	0	0	0	0	0	0	0	0	0	0	0	0	0	0	0	0	0	0	0	0	0	0	0	0	0	0	0	0	0	0	0	0	0	0	0	0	1	0	0	0	0
PotVar0001266	ST4.03ch05	18945878	C	T	G	A	0.0846154	Yam	0	0	0	1	1	0	0	0	0	1	0	1	0	1	0	1	0	0	1	0	0	1	0	0	0	0	0	0	1	0	0	1	0	0	0	0	0	0	2	1	0
PotVar0001268	ST4.03ch05	18945963	A	C	A	C	0.0294872	Myatt'S Ashleaf	1	0	0	0	0	0	1	0	0	0	0	0	0	0	1	0	0	0	0	0	0	0	0	0	0	0	0	0	0	0	0	0	1	0	0	0	0	0	0	0	0
PotVar0001270	ST4.03ch05	18946031	C	T	G	A	0.0102564	Mara	0	0	0	0	0	0	0	0	1	0	0	0	0	0	0	0	0	0	0	0	0	0	0	1	0	0	0	0	0	0	0	0	0	0	0	0	0	0	0	0	0
PotVar0001271	ST4.03ch05	18946166	CT	TC	G	A	0.101282	Yam	0	0	0	1	1	0	0	0	1	1	0	1	0	1	0	1	0	0	1	0	0	1	0	0	0	0	0	0	1	0	0	1	0	0	0	0	0	0	2	1	0
PotVar0001276	ST4.03ch05	19621324	G	A	G	A	0.0923077	Yam	0	0	0	1	1	0	0	0	0	1	0	1	0	1	0	2	0	0	1	0	0	1	0	1	0	0	0	0	1	0	1	1	0	0	0	0	0	0	2	1	0
PotVar0001283	ST4.03ch05	19621509	G	A	G	A	0.0192308	Vtn 62-33-3	0	0	0	0	0	0	0	0	1	0	0	0	0	0	0	0	0	0	0	0	0	0	0	0	0	0	0	0	0	0	0	0	0	0	0	0	0	0	0	0	0
PotVar0001284	ST4.03ch05	19621591	G	A	G	A	0.00641026	Craigs Bounty	0	0	0	0	0	0	0	0	0	0	0	0	0	0	0	0	0	0	0	0	0	0	0	0	0	0	0	0	0	0	0	0	0	0	0	0	1	0	0	0	0
PotVar0001285	ST4.03ch05	19621630	T	C	A	G	0.0307692	Myatt'S Ashleaf	1	0	0	0	0	0	1	0	0	0	0	0	0	0	1	0	0	0	0	0	0	0	0	0	0	0	0	0	0	0	0	0	1	0	0	0	0	0	0	0	0
PotVar0001290	ST4.03ch05	19621751	T	G	A	C	0.138462	Magnum Bonum	0	3	1	0	0	0	0	0	1	1	1	0	0	0	0	1	0	1	1	1	1	0	0	1	0	1	1	0	1	1	0	0	0	1	1	0	1	0	0	0	1
PotVar0001295	ST4.03ch05	19621901	T	C	A	G	0.397436	Yam	1	3	2	1	2	0	0	0	2	2	2	2	0	1	0	3	0	2	2	2	3	2	1	3	0	2	1	0	2	2	2	2	0	1	2	1	2	2	2	3	2
PotVar0001297	ST4.03ch05	19622008	C	T	G	A	0.139744	Yam	1	0	1	0	1	0	0	0	0	0	1	1	0	0	0	0	0	1	0	1	2	1	1	1	0	0	0	0	0	1	1	1	0	0	1	1	0	2	0	2	1
PotVar0001308	ST4.03ch05	19622476	T	G	A	C	0.05	Myatt'S Ashleaf	0	0	0	0	0	0	0	1	0	0	0	1	1	0	1	0	1	0	0	0	0	0	1	0	1	1	1	0	0	0	0	1	0	1	0	0	0	0	0	0	0
PotVar0001310	ST4.03ch05	19622489	G	A	G	A	0.15641	Yam	1	0	1	0	1	0	0	0	1	0	1	1	0	0	0	0	0	1	0	1	2	1	1	1	0	0	0	0	0	1	1	1	0	0	1	1	0	2	0	2	1
PotVar0001316	ST4.03ch05	19622606	G	A	G	A	0.00769231	N/A	0	0	0	0	0	0	0	0	0	0	0	0	0	0	0	0	0	0	0	0	0	0	0	0	0	0	0	0	0	0	0	0	0	0	0	0	1	0	0	0	0
PotVar0001317	ST4.03ch05	19622665	A	G	A	G	0.426923	Yam	2	3	2	1	2	0	1	0	2	2	2	N/A	0	1	1	3	0	2	2	2	3	2	1	3	0	2	1	0	2	2	2	2	1	1	2	1	2	2	2	3	2
PotVar0001318	ST4.03ch05	19622669	C	A	C	A	0.346154	Jaune D'Or	2	1	1	2	0	2	2	0	2	1	2	1	1	3	2	1	2	0	2	2	1	2	0	1	1	1	2	3	1	1	1	1	1	1	2	2	2	2	1	1	2
PotVar0001324	ST4.03ch05	19622817	T	C	A	G	0.0115385	Mara	0	0	0	0	0	0	0	0	1	0	0	0	0	0	0	0	0	0	0	0	0	0	0	1	0	0	0	0	0	0	0	0	0	0	0	0	0	0	0	0	0
PotVar0001342	ST4.03ch05	19623173	G	A	G	A	0.134615	Yam	1	0	1	0	1	0	0	0	0	0	1	1	0	0	0	0	0	1	0	1	2	1	1	1	0	0	0	0	0	1	1	1	0	0	1	1	0	2	0	2	1
PotVar0001357	ST4.03ch05	19623617	G	T	C	A	0.00641026	Craigs Bounty	0	0	0	0	0	0	0	0	0	0	0	0	0	0	0	0	0	0	0	0	0	0	0	0	0	0	0	0	0	0	0	0	0	0	0	0	1	0	0	0	0
PotVar0001376	ST4.03ch05	19636698	C	A	C	A	0.0923077	Yam	0	0	0	1	1	0	0	0	0	1	0	1	0	1	0	2	0	0	1	0	0	1	0	1	0	0	0	0	1	0	1	1	0	0	0	0	0	0	2	1	0
PotVar0001385	ST4.03ch05	19636774	C	T	G	A	0.0820513	Myatt'S Ashleaf	1	0	0	0	0	0	1	1	0	0	0	1	1	0	2	0	1	0	0	0	0	0	1	0	1	1	1	0	0	0	0	1	1	1	0	0	0	0	0	0	0
PotVar0001413	ST4.03ch05	19637067	A	C	A	C	0.111538	Champion	0	2	N/A	0	0	0	0	0	1	1	N/A	0	0	0	0	1	0	1	1	1	1	0	0	N/A	0	N/A	1	0	1	1	0	0	0	1	1	0	N/A	0	0	1	1
PotVar0001415	ST4.03ch05	19637120	A	G	A	G	0.0179487	Vtn 62-33-3	0	0	0	0	0	0	0	0	1	0	0	0	0	0	0	0	0	0	0	0	0	0	0	0	0	0	0	0	0	0	0	0	0	0	0	0	0	0	0	0	0
PotVar0001435	ST4.03ch05	20274304	A	G	A	G	0.0910256	Yam	0	0	0	1	1	0	0	0	0	1	0	1	0	1	0	2	0	0	1	0	0	1	0	1	0	0	0	0	1	0	1	1	0	0	0	0	0	0	2	1	0
PotVar0001436	ST4.03ch05	20274370	T	C	A	G	0.303846	Yam	1	3	2	0	1	0	0	0	2	1	2	1	0	0	0	1	0	2	1	2	3	1	1	2	0	2	1	0	1	2	1	1	0	1	2	1	2	2	0	2	2
PotVar0001451	ST4.03ch05	20274664	A	G	A	G	0.474359	Yam	2	3	2	1	2	0	1	1	2	2	2	3	1	1	2	3	1	2	2	2	3	2	2	3	1	3	2	0	2	2	2	3	1	2	2	1	2	2	2	3	2
PotVar0001495	ST4.03ch05	22603355	A	G	A	G	0.348718	Myatt'S Ashleaf	1	3	2	1	2	0	0	0	2	2	2	2	0	1	0	3	0	2	2	2	3	2	1	3	0	2	1	0	2	2	2	N/A	0	1	2	1	2	1	2	2	2
PotVar0001513	ST4.03ch05	23031923	T	G	C	A	0.775641	Yam	4	4	3	3	2	2	3	0	4	3	4	3	1	4	3	4	2	2	4	4	4	4	1	4	1	3	3	3	3	3	3	3	2	2	4	3	4	4	3	4	4
PotVar0001523	ST4.03ch05	23032279	G	T	C	A	0.00384615	Craigs Bounty	0	0	0	0	0	0	0	0	0	0	0	0	0	0	0	0	0	0	0	0	0	0	0	0	0	0	0	0	0	0	0	0	0	0	0	0	1	0	0	0	0
PotVar0001524	ST4.03ch05	23032330	A	G	A	G	0.00384615	Craigs Bounty	0	0	0	0	0	0	0	0	0	0	0	0	0	0	0	0	0	0	0	0	0	0	0	0	0	0	0	0	0	0	0	0	0	0	0	0	1	0	0	0	0
PotVar0001525	ST4.03ch05	23032421	A	C	A	C	0.335897	Jaune D'Or	2	1	1	2	0	2	2	0	2	1	2	1	1	3	2	1	2	0	2	2	1	2	0	1	1	1	2	3	1	1	1	1	1	1	2	2	2	2	1	1	2
PotVar0001526	ST4.03ch05	23032474	A	G	A	G	0.135897	Yam	1	0	1	0	1	0	0	0	0	0	1	0	0	0	0	0	0	1	0	1	2	1	1	1	0	0	0	0	0	1	1	1	0	0	1	1	0	2	0	2	1
PotVar0001530	ST4.03ch05	23032665	A	G	A	G	0.39359	Yam	1	3	2	1	2	0	0	0	2	2	2	2	0	1	0	3	0	2	2	2	3	2	1	3	0	2	1	0	2	2	2	2	0	1	2	1	2	2	2	3	2
PotVar0001550	ST4.03ch02	44561226	G	A	G	A	0.232051	Yam	2	1	3	2	0	1	0	0	1	0	0	3	0	0	0	1	0	0	1	0	1	2	1	3	0	1	2	1	2	0	0	1	1	0	1	0	1	2	0	1	1
PotVar0001551	ST4.03ch02	44561310	T	G	A	C	0.0025641	Am 78-3704	0	0	0	0	0	0	0	0	0	0	0	1	0	0	0	0	0	0	0	0	0	0	0	0	0	0	0	0	0	0	0	0	0	0	0	0	0	0	0	0	0
PotVar0001568	ST4.03ch02	44562244	G	A	G	A	0.0115385	Vitelotte Noire	0	0	0	0	0	0	0	0	0	0	0	0	0	0	0	0	0	0	0	0	0	0	0	0	0	0	0	0	0	0	0	0	1	0	0	0	0	0	0	0	0
PotVar0001571	ST4.03ch02	44562326	G	A	G	A	0.288462	Yam	0	3	0	1	4	2	2	2	1	1	1	0	2	3	2	1	1	2	2	3	2	2	1	0	2	0	1	1	0	1	0	1	1	2	2	3	1	0	2	1	2
PotVar0001573	ST4.03ch02	44562444	G	A	G	A	0.0846154	Flourball (Sutton's)	0	0	1	0	0	0	0	0	0	0	0	0	0	0	0	0	0	0	0	0	1	1	1	1	0	0	0	0	0	0	0	0	0	0	1	0	0	1	0	0	0
PotVar0001581	ST4.03ch02	44563544	A	G	G	A	0.780769	Yam	2	4	3	4	4	4	3	4	3	3	4	2	4	4	3	3	4	4	3	4	3	3	3	2	3	2	2	4	3	4	3	4	3	4	3	4	4	3	4	3	4
PotVar0001594	ST4.03ch02	44563726	A	G	A	G	0.00769231	Ve 71-105	0	0	0	0	0	0	0	0	0	0	0	0	0	0	0	0	0	0	0	0	0	0	0	0	0	0	0	0	1	0	0	0	0	0	0	0	0	0	0	0	0
PotVar0001601	ST4.03ch02	44563803	G	A	G	A	0.00384615	Pentland Dell	0	0	0	0	0	0	0	0	0	0	0	1	0	0	0	0	0	0	0	0	0	0	0	0	0	0	0	0	0	0	0	0	0	0	0	0	0	0	0	0	0
PotVar0001611	ST4.03ch02	44563985	CA	TG	G	A	0.0102564	Vitelotte Noire	0	0	0	0	0	0	0	0	0	0	0	0	0	0	0	0	0	0	0	0	0	0	0	0	0	0	0	0	0	0	0	0	1	0	0	0	0	0	0	0	0
PotVar0001615	ST4.03ch02	44564042	G	T	C	A	0.00769231	Maris Piper	0	0	0	0	0	0	0	0	0	0	0	0	0	0	0	0	0	0	0	0	0	0	0	0	0	0	1	0	0	0	0	0	0	0	0	0	0	0	0	0	0
PotVar0001625	ST4.03ch02	44564124	A	G	G	A	0.865385	Yam	2	4	4	4	4	4	3	4	3	3	4	2	4	4	3	3	4	4	4	4	4	4	4	3	3	2	2	4	3	4	3	4	3	3	4	4	4	4	4	3	4
PotVar0001652	ST4.03ch02	44564774	C	T	G	A	0.00641026	Pentland Dell	0	0	0	0	0	0	0	0	0	0	0	2	0	0	0	0	0	0	0	0	0	0	0	0	0	0	0	0	0	0	0	0	0	0	0	0	0	0	0	0	0
PotVar0001654	ST4.03ch02	44564809	G	A	G	A	0.00128205	Berber	0	0	0	0	0	0	0	0	0	0	0	0	0	0	0	0	0	0	0	0	0	0	0	0	0	0	0	0	0	0	0	0	0	1	0	0	0	0	0	0	0
PotVar0001673	ST4.03ch02	44565136	G	A	G	A	0.00128205	Berber	0	0	0	0	0	0	0	0	0	0	0	0	0	0	0	0	0	0	0	0	0	0	0	0	0	0	0	0	0	0	0	0	0	1	0	0	0	0	0	0	0
PotVar0001686	ST4.03ch02	44565353	G	A	A	G	0.905128	Yam	2	4	4	4	4	4	3	4	3	3	4	4	4	4	3	3	4	4	4	4	4	4	4	3	3	3	3	4	4	4	3	4	4	4	4	4	4	4	4	3	4
PotVar0001694	ST4.03ch02	44565469	G	A	G	A	0.10641	Flourball (Sutton's)	0	0	1	0	0	0	0	0	0	0	0	0	0	0	0	0	0	0	0	0	1	1	1	1	0	1	0	0	1	0	0	0	1	1	1	0	0	1	0	0	0
PotVar0001704	ST4.03ch02	45021042	C	T	G	A	0.117949	Myatt'S Ashleaf	0	1	1	2	0	1	0	0	0	0	1	3	0	0	0	1	0	0	0	0	0	1	0	0	0	1	1	1	2	0	0	0	1	1	0	0	1	1	0	0	1
PotVar0001707	ST4.03ch02	45021165	C	T	G	A	0.00512821	Maris Piper	0	0	0	0	0	0	0	0	0	0	0	0	0	0	0	0	0	0	0	0	0	0	0	0	0	0	1	0	0	0	0	0	0	0	0	0	0	0	0	0	0
PotVar0001710	ST4.03ch02	45021336	G	A	A	G	0.489744	Yam	2	3	1	3	4	3	3	1	3	0	2	3	2	2	2	2	1	2	3	3	2	2	1	2	3	4	3	2	2	1	0	1	3	2	2	3	2	2	0	2	3
PotVar0001739	ST4.03ch02	45037729	C	T	G	A	0.0025641	Ar 85-96-13	0	0	0	0	0	0	0	0	0	0	0	0	0	0	0	0	0	0	0	0	0	0	0	0	0	0	0	0	1	0	0	0	0	0	0	0	0	0	0	0	0
PotVar0001749	ST4.03ch02	45037953	A	G	A	G	0.117949	Myatt'S Ashleaf	0	1	1	2	0	1	0	0	0	0	1	2	0	1	0	1	0	0	1	0	0	1	0	0	0	1	1	1	2	0	0	0	1	1	0	0	1	1	0	0	1
PotVar0001780	ST4.03ch02	45038439	A	G	A	G	0.508974	Yam	3	3	2	3	4	3	3	1	4	0	2	3	2	2	2	2	2	2	3	3	2	2	1	3	3	4	3	4	3	1	0	1	3	2	2	3	3	2	0	2	3
PotVar0001789	ST4.03ch02	45088804	C	T	G	A	0.115385	Myatt'S Ashleaf	0	1	1	2	0	1	0	0	0	0	1	2	0	0	0	1	0	0	0	0	0	1	0	0	0	1	2	1	2	0	0	0	1	0	0	0	1	1	0	0	1
PotVar0001799	ST4.03ch02	45088992	T	C	G	A	0.653846	Yam	1	3	3	4	4	3	3	1	3	1	3	4	2	2	2	2	2	4	3	4	3	3	3	3	3	2	2	4	4	4	2	2	3	2	3	3	2	4	2	N/A	4
PotVar0001811	ST4.03ch02	45089408	G	A	G	A	0.0025641	Ar 85-96-13	0	0	0	0	0	0	0	0	0	0	0	0	0	0	0	0	0	0	0	0	0	0	0	0	0	0	0	0	1	0	0	0	0	0	0	0	0	0	0	0	0
PotVar0001818	ST4.03ch02	45089617	A	G	A	G	0.00769231	Ve 71-105	0	0	0	0	0	0	0	0	0	0	0	0	0	0	0	0	0	0	0	0	0	0	0	0	0	0	0	0	1	0	0	0	0	0	0	0	0	0	0	0	0
PotVar0001826	ST4.03ch02	45089723	C	A	C	A	0.00769231	Ve 71-105	0	0	0	0	0	0	0	0	0	0	0	0	0	0	0	0	0	0	0	0	0	0	0	0	0	0	0	0	1	0	0	0	0	0	0	0	0	0	0	0	0
PotVar0001827	ST4.03ch02	45089796	G	A	G	A	0.00641026	Maris Piper	0	0	0	0	0	0	0	0	0	0	0	0	0	0	0	0	0	0	0	0	0	0	0	0	0	1	1	0	0	0	0	0	0	0	0	0	0	0	0	0	0
PotVar0001856	ST4.03ch02	45090350	A	G	A	G	0.0025641	Am 78-3704	0	0	0	0	0	0	0	0	0	0	0	1	0	0	0	0	0	0	0	0	0	0	0	0	0	0	0	0	0	0	0	0	0	0	0	0	0	0	0	0	0
PotVar0001875	ST4.03ch02	45090647	A	C	A	C	0.0102564	Maris Piper	0	0	0	0	0	0	0	0	0	0	0	0	0	1	0	0	0	0	1	0	0	0	0	0	0	0	0	0	0	0	0	0	0	0	0	0	0	0	0	0	0
PotVar0001888	ST4.03ch02	45091026	C	T	G	A	0.00641026	Maris Piper	0	0	0	0	0	0	0	0	0	0	0	0	0	0	0	0	0	0	0	0	0	0	0	0	0	1	1	0	0	0	0	0	0	0	0	0	0	0	0	0	0
PotVar0001891	ST4.03ch02	45091129	C	T	G	A	0.00128205	Berber	0	0	0	0	0	0	0	0	0	0	0	0	0	0	0	0	0	0	0	0	0	0	0	0	0	0	0	0	0	0	0	0	0	1	0	0	0	0	0	0	0
PotVar0001921	ST4.03ch02	45099153	T	C	A	G	0.128205	Myatt'S Ashleaf	0	1	1	2	0	1	0	0	0	0	1	3	0	1	0	1	0	0	1	0	0	1	0	0	0	2	2	1	2	0	0	0	1	1	0	0	1	1	0	0	1
PotVar0001923	ST4.03ch02	45099376	T	C	A	G	0.0269231	Adirondack	1	0	1	0	0	0	0	0	1	0	0	0	0	0	0	0	1	0	0	0	0	0	0	1	0	0	0	2	1	0	0	0	0	0	0	0	1	0	0	0	0
PotVar0001960	ST4.03ch02	45100071	C	A	C	A	0.00384615	Ar 85-96-13	0	0	0	0	0	0	0	0	0	0	0	0	0	0	0	0	0	0	0	0	0	0	0	0	0	0	0	0	1	0	0	0	0	0	0	0	0	0	0	0	0
PotVar0001969	ST4.03ch02	45100248	C	T	G	A	0.00769231	Ve 71-105	0	0	0	0	0	0	0	0	0	0	0	0	0	0	0	0	0	0	0	0	0	0	0	0	0	0	0	0	1	0	0	0	0	0	0	0	0	0	0	0	0
PotVar0001980	ST4.03ch02	45100556	C	T	G	A	0.00384615	Pentland Dell	0	0	0	0	0	0	0	0	0	0	0	1	0	0	0	0	0	0	0	0	0	0	0	0	0	0	0	0	0	0	0	0	0	0	0	0	0	0	0	0	0
PotVar0001981	ST4.03ch02	45100678	C	T	G	A	0.00769231	Ve 71-105	0	0	0	0	0	0	0	0	0	0	0	0	0	0	0	0	0	0	0	0	0	0	0	0	0	0	0	0	1	0	0	0	0	0	0	0	0	0	0	0	0
PotVar0001982	ST4.03ch02	45100709	A	C	A	C	0.0179487	Pentland Dell	0	0	0	0	0	0	0	0	0	0	0	1	0	1	0	0	0	0	1	0	0	0	0	0	0	2	1	0	0	0	0	0	0	1	0	0	0	0	0	0	0
PotVar0002006	ST4.03ch02	45105360	G	A	G	A	0.0128205	Maris Piper	0	0	0	0	0	0	0	0	0	0	0	0	0	1	0	0	0	0	1	0	0	0	0	0	0	2	1	0	0	0	0	0	0	0	0	0	0	0	0	0	0
PotVar0002015	ST4.03ch02	45105574	G	A	G	A	0.0025641	Ar 85-96-13	0	0	0	0	0	0	0	0	0	0	0	0	0	0	0	0	0	0	0	0	0	0	0	0	0	0	0	0	1	0	0	0	0	0	0	0	0	0	0	0	0
PotVar0002019	ST4.03ch02	45105662	T	G	A	C	0.00128205	Berber	0	0	0	0	0	0	0	0	0	0	0	0	0	0	0	0	0	0	0	0	0	0	0	0	0	0	0	0	0	0	0	0	0	1	0	0	0	0	0	0	0
PotVar0002020	ST4.03ch02	45105742	T	C	A	G	0.505128	Yam	0	2	1	2	4	2	3	1	2	1	2	1	2	1	2	1	1	4	2	4	3	2	3	2	3	1	0	1	1	4	1	2	2	1	3	3	0	3	2	1	3
PotVar0002032	ST4.03ch02	45106021	G	A	G	A	0.00769231	Ve 71-105	0	0	0	0	0	0	0	0	0	0	0	0	0	0	0	0	0	0	0	0	0	0	0	0	0	0	0	0	1	0	0	0	0	0	0	0	0	0	0	0	0
PotVar0002036	ST4.03ch02	45106080	G	T	C	A	0.0025641	Am 78-3704	0	0	0	0	0	0	0	0	0	0	0	1	0	0	0	0	0	0	0	0	0	0	0	0	0	0	0	0	0	0	0	0	0	0	0	0	0	0	0	0	0
PotVar0002037	ST4.03ch02	45106091	T	C	A	G	0.00641026	Ve 71-105	0	0	0	0	0	0	0	0	0	0	0	0	0	0	0	0	0	0	0	0	0	0	0	0	0	0	0	0	1	0	0	0	0	0	0	0	0	0	0	0	0
PotVar0002038	ST4.03ch02	45106211	C	T	G	A	0.0102564	Ve 71-105	0	0	0	0	0	0	0	0	0	0	0	1	0	0	0	0	0	0	0	0	0	0	0	0	0	0	0	0	1	0	0	0	0	0	0	0	0	0	0	0	0
PotVar0002060	ST4.03ch02	45106628	C	T	G	A	0.0025641	Am 78-3704	0	0	0	0	0	0	0	0	0	0	0	1	0	0	0	0	0	0	0	0	0	0	0	0	0	0	0	0	0	0	0	0	0	0	0	0	0	0	0	0	0
PotVar0002071	ST4.03ch02	45106843	T	G	A	C	0.0025641	Ar 85-96-13	0	0	0	0	0	0	0	0	0	0	0	0	0	0	0	0	0	0	0	0	0	0	0	0	0	0	0	0	1	0	0	0	0	0	0	0	0	0	0	0	0
PotVar0002072	ST4.03ch02	45106902	G	A	G	A	0.0025641	Am 78-3704	0	0	0	0	0	0	0	0	0	0	0	1	0	0	0	0	0	0	0	0	0	0	0	0	0	0	0	0	0	0	0	0	0	0	0	0	0	0	0	0	0
PotVar0002084	ST4.03ch02	45107145	A	G	A	G	0.00641026	Maris Piper	0	0	0	0	0	0	0	0	0	0	0	0	0	0	0	0	0	0	0	0	0	0	0	0	0	0	0	0	0	0	0	0	0	0	0	0	0	0	0	0	0
PotVar0002089	ST4.03ch02	45107256	G	A	G	A	0.0320513	Epicure	1	0	N/A	0	0	0	0	0	1	0	0	0	0	0	0	0	1	0	0	0	0	0	0	1	0	1	1	3	1	0	0	0	0	1	0	0	N/A	0	0	0	0
PotVar0002097	ST4.03ch02	45749415	C	A	C	A	0.102564	Yam	0	0	1	0	0	0	0	0	0	1	1	1	0	0	1	0	1	1	0	0	0	0	1	0	0	0	0	0	0	1	2	0	0	0	0	0	0	1	0	2	1
PotVar0002099	ST4.03ch02	45749489	T	C	A	G	0.178205	Yam	0	2	1	0	0	0	0	2	0	1	1	0	1	1	1	0	1	0	0	0	1	0	1	0	0	1	1	0	0	0	2	2	1	1	0	1	1	0	0	1	1
PotVar0002101	ST4.03ch02	45749579	T	G	A	C	0.111538	Myatt'S Ashleaf	0	0	1	0	0	1	1	0	0	0	1	1	0	0	0	2	0	0	0	0	0	1	0	0	1	0	0	1	0	0	0	0	1	0	0	0	1	1	1	0	0
PotVar0002103	ST4.03ch02	45749632	G	A	G	A	0.00384615	Pentland Dell	0	0	0	0	0	0	0	0	0	0	0	1	0	0	0	0	0	0	0	0	0	0	0	0	0	0	0	0	0	0	0	0	0	0	0	0	0	0	0	0	0
PotVar0002110	ST4.03ch02	45749829	A	G	A	G	0.212821	Yam	1	2	2	0	0	0	0	2	0	N/A	1	2	1	1	1	0	1	1	0	0	1	0	1	0	1	2	1	0	3	0	3	2	1	2	0	1	1	0	0	1	N/A
PotVar0002113	ST4.03ch02	45749866	G	A	G	A	0.00512821	Pentland Dell	0	0	0	0	0	0	0	0	0	0	0	1	0	0	0	0	0	0	0	0	0	0	0	0	0	0	0	0	0	0	0	0	0	0	0	0	0	0	0	0	0
PotVar0002114	ST4.03ch02	45749945	T	G	A	C	0.133333	Yam	2	0	0	0	0	0	0	1	2	2	0	0	0	1	1	2	1	0	1	1	0	0	0	3	1	1	2	0	1	0	0	0	0	1	1	0	1	0	2	0	2
PotVar0002130	ST4.03ch02	45750092	A	G	A	G	0.025641	Vtn 62-33-3	0	0	0	0	0	0	0	0	0	0	0	1	0	0	0	0	0	1	0	0	0	0	0	0	1	0	0	0	2	0	0	0	0	0	0	0	0	0	0	0	0
PotVar0002132	ST4.03ch02	45750216	T	C	A	G	0.287179	Yam	0	2	2	0	0	2	1	2	0	1	2	1	1	1	1	2	1	0	0	0	1	1	1	0	1	1	1	1	1	0	2	2	2	1	0	1	2	1	1	1	1
PotVar0002138	ST4.03ch02	45750354	C	T	G	A	0.0025641	Am 78-3704	0	0	0	0	0	0	0	0	0	0	0	2	0	0	0	0	0	0	0	0	0	0	0	0	0	0	0	0	0	0	0	0	0	0	0	0	0	0	0	0	0
PotVar0002139	ST4.03ch02	45750406	T	G	C	A	0.580769	Yam	3	2	4	0	0	2	1	3	2	4	3	4	1	2	3	4	3	2	1	1	1	1	2	2	3	3	3	1	4	1	4	2	2	3	1	1	3	2	3	3	4
PotVar0002183	ST4.03ch02	46190270	G	A	G	A	0.00128205	Berber	0	0	0	0	0	0	0	0	0	0	0	0	0	0	0	0	0	0	0	0	0	0	0	0	0	0	0	0	0	0	0	0	0	1	0	0	0	0	0	0	0
PotVar0002186	ST4.03ch02	46190355	A	G	A	G	0.00384615	Am 78-3704	0	0	0	0	0	0	0	0	0	0	0	1	0	0	0	0	0	0	0	0	0	0	0	0	0	0	0	0	1	0	0	0	0	0	0	0	0	0	0	0	0
PotVar0002188	ST4.03ch02	46190501	T	C	A	G	0.124359	Myatt'S Ashleaf	0	0	1	0	0	2	1	0	0	1	1	1	0	1	0	2	0	0	0	0	0	1	0	0	1	0	0	1	1	0	0	0	1	0	0	0	1	1	1	0	0
PotVar0002190	ST4.03ch02	46190673	G	A	G	A	0.0269231	Vtn 62-33-3	0	0	0	0	0	0	0	0	0	0	0	0	0	0	0	0	0	1	0	0	0	0	0	0	1	0	0	0	2	0	0	0	0	0	0	0	0	0	0	0	0
PotVar0002196	ST4.03ch02	46190970	T	C	A	G	0.396154	Yam	0	2	2	0	1	2	1	2	0	3	2	3	1	2	1	2	2	3	1	0	1	1	1	0	2	2	0	1	3	0	2	2	2	2	1	1	3	1	1	1	1
PotVar0002202	ST4.03ch02	46191078	A	G	A	G	0.0141026	Vitelotte Noire	0	0	0	0	0	0	0	0	0	1	0	0	0	0	0	0	0	0	0	0	0	0	0	0	0	1	0	0	0	0	0	0	0	1	0	0	0	0	0	0	0
PotVar0002207	ST4.03ch02	46191343	G	A	G	A	0.0128205	Vitelotte Noire	0	0	0	0	0	0	0	0	0	1	0	0	0	0	0	0	0	0	0	0	0	0	0	0	0	1	0	0	0	0	0	0	0	0	0	0	0	0	0	0	0
PotVar0002217	ST4.03ch02	46192462	G	A	G	A	0.00897436	Belle De Fontenay	0	0	0	0	0	0	0	0	0	0	0	0	0	0	0	0	0	0	0	0	0	0	0	0	0	0	0	0	0	0	0	1	0	0	0	0	0	0	0	0	0
PotVar0002219	ST4.03ch02	46192734	T	C	A	G	0.0025641	Ar 85-96-13	0	0	0	0	0	0	0	0	0	0	0	0	0	0	0	0	0	0	0	0	0	0	0	0	0	0	0	0	1	0	0	0	0	0	0	0	0	0	0	0	0
PotVar0002228	ST4.03ch02	46192828	G	A	G	A	0.261538	Yam	0	2	1	0	1	0	0	2	0	2	1	1	1	1	1	0	2	3	1	0	1	0	1	0	1	2	0	0	2	0	2	2	1	2	1	1	2	0	0	1	1
PotVar0002233	ST4.03ch02	46192932	T	C	A	G	0.0115385	Vitelotte Noire	0	0	0	0	0	0	0	0	0	1	0	0	0	0	0	0	0	0	0	0	0	0	0	0	0	1	0	0	0	0	0	0	0	0	0	0	0	0	0	0	0
PotVar0002270	ST4.03ch02	46193499	T	G	A	C	0.00769231	Vitelotte Noire	0	0	0	0	0	0	0	0	0	1	0	0	0	0	0	0	0	0	0	0	0	0	0	0	0	1	0	0	0	0	0	0	0	0	0	0	0	0	0	0	0
PotVar0002286	ST4.03ch02	46193845	G	A	G	A	0.0423077	Yam	0	0	0	0	0	0	0	1	0	0	0	0	0	0	0	1	0	0	0	0	1	1	0	0	0	0	1	0	0	0	0	0	0	1	0	0	0	0	2	2	0
PotVar0002320	ST4.03ch02	46195076	G	A	G	A	0.0025641	Am 78-3704	0	0	0	0	0	0	0	0	0	0	0	1	0	0	0	0	0	0	0	0	0	0	0	0	0	0	0	0	0	0	0	0	0	0	0	0	0	0	0	0	0
PotVar0002321	ST4.03ch02	46195146	C	T	G	A	0.215385	Yam	0	2	1	0	1	0	0	2	0	1	1	0	1	1	1	0	2	2	1	0	1	0	1	0	0	0	0	0	0	0	2	2	1	1	1	1	2	0	0	1	1
PotVar0002322	ST4.03ch02	46195189	CT	TG	G	A	0.0269231	Vtn 62-33-3	0	0	0	0	0	0	0	0	0	0	0	0	0	0	0	0	0	1	0	0	0	0	0	0	1	0	0	0	2	0	0	0	0	0	0	0	0	0	0	0	0
PotVar0002329	ST4.03ch02	46195268	T	C	A	G	0.00384615	Pentland Dell	0	0	0	0	0	0	0	0	0	0	0	1	0	0	0	0	0	0	0	0	0	0	0	0	0	0	0	0	0	0	0	0	0	0	0	0	0	0	0	0	0
PotVar0002372	ST4.03ch02	46196301	G	T	C	A	0.00384615	Pentland Dell	0	0	0	0	0	0	0	0	0	0	0	1	0	0	0	0	0	0	0	0	0	0	0	0	0	0	0	0	0	0	0	0	0	0	0	0	0	0	0	0	0
PotVar0002415	ST4.03ch02	46264807	G	A	G	A	0.00384615	Am 78-3704	0	0	0	0	0	0	0	0	0	0	0	1	0	0	0	0	0	0	0	0	0	0	0	0	0	0	0	0	0	0	0	0	0	0	0	0	0	0	0	0	0
PotVar0002416	ST4.03ch02	46264894	T	C	A	G	0.212821	Yam	0	2	1	0	1	0	0	2	0	1	1	0	1	1	1	0	2	2	1	0	1	0	1	0	0	0	0	0	0	0	2	2	1	0	1	1	2	0	0	1	1
PotVar0002422	ST4.03ch02	46265173	A	G	A	G	0.00384615	Pentland Dell	0	0	0	0	0	0	0	0	0	0	0	1	0	0	0	0	0	0	0	0	0	0	0	0	0	0	0	0	0	0	0	0	0	0	0	0	0	0	0	0	0
PotVar0002433	ST4.03ch02	46265398	A	G	A	G	0.389744	Yam	0	2	2	0	1	2	1	2	0	3	2	2	1	2	1	2	2	3	1	0	1	1	1	0	2	2	0	1	3	0	2	2	2	1	1	1	3	1	1	1	1
PotVar0002438	ST4.03ch02	46265605	G	A	G	A	0.128205	Myatt'S Ashleaf	0	0	1	0	0	2	1	0	0	1	1	1	0	1	0	2	0	0	0	0	0	1	0	0	1	0	0	1	1	0	0	0	1	0	0	0	1	1	1	0	0
PotVar0002440	ST4.03ch02	46265719	C	T	G	A	0.119231	Yam	2	0	0	0	0	0	0	1	2	0	0	0	0	0	1	2	0	0	0	1	1	1	0	2	1	1	2	0	1	0	0	1	0	2	0	0	0	0	2	2	2
PotVar0002441	ST4.03ch02	46265791	C	T	G	A	0.0269231	Vtn 62-33-3	0	0	0	0	0	0	0	0	0	0	0	0	0	0	0	0	0	1	0	0	0	0	0	0	1	0	0	0	2	0	0	0	0	0	0	0	0	0	0	0	0
PotVar0002450	ST4.03ch02	46622836	G	A	G	A	0.0025641	Vitelotte Noire	0	0	0	0	0	0	0	0	0	0	0	0	0	0	0	0	0	0	0	0	0	0	0	0	0	0	0	0	0	0	0	0	0	0	0	0	0	0	0	0	0
PotVar0002455	ST4.03ch02	46623009	T	C	A	G	0.0410256	Pink Firr Apple	0	0	0	0	0	0	0	1	0	0	0	0	0	0	0	1	0	0	0	0	1	1	0	0	0	0	1	0	0	0	0	1	0	2	0	0	0	0	1	0	0
PotVar0002461	ST4.03ch02	46623091	G	A	G	A	0.188462	Yam	1	0	0	0	0	2	1	1	0	2	1	2	0	0	0	3	0	0	0	0	1	2	0	0	1	2	1	N/A	1	0	0	1	1	2	0	0	1	1	2	2	0
PotVar0002464	ST4.03ch02	46623194	T	C	A	G	0.0269231	Vtn 62-33-3	0	0	0	0	0	0	0	0	0	0	0	0	0	0	0	0	0	1	0	0	0	0	0	0	1	0	0	0	2	0	0	0	0	0	0	0	0	0	0	0	0
PotVar0002481	ST4.03ch02	46623423	C	T	G	A	0.129487	Myatt'S Ashleaf	0	0	0	0	0	2	1	0	0	1	1	1	0	0	0	2	0	0	0	0	0	1	0	0	1	1	0	1	1	0	0	0	1	0	0	0	1	1	1	0	0
PotVar0002500	ST4.03ch02	46729643	G	A	G	A	0.219231	Yam	0	2	2	0	1	0	0	2	0	1	1	1	1	1	1	0	2	2	1	1	1	0	1	0	0	0	0	0	0	0	2	2	1	0	1	1	2	0	0	1	1
PotVar0002504	ST4.03ch02	46729756	C	T	G	A	0.346154	Yam	0	2	2	0	1	N/A	1	2	0	2	2	3	1	1	1	2	2	2	1	1	1	1	1	0	1	1	0	1	1	0	2	2	2	0	1	1	3	1	1	1	1
PotVar0002505	ST4.03ch02	46729766	T	G	A	C	0.0025641	Vitelotte Noire	0	0	0	0	0	0	0	0	0	0	0	0	0	0	0	0	0	0	0	0	0	0	0	0	0	0	0	0	0	0	0	0	0	0	0	0	0	0	0	0	0
PotVar0002507	ST4.03ch02	46729918	A	G	A	G	0.171795	Myatt'S Ashleaf	0	0	1	1	0	0	0	1	0	1	1	1	0	0	1	1	1	1	0	1	1	1	1	0	0	0	1	0	0	4	1	1	0	2	1	0	0	N/A	1	0	1
PotVar0002525	ST4.03ch02	46730872	G	A	G	A	0.0294872	Vtn 62-33-3	0	0	0	0	0	0	0	0	0	0	0	0	0	0	0	0	0	1	0	0	0	0	0	0	1	0	0	0	2	0	0	0	0	0	0	0	0	0	0	0	0
PotVar0002530	ST4.03ch02	46731118	C	T	G	A	0.0794872	Yam	2	0	0	0	0	0	0	0	2	0	0	0	0	0	1	1	0	0	0	1	0	0	0	2	1	1	1	0	1	0	0	0	0	1	0	0	0	0	0	0	2
PotVar0002531	ST4.03ch02	46731124	C	T	G	A	0.00641026	Vitelotte Noire	0	0	0	0	0	0	0	0	0	0	0	0	0	0	0	0	0	0	0	0	0	0	0	0	0	0	0	0	0	0	0	0	0	0	0	0	0	0	0	0	0
PotVar0002532	ST4.03ch02	46731256	T	G	A	C	0.0025641	Am 78-3704	0	0	0	0	0	0	0	0	0	0	0	1	0	0	0	0	0	0	0	0	0	0	0	0	0	0	0	0	0	0	0	0	0	0	0	0	0	0	0	0	0
PotVar0002533	ST4.03ch02	46731334	T	C	G	A	0.675641	Yam	3	2	4	1	1	2	1	3	2	4	3	4	1	1	3	4	3	4	1	3	2	2	2	2	3	3	2	1	4	4	3	3	2	3	2	1	3	4	2	1	4
PotVar0002544	ST4.03ch02	46731691	T	G	A	C	0.00769231	Adirondack	1	0	1	0	0	0	0	0	0	0	0	0	0	0	0	0	0	0	0	0	0	0	0	0	0	0	0	0	0	0	0	0	0	0	0	0	0	0	0	0	0
PotVar0002556	ST4.03ch02	46732230	C	T	G	A	0.121795	Myatt'S Ashleaf	0	0	0	0	0	2	1	0	0	1	1	1	0	0	0	2	0	0	0	0	0	1	0	0	1	1	0	1	1	0	0	0	1	0	0	0	1	1	1	0	0
PotVar0002562	ST4.03ch02	46732358	G	A	G	A	0.0102564	Adirondack	1	0	1	0	0	0	0	0	0	0	0	0	0	0	0	0	0	0	0	0	0	0	0	0	0	0	0	0	0	0	0	0	0	0	0	0	0	0	0	0	0
PotVar0002568	ST4.03ch02	46748152	A	G	A	G	0.0102564	Verba	0	0	0	0	0	0	0	0	0	0	0	0	0	0	0	0	0	0	0	0	0	0	0	0	0	0	0	0	1	N/A	0	0	0	0	0	0	0	0	0	0	0
PotVar0002594	ST4.03ch02	46748943	G	A	G	A	0.119231	Myatt'S Ashleaf	0	0	0	0	0	2	1	0	0	1	1	1	0	0	0	2	0	0	0	0	0	1	0	0	1	1	0	1	0	0	0	0	1	0	0	0	1	1	1	0	0
PotVar0002595	ST4.03ch02	46748958	G	A	G	A	0.0282051	Vtn 62-33-3	0	0	0	0	0	0	0	0	0	0	0	0	0	0	0	0	0	1	0	0	0	0	0	0	1	0	0	0	2	0	0	0	0	0	0	0	0	0	0	0	0
PotVar0002607	ST4.03ch02	46756429	G	A	G	A	0.0717949	Yam	2	0	0	0	0	0	0	0	2	0	0	0	0	0	1	1	0	0	0	1	0	0	0	2	1	0	1	0	1	0	0	0	0	0	0	0	0	0	0	0	2
PotVar0002620	ST4.03ch02	46756597	G	A	G	A	0.00769231	Adirondack	1	0	1	0	0	0	0	0	0	0	0	0	0	0	0	0	0	0	0	0	0	0	0	0	0	0	0	0	0	0	0	0	0	0	0	0	0	0	0	0	0
PotVar0002627	ST4.03ch02	46756739	G	A	G	A	0.198718	Myatt'S Ashleaf	0	0	1	1	0	0	0	1	0	1	1	1	0	0	1	1	1	1	0	1	1	1	1	0	0	0	1	0	0	4	1	1	0	2	1	0	0	3	1	0	1
PotVar0002642	ST4.03ch02	46757049	T	G	A	C	0.00128205	Berber	0	0	0	0	0	0	0	0	0	0	0	0	0	0	0	0	0	0	0	0	0	0	0	0	0	0	0	0	0	0	0	0	0	1	0	0	0	0	0	0	0
PotVar0002654	ST4.03ch02	46757140	A	G	A	G	0.0025641	Ar 85-96-13	0	0	0	0	0	0	0	0	0	0	0	0	0	0	0	0	0	0	0	0	0	0	0	0	0	0	0	0	1	0	0	0	0	0	0	0	0	0	0	0	0
PotVar0002715	ST4.03ch02	46773903	A	G	A	G	0.123077	Myatt'S Ashleaf	0	0	0	0	0	2	1	0	0	1	1	1	0	0	0	2	0	0	0	0	0	1	0	0	1	1	0	1	0	0	0	0	1	0	0	0	1	1	1	0	0
PotVar0002717	ST4.03ch02	46773947	T	C	A	G	0.0307692	Vtn 62-33-3	0	0	0	0	0	0	0	0	0	0	0	0	0	0	0	0	0	1	0	0	0	0	0	0	1	0	0	0	2	0	0	0	0	1	0	0	0	0	0	0	0
PotVar0002720	ST4.03ch02	46774117	C	T	G	A	0.0115385	Vitelotte Noire	0	0	0	0	0	0	0	0	0	1	0	0	0	0	0	0	0	0	0	0	0	0	0	0	0	1	0	0	0	0	0	0	0	0	0	0	0	0	0	0	0
PotVar0002722	ST4.03ch02	46774198	T	C	A	G	0.0025641	Pentland Dell	0	0	0	0	0	0	0	0	0	0	0	0	0	0	0	0	0	0	0	0	0	0	0	0	0	0	0	0	0	0	0	0	0	0	0	0	0	0	0	0	0
PotVar0002736	ST4.03ch02	46774414	A	G	G	A	0.833333	Yam	3	4	3	2	4	4	4	3	4	3	3	3	4	4	3	3	3	3	4	4	3	3	3	4	4	4	3	4	4	2	2	3	4	2	3	4	4	3	3	2	3
PotVar0002750	ST4.03ch02	46774725	G	T	C	A	0.219231	Yam	0	2	2	0	1	0	0	2	0	1	1	1	1	1	1	0	2	2	1	1	1	0	1	0	0	0	0	0	0	0	2	2	1	0	1	1	2	0	0	1	1
PotVar0002770	ST4.03ch02	46940884	T	C	A	G	0.124359	Myatt'S Ashleaf	0	0	0	0	0	2	1	0	0	1	1	1	0	0	0	2	0	0	0	0	0	1	0	0	1	1	0	1	1	0	0	0	1	0	0	0	1	1	1	0	0
PotVar0002772	ST4.03ch02	46940897	T	G	C	A	0.573077	Yam	1	2	4	0	3	2	1	2	0	4	4	4	1	3	3	2	3	4	3	1	1	1	3	1	2	4	0	2	3	1	4	3	2	1	2	1	3	2	1	1	2
PotVar0002773	ST4.03ch02	46940924	C	A	C	A	0.00128205	Vitelotte Noire	0	0	0	0	0	0	0	0	0	0	0	0	0	0	0	0	0	0	0	0	0	0	0	0	0	0	0	0	0	0	0	0	0	0	0	0	0	0	0	0	0
PotVar0002798	ST4.03ch02	46941351	A	G	A	G	0.00384615	Ulme	0	0	0	0	0	N/A	0	0	0	0	0	0	0	0	0	0	0	0	0	0	0	0	0	0	0	0	0	0	0	0	0	0	0	0	0	0	0	0	0	0	0
PotVar0002800	ST4.03ch02	46941386	C	T	A	G	0.521795	Yam	3	2	4	0	3	0	0	2	2	3	3	3	1	3	4	1	3	4	3	2	1	0	3	3	2	3	1	1	3	1	4	3	1	1	2	1	2	1	0	1	4
PotVar0002819	ST4.03ch02	46963288	T	G	A	C	0.292308	Yam	0	2	2	0	3	0	0	2	0	2	2	1	1	3	2	0	2	2	3	1	1	0	1	1	0	2	0	0	0	0	2	2	1	1	2	1	2	0	0	1	1
PotVar0002828	ST4.03ch02	46963461	G	A	G	A	0.0166667	Vitelotte Noire	0	0	0	0	0	0	0	0	0	1	0	0	0	0	0	0	0	0	0	0	0	0	0	0	0	1	0	0	0	0	0	0	0	0	0	0	0	0	0	0	0
PotVar0002861	ST4.03ch02	46963872	A	G	G	A	0.585897	Yam	4	2	1	4	1	4	4	2	4	1	1	2	3	1	1	4	1	1	1	3	3	4	1	3	4	2	4	3	4	3	0	1	3	3	2	3	2	3	4	1	2
PotVar0002876	ST4.03ch02	46964235	C	T	G	A	0.00128205	Pentland Dell	0	0	0	0	0	0	0	0	0	0	0	0	0	0	0	0	0	0	0	0	0	0	0	0	0	0	0	0	0	0	0	0	0	0	0	0	0	0	0	0	0
PotVar0002892	ST4.03ch02	46964571	T	C	A	G	0.117949	Myatt'S Ashleaf	0	0	0	0	0	1	1	0	0	1	1	1	0	0	0	2	0	0	0	0	0	1	0	0	1	1	0	1	1	0	0	0	1	0	0	0	1	1	1	0	0
PotVar0002908	ST4.03ch02	46965389	T	C	A	G	0.348718	Yam	1	2	0	4	1	2	3	2	2	0	0	0	3	1	0	1	1	0	1	2	3	3	1	1	1	0	3	2	0	3	0	1	2	3	2	3	1	2	3	1	0
PotVar0002934	ST4.03ch02	47625568	G	A	A	G	0.921795	Early Rose	4	4	4	3	4	4	4	4	4	4	4	4	4	4	4	4	4	4	4	3	4	4	4	4	4	4	4	4	4	2	4	4	4	4	4	4	4	2	4	4	4
PotVar0002935	ST4.03ch02	47625594	C	T	G	A	0.102564	Myatt'S Ashleaf	0	0	0	0	0	2	1	0	0	0	1	1	0	0	0	2	0	0	0	0	0	0	0	0	1	1	0	1	0	0	0	0	1	0	0	0	1	1	1	0	0
PotVar0002940	ST4.03ch02	47625643	T	C	G	A	0.680769	Yam	4	3	0	3	4	4	4	2	4	2	3	2	3	3	2	4	2	2	3	3	3	3	2	4	3	4	4	3	3	1	3	2	3	4	3	4	2	1	4	4	3
PotVar0002944	ST4.03ch02	47625735	C	A	C	A	0.184615	Jaune D'Or	1	1	0	0	3	0	0	1	0	1	1	0	1	2	0	1	1	2	2	N/A	1	1	1	N/A	0	1	3	0	0	1	2	0	0	2	1	1	0	0	1	1	1
PotVar0002954	ST4.03ch02	47626327	T	C	G	A	0.867949	Myatt'S Ashleaf	4	4	3	3	4	4	4	4	4	3	3	3	4	4	3	4	4	4	4	3	4	3	3	4	4	4	4	3	4	2	4	4	4	4	4	4	4	2	4	4	3
PotVar0002965	ST4.03ch02	47626453	C	T	G	A	0.00641026	1256(A)23 = Black 1256	1	0	0	0	0	0	0	0	0	0	0	0	0	0	0	0	0	0	0	0	0	0	0	0	0	1	0	0	0	0	0	0	0	1	0	0	0	0	0	0	0
PotVar0002966	ST4.03ch02	47626504	A	G	A	G	0.364103	Yam	2	2	3	0	3	0	0	3	0	2	1	2	2	3	1	1	3	4	3	1	2	1	2	1	1	N/A	3	0	1	2	3	2	1	3	2	1	2	0	1	1	1
PotVar0002994	ST4.03ch02	47627135	T	C	A	G	0.00769231	Adirondack	0	0	1	0	0	0	0	0	0	0	0	0	0	0	0	0	0	0	0	0	0	0	0	0	0	0	0	0	0	0	0	0	0	0	0	0	0	0	0	0	0
PotVar0003002	ST4.03ch02	47627359	T	C	A	G	0.155128	Yam	0	1	3	0	0	0	0	2	0	1	0	1	1	1	1	0	2	1	1	0	1	0	1	0	1	0	0	0	0	1	1	2	1	0	1	0	2	0	0	0	0
PotVar0003004	ST4.03ch02	47627484	C	T	A	G	0.498718	Yam	2	2	3	0	3	2	1	3	0	2	2	3	2	3	1	3	3	4	3	1	2	1	2	1	2	4	3	1	2	2	3	2	2	3	2	1	3	1	2	1	1
PotVar0003033	ST4.03ch02	47627835	T	C	A	G	0.171795	Yam	0	1	2	0	0	0	0	2	0	1	0	1	1	1	1	0	2	2	1	0	1	0	1	0	1	0	0	0	1	1	1	2	1	0	1	0	2	0	0	0	0
PotVar0003054	ST4.03ch02	47730726	A	G	A	G	0.307692	Yam	1	1	3	0	0	2	1	2	0	1	1	3	1	1	1	2	2	2	1	0	1	0	1	0	2	3	0	1	2	1	1	2	2	1	1	0	3	1	1	0	0
PotVar0003077	ST4.03ch02	47731249	C	T	G	A	0.0666667	Myatt'S Ashleaf	0	0	1	0	0	0	0	0	0	1	1	1	0	0	1	0	0	0	0	0	0	1	1	0	0	0	0	1	0	0	0	0	0	0	0	0	0	1	0	0	1
PotVar0003078	ST4.03ch02	47731292	T	G	A	C	0.5	Yam	1	2	4	1	2	2	2	2	0	3	3	4	2	3	2	2	3	2	3	1	1	1	3	1	2	4	0	2	2	1	3	2	2	1	1	1	3	2	1	1	2
PotVar0003084	ST4.03ch02	47731602	G	A	G	A	0.111538	Myatt'S Ashleaf	0	0	0	0	0	2	1	0	0	0	1	1	0	0	0	2	0	0	0	0	0	0	0	0	1	1	0	1	1	0	0	0	1	0	0	0	1	1	1	0	0
PotVar0003105	ST4.03ch02	47732033	T	G	A	C	0.478205	Yam	1	2	4	1	2	2	2	2	0	3	3	3	2	3	2	2	3	1	3	1	1	1	3	1	2	3	0	2	1	1	3	2	2	1	1	1	3	2	1	1	2
PotVar0003111	ST4.03ch02	47732600	G	A	G	A	0.0230769	Vtn 62-33-3	0	0	0	0	0	0	0	0	0	0	0	0	0	0	0	0	0	1	0	0	0	0	0	0	0	0	0	0	1	0	0	0	0	0	0	0	0	0	0	0	0
PotVar0003124	ST4.03ch02	47732793	A	G	A	G	0.0025641	Am 78-3704	0	0	0	0	0	0	0	0	0	0	0	1	0	0	0	0	0	0	0	0	0	0	0	0	0	0	0	0	0	0	0	0	0	0	0	0	0	0	0	0	0
PotVar0003131	ST4.03ch02	47732956	G	A	G	A	0.0320513	1256(A)23 = Black 1256	1	0	0	0	0	0	0	0	0	0	0	1	0	0	0	0	0	1	0	0	0	0	0	0	0	1	0	0	1	0	0	0	0	1	0	0	0	0	0	0	0
PotVar0003151	ST4.03ch02	47733728	C	T	A	G	0.50641	Yam	1	2	4	1	2	2	2	2	0	3	3	4	2	3	2	2	3	2	3	1	1	1	3	1	2	4	0	2	2	1	3	2	2	1	1	1	3	2	1	1	2
PotVar0003207	ST4.03ch02	47734800	G	A	G	A	0.0115385	Adirondack	0	0	1	0	0	0	0	0	0	0	0	0	0	0	0	0	0	0	0	0	0	0	0	0	0	1	0	0	0	0	0	0	0	0	0	0	0	0	0	0	0
PotVar0003213	ST4.03ch02	47735048	G	T	C	A	0.0230769	Vtn 62-33-3	0	0	0	0	0	0	0	0	0	0	0	0	0	0	0	0	0	1	0	0	0	0	0	0	0	0	0	0	1	0	0	0	0	0	0	0	0	0	0	0	0
PotVar0003215	ST4.03ch02	47735212	A	G	A	G	0.00769231	Adirondack	0	0	1	0	0	0	0	0	0	0	0	0	0	0	0	0	0	0	0	0	0	0	0	0	0	0	0	0	0	0	0	0	0	0	0	0	0	0	0	0	0
PotVar0003221	ST4.03ch02	47735311	C	T	G	A	0.00384615	1256(A)23 = Black 1256	1	0	0	0	0	0	0	0	0	0	0	0	0	0	0	0	0	0	0	0	0	0	0	0	0	0	0	0	0	0	0	0	0	1	0	0	0	0	0	0	0
PotVar0003234	ST4.03ch02	47735478	G	A	G	A	0.0025641	Am 78-3704	0	0	0	0	0	0	0	0	0	0	0	1	0	0	0	0	0	0	0	0	0	0	0	0	0	0	0	0	0	0	0	0	0	0	0	0	0	0	0	0	0
PotVar0003253	ST4.03ch02	47736033	C	T	G	A	0.129487	Jaune D'Or	0	1	0	1	2	0	1	0	0	1	1	0	1	2	0	0	1	0	2	1	0	0	1	1	0	1	0	0	0	0	2	0	0	0	0	1	0	0	0	1	1
PotVar0003264	ST4.03ch02	47736242	G	A	G	A	0.157692	Yam	0	1	3	0	0	0	0	2	0	1	0	1	1	1	1	0	2	1	1	0	1	0	1	0	1	0	0	0	0	1	1	2	1	0	1	0	2	0	0	0	0
PotVar0003265	ST4.03ch02	47736355	G	A	G	A	0.0192308	Vtn 62-33-3	0	0	0	0	0	0	0	0	0	0	0	0	0	0	0	0	0	1	0	0	0	0	0	0	0	0	0	0	1	0	0	0	0	0	0	0	0	0	0	0	0
PotVar0003273	ST4.03ch02	47736480	G	A	G	A	0.00512821	Ratte	0	0	0	0	0	0	0	0	0	0	0	0	0	0	0	0	0	0	0	0	0	0	0	0	0	0	0	0	0	0	0	0	0	0	0	0	0	0	0	0	0
PotVar0003302	ST4.03ch02	47818342	T	C	G	A	0.994872	Ratte	4	4	4	4	4	4	4	4	4	4	4	4	4	4	4	4	4	4	4	4	4	4	4	4	4	4	4	4	4	4	4	4	4	4	4	4	4	4	4	4	4
PotVar0003313	ST4.03ch02	47818576	A	C	A	C	0.483333	Yam	0	2	4	1	2	N/A	2	2	0	3	3	4	2	3	2	2	3	2	3	1	N/A	1	3	1	2	3	0	2	2	1	3	2	2	0	1	1	3	2	1	1	2
PotVar0003368	ST4.03ch02	47819228	C	T	G	A	0.00769231	1256(A)23 = Black 1256	1	0	0	0	0	0	0	0	0	0	0	0	0	0	0	0	0	0	0	0	0	0	0	0	0	0	0	0	0	0	0	0	0	1	0	0	0	0	0	0	0
PotVar0003373	ST4.03ch02	47819283	A	G	G	A	0.994872	Ratte	4	4	4	4	4	4	4	4	4	4	4	4	4	4	4	4	4	4	4	4	4	4	4	4	4	4	4	4	4	4	4	4	4	4	4	4	4	4	4	4	4
PotVar0003379	ST4.03ch02	47819463	C	T	G	A	0.19359	Myatt'S Ashleaf	0	1	1	1	2	0	1	0	0	2	2	1	1	2	1	0	1	0	2	1	0	1	2	1	0	1	0	1	0	0	2	0	0	0	0	1	0	1	0	1	2
PotVar0003425	ST4.03ch02	47820261	G	T	C	A	0.0025641	Am 78-3704	0	0	0	0	0	0	0	0	0	0	0	1	0	0	0	0	0	0	0	0	0	0	0	0	0	0	0	0	0	0	0	0	0	0	0	0	0	0	0	0	0
PotVar0003426	ST4.03ch02	47820270	T	C	A	G	0.0230769	Vtn 62-33-3	0	0	0	0	0	0	0	0	0	0	0	0	0	0	0	0	0	1	0	0	0	0	0	0	0	0	0	0	1	0	0	0	0	0	0	0	0	0	0	0	0
PotVar0003427	ST4.03ch02	47820327	C	T	A	G	0.488462	Yam	2	2	0	3	2	2	2	2	4	1	1	0	2	1	2	2	1	2	1	3	3	3	1	3	2	0	4	2	2	3	1	2	2	2	3	3	1	2	3	3	2
PotVar0003428	ST4.03ch02	47820339	G	A	G	A	0.0102564	1256(A)23 = Black 1256	1	0	0	0	0	0	0	0	0	0	0	0	0	0	0	0	0	0	0	0	0	0	0	0	0	1	0	0	0	0	0	0	0	1	0	0	0	0	0	0	0
PotVar0003442	ST4.03ch02	48132423	C	T	G	A	0.075641	Myatt'S Ashleaf	1	0	0	0	0	1	0	0	0	0	1	1	0	0	0	2	0	0	0	0	0	0	0	0	1	0	0	1	0	0	0	0	1	N/A	0	0	1	1	1	0	0
PotVar0003444	ST4.03ch02	48132435	T	C	A	G	0.0641026	Early Rose	0	0	0	2	0	0	0	0	0	0	0	0	0	0	0	0	0	0	0	1	0	0	0	0	0	0	0	0	0	2	0	1	0	0	0	0	0	2	0	0	0
PotVar0003452	ST4.03ch02	48178952	T	G	A	C	0.174359	Yam	0	1	3	0	0	1	1	2	0	1	0	1	2	1	1	0	2	1	1	0	1	0	1	0	1	1	0	0	0	1	1	2	1	0	1	0	2	0	0	0	0
PotVar0003459	ST4.03ch02	48179125	T	C	A	G	0.482051	Yam	3	2	0	1	4	2	3	2	4	2	1	0	1	3	2	2	2	2	3	3	3	3	1	4	2	1	4	2	2	1	1	1	2	3	3	4	1	0	3	2	3
PotVar0003462	ST4.03ch02	48179172	G	T	C	A	0.0717949	Myatt'S Ashleaf	0	0	0	0	0	1	0	0	0	0	1	1	0	0	0	2	0	0	0	0	0	0	0	0	1	0	0	1	0	0	0	0	1	0	0	0	1	1	1	0	0
PotVar0003481	ST4.03ch02	48179460	G	A	G	A	0.00128205	Ve 74-45	0	0	0	0	0	0	0	0	0	0	0	0	0	0	0	0	0	0	0	0	0	0	0	0	0	0	0	0	0	0	0	0	0	0	0	0	0	0	0	0	0
PotVar0003490	ST4.03ch02	48179606	T	G	A	C	0.025641	Lenape	0	0	0	0	0	0	0	0	0	0	0	0	0	0	0	0	0	1	0	0	0	0	0	0	0	1	0	0	1	0	0	0	0	0	0	0	0	0	0	0	0
PotVar0003500	ST4.03ch02	48179684	T	C	A	G	0.0128205	1256(A)23 = Black 1256	1	0	0	0	0	0	0	0	0	0	0	1	0	0	0	0	0	0	0	0	0	0	0	0	0	1	0	0	0	0	0	0	0	1	0	0	0	0	0	0	0
PotVar0003501	ST4.03ch02	48179741	G	A	G	A	0.0025641	Am 78-3704	0	0	0	0	0	0	0	0	0	0	0	1	0	0	0	0	0	0	0	0	0	0	0	0	0	0	0	0	0	0	0	0	0	0	0	0	0	0	0	0	0
PotVar0003502	ST4.03ch02	48179743	G	A	G	A	0.00384615	1256(A)23 = Black 1256	1	0	0	0	0	0	0	0	0	0	0	0	0	0	0	0	0	0	0	0	0	0	0	0	0	0	0	0	0	0	0	0	0	1	0	0	0	0	0	0	0
PotVar0003528	ST4.03ch02	48256106	G	T	C	A	0.00641026	Ve 71-105	0	0	0	0	0	0	0	0	0	0	0	0	0	0	0	0	0	0	0	0	0	0	0	0	0	0	0	0	0	0	0	0	0	0	0	0	0	0	0	0	0
PotVar0003529	ST4.03ch02	48256170	G	A	G	A	0.125641	Myatt'S Ashleaf	0	1	1	1	0	0	0	0	0	1	2	1	1	0	1	0	0	0	0	0	0	1	2	0	0	0	0	1	0	0	1	0	0	0	0	0	0	1	0	0	1
PotVar0003546	ST4.03ch02	48256453	G	A	G	A	0.0730769	Myatt'S Ashleaf	0	0	0	0	0	1	0	0	0	0	1	1	0	0	0	2	0	0	0	0	0	0	0	0	1	0	0	1	0	0	0	0	1	0	0	0	1	1	1	0	0
PotVar0003609	ST4.03ch02	48257252	T	C	A	G	0.267949	Yam	0	1	3	0	0	2	1	2	0	1	1	2	2	1	1	2	3	1	1	0	1	0	1	0	2	N/A	0	1	1	1	1	2	2	0	1	0	3	1	1	0	0
PotVar0003610	ST4.03ch02	48257324	T	C	A	G	0.00512821	Yam	0	0	0	0	0	0	0	0	0	0	0	0	0	0	0	0	0	0	0	0	0	0	0	0	0	0	0	0	0	0	0	0	0	0	0	0	0	0	0	2	0
PotVar0003625	ST4.03ch02	48257574	C	T	G	A	0.00512821	Yam	0	0	0	0	0	0	0	0	0	0	0	0	0	0	0	0	0	0	0	0	0	0	0	0	0	0	0	0	0	0	0	0	0	0	0	0	0	0	0	2	0
PotVar0003627	ST4.03ch02	48257594	G	A	G	A	0.0666667	Early Rose	0	0	0	2	0	0	0	0	0	0	0	0	0	0	0	0	0	0	0	1	0	0	0	0	0	0	0	0	2	2	1	1	0	0	0	0	0	2	0	0	0
PotVar0003635	ST4.03ch02	48261442	G	A	G	A	0.00128205	Prevalent	N/A	0	0	0	0	0	0	0	0	0	0	0	0	0	0	0	0	0	0	0	0	0	0	0	0	0	0	0	0	0	0	0	0	N/A	0	0	0	0	0	0	0
PotVar0003645	ST4.03ch02	48262870	C	T	A	G	0.49359	Yam	3	2	0	1	4	2	3	2	4	2	1	0	1	3	2	2	1	2	3	3	3	3	1	4	2	1	4	2	2	1	1	1	2	3	3	4	1	0	3	2	3
PotVar0003646	ST4.03ch02	48262916	C	T	G	A	0.00512821	1256(A)23 = Black 1256	1	0	0	0	0	0	0	0	0	0	0	0	0	0	0	0	0	0	0	0	0	0	0	0	0	0	0	0	0	0	0	0	0	1	0	0	0	0	0	0	0
PotVar0003649	ST4.03ch02	48262972	C	A	A	C	0.932051	Early Rose	4	4	4	2	4	4	4	4	4	4	4	4	4	4	4	4	4	4	4	3	4	4	4	4	4	4	4	4	4	2	3	3	4	4	4	4	4	2	4	4	4
PotVar0003652	ST4.03ch02	48263116	G	A	G	A	0.00512821	1256(A)23 = Black 1256	1	0	0	0	0	0	0	0	0	0	0	0	0	0	0	0	0	0	0	0	0	0	0	0	0	0	0	0	0	0	0	0	0	1	0	0	0	0	0	0	0
PotVar0003658	ST4.03ch02	48263234	G	A	G	A	0.00128205	Ve 74-45	0	0	0	0	0	0	0	0	0	0	0	0	0	0	0	0	0	0	0	0	0	0	0	0	0	0	0	0	0	0	0	0	0	0	0	0	0	0	0	0	0
PotVar0003667	ST4.03ch02	48271664	C	T	G	A	0.0307692	1256(A)23 = Black 1256	1	0	0	0	0	0	0	0	0	0	0	0	0	0	0	0	0	1	0	0	0	0	0	0	0	1	0	0	1	0	0	0	0	1	0	0	0	0	0	0	0
PotVar0003686	ST4.03ch02	48272097	C	A	C	A	0.00512821	Lenape	0	0	0	0	0	0	0	0	0	0	0	1	0	0	0	0	0	0	0	0	0	0	0	0	0	1	0	0	0	0	0	0	0	0	0	0	0	0	0	0	0
PotVar0003713	ST4.03ch02	48435603	T	G	A	C	0.302564	Yam	1	1	3	0	0	2	1	2	0	1	1	3	2	1	1	2	3	2	1	0	1	0	1	0	2	3	0	1	2	1	1	2	2	1	1	0	3	1	1	0	0
PotVar0003717	ST4.03ch02	48435824	T	G	A	C	0.00512821	Yam	0	0	0	0	0	0	0	0	0	0	0	0	0	0	0	0	0	0	0	0	0	0	0	0	0	0	0	0	0	0	0	0	0	0	0	0	0	0	0	2	0
PotVar0003718	ST4.03ch02	48435834	T	C	A	G	0.00128205	Ve 74-45	0	0	0	0	0	0	0	0	0	0	0	0	0	0	0	0	0	0	0	0	0	0	0	0	0	0	0	0	0	0	0	0	0	0	0	0	0	0	0	0	0
PotVar0003722	ST4.03ch02	48435931	A	G	G	A	0.994872	Yam	4	4	4	4	4	4	4	4	4	4	4	4	4	4	4	4	4	4	4	4	4	4	4	4	4	4	4	4	4	4	4	4	4	4	4	4	4	4	4	2	4
PotVar0003726	ST4.03ch02	48436013	A	G	G	A	0.617949	Yam	3	3	1	2	4	2	3	2	4	3	3	1	2	3	3	2	1	2	3	3	3	4	3	4	2	1	4	3	2	1	2	1	2	3	3	4	1	1	3	2	4
PotVar0003733	ST4.03ch02	48436160	T	C	A	G	0.305128	Yam	1	1	3	0	0	2	1	2	0	1	1	3	2	1	1	2	3	2	1	0	1	0	1	0	2	3	0	1	2	1	1	2	2	1	1	0	3	1	1	0	0
PotVar0003749	ST4.03ch02	48436474	A	G	A	G	0.0102564	1256(A)23 = Black 1256	1	0	0	0	0	0	0	0	0	0	0	0	0	0	0	0	0	0	0	0	0	0	0	0	0	1	0	0	0	0	0	0	0	1	0	0	0	0	0	0	0
PotVar0003750	ST4.03ch02	48436596	C	A	C	A	0.00384615	1256(A)23 = Black 1256	1	0	0	0	0	0	0	0	0	0	0	0	0	0	0	0	0	0	0	0	0	0	0	0	0	0	0	0	0	0	0	0	0	1	0	0	0	0	0	0	0
PotVar0003761	ST4.03ch02	48436764	T	C	A	G	0.10641	Myatt'S Ashleaf	1	0	0	0	0	N/A	0	0	0	0	1	2	0	0	0	2	0	1	0	0	0	0	0	0	1	1	0	1	2	0	0	0	1	1	0	0	1	1	1	0	0
PotVar0003781	ST4.03ch02	48439624	C	T	G	A	0.0025641	Am 78-3704	0	0	0	0	0	0	0	0	0	0	0	1	0	0	0	0	0	0	0	0	0	0	0	0	0	0	0	0	0	0	0	0	0	0	0	0	0	0	0	0	0
PotVar0003785	ST4.03ch02	48439820	G	T	C	A	0.024359	Lenape	0	0	0	0	0	0	0	0	0	0	0	1	0	0	0	0	0	1	0	0	0	0	0	0	0	1	0	0	1	0	0	0	0	0	0	0	0	0	0	0	0
PotVar0003791	ST4.03ch02	48444877	G	A	G	A	0.0679487	Early Rose	0	0	0	2	0	0	0	0	0	0	0	0	0	0	0	0	0	0	0	1	0	0	0	0	0	0	0	0	0	2	1	1	0	0	0	0	0	2	0	0	0
PotVar0003792	ST4.03ch02	48444903	C	T	G	A	0.0679487	Early Rose	0	0	0	2	0	0	0	0	0	0	0	0	0	0	0	0	0	0	0	1	0	0	0	0	0	0	0	0	0	2	1	1	0	0	0	0	0	2	0	0	0
PotVar0003975	ST4.03ch06	26014680	C	A	C	A	0.00897436	Aurora	0	0	0	0	0	0	0	0	1	1	0	0	0	0	0	0	0	0	0	0	0	0	0	1	0	0	1	0	1	0	0	0	0	0	0	0	0	0	0	0	0
PotVar0003980	ST4.03ch06	26014578	A	G	A	G	0.00897436	Vtn 62-33-3	0	0	0	0	0	0	0	0	0	0	0	0	0	0	0	0	0	0	0	0	0	0	0	0	0	0	0	0	0	0	0	0	0	0	0	0	0	0	1	0	0
PotVar0003983	ST4.03ch06	26014399	C	T	G	A	0.15	Myatt'S Ashleaf	0	1	0	2	2	2	1	1	1	0	0	1	1	1	1	1	0	0	1	1	0	0	0	0	0	1	1	0	0	0	1	1	1	1	0	2	2	0	0	0	2
PotVar0003996	ST4.03ch06	26014105	C	T	G	A	0.00128205	Vitelotte Noire	0	0	0	0	0	0	0	0	0	0	0	0	0	0	0	0	0	0	0	0	0	0	0	0	0	0	0	0	0	0	0	0	0	0	0	0	0	0	0	0	0
PotVar0004013	ST4.03ch06	26013658	T	C	A	G	0.0410256	Vitelotte Noire	1	0	0	0	0	N/A	0	0	2	1	0	0	0	0	0	0	0	0	0	0	0	0	0	2	0	0	1	0	2	0	0	0	0	0	0	0	0	0	1	0	0
PotVar0004028	ST4.03ch06	26013390	T	C	A	G	0.00128205	Karakter	0	0	0	0	0	0	0	0	0	0	0	0	0	0	0	0	0	0	0	0	0	0	0	0	0	0	0	0	1	0	0	0	0	0	0	0	0	0	0	0	0
PotVar0004033	ST4.03ch06	26013328	C	T	G	A	0.00641026	Vtn 62-33-3	0	0	0	0	0	0	0	0	0	0	0	0	0	0	0	0	0	0	0	0	0	0	0	0	0	0	0	0	0	0	0	0	0	0	0	0	0	0	0	0	0
PotVar0004038	ST4.03ch06	26013204	T	C	A	G	0.0423077	Vitelotte Noire	0	0	0	0	0	0	0	0	2	1	0	0	0	0	0	0	0	0	0	0	0	0	0	2	0	0	1	0	2	0	0	0	0	0	0	0	0	0	1	0	0
PotVar0004040	ST4.03ch06	26013181	T	C	A	G	0.0461538	Yam	0	2	0	0	0	0	0	0	0	0	1	0	0	0	0	0	0	0	0	0	0	0	0	0	0	0	1	0	0	0	0	1	0	0	1	0	0	0	0	0	0
PotVar0004060	ST4.03ch06	26012115	T	G	A	C	0.0423077	Vitelotte Noire	1	0	0	0	0	0	0	0	2	1	0	0	0	0	0	0	0	0	0	0	0	0	0	2	0	0	1	0	2	0	0	0	0	0	0	0	0	0	1	0	0
PotVar0004130	ST4.03ch04	42972773	T	G	A	C	0.0333333	Yam	1	0	0	0	1	0	0	0	0	0	0	0	0	0	0	0	0	1	0	0	0	0	0	0	0	0	0	0	0	0	0	0	0	0	0	0	0	0	0	0	0
PotVar0004131	ST4.03ch04	42972819	G	A	A	G	0.952564	Jaune D'Or	4	4	4	4	4	4	4	4	4	4	4	4	4	4	4	4	4	4	4	4	3	3	4	4	4	4	4	4	4	4	4	4	4	4	4	4	4	4	4	3	3
PotVar0004159	ST4.03ch04	43478592	G	A	G	A	0.0115385	May Queen	0	0	0	0	0	0	0	0	0	0	0	0	0	0	0	0	0	0	0	0	0	0	0	0	0	0	0	0	0	0	0	N/A	0	0	0	0	0	0	0	0	0
PotVar0004164	ST4.03ch04	43478623	G	A	G	A	0.0782051	Paterson'S Victoria	N/A	0	0	0	0	0	0	0	0	0	0	N/A	0	0	3	0	0	0	0	3	3	3	0	0	0	0	N/A	0	N/A	0	4	0	0	0	0	0	0	0	0	0	0
PotVar0004166	ST4.03ch04	43478655	G	A	G	A	0.0692308	Early Rose	0	1	1	0	0	0	0	0	0	0	0	0	N/A	0	0	0	1	0	0	0	0	0	N/A	0	0	N/A	0	0	0	0	0	0	0	0	1	1	1	0	0	0	0
PotVar0004366	ST4.03ch10	23867918	C	A	A	C	0.529487	Yam	4	3	1	3	2	1	1	1	3	2	0	2	3	3	1	N/A	2	2	1	1	3	3	1	4	1	N/A	3	2	2	4	2	4	1	0	1	3	N/A	3	1	2	2
PotVar0004372	ST4.03ch10	24214037	G	A	A	G	0.811538	Paterson'S Victoria	4	4	1	4	3	3	3	1	4	3	3	2	3	4	2	3	4	4	4	3	3	3	3	4	3	N/A	4	4	4	4	4	4	4	2	3	3	3	4	4	N/A	3
PotVar0004381	ST4.03ch10	24214237	C	A	C	A	0.00128205	Cara	0	0	0	0	0	0	0	0	0	0	0	0	0	0	0	0	0	0	0	0	0	0	0	0	0	0	0	0	0	0	0	0	0	0	0	0	0	0	0	0	0
PotVar0004449	ST4.03ch10	26365622	C	T	G	A	0.00384615	Cara	0	0	0	0	0	0	0	0	0	0	0	0	0	0	0	0	0	0	0	0	0	0	0	0	0	0	0	0	0	0	0	0	0	0	0	0	0	0	0	0	0
PotVar0004484	ST4.03ch10	53357201	C	T	G	A	0.215385	Yam	0	1	0	0	2	0	0	0	0	0	0	1	1	1	2	0	1	2	1	0	0	0	0	0	2	1	1	0	1	1	2	3	0	0	1	1	0	1	0	1	1
PotVar0004494	ST4.03ch10	53357520	A	C	A	C	0.0435897	Myatt'S Ashleaf	1	1	1	0	0	0	0	0	0	0	1	0	0	0	0	0	0	0	0	0	0	0	0	0	0	0	0	0	0	0	0	1	0	0	0	0	2	0	0	1	0
PotVar0004495	ST4.03ch10	53357574	A	C	A	C	0.00897436	CARDINAL	0	0	0	0	0	1	0	0	0	0	0	0	0	0	1	0	0	0	0	0	0	0	0	0	1	0	0	0	0	0	0	0	0	0	0	0	0	0	0	0	0
PotVar0004505	ST4.03ch10	53357766	T	C	A	G	0.0025641	Biogold	0	0	0	0	0	0	0	0	0	0	0	0	0	0	0	0	0	0	0	0	0	0	0	0	0	0	0	0	0	0	0	0	0	0	0	0	2	0	0	0	0
PotVar0004533	ST4.03ch10	53358191	C	T	G	A	0.00128205	Fianna	0	0	0	0	0	0	0	0	0	0	0	0	0	0	0	0	0	0	0	0	0	0	0	0	0	0	0	0	0	0	0	0	0	0	0	0	0	0	0	0	0
PotVar0004559	ST4.03ch10	53358681	A	G	A	G	0.00512821	Herald	0	0	0	0	0	0	0	1	0	0	0	0	0	0	0	0	0	0	0	0	0	0	0	0	0	0	0	0	0	0	0	0	0	1	0	0	0	0	0	0	0
PotVar0004562	ST4.03ch10	53358859	C	A	C	A	0.179487	Early Rose	0	0	0	1	0	0	1	2	0	1	0	1	2	1	0	1	1	0	1	0	1	1	3	0	1	1	0	2	0	2	1	0	0	2	1	1	0	1	1	0	2
PotVar0004591	ST4.03ch10	53359169	G	A	G	A	0.0192308	Ulster Glade	0	0	0	0	0	0	0	1	0	0	0	1	0	0	0	0	0	0	0	0	0	0	0	1	0	0	0	0	0	0	0	0	0	0	0	0	0	0	0	0	0
PotVar0004602	ST4.03ch10	53359405	A	G	A	G	0.00128205	Fianna	0	0	0	0	0	0	0	0	0	0	0	0	0	0	0	0	0	0	0	0	0	0	0	0	0	0	0	0	0	0	0	0	0	0	0	0	0	0	0	0	0
PotVar0004629	ST4.03ch10	53359829	T	C	A	G	0.0025641	Fianna	0	0	0	0	0	0	0	0	0	0	0	0	0	0	0	0	0	0	0	0	0	0	0	0	0	0	0	0	0	0	0	0	0	0	0	0	1	0	0	0	0
PotVar0004666	ST4.03ch10	53707878	G	A	G	A	0.207692	Pink Firr Apple	1	1	1	1	0	0	1	2	0	1	1	1	2	1	0	1	1	0	1	0	1	1	3	0	1	1	0	2	0	2	1	1	0	2	1	1	2	1	1	1	2
PotVar0004674	ST4.03ch10	53708089	C	T	G	A	0.173077	Early Rose	0	0	0	1	0	0	1	2	0	1	0	1	2	1	0	1	1	0	1	0	1	1	3	0	1	1	0	2	0	2	1	0	0	2	1	1	0	1	1	0	2
PotVar0004675	ST4.03ch10	53708155	C	T	G	A	0.0461538	Myatt'S Ashleaf	1	1	1	0	0	0	0	0	0	0	1	0	0	0	0	0	0	0	0	0	0	0	0	0	0	0	0	0	0	0	0	1	0	0	0	0	2	0	0	1	0
PotVar0004680	ST4.03ch10	53708356	C	T	A	G	0.45	Yam	4	3	4	3	1	3	3	0	4	3	4	1	1	N/A	2	3	2	1	1	2	2	2	2	N/A	1	N/A	3	1	2	0	N/A	N/A	3	0	2	1	4	1	2	3	0
PotVar0004710	ST4.03ch10	54873455	T	C	A	G	0.00128205	Ar 80-127-5	0	0	0	0	0	0	0	0	0	0	0	0	0	0	0	0	0	0	0	0	0	0	0	0	0	0	0	0	0	0	0	0	0	0	0	0	0	0	0	0	0
PotVar0004719	ST4.03ch10	54876067	C	T	G	A	0.202564	Yam	1	0	0	1	0	0	1	2	0	1	0	2	1	1	0	1	1	0	0	0	1	1	3	0	1	2	1	1	0	2	1	0	0	2	1	1	1	1	1	1	2
PotVar0004726	ST4.03ch10	54876318	T	C	A	G	0.25641	Yam	2	1	1	3	0	3	2	1	3	2	2	0	0	1	4	1	1	1	1	1	2	2	0	2	2	0	2	1	1	0	0	0	1	1	1	1	0	1	1	1	0
PotVar0004727	ST4.03ch10	54876405	A	C	A	C	0.00128205	Ar 80-127-5	0	0	0	0	0	0	0	0	0	0	0	0	0	0	0	0	0	0	0	0	0	0	0	0	0	0	0	0	0	0	0	0	0	0	0	0	0	0	0	0	0
PotVar0004730	ST4.03ch10	54876581	G	A	G	A	0.00128205	Fianna	0	0	0	0	0	0	0	0	0	0	0	0	0	0	0	0	0	0	0	0	0	0	0	0	0	0	0	0	0	0	0	0	0	0	0	0	0	0	0	0	0
PotVar0004772	ST4.03ch10	54877297	G	A	G	A	0.0410256	Jaune D'Or	0	0	0	0	0	0	0	0	0	0	0	0	0	0	0	0	0	0	0	0	1	1	0	0	0	1	0	0	0	0	0	0	0	0	0	1	0	0	0	0	0
PotVar0004787	ST4.03ch10	54877573	T	G	A	C	0.00128205	Fianna	0	0	0	0	0	0	0	0	0	0	0	0	0	0	0	0	0	0	0	0	0	0	0	0	0	0	0	0	0	0	0	0	0	0	0	0	0	0	0	0	0
PotVar0004789	ST4.03ch10	54877652	T	C	G	A	0.742308	Yam	3	3	2	4	2	3	4	3	3	3	4	3	2	2	4	3	2	2	1	2	4	4	3	3	4	3	4	4	2	3	2	2	4	4	3	3	4	3	4	2	3
PotVar0004792	ST4.03ch10	54877716	T	C	G	A	0.539744	Yam	2	3	2	3	2	3	3	1	3	2	4	1	1	1	4	2	1	2	1	2	3	3	0	3	3	1	3	3	2	1	1	2	4	2	2	2	3	2	3	1	1
PotVar0004795	ST4.03ch10	54877874	G	A	G	A	0.233333	Yam	0	2	1	0	2	0	1	0	0	0	2	1	1	0	0	1	0	1	0	1	0	0	0	1	1	0	1	2	1	1	1	2	3	1	1	0	2	1	2	0	1
PotVar0004816	ST4.03ch10	55308203	C	A	C	A	0.0653846	Yam	1	0	0	0	0	0	0	1	0	0	0	0	0	0	1	0	0	0	0	0	1	1	0	0	0	1	0	0	0	0	0	0	0	1	0	1	2	0	0	2	0
PotVar0004819	ST4.03ch10	55308224	C	T	G	A	0.0653846	Yam	1	0	0	0	0	0	0	1	0	0	0	0	0	0	1	0	0	0	0	0	1	1	0	0	0	1	0	0	0	0	0	0	0	1	0	1	2	0	0	2	0
PotVar0004822	ST4.03ch10	55308290	A	G	A	G	0.214103	Yam	N/A	1	1	3	0	3	2	0	2	2	2	0	0	1	2	1	1	0	1	1	1	1	0	2	2	0	2	0	0	0	0	0	1	0	2	1	0	1	1	1	0
PotVar0004836	ST4.03ch10	55308486	A	C	A	C	0.0179487	Ulster Glade	0	0	0	0	0	0	0	1	0	0	0	1	0	0	0	0	0	0	0	0	0	0	0	1	0	0	0	0	0	0	0	0	0	0	0	0	0	0	0	0	0
PotVar0004858	ST4.03ch10	55309361	T	C	A	G	0.178205	Early Rose	0	0	0	1	0	0	1	3	0	1	0	0	1	1	0	1	1	1	0	0	1	1	3	0	1	1	1	2	0	2	1	0	0	2	0	1	0	1	1	0	2
PotVar0004860	ST4.03ch10	55309392	A	G	G	A	0.517949	Yam	1	2	1	1	2	0	2	4	1	1	2	3	2	1	1	2	1	2	0	1	3	3	3	2	2	2	2	4	2	3	2	2	3	4	1	2	4	2	3	N/A	3
PotVar0004874	ST4.03ch10	55325871	T	C	A	G	0.0179487	Ulster Glade	0	0	0	0	0	0	0	1	0	0	0	1	0	0	0	0	0	0	0	0	0	0	0	1	0	0	0	0	0	0	0	0	0	0	0	0	0	0	0	0	0
PotVar0004885	ST4.03ch10	55326008	T	C	G	A	0.714103	Yam	3	3	3	4	2	3	4	3	3	3	4	4	2	2	3	3	2	2	1	2	3	3	3	4	4	1	4	4	2	3	2	2	4	3	3	2	3	3	4	N/A	3
PotVar0004925	ST4.03ch10	55326629	C	T	G	A	0.0025641	Biogold	0	0	0	0	0	0	0	0	0	0	0	0	0	0	0	0	0	0	0	0	0	0	0	0	0	0	0	0	0	0	0	0	0	0	0	0	2	0	0	0	0
PotVar0004926	ST4.03ch10	55326664	A	G	A	G	0.0025641	Nadine	0	0	0	0	0	0	0	0	0	0	0	0	0	0	0	0	0	0	0	0	0	0	0	0	0	0	0	0	0	0	0	0	0	0	0	0	0	0	0	0	0
PotVar0004936	ST4.03ch10	55326828	A	G	A	G	0.435897	Yam	0	2	1	1	2	0	2	2	1	1	2	3	2	1	0	2	1	2	0	1	2	2	3	1	2	1	2	4	2	3	2	2	3	3	1	1	2	2	3	0	3
PotVar0004947	ST4.03ch10	55327067	A	G	A	G	0.174359	Early Rose	0	0	0	1	0	0	1	2	0	1	0	1	1	1	0	1	1	1	0	0	1	1	3	0	1	1	1	2	0	2	1	0	0	2	0	1	0	1	1	0	2
PotVar0004952	ST4.03ch10	55327244	T	C	A	G	0.252564	Yam	3	1	2	3	0	3	2	0	2	2	2	0	0	1	3	1	1	0	1	1	1	1	0	2	2	0	2	0	0	0	0	0	1	0	2	1	0	1	1	2	0
PotVar0004958	ST4.03ch10	55327409	G	A	G	A	0.00128205	Fianna	0	0	0	0	0	0	0	0	0	0	0	0	0	0	0	0	0	0	0	0	0	0	0	0	0	0	0	0	0	0	0	0	0	0	0	0	0	0	0	0	0
PotVar0005003	ST4.03ch10	55841042	A	C	A	C	0.00384615	Vitelotte Noire	0	0	0	0	0	0	0	0	0	0	0	0	0	0	0	0	0	0	0	0	0	0	0	0	0	0	0	0	0	0	0	0	0	0	0	0	0	0	0	0	0
PotVar0005012	ST4.03ch10	55841198	C	A	C	A	0.0794872	Yam	1	0	0	0	1	0	0	1	1	0	0	1	0	0	0	0	0	0	0	0	1	1	0	1	0	1	0	0	0	0	0	0	0	0	0	1	0	0	0	1	0
PotVar0005016	ST4.03ch10	55841256	A	G	A	G	0.467949	Yam	2	3	3	2	2	2	3	1	2	1	4	2	1	0	2	2	0	1	1	2	2	2	0	2	3	0	3	2	2	0	1	2	3	2	3	1	3	1	1	2	0
PotVar0005019	ST4.03ch10	55841300	C	T	G	A	0.0025641	Nadine	0	0	0	0	0	0	0	0	0	0	0	0	0	0	0	0	0	0	0	0	0	0	0	0	0	0	0	0	0	0	0	0	0	0	0	0	0	0	0	0	0
PotVar0005020	ST4.03ch10	55841315	C	T	G	A	0.142308	Yam	2	0	1	0	1	0	0	1	1	0	1	1	1	0	0	0	0	0	0	0	1	1	0	2	0	1	0	0	1	0	0	0	0	1	0	1	0	0	0	1	0
PotVar0005060	ST4.03ch10	55841772	A	G	A	G	0.0025641	Vitelotte Noire	0	0	0	0	0	0	0	0	0	0	0	0	0	0	0	0	0	0	0	0	0	0	0	0	0	0	0	0	0	0	0	0	0	0	0	0	0	0	0	0	0
PotVar0005070	ST4.03ch10	55841916	A	G	A	G	0.00128205	Fianna	0	0	0	0	0	0	0	0	0	0	0	0	0	0	0	0	0	0	0	0	0	0	0	0	0	0	0	0	0	0	0	0	0	0	0	0	0	0	0	0	0
PotVar0005097	ST4.03ch10	55842116	T	C	G	A	0.658974	Yam	2	3	2	4	3	3	4	4	3	2	3	3	1	2	2	3	1	2	1	2	4	4	3	2	4	2	4	4	N/A	2	2	2	3	3	3	3	4	2	2	3	2
PotVar0005102	ST4.03ch10	55842205	C	T	G	A	0.0628205	Yam	1	0	1	0	0	0	0	0	0	0	1	0	1	0	0	0	0	0	0	0	0	0	0	1	0	0	0	0	1	0	0	0	0	1	0	0	0	0	0	0	0
PotVar0005103	ST4.03ch10	55842215	G	T	A	C	0.852564	Yam	2	4	3	4	3	4	4	3	3	4	3	2	3	4	4	4	4	4	4	4	3	3	4	2	4	3	4	4	3	4	4	4	4	3	4	3	4	4	4	3	4
PotVar0005108	ST4.03ch10	55842275	A	G	G	A	0.917949	Yam	3	4	4	4	3	4	4	3	3	4	4	3	4	4	4	4	4	4	4	4	3	3	4	3	4	3	4	4	4	4	4	4	4	4	4	3	4	4	4	3	4
PotVar0005133	ST4.03ch10	55842444	A	C	C	A	1	N/A	4	4	4	4	4	4	4	4	4	4	4	4	4	4	4	4	4	4	4	4	4	4	4	4	4	4	4	4	4	4	4	4	4	4	4	4	4	4	4	4	4
PotVar0005134	ST4.03ch10	55842462	T	C	G	A	0.723077	Yam	3	4	4	2	3	3	3	1	3	3	4	3	3	2	4	3	3	3	4	4	2	2	1	3	3	2	3	N/A	4	2	3	4	4	2	4	2	4	3	3	3	2
PotVar0005149	ST4.03ch10	55842579	A	G	A	G	0.225641	Yam	1	1	1	2	1	2	2	0	2	1	2	0	0	0	2	1	0	1	1	1	1	1	0	1	2	0	1	0	0	0	0	0	0	0	3	1	0	1	1	1	0
PotVar0005165	ST4.03ch10	55842832	C	T	G	A	0.00897436	Libertas	0	0	0	0	0	0	0	0	0	0	0	0	0	0	0	0	0	0	0	0	0	0	0	0	0	0	0	0	0	0	0	0	0	0	0	0	0	0	0	0	0
PotVar0005213	ST4.03ch10	55854933	C	T	G	A	0.165385	Early Rose	0	0	0	2	0	1	1	2	0	1	0	0	1	N/A	0	1	1	1	0	0	1	1	N/A	0	1	1	1	2	0	2	1	0	0	N/A	0	1	0	1	1	0	2
PotVar0005221	ST4.03ch10	55855113	T	C	A	G	0.075641	Yam	1	0	0	0	1	0	0	1	1	0	0	1	0	0	0	0	0	0	0	0	1	1	0	1	0	1	0	0	0	0	0	0	0	0	0	1	0	0	0	1	0
PotVar0005243	ST4.03ch10	55855396	A	G	A	G	0.00641026	Vitelotte Noire	0	0	0	0	0	0	0	0	0	0	0	1	0	0	0	0	0	0	0	0	0	0	0	0	0	0	0	0	0	0	0	0	0	0	0	0	0	0	0	0	0
PotVar0005256	ST4.03ch10	55855623	T	G	A	C	0.223077	Yam	1	1	1	0	1	1	0	0	1	2	0	0	2	2	2	1	2	2	2	2	0	0	1	1	0	N/A	0	0	2	2	2	2	1	0	1	1	0	2	2	1	2
PotVar0005291	ST4.03ch10	55855985	C	T	G	A	0.0166667	Paterson'S Victoria	1	0	1	0	0	0	0	0	0	0	0	0	0	0	0	0	0	0	0	0	0	0	0	0	0	0	0	0	0	0	0	0	0	0	0	0	0	0	0	0	0
PotVar0005293	ST4.03ch10	55856017	T	C	G	A	1	N/A	4	4	4	4	4	4	4	4	4	4	4	4	4	4	4	4	4	4	4	4	4	4	4	4	4	4	4	4	4	4	4	4	4	4	4	4	4	4	4	4	4
PotVar0005335	ST4.03ch10	55856519	CG	TA	G	A	0.00128205	Vitelotte Noire	0	0	0	0	0	0	0	0	0	0	0	0	0	0	0	0	0	0	0	0	0	0	0	0	0	0	0	0	0	0	0	0	0	0	0	0	0	0	0	0	0
PotVar0005344	ST4.03ch10	55856581	A	G	A	G	0.00384615	Am 78-3704	0	0	0	0	0	0	0	0	0	0	0	1	0	0	0	0	0	0	0	0	0	0	0	0	0	0	0	0	0	0	0	0	0	0	0	0	0	0	0	0	0
PotVar0005442	ST4.03ch10	56582706	C	T	G	A	0.00128205	Vitelotte Noire	0	0	0	0	0	0	0	0	0	0	0	0	0	0	0	0	0	0	0	0	0	0	0	0	0	0	0	0	0	0	0	0	0	0	0	0	0	0	0	0	0
PotVar0005449	ST4.03ch10	56582912	A	C	A	C	0.326923	Yam	0	1	1	3	1	N/A	3	3	2	2	1	1	1	2	2	N/A	1	2	N/A	1	2	1	2	1	2	N/A	0	N/A	0	2	2	0	N/A	N/A	N/A	2	0	2	1	2	2
PotVar0005450	ST4.03ch10	56582948	A	G	A	G	0.00897436	CARDINAL	0	0	0	0	0	1	0	0	0	0	0	0	0	0	0	0	0	0	0	0	0	0	0	0	2	0	0	0	0	0	0	0	0	0	0	0	0	0	0	0	0
PotVar0005465	ST4.03ch10	56583107	G	A	G	A	0.0025641	Nadine	0	0	0	0	0	0	0	0	0	0	0	0	0	0	0	0	0	0	0	0	0	0	0	0	0	0	0	0	0	0	0	0	0	0	0	0	0	0	0	0	0
PotVar0005531	ST4.03ch10	56583884	G	A	G	A	0.00384615	Am 78-3704	0	0	0	0	0	0	0	0	0	0	0	1	0	0	0	0	0	0	0	0	0	0	0	0	0	0	0	0	0	0	0	0	0	0	0	0	0	0	0	0	0
PotVar0005543	ST4.03ch10	56584015	A	G	A	G	0.0025641	Nadine	0	0	0	0	0	0	0	0	0	0	0	0	0	0	0	0	0	0	0	0	0	0	0	0	0	0	0	0	0	0	0	0	0	0	0	0	0	0	0	0	0
PotVar0005549	ST4.03ch10	56584106	T	C	A	G	0.142308	Pink Firr Apple	0	2	1	0	1	N/A	1	0	0	0	1	1	0	0	0	N/A	0	0	0	1	1	1	0	N/A	0	0	1	1	1	0	0	N/A	3	0	0	0	2	0	0	0	1
PotVar0005576	ST4.03ch10	56584461	A	C	A	C	0.0410256	Yam	0	0	0	0	0	0	0	0	0	0	1	0	1	0	0	0	0	0	0	0	0	0	0	2	0	0	0	0	1	0	0	0	0	1	0	0	0	0	0	0	0
PotVar0005589	ST4.03ch10	56584743	A	G	A	G	0.0474359	Peerless	1	0	0	1	0	0	0	0	0	0	1	1	0	0	0	0	0	0	0	0	0	1	0	0	0	0	2	0	0	0	0	0	0	0	0	0	0	0	1	0	0
PotVar0005590	ST4.03ch10	56584744	T	C	A	G	0.389744	Yam	0	1	1	3	1	2	3	3	2	2	1	1	1	2	2	1	1	2	1	1	2	1	2	1	2	1	0	2	0	2	2	0	1	2	3	2	0	2	1	1	2
PotVar0005597	ST4.03ch10	56627378	G	A	G	A	0.0448718	Yam	0	0	0	0	0	0	0	0	0	0	1	1	1	0	0	0	0	0	0	0	0	0	0	1	0	0	0	0	1	0	0	0	0	1	0	0	0	0	0	0	0
PotVar0005603	ST4.03ch10	56858197	C	T	A	G	0.641026	Yam	1	2	3	3	2	3	4	3	2	2	4	4	2	2	1	2	1	2	1	1	3	3	2	2	4	1	3	3	2	2	2	2	4	3	3	2	2	2	2	1	3
PotVar0005609	ST4.03ch10	56858308	C	A	C	A	0.00384615	Am 78-3704	0	0	0	0	0	0	0	0	0	0	0	1	0	0	0	0	0	0	0	0	0	0	0	0	0	0	0	0	0	0	0	0	0	0	0	0	0	0	0	0	0
PotVar0005610	ST4.03ch10	56858365	T	C	A	G	0.428205	Yam	1	1	2	3	1	2	3	3	2	2	2	2	1	2	1	0	1	2	1	1	2	2	2	1	2	1	2	2	0	2	2	0	1	2	3	2	0	2	2	1	2
PotVar0005644	ST4.03ch10	56860555	C	T	G	A	0.157692	Myatt'S Ashleaf	0	1	1	0	1	1	1	0	0	0	1	1	0	0	0	2	0	0	0	0	1	1	0	0	N/A	0	1	1	1	0	0	2	3	0	0	0	2	0	0	0	1
PotVar0005654	ST4.03ch10	56860762	G	A	G	A	0.0025641	Nadine	0	0	0	0	0	0	0	0	0	0	0	0	0	0	0	0	0	0	0	0	0	0	0	0	0	0	0	0	0	0	0	0	0	0	0	0	0	0	0	0	0
PotVar0005660	ST4.03ch10	56860835	G	A	G	A	0.00384615	Am 78-3704	0	0	0	0	0	0	0	0	0	0	0	1	0	0	0	0	0	0	0	0	0	0	0	0	0	0	0	0	0	0	0	0	0	0	0	0	0	0	0	0	0
PotVar0005662	ST4.03ch10	56860960	G	A	A	G	0.764103	Myatt'S Ashleaf	4	3	3	4	3	3	3	3	4	3	3	3	4	3	4	2	3	4	3	4	2	2	4	4	2	3	2	3	3	4	3	2	1	3	3	3	1	4	4	3	3
PotVar0005666	ST4.03ch10	56861020	G	A	G	A	0.448718	Yam	2	1	3	2	2	3	3	3	3	2	1	1	1	2	1	0	1	3	1	1	2	1	2	2	4	1	0	2	0	2	2	0	1	2	3	2	1	2	1	2	2
PotVar0005668	ST4.03ch10	56861127	T	C	G	A	0.921795	Jaune D'Or	4	4	4	4	4	4	4	3	4	3	4	4	4	3	4	4	3	4	3	4	3	3	4	4	4	3	3	4	4	4	3	4	4	3	3	3	3	4	4	N/A	4
PotVar0005671	ST4.03ch10	56861147	G	A	G	A	0.00641026	Fianna	0	0	0	0	0	0	0	0	0	0	0	0	0	0	0	0	0	0	0	0	0	0	0	0	0	0	0	0	0	0	0	0	0	0	0	0	0	0	0	0	0
PotVar0005672	ST4.03ch10	56861272	C	T	G	A	0.224359	Yam	1	2	0	1	1	1	0	0	1	1	0	0	2	1	3	2	2	1	2	3	0	0	2	1	0	2	0	1	2	2	1	2	0	0	0	1	0	2	2	1	1
PotVar0005673	ST4.03ch10	56861281	G	A	G	A	0.00128205	Fianna	0	0	0	0	0	0	0	0	0	0	0	0	0	0	0	0	0	0	0	0	0	0	0	0	0	0	0	0	0	0	0	0	0	0	0	0	0	0	0	0	0
PotVar0005681	ST4.03ch10	56861485	T	C	A	G	0.0461538	Peerless	1	0	0	1	0	0	0	0	0	0	1	1	0	0	0	0	0	0	0	0	0	1	0	0	0	0	2	0	0	0	0	0	0	0	0	0	0	0	1	0	0
PotVar0005682	ST4.03ch10	56861503	C	T	G	A	0.00128205	Vitelotte Noire	0	0	0	0	0	0	0	0	0	0	0	0	0	0	0	0	0	0	0	0	0	0	0	0	0	0	0	0	0	0	0	0	0	0	0	0	0	0	0	0	0
PotVar0005683	ST4.03ch10	56861518	T	G	A	C	0.0564103	Yam	2	0	1	0	1	0	0	0	1	0	0	0	0	0	0	0	0	1	0	0	0	0	0	1	0	0	0	0	0	0	0	0	0	0	0	0	1	0	0	1	0
PotVar0005685	ST4.03ch10	56861624	G	A	G	A	0.00384615	Am 78-3704	0	0	0	0	0	0	0	0	0	0	0	1	0	0	0	0	0	0	0	0	0	0	0	0	0	0	0	0	0	0	0	0	0	0	0	0	0	0	0	0	0
PotVar0005695	ST4.03ch10	56861753	T	C	A	G	0.0769231	Yam	N/A	0	0	1	0	0	0	0	0	0	N/A	1	1	0	0	0	0	0	0	0	0	1	0	1	0	0	2	0	1	0	0	0	0	1	0	0	0	0	1	0	0
PotVar0005748	ST4.03ch11	16148966	C	T	G	A	0.0794872	Flourball (Sutton's)	0	1	0	0	1	1	0	1	N/A	0	0	0	0	0	0	0	1	0	0	0	1	1	0	N/A	1	0	0	0	0	1	0	0	0	0	1	0	0	0	0	0	0
PotVar0005803	ST4.03ch11	16140925	TG	CT	A	G	0.0141026	Vtn 62-33-3	0	0	0	0	0	0	0	0	0	0	0	2	0	0	0	0	0	0	0	0	0	0	0	0	0	0	0	0	0	0	0	0	0	0	0	0	0	0	0	0	0
PotVar0005807	ST4.03ch11	16140890	G	A	G	A	0.123077	Yam	1	1	1	0	1	0	2	0	0	1	1	0	0	0	1	2	0	1	0	0	0	0	0	0	2	0	1	1	1	0	0	0	1	1	0	1	0	1	1	1	0
PotVar0005816	ST4.03ch11	16140682	C	T	G	A	0.075641	Flourball (Sutton's)	0	1	0	0	1	1	0	1	0	0	0	0	0	0	0	0	1	0	0	0	1	1	0	0	1	0	0	0	0	1	0	0	0	0	1	0	0	0	0	0	0
PotVar0005817	ST4.03ch11	16140616	C	T	G	A	0.0153846	Urgenta	0	0	0	0	0	1	0	0	0	0	0	0	0	0	0	0	0	0	0	0	0	0	0	0	0	0	0	0	0	0	0	0	0	0	0	0	0	0	0	0	0
PotVar0005840	ST4.03ch11	16140211	T	G	A	C	0.00897436	Aurora	0	0	0	0	0	0	0	0	0	0	0	0	0	0	0	0	0	0	0	0	0	0	0	0	0	1	1	0	0	0	0	0	0	0	0	0	0	0	0	0	0
PotVar0005841	ST4.03ch11	16140151	A	G	A	G	0.266667	Myatt'S Ashleaf	0	1	1	1	2	1	0	2	1	N/A	0	3	2	1	1	0	1	3	0	0	0	1	1	N/A	0	1	0	2	1	2	1	0	0	2	1	1	0	2	0	1	1
PotVar0005842	ST4.03ch11	16140136	G	A	G	A	0.0192308	Aurora	0	0	0	0	0	0	0	0	0	0	0	2	0	0	0	0	0	0	0	0	0	0	0	0	0	1	1	0	0	0	0	0	0	0	0	0	0	0	0	0	0
PotVar0005859	ST4.03ch11	16139962	T	C	A	G	0.00769231	Aurora	0	0	0	0	0	0	0	0	0	0	0	0	0	0	0	0	0	0	0	0	0	0	0	0	0	1	1	0	0	0	0	0	0	0	0	0	0	0	0	0	0
PotVar0005861	ST4.03ch11	16139860	C	T	G	A	0.14359	Yam	1	1	1	0	1	1	2	0	0	1	1	1	0	0	1	2	0	1	0	0	0	0	0	0	2	0	1	1	1	0	0	0	1	1	0	1	0	1	1	1	0
PotVar0005887	ST4.03ch11	16139318	A	G	A	G	0.00641026	Mara	0	0	0	0	0	0	0	0	1	0	0	0	0	0	0	0	0	0	0	0	0	0	0	1	0	0	0	0	0	0	0	0	0	0	0	0	0	0	0	0	0
PotVar0005888	ST4.03ch11	16139312	T	G	A	C	0.0115385	Ve 71-105	0	0	0	0	0	0	0	0	0	0	0	2	0	0	0	0	0	0	0	0	0	0	0	0	0	0	0	0	0	0	0	0	0	0	0	0	0	0	0	0	0
PotVar0005899	ST4.03ch11	16138989	G	A	A	G	0.512821	Yam	1	3	2	1	4	3	2	3	2	4	1	3	2	1	2	2	2	4	0	0	1	2	1	3	3	2	2	3	2	3	1	0	1	3	2	2	0	3	1	2	1
PotVar0005918	ST4.03ch01	61280072	C	T	G	A	0.0141026	Kepplestone Kidney	1	0	0	0	0	0	0	0	0	0	0	1	0	0	0	0	0	0	0	0	0	0	0	0	1	0	0	0	1	0	0	0	0	0	0	0	0	0	0	0	0
PotVar0005919	ST4.03ch01	61280052	A	G	A	G	0.0166667	Yam	0	0	0	0	0	0	0	0	0	0	0	0	0	0	1	0	0	0	0	0	0	0	0	0	0	0	0	0	0	0	0	1	0	0	0	1	0	0	0	0	0
PotVar0005924	ST4.03ch01	61280016	G	T	C	A	0.0102564	Nadine	0	0	0	0	0	0	0	0	0	0	0	0	0	0	0	0	0	0	0	0	0	0	0	0	0	0	0	0	1	0	0	0	0	0	0	0	0	0	0	0	0
PotVar0005964	ST4.03ch01	61279444	T	C	G	A	0.967949	Paterson'S Victoria	4	3	4	4	4	4	4	3	4	4	4	4	4	4	3	4	4	4	4	4	4	4	4	4	3	4	4	4	3	4	4	4	3	4	4	4	4	4	4	3	4
PotVar0005994	ST4.03ch01	61279177	T	G	A	C	0.291026	Yam	4	0	0	0	0	0	1	0	2	0	1	2	1	1	0	3	2	0	2	2	1	1	1	3	2	0	1	2	1	1	0	2	1	0	1	2	1	1	0	0	1
PotVar0005998	ST4.03ch01	61279106	G	A	G	A	0.00128205	Folva	0	0	0	0	0	0	0	0	0	0	0	0	0	0	0	0	0	0	0	0	0	0	0	0	0	0	0	0	0	0	0	0	0	0	0	0	0	0	0	0	0
PotVar0005999	ST4.03ch01	61279081	G	A	G	A	0	SARPO MIRA	0	0	0	0	0	0	0	0	0	0	0	0	0	0	0	0	0	0	0	0	0	0	0	0	0	0	0	0	0	0	0	0	0	0	0	0	0	0	0	0	0
PotVar0006050	ST4.03ch01	61278594	T	C	A	G	0.358974	Yam	0	2	3	2	1	1	1	2	1	1	2	0	0	0	1	1	0	2	1	0	2	2	1	0	3	1	2	1	2	2	2	0	2	3	1	0	1	1	2	3	2
PotVar0006051	ST4.03ch01	61278582	C	A	C	A	0.203846	Yam	4	0	0	0	0	0	1	0	2	0	1	N/A	1	1	1	3	2	0	2	N/A	1	1	1	3	1	0	1	2	0	1	0	2	1	0	1	2	1	1	0	0	1
PotVar0006074	ST4.03ch01	61278427	C	T	A	G	0.969231	Aurora	4	4	4	4	3	3	4	4	4	4	4	4	4	4	4	4	4	N/A	4	4	4	4	4	4	4	4	3	4	3	4	4	4	4	4	4	4	3	4	4	4	4
PotVar0006082	ST4.03ch01	61270293	C	T	G	A	0.0320513	Paterson'S Victoria	0	0	0	0	0	0	0	0	0	0	0	0	0	0	0	0	0	0	0	0	1	0	0	0	0	0	1	0	0	0	1	0	0	0	0	0	0	0	0	0	0
PotVar0006104	ST4.03ch01	61269761	C	T	G	A	0.185897	Yam	0	0	1	1	2	2	1	1	1	2	1	0	2	2	2	0	1	1	1	0	1	0	1	1	0	2	0	0	1	0	2	1	1	0	0	2	1	1	2	1	0
PotVar0006105	ST4.03ch01	61269756	A	C	C	A	0.991026	Vitelotte Noire	4	4	4	4	4	4	4	4	4	4	4	4	4	4	4	4	4	4	4	4	4	4	4	4	4	4	4	4	3	4	4	4	4	4	4	4	4	4	4	4	4
PotVar0006106	ST4.03ch01	61269693	G	A	A	G	0.607692	Yam	4	2	3	2	2	2	2	2	3	1	3	2	1	1	1	4	2	3	3	2	2	3	2	3	4	1	3	3	2	3	1	2	3	3	2	2	3	2	2	3	3
PotVar0006118	ST4.03ch01	61269594	T	C	G	A	0.994872	Vtn 62-33-3	4	4	4	4	4	4	4	4	4	4	4	4	4	4	4	4	4	4	4	4	4	4	4	4	3	4	4	4	4	4	4	4	4	4	4	4	4	4	4	4	4
PotVar0006125	ST4.03ch01	61269508	C	T	G	A	0.144872	Myatt'S Ashleaf	3	0	0	0	0	0	1	0	1	0	0	0	0	1	0	1	1	0	1	1	1	1	0	3	0	0	0	0	0	1	0	1	0	0	0	0	0	1	0	0	1
PotVar0006140	ST4.03ch01	61269373	A	G	A	G	0.338462	Yam	0	2	1	2	2	2	2	2	1	3	1	2	3	3	2	0	2	1	1	2	1	1	2	1	0	3	0	1	1	1	2	2	1	1	2	2	1	2	2	1	1
PotVar0006142	ST4.03ch01	61269354	G	A	G	A	0.108974	Magnum Bonum	0	0	0	0	0	0	0	0	1	0	1	1	1	0	0	2	1	0	1	1	0	0	1	0	0	0	1	2	0	0	0	0	1	0	1	1	1	0	0	0	0
PotVar0006158	ST4.03ch01	71506337	G	A	G	A	0.0897436	Yam	0	0	0	2	0	0	1	0	0	1	0	1	0	0	0	0	0	0	0	0	0	0	1	0	0	1	0	0	0	0	0	1	0	0	1	0	0	0	2	1	1
PotVar0006168	ST4.03ch01	71508560	A	G	A	G	0.0025641	Vitelotte Noire	0	0	0	0	0	0	0	0	0	0	0	0	0	0	0	0	0	0	0	0	0	0	0	0	0	0	0	0	0	0	0	0	0	0	0	0	0	0	0	0	0
PotVar0006175	ST4.03ch01	71508730	G	A	G	A	0.0025641	Vitelotte Noire	0	0	0	0	0	0	0	0	0	0	0	0	0	0	0	0	0	0	0	0	0	0	0	0	0	0	0	0	1	0	0	0	0	0	0	0	0	0	0	0	0
PotVar0006180	ST4.03ch01	71508897	G	T	C	A	0	IVP4X-184-42	0	0	0	0	0	0	0	0	0	0	0	0	0	0	0	0	0	0	0	0	0	0	0	0	0	0	0	0	0	0	0	0	0	0	0	0	0	0	0	0	0
PotVar0006193	ST4.03ch01	71509600	C	T	G	A	0.00384615	Nadine	0	0	0	0	0	0	0	0	0	0	0	0	0	0	0	0	0	0	0	0	0	0	0	0	0	0	0	0	1	0	0	0	0	0	0	0	0	0	0	0	0
PotVar0006194	ST4.03ch01	71509622	G	A	G	A	0.0115385	Vtn 62-33-3	0	0	0	0	0	0	0	0	0	0	0	0	0	0	0	0	0	0	0	0	0	0	0	0	0	0	0	0	1	0	0	0	0	0	0	0	0	0	0	0	0
PotVar0006198	ST4.03ch01	71509842	G	A	G	A	0.161538	Yam	0	0	0	0	1	1	0	0	1	1	1	1	0	0	1	2	0	0	1	0	0	1	0	0	0	1	0	0	0	0	1	3	1	0	0	1	0	0	0	1	0
PotVar0006219	ST4.03ch01	71510228	A	G	A	G	0.0025641	Karakter	0	0	0	0	0	N/A	0	0	0	0	0	0	0	0	0	0	0	0	0	0	0	0	0	0	0	0	0	0	2	0	0	0	0	0	0	0	0	0	0	N/A	0
PotVar0006221	ST4.03ch01	71510262	G	A	G	A	0.00769231	Vtn 62-33-3	0	0	0	0	0	0	0	0	0	0	0	0	0	0	0	0	0	0	0	0	0	0	0	0	0	0	0	0	0	0	0	0	0	0	0	0	0	0	0	0	0
PotVar0006227	ST4.03ch01	71510448	C	T	G	A	0.00128205	Karakter	0	0	0	0	0	0	0	0	0	0	0	0	0	0	0	0	0	0	0	0	0	0	0	0	0	0	0	0	1	0	0	0	0	0	0	0	0	0	0	0	0
PotVar0006233	ST4.03ch01	71510524	G	A	G	A	0	IVP4X-184-42	0	0	0	0	0	0	0	0	0	0	0	0	0	0	0	0	0	0	0	0	0	0	0	0	0	0	0	0	0	0	0	0	0	0	0	0	0	0	0	0	0
PotVar0006243	ST4.03ch01	71510837	T	C	A	G	0.467949	Yam	0	1	1	3	3	2	3	2	1	2	1	2	2	2	2	2	1	3	3	1	1	3	1	0	1	2	2	0	1	1	2	4	2	2	1	2	0	0	3	2	2
PotVar0006246	ST4.03ch01	71510896	G	A	G	A	0.19359	Yam	0	1	1	1	2	1	2	2	0	0	0	0	1	2	1	0	1	3	2	1	1	2	0	0	1	0	1	0	0	1	1	0	1	2	0	1	0	0	1	0	1
PotVar0006259	ST4.03ch01	71792370	A	C	A	C	0.260256	Yam	0	1	0	2	1	0	1	0	1	2	1	2	0	0	1	2	0	0	0	0	0	1	1	0	0	N/A	0	0	0	0	1	4	1	0	2	1	0	0	2	2	1
PotVar0006260	ST4.03ch01	71792400	T	C	A	G	0.0115385	Lenape	0	0	0	0	0	0	0	0	0	0	0	0	0	0	0	0	0	0	0	0	0	0	0	0	0	0	0	0	0	0	0	0	0	0	0	0	0	0	0	0	0
PotVar0006265	ST4.03ch01	71792649	C	A	C	A	0.358974	Yam	0	2	1	1	2	1	2	2	1	1	1	1	1	2	2	2	1	2	3	1	1	3	0	0	1	0	1	0	0	1	2	2	2	2	1	2	0	0	2	1	1
PotVar0006268	ST4.03ch01	71792704	C	T	G	A	0.130769	Yam	0	0	2	2	0	0	1	0	0	1	0	1	1	0	0	0	0	0	0	0	1	1	1	0	0	N/A	1	0	N/A	0	0	2	1	1	1	0	0	1	1	N/A	1
PotVar0006273	ST4.03ch01	71792774	A	G	A	G	0.0782051	Myatt'S Ashleaf	0	0	2	0	0	0	0	0	0	0	0	0	1	0	0	0	0	0	0	0	1	1	0	0	0	1	1	0	0	0	0	0	1	1	0	0	0	1	0	0	0
PotVar0006278	ST4.03ch01	71792854	T	C	A	G	0.0858974	Yam	0	0	0	2	0	0	1	0	0	1	0	1	0	0	0	0	0	0	0	0	0	0	1	0	0	1	0	0	0	0	0	2	0	0	1	0	0	0	1	1	1
PotVar0006285	ST4.03ch01	71792980	G	A	G	A	0.0564103	Myatt'S Ashleaf	0	0	2	0	0	0	0	0	0	0	0	0	1	0	0	0	0	0	0	0	1	1	0	0	0	0	1	0	1	0	0	0	1	1	0	0	0	1	0	0	0
PotVar0006304	ST4.03ch01	71793676	T	G	A	C	0.0410256	Myatt'S Ashleaf	0	0	2	0	0	0	0	0	0	0	0	0	0	0	0	0	0	0	0	0	1	1	0	0	0	0	0	0	0	0	0	0	1	1	0	0	0	1	0	0	0
PotVar0006306	ST4.03ch01	71794777	T	C	A	G	0.0307692	Vitelotte Noire	0	0	0	0	0	0	0	0	0	0	0	0	0	0	0	0	0	0	0	0	0	0	0	0	0	1	0	0	0	0	0	0	0	0	0	0	0	0	0	0	0
PotVar0006319	ST4.03ch01	71794963	T	C	A	G	0.0397436	Myatt'S Ashleaf	0	0	N/A	0	0	0	0	0	0	0	0	0	0	0	0	0	0	0	0	0	1	1	0	0	0	0	0	0	1	0	0	0	1	1	0	0	0	1	0	0	0
PotVar0006320	ST4.03ch01	71795018	T	C	A	G	0.0128205	Vitelotte Noire	0	0	0	0	0	0	0	0	0	0	0	0	0	0	0	0	0	0	0	0	0	0	0	0	0	0	0	0	1	0	0	0	0	0	0	0	0	0	0	0	0
PotVar0006336	ST4.03ch01	71796269	C	T	G	A	0.0115385	Vtn 62-33-3	0	0	0	0	0	0	0	0	0	0	0	0	0	0	0	0	0	0	0	0	0	0	0	0	0	0	0	0	1	0	0	0	0	0	0	0	0	0	0	0	0
PotVar0006338	ST4.03ch01	71796414	C	T	G	A	0.0294872	Katahdin	0	0	0	0	0	0	0	0	0	0	0	0	0	0	0	0	0	0	0	0	0	0	0	0	0	1	0	0	0	0	0	0	0	0	0	0	0	0	0	0	0
PotVar0006339	ST4.03ch01	71796417	G	A	G	A	0.00128205	Vitelotte Noire	0	0	0	0	0	0	0	0	0	0	0	0	0	0	0	0	0	0	0	0	0	0	0	0	0	0	0	0	0	0	0	0	0	0	0	0	0	0	0	0	0
PotVar0006353	ST4.03ch01	71796626	A	G	A	G	0.00769231	Vtn 62-33-3	0	0	0	0	0	0	0	0	0	0	0	0	0	0	0	0	0	0	0	0	0	0	0	0	0	0	0	0	0	0	0	0	0	0	0	0	0	0	0	0	0
PotVar0006356	ST4.03ch01	71796719	G	A	G	A	0.24359	Yam	0	1	3	1	1	1	2	2	0	0	0	0	2	2	1	0	1	2	3	1	2	3	0	0	1	0	2	0	1	1	1	0	2	3	0	1	0	1	1	0	1
PotVar0006384	ST4.03ch01	73206106	G	A	G	A	0.0307692	Yam	0	0	0	0	0	0	0	0	0	0	0	0	0	0	0	0	0	0	0	0	0	0	0	0	0	0	0	0	0	0	1	0	0	0	0	0	0	0	1	0	0
PotVar0006386	ST4.03ch01	73206247	G	A	G	A	0.00128205	Folva	0	0	0	0	0	0	0	0	0	0	0	0	0	0	0	0	0	0	0	0	0	0	0	0	0	0	0	0	0	0	0	0	0	0	0	0	0	0	0	0	0
PotVar0006391	ST4.03ch01	73206346	A	G	A	G	0.00128205	Folva	0	0	0	0	0	0	0	0	0	0	0	0	0	0	0	0	0	0	0	0	0	0	0	0	0	0	0	0	0	0	0	0	0	0	0	0	0	0	0	0	0
PotVar0006395	ST4.03ch01	73206470	G	A	A	G	0.808974	Yam	4	4	4	4	4	4	4	4	2	3	3	3	3	3	1	4	3	4	3	3	4	3	4	3	3	4	4	3	3	3	2	4	3	4	2	2	2	4	3	4	4
PotVar0006407	ST4.03ch01	73206873	G	A	G	A	0.00128205	Vitelotte Noire	0	0	0	0	0	0	0	0	0	0	0	0	0	0	0	0	0	0	0	0	0	0	0	0	0	0	0	0	0	0	0	0	0	0	0	0	0	0	0	0	0
PotVar0006425	ST4.03ch01	73667424	C	T	G	A	0.0025641	Karakter	0	0	0	0	0	0	0	0	0	0	0	0	0	0	0	0	0	0	0	0	0	0	0	0	0	0	0	0	2	0	0	0	0	0	0	0	0	0	0	0	0
PotVar0006430	ST4.03ch01	73667500	G	A	G	A	0.120513	Myatt'S Ashleaf	1	0	0	0	0	0	0	0	3	1	1	1	0	1	0	0	0	0	0	0	1	1	0	2	0	0	0	1	1	0	1	0	2	1	2	1	2	1	0	0	0
PotVar0006431	ST4.03ch01	73667535	G	A	G	A	0.075641	Yam	0	0	0	0	0	0	0	0	0	0	0	0	0	0	2	0	2	0	1	1	0	1	1	0	1	0	1	0	1	1	0	0	0	0	0	1	0	0	0	0	1
PotVar0006435	ST4.03ch01	73667594	C	T	A	G	0.517949	Myatt'S Ashleaf	4	2	2	3	1	2	4	3	3	3	3	2	2	4	1	1	2	2	3	3	2	3	2	3	2	1	3	2	1	0	2	2	4	4	3	1	3	2	2	1	1
PotVar0006452	ST4.03ch01	73667810	G	A	G	A	0.24359	Yam	0	2	0	0	2	2	0	1	1	0	0	2	0	0	1	3	0	2	0	0	2	0	1	1	1	0	0	2	2	3	2	2	0	0	1	1	1	2	1	1	1
PotVar0006454	ST4.03ch01	73710009	T	G	C	A	0.0230769	Katahdin	0	0	0	0	0	0	0	0	0	0	0	0	0	0	0	0	0	0	0	0	0	0	0	0	0	N/A	0	0	0	0	0	0	0	0	0	0	0	0	0	0	0
PotVar0006513	ST4.03ch01	73746444	C	T	G	A	0.0576923	Yam	0	0	0	0	0	0	0	0	0	0	0	0	0	0	N/A	0	2	0	1	1	0	1	0	0	2	0	0	0	1	1	0	0	0	0	0	1	0	0	0	0	1
PotVar0006541	ST4.03ch10	34303368	A	G	A	G	0.00128205	Biogold	0	0	0	0	0	0	0	0	0	0	0	0	0	0	0	0	0	0	0	0	0	0	0	0	0	0	0	0	0	0	0	0	0	0	0	0	1	0	0	0	0
PotVar0006542	ST4.03ch10	34303305	C	T	G	A	0.00512821	Craigs Bounty	0	0	0	0	0	0	0	0	0	0	0	0	0	0	0	1	0	0	0	0	0	0	0	0	0	0	0	0	0	0	0	0	0	0	0	0	0	0	0	0	0
PotVar0006545	ST4.03ch10	34303221	T	C	A	G	0.00769231	Craigs Bounty	0	0	0	0	0	0	0	0	0	0	0	0	0	0	0	1	0	0	0	0	0	0	0	0	0	0	0	0	0	0	0	0	0	0	0	0	1	0	0	0	0
PotVar0006549	ST4.03ch10	34303026	C	T	G	A	0.00512821	Shamrock	0	0	0	0	0	0	0	0	0	0	0	0	0	0	0	0	0	0	0	0	0	0	0	0	0	0	0	0	0	0	0	0	0	0	0	0	0	0	0	0	0
PotVar0006550	ST4.03ch10	34302949	C	T	G	A	0.00128205	Biogold	0	0	0	0	0	0	0	0	0	0	0	0	0	0	0	0	0	0	0	0	0	0	0	0	0	0	0	0	0	0	0	0	0	0	0	0	1	0	0	0	0
PotVar0006551	ST4.03ch10	34302941	A	G	A	G	0.00128205	Biogold	0	0	0	0	0	0	0	0	0	0	0	0	0	0	0	0	0	0	0	0	0	0	0	0	0	0	0	0	0	0	0	0	0	0	0	0	1	0	0	0	0
PotVar0006555	ST4.03ch10	34302795	C	T	G	A	0.00128205	Biogold	0	0	0	0	0	0	0	0	0	0	0	0	0	0	0	0	0	0	0	0	0	0	0	0	0	0	0	0	0	0	0	0	0	0	0	0	1	0	0	0	0
PotVar0006582	ST4.03ch10	34119615	G	A	G	A	0.0589744	Magnum Bonum	0	N/A	0	0	0	1	0	0	1	0	0	1	0	1	1	0	1	0	0	1	0	0	0	1	0	0	1	1	1	0	0	0	0	0	0	0	1	0	1	0	1
PotVar0006618	ST4.03ch10	33324341	C	T	G	A	0.00512821	Adirondack	0	0	1	0	0	0	0	0	0	0	0	0	0	0	0	0	0	0	0	0	0	0	0	0	0	0	0	0	0	0	0	0	0	0	0	0	0	0	0	0	0
PotVar0006643	ST4.03ch10	32343897	T	C	A	G	0.0192308	Herald	0	0	0	0	0	0	0	1	0	0	0	1	0	0	0	0	0	0	0	0	0	0	0	0	1	0	0	0	0	0	0	0	0	1	0	0	0	0	0	0	0
PotVar0006651	ST4.03ch10	32343784	C	A	C	A	0.00769231	Craigs Bounty	0	0	0	0	0	0	0	0	0	0	0	0	0	0	0	1	0	0	0	0	0	0	0	0	0	0	0	0	0	0	0	0	0	0	0	0	1	0	0	0	0
PotVar0006681	ST4.03ch02	43268877	C	T	G	A	0.310256	Yam	0	0	1	2	1	1	1	0	0	1	1	1	1	1	0	1	2	2	2	1	1	1	3	1	1	2	0	0	2	3	2	2	0	0	2	1	0	2	1	2	2
PotVar0006684	ST4.03ch02	43268920	G	A	G	A	0.330769	Yam	1	3	1	0	2	2	2	2	1	1	2	1	2	2	3	1	1	2	1	3	2	2	1	0	2	0	1	2	0	1	0	1	2	3	2	3	2	0	2	1	1
PotVar0006700	ST4.03ch02	43270563	T	C	G	A	0.897436	Yam	2	4	4	4	4	4	3	4	2	3	4	4	4	4	3	3	4	4	4	4	4	4	4	3	3	4	3	4	4	4	3	4	3	4	4	4	4	3	4	3	4
PotVar0006717	ST4.03ch02	43272214	T	C	A	G	0.00384615	Pentland Dell	0	0	0	0	0	0	0	0	0	0	0	1	0	0	0	0	0	0	0	0	0	0	0	0	0	0	0	0	0	0	0	0	0	0	0	0	0	0	0	0	0
PotVar0006735	ST4.03ch02	43273171	G	T	A	C	0.880769	Yam	2	4	4	4	4	4	3	4	2	3	4	4	4	4	3	3	4	4	4	4	4	4	4	3	3	4	3	4	4	4	2	4	3	4	4	4	4	3	4	3	4
PotVar0006747	ST4.03ch02	43275044	A	G	A	G	0.00897436	Ve 71-105	0	0	0	0	0	0	0	0	0	0	0	0	0	0	0	0	0	0	0	0	0	0	0	0	0	0	0	0	1	0	0	0	0	0	0	0	0	0	0	0	0
PotVar0006749	ST4.03ch02	43275142	A	G	A	G	0.0025641	Am 78-3704	0	0	0	0	0	0	0	0	0	0	0	1	0	0	0	0	0	0	0	0	0	0	0	0	0	0	0	0	0	0	0	0	0	0	0	0	0	0	0	0	0
PotVar0006752	ST4.03ch02	43275208	T	C	A	G	0.233333	Yam	1	1	2	2	1	1	0	2	1	1	1	1	1	1	0	1	1	0	1	0	1	1	0	2	0	2	2	2	2	0	0	1	1	1	0	0	2	1	1	0	1
PotVar0006754	ST4.03ch02	43275279	T	C	A	G	0.0025641	Impala	0	0	0	0	0	0	0	0	0	0	0	0	0	0	0	0	0	0	1	0	0	0	0	0	0	0	0	0	0	0	0	0	0	0	0	0	0	0	0	0	0
PotVar0006761	ST4.03ch02	43275389	T	C	A	G	0.126923	Yam	1	0	2	0	1	1	0	2	1	1	1	0	1	1	0	1	1	0	0	0	1	0	0	1	0	1	0	2	1	0	0	1	0	1	0	0	2	0	0	0	0
PotVar0006784	ST4.03ch02	43275731	G	T	C	A	0.00384615	Pentland Dell	0	0	0	0	0	0	0	0	0	0	0	1	0	0	0	0	0	0	0	0	0	0	0	0	0	0	0	0	0	0	0	0	0	0	0	0	0	0	0	0	0
PotVar0006793	ST4.03ch02	43275884	T	C	A	G	0.25	Yam	1	1	2	2	1	1	0	2	1	1	1	1	1	1	0	1	1	0	1	0	1	1	0	2	0	2	2	2	2	0	1	1	1	1	0	0	2	1	1	0	1
PotVar0006803	ST4.03ch02	43276019	C	A	C	A	0.312821	Yam	0	0	1	2	1	1	1	0	0	1	1	1	1	1	0	1	2	2	2	1	1	1	3	1	1	2	0	0	2	3	2	2	0	0	2	1	0	2	1	N/A	2
PotVar0006824	ST4.03ch02	43276210	C	A	C	A	0.00384615	Pentland Dell	0	0	0	0	0	0	0	0	0	0	0	1	0	0	0	0	0	0	0	0	0	0	0	0	0	0	0	0	0	0	0	0	0	0	0	0	0	0	0	0	0
PotVar0006826	ST4.03ch02	43276245	A	G	A	G	0.0730769	Myatt'S Ashleaf	0	1	0	2	0	0	0	0	0	0	0	0	0	0	0	0	0	0	0	0	0	1	0	1	0	0	1	0	0	0	0	0	0	0	0	0	0	1	1	0	1
PotVar0006827	ST4.03ch02	43276259	A	G	A	G	0.00384615	Pentland Dell	0	0	0	0	0	0	0	0	0	0	0	1	0	0	0	0	0	0	0	0	0	0	0	0	0	0	0	0	0	0	0	0	0	0	0	0	0	0	0	0	0
PotVar0006850	ST4.03ch02	43276607	G	A	G	A	0.0025641	Am 78-3704	0	0	0	0	0	0	0	0	0	0	0	1	0	0	0	0	0	0	0	0	0	0	0	0	0	0	0	0	0	0	0	0	0	0	0	0	0	0	0	0	0
PotVar0006851	ST4.03ch02	43276648	C	T	G	A	0.0730769	Myatt'S Ashleaf	0	1	0	2	0	0	0	0	0	0	0	0	0	0	0	0	0	0	0	0	0	1	0	1	0	0	1	0	0	0	0	0	0	0	0	0	0	1	1	0	1
PotVar0006863	ST4.03ch02	43276842	C	A	C	A	0.326923	Yam	1	3	1	0	2	2	2	2	1	1	2	1	2	2	3	1	1	2	1	3	2	2	1	0	2	0	1	2	0	1	0	1	2	3	2	3	2	0	2	1	1
PotVar0006870	ST4.03ch02	43277646	GC	AG	G	A	0.00897436	Ve 71-105	0	0	0	0	0	0	0	0	0	0	0	0	0	0	0	0	0	0	0	0	0	0	0	0	0	0	0	0	1	0	0	0	0	0	0	0	0	0	0	0	0
PotVar0006881	ST4.03ch02	43525642	T	C	G	A	0.921795	Flourball (Sutton's)	3	4	3	3	4	4	4	4	4	4	4	4	4	4	4	4	4	4	4	4	3	3	3	3	4	4	4	4	4	4	4	4	4	4	3	4	4	4	4	4	4
PotVar0006893	ST4.03ch02	43525787	T	C	A	G	0.233333	Yam	1	1	2	2	1	2	0	2	1	0	1	2	1	1	0	1	1	0	1	0	1	1	0	2	0	1	2	3	2	0	0	1	1	2	0	0	2	1	0	0	1
PotVar0006898	ST4.03ch02	43526000	G	A	A	G	0.7	Yam	2	3	1	1	3	2	4	2	3	4	3	2	3	3	4	3	3	4	3	4	2	2	3	1	4	3	2	1	2	4	4	3	4	2	3	4	2	3	4	4	3
PotVar0006910	ST4.03ch02	43526263	T	C	A	G	0.0141026	Clivia	0	0	0	0	0	0	0	0	0	0	0	0	0	0	0	0	0	0	0	0	0	0	0	0	0	0	0	0	0	0	1	0	0	0	0	0	0	0	0	0	0
PotVar0006912	ST4.03ch02	43526423	G	T	C	A	0.00384615	Pentland Dell	0	0	0	0	0	0	0	0	0	0	0	1	0	0	0	0	0	0	0	0	0	0	0	0	0	0	0	0	0	0	0	0	0	0	0	0	0	0	0	0	0
PotVar0006913	ST4.03ch02	43526428	T	C	A	G	0.0128205	Ve 71-105	0	0	0	0	0	0	0	0	0	0	0	0	0	0	0	0	0	0	0	0	0	0	0	0	0	0	0	0	1	0	0	0	0	0	0	0	0	0	0	0	0
PotVar0006916	ST4.03ch02	43526538	C	A	C	A	0.2	Yam	1	1	2	2	1	2	0	2	1	0	1	0	1	1	0	1	1	0	1	0	1	1	0	3	0	0	1	3	1	0	0	1	0	2	0	0	2	1	0	0	1
PotVar0006921	ST4.03ch02	43526638	C	A	C	A	0.00384615	Pentland Dell	0	0	0	0	0	0	0	0	0	0	0	1	0	0	0	0	0	0	0	0	0	0	0	0	0	0	0	0	0	0	0	0	0	0	0	0	0	0	0	0	0
PotVar0006925	ST4.03ch02	43526775	T	G	C	A	0.797436	Yam	1	4	3	3	4	4	3	4	2	3	4	2	4	4	3	3	4	4	4	4	3	3	3	2	3	3	3	4	4	4	2	4	3	4	3	4	4	3	4	3	4
PotVar0006933	ST4.03ch02	43526886	T	C	A	G	0.0102564	Vitelotte Noire	0	0	0	0	0	0	0	0	0	0	0	0	0	0	0	0	0	0	0	0	0	0	0	0	0	0	0	0	0	0	0	0	1	0	0	0	0	0	0	0	0
PotVar0006934	ST4.03ch02	43526999	C	A	C	A	0.0153846	Pentland Dell	0	0	0	0	0	0	0	0	0	0	0	2	0	0	0	0	0	0	0	0	0	0	0	0	0	0	0	0	1	0	0	0	0	0	0	0	0	0	0	0	0
PotVar0006936	ST4.03ch02	43527069	A	G	A	G	0.0025641	Am 78-3704	0	0	0	0	0	0	0	0	0	0	0	1	0	0	0	0	0	0	0	0	0	0	0	0	0	0	0	0	0	0	0	0	0	0	0	0	0	0	0	0	0
PotVar0006947	ST4.03ch02	43527425	T	C	A	G	0.1	Yam	2	0	0	0	0	0	1	0	2	1	0	0	0	0	1	1	0	0	0	0	0	0	0	1	1	1	1	0	0	0	1	0	1	0	0	0	0	1	0	1	0
PotVar0006948	ST4.03ch02	43527445	C	T	A	G	0.489744	Yam	1	1	2	3	2	2	1	2	1	1	3	3	2	1	0	2	3	2	2	1	1	1	2	2	1	3	2	3	4	3	3	3	N/A	2	1	1	2	3	2	1	3
PotVar0006964	ST4.03ch02	43804556	A	G	A	G	0.0102564	Maris Piper	0	0	0	0	0	0	0	0	0	0	0	0	0	0	0	0	0	0	0	0	0	0	0	0	0	1	0	0	0	0	0	0	0	0	0	0	0	0	0	0	0
PotVar0006988	ST4.03ch02	43804956	A	G	A	G	0.00769231	Maris Piper	0	0	0	0	0	0	0	0	0	0	0	0	0	0	0	0	0	0	0	0	0	0	0	0	0	0	1	0	0	0	0	0	0	0	0	0	0	0	0	0	0
PotVar0006989	ST4.03ch02	43805014	A	G	A	G	0.230769	Yam	1	1	3	2	1	2	0	2	2	1	1	2	1	1	0	1	1	0	0	0	1	1	0	2	0	1	1	3	1	0	1	1	2	1	0	0	3	2	0	0	1
PotVar0006992	ST4.03ch02	43805239	C	A	C	A	0.00384615	Yam	0	0	0	0	0	0	0	0	0	0	0	0	0	0	0	0	0	0	0	0	0	0	0	0	0	0	0	0	0	0	0	0	0	0	0	0	0	0	0	1	0
PotVar0007012	ST4.03ch02	43805910	G	A	G	A	0.025641	Vitelotte Noire	0	0	0	0	0	0	0	0	0	0	0	1	0	0	0	0	0	0	1	0	0	0	0	0	0	0	0	0	1	0	0	0	1	1	0	0	0	0	0	0	0
PotVar0007040	ST4.03ch02	43807030	C	T	G	A	0.074359	Flourball (Sutton's)	0	0	0	1	0	0	0	0	0	0	0	0	0	0	0	0	0	0	0	0	1	1	1	1	0	0	0	0	0	0	0	1	0	0	1	0	0	0	0	0	0
PotVar0007045	ST4.03ch02	43807258	A	G	G	A	0.65	Yam	2	1	4	4	2	2	1	3	2	2	3	3	2	2	0	3	3	2	2	1	2	3	3	3	1	3	3	3	4	3	4	3	3	3	2	1	3	4	4	2	3
PotVar0007046	ST4.03ch02	43807350	C	T	G	A	0.0141026	Vitelotte Noire	0	0	0	0	0	0	0	0	0	0	0	0	0	0	0	0	0	0	1	0	0	0	0	0	0	0	0	0	0	0	0	0	1	1	0	0	0	0	0	0	0
PotVar0007051	ST4.03ch02	43807444	A	G	A	G	0.00897436	Ve 71-105	0	0	0	0	0	0	0	0	0	0	0	0	0	0	0	0	0	0	0	0	0	0	0	0	0	0	0	0	1	0	0	0	0	0	0	0	0	0	0	0	0
PotVar0007054	ST4.03ch02	43807536	G	A	G	A	0.0128205	Pentland Dell	0	0	0	0	0	0	0	0	0	0	0	1	0	0	0	0	0	0	0	0	0	0	0	0	0	0	0	0	1	0	0	0	0	0	0	0	0	0	0	0	0
PotVar0007066	ST4.03ch02	43807881	A	G	A	G	0.253846	Yam	1	1	3	2	1	2	0	2	2	1	1	2	1	1	0	1	1	0	0	0	1	1	0	2	0	1	2	3	2	0	1	1	3	1	0	0	3	2	0	0	1
PotVar0007079	ST4.03ch02	43808083	C	T	G	A	0.0025641	Am 78-3704	0	0	0	0	0	0	0	0	0	0	0	1	0	0	0	0	0	0	0	0	0	0	0	0	0	0	0	0	0	0	0	0	0	0	0	0	0	0	0	0	0
PotVar0007135	ST4.03ch02	43809675	C	T	G	A	0.0102564	Vitelotte Noire	0	0	0	0	0	0	0	0	0	0	0	0	0	0	0	0	0	0	0	0	0	0	0	0	0	0	0	0	0	0	0	0	1	0	0	0	0	0	0	0	0
PotVar0007140	ST4.03ch02	43809809	A	G	A	G	0.0448718	Pink Firr Apple	0	0	1	0	0	0	0	1	0	0	0	0	0	1	0	1	0	0	0	0	0	1	0	0	0	0	1	0	0	0	0	0	0	1	0	0	0	0	2	0	0
PotVar0007146	ST4.03ch02	43809891	C	T	G	A	0.3	Yam	0	0	1	1	1	0	1	1	0	1	2	1	1	1	1	2	2	2	1	1	0	1	2	0	1	1	1	0	2	3	3	1	0	1	1	1	0	2	4	N/A	2
PotVar0007158	ST4.03ch02	43810130	T	C	A	G	0.498718	Yam	2	1	3	3	2	2	1	2	2	2	3	2	2	1	1	2	3	2	2	1	1	1	2	2	1	2	2	3	4	3	4	2	3	2	1	1	3	4	2	2	3
PotVar0007178	ST4.03ch02	43871318	G	A	G	A	0.00769231	Ve 71-105	0	0	0	0	0	0	0	0	0	0	0	0	0	0	0	0	0	0	0	0	0	0	0	0	0	0	0	0	1	0	0	0	0	0	0	0	0	0	0	0	0
PotVar0007181	ST4.03ch02	43871583	A	G	A	G	0.24359	Yam	1	1	3	2	1	2	0	2	2	1	1	1	1	1	0	1	1	0	0	0	1	1	0	2	0	1	2	3	2	0	1	1	2	1	0	0	3	2	0	0	1
PotVar0007191	ST4.03ch02	43871722	A	G	A	G	0.00384615	Pentland Dell	0	0	0	0	0	0	0	0	0	0	0	1	0	0	0	0	0	0	0	0	0	0	0	0	0	0	0	0	0	0	0	0	0	0	0	0	0	0	0	0	0
PotVar0007194	ST4.03ch02	43871835	C	A	C	A	0.00384615	Berber	0	0	0	0	0	0	0	0	0	0	0	0	0	0	0	0	0	0	1	0	0	0	0	0	0	0	0	0	0	0	0	0	0	1	0	0	0	0	0	0	0
PotVar0007240	ST4.03ch02	43872417	G	A	A	G	0.565385	Yam	1	1	4	4	2	1	1	2	2	2	3	N/A	2	1	1	2	3	2	2	N/A	2	2	3	3	N/A	3	2	N/A	4	3	4	3	3	2	2	1	N/A	4	2	2	2
PotVar0007258	ST4.03ch10	17930229	A	G	G	A	0.594872	Yam	4	3	N/A	3	2	1	1	2	3	2	0	3	3	3	1	3	2	2	1	1	3	3	1	4	2	3	3	2	2	4	2	4	1	1	1	3	3	3	1	2	2
PotVar0007275	ST4.03ch10	17631072	C	T	G	A	0.0384615	Adirondack	0	0	1	0	0	0	0	1	0	0	0	1	0	0	0	1	0	0	0	0	0	0	0	0	1	0	0	0	0	0	0	0	0	1	0	0	1	0	0	0	0
PotVar0007279	ST4.03ch10	17630937	G	A	G	A	0.0025641	Yam	0	0	0	0	0	0	0	0	0	0	0	0	0	0	0	0	0	0	0	0	0	0	0	0	0	0	0	0	0	0	0	0	0	0	0	0	0	0	0	0	0
PotVar0007280	ST4.03ch10	17630840	G	A	G	A	0.00769231	Craigs Bounty	0	0	0	0	0	0	0	0	0	0	0	0	0	0	0	1	0	0	0	0	0	0	0	0	0	0	0	0	0	0	0	0	0	0	0	0	1	0	0	0	0
PotVar0007300	ST4.03ch10	17630382	T	C	A	G	0.0192308	Adirondack	0	0	1	0	0	0	0	0	0	0	0	0	0	0	0	1	0	0	0	0	0	0	0	0	0	0	0	0	0	0	0	0	0	0	0	0	1	0	0	0	0
PotVar0007303	ST4.03ch10	17630277	G	A	G	A	0.0025641	Vitelotte Noire	0	0	0	0	0	0	0	0	0	0	0	0	0	0	0	0	0	0	0	0	0	0	0	0	0	0	0	0	0	0	0	0	0	0	0	0	0	0	0	0	0
PotVar0007304	ST4.03ch10	17630163	T	C	A	G	0.00384615	Cara	0	0	0	0	0	0	0	0	0	0	0	0	0	0	0	0	0	0	0	0	0	0	0	0	0	0	0	0	0	0	0	0	0	0	0	0	0	0	0	0	0
PotVar0007307	ST4.03ch10	17630100	A	G	G	A	0.620513	Yam	4	3	2	3	2	1	1	2	3	2	0	3	3	3	1	3	1	2	1	1	3	3	1	4	2	3	3	2	2	4	2	4	1	1	1	3	3	3	1	2	2
PotVar0007312	ST4.03ch10	17629414	C	T	G	A	0.0192308	Herald	0	0	0	0	0	0	0	1	0	0	0	1	0	0	0	0	0	0	0	0	0	0	0	0	1	0	0	0	0	0	0	0	0	1	0	0	0	0	0	0	0
PotVar0007327	ST4.03ch10	17628787	G	A	G	A	0.0025641	Cara	0	0	0	0	0	0	0	0	0	0	0	0	0	0	0	0	0	0	0	0	0	0	0	0	0	0	0	0	0	0	0	0	0	0	0	0	0	0	0	0	0
PotVar0007330	ST4.03ch10	17628517	A	C	A	C	0.00769231	Craigs Bounty	0	0	0	0	0	0	0	0	0	0	0	0	0	0	0	1	0	0	0	0	0	0	0	0	0	0	0	0	0	0	0	0	0	0	0	0	1	0	0	0	0
PotVar0007333	ST4.03ch10	17628081	A	G	A	G	0.00641026	Craigs Bounty	0	0	0	0	0	0	0	0	0	0	0	0	0	0	0	1	0	0	0	0	0	0	0	0	0	0	0	0	0	0	0	0	0	0	0	0	0	0	0	0	0
PotVar0007348	ST4.03ch10	17626544	T	G	A	C	0.00128205	Vitelotte Noire	0	0	0	0	0	0	0	0	0	0	0	0	0	0	0	0	0	0	0	0	0	0	0	0	0	0	0	0	0	0	0	0	0	0	0	0	0	0	0	0	0
PotVar0007373	ST4.03ch10	17038312	G	A	G	A	0.0192308	Herald	0	0	0	0	0	0	0	1	0	0	0	1	0	0	0	0	0	0	0	0	0	0	0	0	1	0	0	0	0	0	0	0	0	1	0	0	0	0	0	0	0
PotVar0007387	ST4.03ch10	16856771	C	T	G	A	0.00128205	Vitelotte Noire	0	0	0	0	0	N/A	0	0	0	0	0	0	0	0	0	0	0	0	0	0	0	0	0	0	0	0	0	0	0	0	0	0	0	0	0	0	0	0	0	0	0
PotVar0007394	ST4.03ch10	16850143	G	A	G	A	0.0205128	Herald	0	0	0	0	0	0	0	1	0	0	0	1	0	0	0	0	0	0	0	0	0	0	0	0	1	0	0	0	0	0	0	0	0	1	0	0	0	0	0	0	0
PotVar0007417	ST4.03ch10	16354796	T	C	A	G	0.117949	Yam	0	0	3	0	1	1	1	3	0	1	1	1	1	0	2	0	0	0	0	0	1	1	1	0	0	0	0	0	0	0	0	0	0	1	1	1	0	0	0	0	1
PotVar0007437	ST4.03ch09	30792398	C	T	A	G	0.521795	Yam	2	3	1	3	3	3	2	2	2	3	1	2	2	3	3	1	3	2	3	2	2	2	1	1	1	2	1	3	0	0	2	1	3	1	2	2	2	0	1	4	3
PotVar0007448	ST4.03ch09	30792488	C	T	G	A	0.132051	Yam	0	0	2	0	0	1	1	1	1	0	1	0	1	1	1	2	0	0	1	1	0	0	1	2	1	1	1	0	2	1	0	0	1	1	0	1	1	1	1	0	1
PotVar0007449	ST4.03ch09	30792536	A	C	A	C	0.0115385	Tasso	0	0	0	0	0	0	0	0	0	0	0	1	0	0	0	0	0	0	0	0	0	0	0	0	0	0	0	0	1	0	0	0	0	0	0	0	0	0	0	0	0
PotVar0007465	ST4.03ch09	30792707	A	C	C	A	0.775641	Pink Firr Apple	2	4	4	4	4	4	3	3	3	3	3	3	3	4	4	3	3	3	4	4	3	2	2	3	3	3	2	3	4	2	2	4	4	3	2	3	3	2	3	4	4
PotVar0007466	ST4.03ch09	30792721	T	C	A	G	0.0025641	Nadine	0	0	0	0	0	0	0	0	0	0	0	0	0	0	0	0	0	0	0	0	0	0	0	0	0	0	0	0	0	0	0	0	0	0	0	0	0	0	0	0	0
PotVar0007470	ST4.03ch09	30792734	G	A	G	A	0.00384615	Ar 76-168-1	0	0	0	0	0	0	0	0	0	0	0	0	0	0	0	0	0	0	0	1	0	0	0	0	0	0	0	0	0	0	0	0	0	0	0	0	0	0	0	0	0
PotVar0007472	ST4.03ch09	30792770	C	T	G	A	0	ROMANZE	0	0	0	0	0	0	0	0	0	0	0	0	0	0	0	0	0	0	0	0	0	0	0	0	0	0	0	0	0	0	0	0	0	0	0	0	0	0	0	0	0
PotVar0007473	ST4.03ch09	30792839	C	T	G	A	0.0025641	Vitelotte Noire	0	0	0	0	0	0	0	0	0	0	0	0	0	0	0	0	0	0	0	0	0	0	0	0	0	0	0	0	0	0	0	0	0	0	0	0	0	0	0	0	0
PotVar0007492	ST4.03ch09	30793023	T	G	A	C	0.141026	Yam	0	1	1	1	0	1	1	1	1	0	2	0	1	1	1	1	0	0	1	1	1	0	1	1	2	1	1	0	2	1	0	0	0	2	0	1	0	1	2	0	0
PotVar0007495	ST4.03ch09	30793126	C	T	G	A	0.00384615	REAAL	0	0	0	0	0	0	0	0	0	0	0	0	0	0	0	0	0	0	0	0	0	0	0	0	0	0	0	0	0	0	0	0	0	0	0	0	0	0	0	0	0
PotVar0007531	ST4.03ch09	30810012	C	T	G	A	0.0871795	Yam	0	0	0	0	0	2	1	1	1	0	1	0	1	1	1	1	0	0	1	0	0	0	1	1	1	1	1	0	1	0	0	0	0	1	0	1	0	0	1	0	0
PotVar0007532	ST4.03ch09	30810067	T	C	A	G	0.417949	Yam	2	2	1	3	2	2	2	1	2	2	1	2	2	2	2	0	3	1	3	2	1	0	1	1	1	1	1	N/A	0	0	1	0	3	0	1	1	2	0	1	N/A	2
PotVar0007541	ST4.03ch09	30810216	C	T	G	A	0.00512821	Tasso	0	0	0	0	0	0	0	0	0	0	0	0	0	0	0	0	0	0	0	0	0	0	0	0	0	0	0	0	0	0	0	0	0	0	0	0	0	0	0	0	0
PotVar0007545	ST4.03ch09	30810258	A	G	A	G	0.00128205	Vitelotte Noire	0	0	0	0	0	0	0	0	0	0	0	0	0	0	0	0	0	0	0	0	0	0	0	0	0	0	0	0	0	0	0	0	0	0	0	0	0	0	0	0	0
PotVar0007554	ST4.03ch09	30810374	G	T	C	A	0.0230769	Early Rose	0	0	2	0	0	0	0	0	0	0	0	0	0	0	0	0	0	0	0	0	0	0	0	0	0	0	0	0	0	1	0	0	1	0	0	0	1	1	0	0	1
PotVar0007556	ST4.03ch09	30810403	A	G	A	G	0.0974359	Yam	0	1	0	0	1	0	0	1	0	1	0	0	0	1	1	1	0	1	0	0	1	N/A	0	0	0	1	0	1	0	0	1	1	0	1	1	1	0	0	0	3	N/A
PotVar0007596	ST4.03ch09	30812320	A	G	A	G	0.00769231	Nicola	0	0	0	0	0	0	0	0	0	0	0	0	0	0	1	0	0	0	0	0	0	0	0	0	0	0	0	0	0	0	1	0	0	0	1	0	0	0	0	0	0
PotVar0007597	ST4.03ch09	30812341	A	G	A	G	0.270513	Yam	0	1	3	1	1	1	1	2	1	0	2	1	1	1	1	2	1	1	1	2	1	0	1	2	2	1	1	0	4	2	0	3	1	2	1	1	1	2	2	0	1
PotVar0007598	ST4.03ch09	30812369	T	G	A	C	0.00128205	Vitelotte Noire	0	0	0	0	0	0	0	0	0	0	0	0	0	0	0	0	0	0	0	0	0	0	0	0	0	0	0	0	0	0	0	0	0	0	0	0	0	0	0	0	0
PotVar0007606	ST4.03ch09	30812503	T	C	A	G	0.0461538	Yam	0	0	0	0	1	0	0	0	0	0	0	0	0	0	0	0	0	1	0	1	0	0	0	0	0	0	0	0	0	0	0	4	0	0	0	0	0	0	0	0	0
PotVar0007608	ST4.03ch09	30812523	G	A	G	A	0.00384615	Ar 76-168-1	0	0	0	0	0	0	0	0	0	0	0	0	0	0	0	0	0	0	0	1	0	0	0	0	0	0	0	0	0	0	0	0	0	0	0	0	0	0	0	0	0
PotVar0007610	ST4.03ch09	30812530	C	T	G	A	0.00128205	Ulster Sceptre	0	0	0	0	0	0	0	0	0	0	0	0	0	0	0	0	0	0	0	0	0	0	0	0	0	0	0	0	0	0	0	0	0	0	0	0	0	0	0	0	0
PotVar0007611	ST4.03ch09	30812573	G	A	G	A	0.0205128	Ulster Glade	0	0	0	0	0	0	0	1	0	0	0	0	0	0	0	0	1	0	0	0	0	0	0	0	0	0	0	0	0	0	0	0	0	0	1	0	0	0	0	0	0
PotVar0007613	ST4.03ch09	30812635	G	A	G	A	0.103846	Yam	0	0	2	0	1	0	0	0	0	0	0	1	0	0	0	1	0	1	0	2	0	0	0	1	0	0	0	0	2	1	0	3	1	0	0	0	1	1	0	0	1
PotVar0007623	ST4.03ch04	30721132	T	C	A	G	0.0294872	Belle De Fontenay	0	0	0	0	0	0	0	0	0	0	0	0	0	0	2	0	0	0	0	0	0	0	0	0	0	0	0	0	0	0	0	2	0	0	0	0	0	0	0	0	0
PotVar0007624	ST4.03ch04	30721048	T	C	A	G	0.0358974	Yam	1	0	0	0	1	0	0	0	1	0	0	0	0	0	0	1	0	1	0	0	0	0	0	1	0	0	0	0	0	0	0	0	0	0	0	0	0	0	1	0	0
PotVar0007631	ST4.03ch04	30720849	C	T	G	A	0.0102564	1256(A)23 = Black 1256	1	0	0	0	1	0	0	0	0	0	0	0	0	0	0	0	0	1	0	0	0	0	0	0	0	0	0	0	0	0	0	0	0	0	0	0	0	0	0	0	0
PotVar0007646	ST4.03ch04	30718914	C	T	G	A	0.0833333	Myatt'S Ashleaf	2	0	1	0	0	2	1	0	2	0	0	1	0	0	0	1	0	0	0	0	1	0	0	1	0	0	0	1	1	1	1	0	1	0	1	0	0	1	0	0	0
PotVar0007648	ST4.03ch04	30718844	T	C	A	G	0.0128205	Vtn 62-33-3	0	0	0	0	0	0	0	0	1	0	0	0	0	0	0	1	0	0	0	0	0	0	0	1	0	0	0	0	0	0	0	0	0	0	0	0	0	0	1	0	0
PotVar0007652	ST4.03ch04	30718585	C	T	G	A	0.0102564	Belle De Fontenay	0	0	0	0	0	0	0	0	0	0	0	0	0	0	0	0	0	0	0	0	0	0	0	0	0	0	0	0	0	0	0	1	0	0	0	0	0	0	0	0	0
PotVar0007697	ST4.03ch04	30717810	C	T	G	A	0.0128205	Vtn 62-33-3	0	0	0	0	0	0	0	0	1	0	0	0	0	0	0	1	0	0	0	0	0	0	0	1	0	0	0	0	0	0	0	0	0	0	0	0	0	0	1	0	0
PotVar0007710	ST4.03ch04	30717691	C	A	C	A	0.0102564	Lenape	0	0	0	0	0	0	0	0	0	0	0	0	0	0	0	0	0	0	0	0	0	0	0	0	0	0	0	0	0	0	0	0	0	0	0	0	0	0	0	0	0
PotVar0007721	ST4.03ch04	30717525	A	G	A	G	0.216667	Yam	1	0	0	1	1	0	1	2	0	1	2	3	2	0	0	0	1	1	1	2	1	1	2	0	3	0	2	0	2	1	2	1	1	1	0	1	1	0	0	1	1
PotVar0007732	ST4.03ch04	30717354	A	C	C	A	0.525641	Yam	3	1	1	2	1	3	3	3	2	3	3	4	2	3	2	1	2	1	2	2	2	2	2	3	3	0	4	3	4	3	3	1	3	3	2	1	2	1	2	1	3
PotVar0007740	ST4.03ch04	30717225	C	T	G	A	0.310256	Yam	2	1	1	1	0	3	2	1	2	2	1	1	0	3	2	1	1	0	1	0	1	1	0	3	0	0	2	3	2	2	1	0	2	2	2	0	1	1	2	0	2
PotVar0007746	ST4.03ch04	30716580	A	G	A	G	0	N/A	0	0	0	0	0	0	0	0	0	0	0	0	0	0	0	0	0	0	0	0	0	0	0	0	0	0	0	0	0	0	0	0	0	0	0	0	0	0	0	0	0
PotVar0007750	ST4.03ch04	30716444	C	T	G	A	0.105128	Yam	1	1	1	0	1	N/A	0	0	1	0	0	0	1	0	0	1	1	1	0	0	0	0	1	1	0	2	0	0	0	0	0	N/A	0	0	1	1	1	0	1	N/A	0
PotVar0007751	ST4.03ch04	30716393	A	G	A	G	0.00512821	Adirondack	0	0	1	0	0	0	0	0	0	0	0	0	0	0	0	0	0	0	0	0	0	0	0	0	0	0	0	0	0	0	0	0	0	0	0	0	0	0	0	0	0
PotVar0007753	ST4.03ch04	30716340	G	A	G	A	0.00641026	Vitelotte Noire	0	0	0	0	0	0	0	0	0	0	0	0	0	0	1	0	0	0	0	0	0	0	0	0	0	0	0	0	0	0	0	0	0	0	0	0	0	0	0	0	0
PotVar0007761	ST4.03ch04	30716199	T	G	A	C	0.0705128	Early Rose	0	1	1	0	0	0	0	0	0	0	0	0	1	0	0	0	1	0	0	0	0	0	1	0	0	2	0	0	0	0	0	0	0	0	1	1	1	0	0	0	0
PotVar0007768	ST4.03ch04	30715876	C	A	C	A	0.0679487	Early Rose	0	1	1	0	0	0	0	0	0	0	0	0	1	0	0	0	1	0	0	0	0	0	1	0	0	2	0	0	0	0	0	0	0	0	1	1	1	0	0	0	0
PotVar0007780	ST4.03ch12	16213577	C	A	C	A	0.0025641	Vitelotte Noire	0	0	N/A	0	0	0	0	0	0	0	0	0	0	0	0	0	0	0	0	0	0	0	0	0	0	0	0	0	0	0	0	0	0	0	0	0	0	0	0	0	0
PotVar0007814	ST4.03ch12	17623063	C	T	G	A	0.0782051	Yam	0	0	N/A	0	1	0	1	1	0	0	0	0	0	N/A	0	1	0	N/A	1	0	0	1	0	0	0	0	1	0	0	0	0	0	0	0	0	0	1	1	0	0	0
PotVar0008021	ST4.03ch04	22913834	G	T	C	A	0.0141026	Yam	1	0	0	0	1	0	0	0	0	0	0	0	0	0	0	0	0	1	0	0	0	0	0	0	0	1	0	0	0	0	0	0	0	0	0	0	0	0	0	0	0
PotVar0008028	ST4.03ch04	22913776	T	C	A	G	0.0102564	1256(A)23 = Black 1256	1	0	0	0	1	0	0	0	0	0	0	0	0	0	0	0	0	1	0	0	0	0	0	0	0	0	0	0	0	0	0	0	0	0	0	0	0	0	0	0	0
PotVar0008045	ST4.03ch04	22839733	G	A	G	A	0.00769231	Belle De Fontenay	0	0	0	0	0	0	0	0	0	0	0	0	0	0	0	0	0	0	0	0	0	0	0	0	0	0	0	0	0	0	0	1	0	0	0	0	0	0	0	0	0
PotVar0008054	ST4.03ch04	22839502	C	A	C	A	0.0025641	Yam	0	0	0	0	0	0	0	0	0	0	0	0	0	0	0	0	0	0	0	0	0	0	0	0	0	0	0	0	0	0	0	0	0	0	0	0	0	0	0	0	0
PotVar0008057	ST4.03ch04	22839393	C	T	G	A	0.00769231	Belle De Fontenay	0	0	0	0	0	0	0	0	0	0	0	0	0	0	0	0	0	0	0	0	0	0	0	0	0	0	0	0	0	0	0	1	0	0	0	0	0	0	0	0	0
PotVar0008065	ST4.03ch04	22838987	T	C	A	G	0.00384615	Adirondack	0	0	1	0	0	0	0	0	0	0	0	0	0	0	0	0	0	0	0	0	0	0	0	0	0	0	0	0	0	0	0	0	0	0	0	0	0	0	0	0	0
PotVar0008073	ST4.03ch04	22838847	A	C	A	C	0.0128205	Vtn 62-33-3	0	0	0	0	0	0	0	0	1	0	0	0	0	0	0	1	0	0	0	0	0	0	0	1	0	0	0	0	0	0	0	0	0	0	0	0	0	0	1	0	0
PotVar0008075	ST4.03ch04	22838778	A	G	A	G	0.120513	Yam	1	1	2	0	1	0	0	0	1	0	0	0	1	0	0	2	1	1	0	0	0	0	1	1	0	2	0	0	0	0	0	1	0	0	1	1	1	0	1	0	0
PotVar0008080	ST4.03ch04	22838484	G	A	G	A	0.0025641	1256(A)23 = Black 1256	1	0	0	0	0	0	0	0	0	0	0	0	0	0	0	0	0	0	0	0	0	0	0	0	0	0	0	0	0	0	0	0	0	0	0	0	0	0	0	0	0
PotVar0008082	ST4.03ch04	22838328	A	G	A	G	0.0730769	Early Rose	0	1	1	0	0	0	0	0	0	0	0	0	1	0	0	1	1	0	0	0	0	0	1	0	0	2	0	0	0	0	0	0	0	0	1	1	1	0	0	0	0
PotVar0008084	ST4.03ch04	22838293	C	A	C	A	0.0346154	Yam	1	0	0	0	1	0	0	0	1	0	0	0	0	0	0	1	0	1	0	0	0	0	0	1	0	0	0	0	0	0	0	0	0	0	0	0	0	0	1	0	0
PotVar0008085	ST4.03ch04	22837992	C	T	G	A	0.00384615	Vtn 62-33-3	0	0	0	0	0	0	0	0	0	0	0	0	0	0	0	0	0	0	0	0	0	0	0	0	0	0	0	0	0	0	0	0	0	0	0	0	0	0	1	0	0
PotVar0008088	ST4.03ch04	22837827	C	T	G	A	0.00769231	Nicola	0	0	0	0	0	0	0	0	0	0	0	0	0	0	0	0	0	0	0	0	0	0	0	0	0	0	0	0	0	0	0	0	0	0	0	0	0	0	0	0	0
PotVar0008089	ST4.03ch04	22837797	A	C	A	C	0	N/A	0	0	0	0	0	0	0	0	0	0	0	0	0	0	0	0	0	0	0	0	0	0	0	0	0	0	0	0	0	0	0	0	0	0	0	0	0	0	0	0	0
PotVar0008090	ST4.03ch04	22837788	A	G	A	G	0.226923	Yam	1	0	0	1	1	0	1	2	0	1	2	3	2	0	1	0	1	1	1	3	2	2	N/A	0	N/A	0	2	0	2	1	3	2	1	1	0	1	1	0	0	1	1
PotVar0008099	ST4.03ch04	22837205	G	A	A	G	0.971795	Jaune D'Or	4	4	4	4	4	4	4	4	4	4	4	4	4	4	4	4	4	4	4	4	3	3	4	4	4	4	4	4	4	4	4	4	4	4	4	4	4	4	4	3	3
PotVar0008100	ST4.03ch04	22837123	C	A	C	A	0.0128205	Yam	1	0	0	0	1	0	0	0	0	0	0	0	0	0	0	0	0	1	0	0	0	0	0	0	0	0	0	0	0	0	0	0	0	0	0	0	0	0	0	0	0
PotVar0008112	ST4.03ch11	40967889	C	T	A	G	0.983333	Stirling	4	4	4	4	4	4	4	4	4	4	4	4	4	4	4	4	4	4	4	4	4	4	4	4	4	4	4	4	4	4	4	4	4	4	4	4	4	4	4	4	4
PotVar0008113	ST4.03ch11	40967925	A	G	A	G	0.00641026	Vtn 62-33-3	0	0	0	0	0	0	0	0	0	0	0	1	0	0	0	0	0	0	0	0	0	0	0	0	0	0	0	0	0	0	0	0	0	0	0	0	0	0	0	0	0
PotVar0008115	ST4.03ch11	40968026	C	T	G	A	0.142308	Adirondack	1	0	1	0	1	2	0	0	1	0	1	0	1	0	0	2	2	1	0	0	0	0	0	2	1	0	0	2	2	0	0	0	2	1	1	0	1	0	2	0	1
PotVar0008116	ST4.03ch11	40968037	G	A	G	A	0.00128205	Folva	0	0	0	0	0	0	0	0	0	0	0	0	0	0	0	0	0	0	0	0	0	0	0	0	0	0	0	0	0	0	0	0	0	0	0	0	0	0	0	0	0
PotVar0008117	ST4.03ch11	40968054	G	A	G	A	0.0705128	Adirondack	0	0	1	0	0	1	0	0	1	0	1	0	0	0	0	2	1	0	0	0	0	0	0	1	0	0	0	2	2	0	0	0	1	0	1	0	1	0	1	0	0
PotVar0008128	ST4.03ch11	40968132	G	A	G	A	0.00769231	Vitelotte Noire	0	0	0	0	0	0	0	0	0	0	0	1	0	0	0	0	0	0	0	0	0	0	0	0	0	0	0	0	0	0	0	0	0	0	0	0	0	0	0	0	0
PotVar0008146	ST4.03ch11	40968851	G	T	C	A	0.0269231	Yam	0	0	1	0	0	0	0	0	0	0	0	0	0	0	0	0	0	0	0	0	1	1	0	0	0	0	0	0	0	0	0	0	0	0	0	0	0	0	0	0	0
PotVar0008149	ST4.03ch11	40968932	A	G	A	G	0.103846	Yam	1	0	1	0	1	1	0	0	0	0	0	0	1	0	0	0	1	1	0	0	1	1	0	1	1	0	0	0	0	0	0	0	1	1	0	0	0	0	1	0	1
PotVar0008184	ST4.03ch11	41457566	A	G	A	G	0.135897	Yam	0	0	1	0	0	2	1	0	1	0	0	0	0	0	0	0	0	0	0	0	1	1	0	0	0	0	1	0	0	1	0	3	0	0	1	1	1	2	0	0	0
PotVar0008194	ST4.03ch11	41457748	C	A	C	A	0.126923	Peerless	1	0	0	1	0	0	0	1	1	0	1	0	1	0	0	1	1	0	1	0	1	0	2	1	1	0	1	0	1	2	1	0	1	1	1	0	1	1	1	0	0
PotVar0008207	ST4.03ch11	41457873	T	G	A	C	0.310256	Yam	1	2	1	1	2	1	1	1	0	2	1	1	2	2	1	0	2	2	0	2	0	1	1	2	2	1	2	2	0	0	1	0	2	2	1	0	1	1	1	1	2
PotVar0008219	ST4.03ch11	41458081	T	C	G	A	0.528205	Yam	1	3	2	1	2	3	2	2	1	3	1	4	2	2	1	0	2	2	0	3	2	2	1	2	3	1	3	N/A	0	1	1	3	2	2	2	1	2	3	1	2	3
PotVar0008220	ST4.03ch11	41458135	G	A	G	A	0.210256	Yam	0	1	1	0	0	2	1	1	1	1	0	2	0	0	0	0	0	0	0	1	2	1	0	0	1	0	1	0	0	1	0	3	0	0	1	1	1	2	0	1	1
PotVar0008237	ST4.03ch11	41458325	C	T	G	A	0.198718	Yam	1	2	1	0	1	1	1	0	0	0	1	1	1	0	1	0	2	1	0	1	1	0	0	2	1	1	2	1	0	0	1	0	1	1	1	0	0	0	1	1	1
PotVar0008238	ST4.03ch11	41458338	G	T	C	A	0.00128205	Folva	0	0	0	0	0	0	0	0	0	0	0	0	0	0	0	0	0	0	0	0	0	0	0	0	0	0	0	0	0	0	0	0	0	0	0	0	0	0	0	0	0
PotVar0008239	ST4.03ch11	41458343	T	C	A	G	0.267949	Yam	1	1	1	0	1	N/A	1	1	1	1	0	1	1	0	1	0	1	1	0	1	2	1	0	1	2	1	1	0	0	1	0	N/A	1	1	1	1	1	2	1	1	2
PotVar0008242	ST4.03ch11	41458394	T	C	A	G	0.0884615	Urgenta	1	0	0	0	1	1	0	0	0	0	0	0	1	0	1	0	1	1	0	0	0	0	0	1	1	0	0	0	0	0	0	0	1	1	0	0	0	0	1	0	1
PotVar0008243	ST4.03ch11	41458436	G	A	G	A	0.129487	Peerless	0	0	0	1	1	0	0	1	0	2	0	0	1	2	0	0	0	1	0	1	0	1	1	0	1	0	0	1	0	0	0	0	1	1	0	0	1	1	0	0	1
PotVar0008247	ST4.03ch11	41458499	A	G	G	A	0.835897	Myatt'S Ashleaf	3	4	3	4	3	3	4	4	3	4	3	4	4	4	3	1	3	3	4	4	3	2	4	3	4	3	4	2	2	4	4	4	3	3	3	2	3	4	3	2	3
PotVar0008262	ST4.03ch11	41832102	C	A	C	A	0.0102564	Vtn 62-33-3	0	0	0	0	0	0	0	0	0	0	0	0	0	0	0	0	0	0	0	0	0	0	0	0	0	0	0	0	0	0	0	0	0	0	0	0	0	0	0	0	0
PotVar0008263	ST4.03ch11	41832125	C	T	G	A	0.402564	Yam	2	1	2	1	2	1	2	1	2	1	2	1	2	2	3	2	1	2	3	1	3	4	2	1	1	1	1	1	3	1	2	1	1	0	1	3	1	0	2	2	1
PotVar0008279	ST4.03ch11	41832308	G	A	G	A	0.271795	Yam	2	1	1	1	2	1	2	1	1	1	1	1	3	2	3	0	1	2	3	1	0	0	2	1	2	0	0	0	1	1	2	1	1	1	0	1	0	0	2	0	1
PotVar0008281	ST4.03ch11	41832374	G	T	C	A	0.228205	Yam	1	0	0	2	2	1	0	1	0	2	0	0	2	2	1	0	1	2	0	1	1	1	1	1	2	N/A	0	1	0	0	0	0	2	2	0	0	1	1	1	0	2
PotVar0008293	ST4.03ch11	41832581	C	T	G	A	0.0923077	Yam	0	2	1	0	0	0	1	0	1	0	1	1	0	0	0	0	1	0	0	1	0	0	0	1	0	1	1	2	0	0	1	0	0	1	1	0	0	0	0	1	0
PotVar0008299	ST4.03ch11	41832655	C	A	C	A	0.119231	Early Rose	0	0	0	2	1	0	0	1	0	2	0	N/A	1	2	0	0	0	1	0	1	0	0	1	0	1	1	0	1	0	0	0	0	1	1	0	0	1	1	0	0	1
PotVar0008301	ST4.03ch11	41832734	A	G	A	G	0.0884615	Urgenta	1	0	0	0	1	1	0	0	0	0	0	0	1	0	1	0	1	1	0	0	0	0	0	1	1	0	0	0	0	0	0	0	1	1	0	0	0	0	1	0	1
PotVar0008315	ST4.03ch11	41832872	G	A	G	A	0.0025641	Folva	0	0	0	0	0	0	0	0	0	0	0	0	0	0	0	0	0	0	0	0	0	0	0	0	0	0	0	0	0	0	0	0	0	0	0	0	0	0	0	0	0
PotVar0008323	ST4.03ch11	41832981	C	A	C	A	0.202564	Yam	1	1	1	1	1	0	2	1	1	1	1	1	2	2	2	0	0	1	3	1	1	1	2	0	1	0	0	0	1	1	2	N/A	0	0	0	1	0	0	1	0	0
PotVar0008325	ST4.03ch11	41833010	C	T	G	A	0.102564	Myatt'S Ashleaf	1	0	0	0	1	1	0	0	0	0	0	0	1	0	1	0	1	1	0	0	1	0	0	1	1	0	0	0	0	0	0	0	1	1	0	0	0	0	1	0	1
PotVar0008343	ST4.03ch11	41833262	C	T	G	A	0.00128205	Vitelotte Noire	0	0	0	0	0	0	0	0	0	0	0	0	0	0	0	0	0	0	0	0	0	0	0	0	0	0	0	0	0	0	0	0	0	0	0	0	0	0	0	0	0
PotVar0008344	ST4.03ch11	41833274	A	G	A	G	0.0025641	Nadine	0	0	0	0	0	0	0	0	0	0	0	0	0	0	0	0	0	0	0	0	0	0	0	0	0	0	0	0	0	0	0	0	0	0	0	0	0	0	0	0	0
PotVar0008356	ST4.03ch11	41833457	C	A	C	A	0.205128	Peerless	1	0	0	2	2	1	0	1	0	2	0	1	N/A	N/A	1	0	1	N/A	0	1	0	1	1	1	2	2	0	1	0	0	0	0	2	2	0	0	1	1	1	0	2
PotVar0008358	ST4.03ch11	41833532	C	T	G	A	0.0282051	Peerless	0	0	0	0	0	1	0	0	0	0	0	0	0	0	0	0	0	0	0	0	0	1	0	0	0	0	0	0	0	0	0	0	0	0	0	0	0	0	0	0	0
PotVar0008370	ST4.03ch11	41833679	G	A	A	G	0.919231	Jaune D'Or	4	3	4	4	4	4	4	3	4	3	4	3	4	4	4	3	4	4	4	3	4	4	4	4	3	4	4	4	4	4	4	4	4	4	4	4	4	4	4	3	N/A
PotVar0008380	ST4.03ch11	41840983	C	T	A	G	0.507692	Yam	2	1	2	3	3	1	3	2	1	3	1	2	4	4	3	0	1	3	3	2	1	2	3	1	3	1	1	1	1	2	2	3	2	2	1	2	2	3	2	0	2
PotVar0008381	ST4.03ch11	41841063	A	G	A	G	0.00897436	Paterson'S Victoria	0	0	0	0	0	0	0	0	0	0	0	0	0	0	0	0	0	0	0	0	1	0	0	0	0	0	0	0	0	0	0	0	0	0	0	0	0	0	0	0	0
PotVar0008383	ST4.03ch11	41841168	A	C	A	C	0.0282051	Peerless	0	0	0	0	0	0	0	0	0	0	0	0	0	0	0	0	0	0	0	0	0	1	0	0	0	0	0	0	0	0	0	0	0	0	0	0	0	0	0	0	0
PotVar0008392	ST4.03ch11	41841277	A	G	A	G	0.171795	Myatt'S Ashleaf	1	0	1	0	1	1	0	0	1	0	1	0	0	0	1	2	1	1	0	0	2	2	0	1	0	1	1	1	2	0	0	0	1	0	1	2	1	0	1	2	1
PotVar0008393	ST4.03ch11	41841354	A	C	A	C	0.155128	Peerless	0	0	0	2	1	0	0	1	0	2	0	1	1	2	0	0	0	1	0	1	0	1	1	0	1	1	0	1	0	0	0	0	1	1	0	0	1	1	0	0	1
PotVar0008400	ST4.03ch11	41841490	G	A	G	A	0.267949	Yam	1	1	2	1	1	0	3	1	1	1	1	1	2	2	2	0	0	1	3	1	1	1	2	0	1	0	1	0	1	2	2	3	0	0	1	2	1	2	1	0	0
PotVar0008401	ST4.03ch11	41842963	G	A	G	A	0.353846	Yam	2	1	2	1	2	1	3	1	1	1	1	1	3	2	3	0	1	2	3	1	1	1	2	1	2	1	1	0	1	2	2	3	1	1	1	2	1	2	2	0	1
PotVar0008409	ST4.03ch11	41843059	G	A	G	A	0.0910256	Urgenta	1	0	0	0	1	1	0	0	0	0	0	0	1	0	1	0	1	1	0	0	0	0	0	1	1	0	0	0	0	0	0	0	1	1	0	0	0	0	1	0	1
PotVar0008442	ST4.03ch11	42601696	T	G	A	C	0.39359	Yam	1	2	1	2	2	3	1	1	1	2	1	2	2	2	2	0	2	2	0	2	2	1	1	2	2	2	1	2	1	0	1	1	3	3	1	0	N/A	N/A	2	1	2
PotVar0008443	ST4.03ch11	42601754	A	G	A	G	0.0525641	Jaune D'Or	0	1	0	0	0	0	0	1	0	1	0	1	0	0	0	1	0	0	0	1	0	0	0	0	1	0	0	0	0	0	0	0	0	0	0	0	0	0	0	1	1
PotVar0008447	ST4.03ch11	42601858	A	G	G	A	0.588462	Yam	2	3	2	3	3	N/A	3	2	2	3	2	2	4	4	4	1	2	3	4	3	2	2	3	3	3	2	2	3	2	N/A	3	2	3	3	1	1	1	1	3	1	2
PotVar0008448	ST4.03ch11	42601861	T	C	A	G	0.224359	Yam	1	1	1	1	1	0	2	1	1	1	1	1	2	2	2	1	0	1	4	1	0	1	2	1	1	0	1	1	1	1	2	1	0	0	0	1	0	0	1	0	0
PotVar0008449	ST4.03ch11	42601890	A	C	A	C	0.0923077	Urgenta	1	0	0	0	1	1	0	0	0	0	0	0	1	0	1	0	1	1	0	0	0	0	0	1	1	0	0	0	0	0	0	0	1	1	0	0	1	0	1	0	1
PotVar0008480	ST4.03ch11	42602764	T	C	A	G	0.0153846	Myatt'S Ashleaf	0	0	0	0	0	0	0	0	0	0	0	0	0	0	0	0	0	0	0	0	1	0	0	0	0	0	0	0	0	0	0	1	0	0	0	0	0	0	0	0	0
PotVar0008494	ST4.03ch11	42604259	T	C	A	G	0.224359	Early Rose	1	0	0	2	2	2	0	1	0	2	0	1	2	2	2	0	1	2	0	1	0	0	1	1	2	1	0	1	0	0	0	0	1	2	0	0	1	1	1	0	2
PotVar0008495	ST4.03ch11	42604383	A	C	A	C	0.0923077	Urgenta	1	0	0	0	1	1	0	0	0	0	0	0	1	0	1	0	1	1	0	0	0	0	0	1	1	0	0	0	0	0	0	0	1	1	0	0	1	0	1	0	1
PotVar0008496	ST4.03ch11	42604428	T	G	A	C	0.00128205	Vitelotte Noire	0	0	0	0	0	0	0	0	0	0	0	0	0	0	0	0	0	0	0	0	0	0	0	0	0	0	0	0	0	0	0	0	0	0	0	0	0	0	0	0	0
PotVar0008504	ST4.03ch11	42604500	A	G	A	G	0.155128	Yam	0	2	1	0	0	N/A	1	0	1	0	1	1	0	0	0	0	1	0	0	1	1	1	0	1	0	1	1	1	1	0	1	0	2	1	1	0	0	0	1	1	0
PotVar0008507	ST4.03ch11	42604649	C	T	G	A	0.0025641	Nadine	0	0	0	0	0	0	0	0	0	0	0	0	0	0	0	0	0	0	0	0	0	0	0	0	0	0	0	0	0	0	0	0	0	0	0	0	0	0	0	0	0
PotVar0008511	ST4.03ch11	42604745	T	C	G	A	0.914103	Peerless	3	4	4	3	4	4	4	3	4	4	3	4	4	4	4	4	3	4	4	4	3	4	3	4	4	4	4	4	4	2	3	4	4	3	3	4	3	3	4	4	4
PotVar0008531	ST4.03ch11	42605059	G	A	G	A	0.00769231	N/A	0	0	0	0	0	0	0	0	0	0	0	1	0	0	0	0	0	0	0	0	0	0	0	0	0	0	0	0	0	0	0	0	0	0	0	0	0	0	0	0	0
PotVar0008540	ST4.03ch11	43789414	A	G	G	A	1	CMK2004-614-002	4	4	4	4	4	4	4	4	4	4	4	4	4	4	4	4	4	4	4	4	4	4	4	4	4	4	4	4	4	4	4	4	4	4	4	4	4	4	4	4	4
PotVar0008553	ST4.03ch11	43789547	T	G	C	A	0.825641	Yam	3	3	3	3	3	3	4	4	3	4	3	3	3	2	1	N/A	4	4	0	3	4	3	4	N/A	4	4	3	3	3	4	3	3	4	4	4	3	3	3	3	4	4
PotVar0008569	ST4.03ch11	43789694	T	C	A	G	0.00384615	Vtn 62-33-3	0	0	0	0	0	0	0	0	0	0	0	0	0	0	0	1	0	0	0	0	0	0	0	0	0	0	0	0	0	0	0	0	0	0	0	0	0	0	0	0	0
PotVar0008571	ST4.03ch11	43789748	T	C	A	G	0.00769231	Nadine	0	0	0	0	0	0	0	0	0	0	0	0	0	0	0	0	0	0	0	0	0	0	0	0	0	0	0	0	0	0	0	0	0	0	0	0	0	0	0	0	0
PotVar0008636	ST4.03ch11	43790538	T	C	A	G	0.0846154	Yam	0	0	1	0	1	0	1	0	0	1	0	1	0	0	0	1	0	1	0	0	0	0	0	0	0	0	0	0	0	1	0	1	0	0	1	1	0	1	0	0	0
PotVar0008637	ST4.03ch11	43790644	T	C	A	G	0.298718	Yam	1	0	0	3	0	1	2	2	1	2	1	1	2	2	1	0	1	1	0	1	3	1	4	0	3	1	0	1	0	3	2	1	0	2	1	1	1	2	0	1	1
PotVar0008666	ST4.03ch11	43791381	T	C	A	G	0.0884615	Yam	0	1	1	0	0	0	0	0	0	0	1	0	0	0	0	0	0	0	0	0	0	1	0	0	0	1	0	0	2	0	1	0	1	0	1	0	0	0	1	0	0
PotVar0008668	ST4.03ch11	43791440	G	A	A	G	0.702564	Yam	3	2	2	4	3	4	3	4	3	3	2	4	4	4	4	4	3	3	4	4	3	2	4	3	4	1	2	3	1	4	3	3	1	4	2	3	3	4	2	N/A	3
PotVar0008670	ST4.03ch11	43791495	T	C	A	G	0.162821	Peerless	1	0	0	1	0	1	2	1	1	1	1	1	1	0	0	0	1	1	0	0	1	1	3	0	2	0	N/A	0	0	3	2	0	0	1	1	1	1	1	0	0	0
PotVar0008711	ST4.03ch11	43867258	T	G	C	A	0.635897	Yam	4	1	3	2	4	3	3	1	2	3	3	3	3	2	3	3	3	4	4	1	2	3	3	3	3	1	3	2	2	4	3	2	2	2	3	4	4	3	3	2	2
PotVar0008714	ST4.03ch11	43867303	G	T	A	C	0.920513	Jaune D'Or	4	3	4	4	4	3	4	2	3	4	4	3	4	4	4	3	3	4	4	2	4	4	4	4	4	4	4	3	4	4	4	3	4	3	4	4	4	4	4	3	3
PotVar0008720	ST4.03ch11	43867400	A	C	A	C	0.00641026	Belle De Fontenay	0	0	0	0	0	0	0	0	0	0	0	0	0	0	0	0	0	0	0	0	0	0	0	0	0	0	0	0	0	0	0	1	0	0	0	0	0	0	0	0	0
PotVar0008725	ST4.03ch11	43867510	AA	GG	A	G	0.164103	Peerless	1	0	0	1	0	1	2	1	1	1	1	1	1	0	0	0	1	1	0	0	1	1	3	0	2	0	1	0	0	3	2	0	0	1	1	1	1	1	0	0	0
PotVar0008817	ST4.03ch11	43868178	C	A	C	A	0.00128205	Princess	0	0	0	0	0	0	0	0	0	0	0	0	0	0	0	0	0	0	0	0	0	0	0	0	0	0	0	0	0	0	0	0	0	0	0	0	0	0	0	0	0
PotVar0008826	ST4.03ch11	43868252	A	G	A	G	0.353846	Yam	1	3	1	0	1	2	1	2	2	0	1	1	1	0	0	1	2	1	0	2	N/A	1	0	2	1	2	1	1	2	0	1	2	3	2	1	0	1	0	2	2	2
PotVar0008852	ST4.03ch11	43868514	A	C	A	C	0.138462	Myatt'S Ashleaf	1	0	1	0	1	0	0	0	0	1	1	0	0	0	0	0	1	1	0	0	1	1	0	0	0	1	1	1	1	0	0	0	1	0	1	1	1	0	1	2	1
PotVar0008857	ST4.03ch11	43868548	G	A	G	A	0.0961538	Urgenta	1	0	0	0	1	1	0	0	0	0	0	0	1	0	0	0	1	1	0	0	0	0	0	1	1	0	0	0	0	0	0	0	1	1	0	0	1	0	1	0	1
PotVar0008860	ST4.03ch11	43868615	C	T	G	A	0.0820513	Early Rose	0	0	0	2	0	0	0	1	0	1	0	0	1	2	1	0	0	0	0	1	0	0	1	0	1	1	0	1	0	0	0	0	0	1	0	0	0	1	0	0	1
PotVar0008867	ST4.03ch11	43868696	C	T	G	A	0.0717949	Jaune D'Or	0	1	0	0	0	1	0	2	1	0	0	1	0	0	0	1	1	0	0	2	0	0	0	0	0	0	0	1	0	0	0	0	0	1	0	0	0	0	0	1	1
PotVar0008901	ST4.03ch11	43871282	T	C	G	A	1	SLANEY	4	4	4	4	4	4	4	4	4	4	4	4	4	4	4	4	4	4	4	4	4	4	4	4	4	4	4	4	4	4	4	4	4	4	4	4	4	4	4	4	4
PotVar0008902	ST4.03ch11	43871324	T	G	A	C	0.00128205	Amyla	0	0	0	0	0	0	0	0	0	0	0	0	0	0	0	1	0	0	0	0	0	0	0	0	0	0	0	0	0	0	0	0	0	0	0	0	0	0	0	0	0
PotVar0008903	ST4.03ch11	43871333	C	T	G	A	0.074359	Yam	0	0	1	0	1	0	1	0	0	1	0	1	0	0	0	0	0	1	0	0	0	0	0	0	0	0	0	0	0	1	0	1	0	0	1	1	0	1	0	0	0
PotVar0008904	ST4.03ch11	43871389	G	A	G	A	0.024359	Myatt'S Ashleaf	0	0	0	0	0	0	0	0	0	0	0	0	0	0	0	0	0	0	0	0	1	0	0	0	0	0	0	0	0	0	0	1	0	0	0	0	0	0	0	0	0
PotVar0008905	ST4.03ch11	43871401	G	A	G	A	0.0910256	Yam	0	0	1	0	1	0	1	0	0	1	0	0	0	0	0	0	0	1	0	0	1	0	0	0	0	0	0	0	0	1	0	2	0	0	1	1	0	1	0	0	0
PotVar0008906	ST4.03ch11	43871440	G	A	G	A	0.260256	Peerless	2	0	0	1	1	2	2	1	1	1	1	1	2	0	0	0	2	2	0	0	1	1	3	1	3	0	1	0	0	3	2	0	1	2	1	1	2	1	1	0	1
PotVar0008928	ST4.03ch11	43873296	AC	GT	A	G	0.0961538	Urgenta	1	0	0	0	1	1	0	0	0	0	0	0	1	0	0	0	1	1	0	0	0	0	0	1	1	0	0	0	0	0	0	0	1	1	0	0	1	0	1	0	1
PotVar0008935	ST4.03ch11	43873415	C	T	G	A	0.0269231	Yam	0	0	0	0	0	0	0	0	0	0	0	0	0	0	0	0	0	0	0	0	1	0	0	0	0	0	0	0	0	0	0	0	0	0	0	0	0	0	0	1	0
PotVar0008942	ST4.03ch11	43873601	T	C	A	G	0.0935897	Urgenta	1	0	0	0	1	1	0	0	0	0	0	0	1	0	0	0	1	1	0	0	0	0	0	N/A	1	0	0	0	0	0	0	0	1	1	0	0	1	0	1	N/A	1
PotVar0008949	ST4.03ch11	44072039	C	T	G	A	0.0974359	Urgenta	1	0	0	0	1	1	0	0	0	0	0	0	1	0	0	0	1	1	0	0	0	0	0	1	1	0	0	0	0	0	0	0	1	1	0	0	1	0	1	0	1
PotVar0008957	ST4.03ch11	44072122	A	G	A	G	0.0217949	Myatt'S Ashleaf	0	0	0	0	0	0	0	0	0	0	0	0	0	0	0	0	0	0	0	0	1	0	0	0	0	0	0	0	0	0	0	1	0	0	0	0	0	0	0	0	0
PotVar0008965	ST4.03ch11	44072200	T	G	C	A	1	SLANEY	4	4	4	4	4	4	4	4	4	4	4	4	4	4	4	4	4	4	4	4	4	4	4	4	4	4	4	4	4	4	4	4	4	4	4	4	4	4	4	4	4
PotVar0009002	ST4.03ch04	48479853	A	G	A	G	0.267949	Yam	1	1	2	1	1	3	2	1	1	2	1	1	1	1	1	1	2	1	0	0	1	1	1	0	0	2	2	2	1	2	1	0	1	2	2	1	2	1	1	1	1
PotVar0009006	ST4.03ch04	48479822	C	T	G	A	0.025641	Yam	1	0	0	0	0	0	0	0	1	0	0	0	0	0	0	1	0	0	0	0	0	0	0	1	0	0	0	0	0	0	0	0	0	0	0	0	0	0	1	0	0
PotVar0009052	ST4.03ch04	48479341	T	C	A	G	0.00641026	Vitelotte Noire	0	0	0	0	0	0	0	0	0	0	0	0	0	0	0	0	0	0	0	0	0	0	0	0	0	0	0	0	0	0	0	0	0	0	0	0	0	0	0	0	0
PotVar0009073	ST4.03ch04	48478926	C	T	G	A	0.0115385	1256(A)23 = Black 1256	1	0	0	0	0	0	0	0	0	0	0	0	0	0	0	0	0	0	0	0	0	0	0	0	0	0	0	0	0	0	0	0	0	0	0	0	0	0	0	0	0
PotVar0009080	ST4.03ch04	46547868	A	G	G	A	0.980769	Vitelotte Noire	4	4	4	4	4	4	4	4	4	4	4	4	4	3	3	4	4	4	4	4	4	4	4	4	4	3	4	4	4	4	4	4	4	4	4	4	4	4	4	4	4
PotVar0009086	ST4.03ch04	46547746	C	T	G	A	0.105128	Magnum Bonum	1	1	1	1	0	0	0	0	0	0	0	0	0	0	1	0	0	0	0	0	0	0	0	1	0	0	0	1	1	0	0	1	1	0	0	0	0	0	1	0	1
PotVar0009111	ST4.03ch04	33100705	C	T	G	A	0.0179487	Adirondack	0	0	1	0	0	0	0	0	1	0	0	0	0	0	0	1	0	0	0	0	0	0	0	1	0	0	0	0	0	0	0	0	0	0	0	0	0	0	1	0	0
PotVar0009120	ST4.03ch04	33100604	C	T	G	A	0.257692	Myatt'S Ashleaf	1	2	1	2	2	0	0	2	1	0	1	0	0	0	1	1	0	1	2	0	0	0	2	0	1	0	0	1	0	2	1	1	0	1	1	1	2	2	0	1	1
PotVar0009159	ST4.03ch02	40633392	T	C	A	G	0.00769231	Ve 71-105	0	0	0	0	0	0	0	0	0	0	0	0	0	0	0	0	0	0	0	0	0	0	0	0	0	0	0	0	1	0	0	0	0	0	0	0	0	0	0	0	0
PotVar0009170	ST4.03ch02	40633213	T	C	A	G	0.0666667	Yam	0	1	0	0	0	0	1	0	0	0	0	0	0	0	0	0	1	0	0	0	1	1	0	1	0	0	1	2	0	0	0	0	0	0	0	0	0	0	0	0	0
PotVar0009171	ST4.03ch02	40633075	T	C	A	G	0.262821	Yam	0	0	1	0	1	1	2	1	0	0	3	1	0	1	0	1	1	2	1	0	1	2	2	0	0	1	1	1	1	1	2	1	0	3	1	2	0	1	2	2	2
PotVar0009177	ST4.03ch02	40632981	A	G	A	G	0.0551282	Yam	0	1	0	0	0	0	0	1	0	0	0	0	1	0	0	0	0	0	0	1	0	0	0	0	1	0	0	0	0	0	0	0	1	4	0	0	1	0	0	0	0
PotVar0009178	ST4.03ch02	40632942	G	T	C	A	0.326923	Yam	0	1	1	0	1	N/A	3	1	0	0	3	2	0	1	0	1	2	2	1	0	2	3	2	1	0	2	2	3	2	1	2	1	0	3	1	2	0	1	2	N/A	2
PotVar0009202	ST4.03ch02	40632390	A	C	A	C	0.00384615	Am 78-3704	0	0	0	0	0	0	0	0	0	0	0	1	0	0	0	0	0	0	0	0	0	0	0	0	0	0	0	0	0	0	0	0	0	0	0	0	0	0	0	0	0
PotVar0009203	ST4.03ch02	40632379	T	G	A	C	0.00512821	N/A	0	0	0	0	0	0	0	0	0	0	0	0	0	0	0	0	0	0	0	0	0	0	0	0	0	0	0	0	0	0	0	0	0	0	0	0	0	0	0	0	0
PotVar0009226	ST4.03ch02	40631906	T	C	A	G	0.0025641	BINELLA	0	0	0	0	0	0	0	0	0	0	0	0	0	0	0	0	0	0	0	0	0	0	0	0	0	0	0	0	0	0	0	0	0	0	0	0	0	0	0	0	0
PotVar0009227	ST4.03ch02	40631840	AG	GT	A	G	0	KA 07-4192	0	0	0	0	0	0	0	0	0	0	0	0	0	0	0	0	0	0	0	0	0	0	0	0	0	0	0	0	0	0	0	0	0	0	0	0	0	0	0	0	0
PotVar0009252	ST4.03ch02	40630617	C	T	G	A	0.00384615	Am 78-3704	0	0	0	0	0	0	0	0	0	0	0	1	0	0	0	0	0	0	0	0	0	0	0	0	0	0	0	0	0	0	0	0	0	0	0	0	0	0	0	0	0
PotVar0009279	ST4.03ch02	40340153	C	A	C	A	0.0102564	Ve 71-105	0	0	0	0	0	0	0	0	0	0	0	1	0	0	0	0	0	0	0	0	0	0	0	0	0	0	0	0	1	0	0	0	0	0	0	0	0	0	0	0	0
PotVar0009281	ST4.03ch02	40340135	T	C	A	G	0.14359	Myatt'S Ashleaf	0	1	0	2	2	0	1	0	0	1	0	N/A	0	2	0	1	1	0	2	1	1	0	0	0	2	1	0	0	1	3	0	0	0	0	1	0	0	1	1	0	1
PotVar0009282	ST4.03ch02	40340056	T	G	C	A	0.612821	Yam	0	4	2	4	3	2	2	3	2	3	0	3	4	3	3	3	3	2	3	4	3	2	2	3	3	3	2	3	3	3	1	3	3	1	3	2	4	2	1	1	2
PotVar0009283	ST4.03ch02	40340053	A	G	A	G	0.411538	Yam	0	3	1	4	3	1	1	1	1	2	0	2	3	3	3	1	2	1	3	3	2	1	1	1	3	1	1	1	1	3	0	2	3	1	2	2	3	2	1	1	2
PotVar0009305	ST4.03ch02	40338983	T	G	A	C	0.0487179	Yam	0	1	0	0	0	0	0	1	0	0	0	0	1	0	0	0	0	0	0	1	0	0	0	0	1	0	0	0	0	0	0	0	2	1	0	0	1	0	0	0	0
PotVar0009316	ST4.03ch02	40338783	G	A	G	A	0.0115385	Maris Piper	0	0	0	0	0	0	0	0	0	0	0	0	0	0	0	0	0	0	0	0	0	0	0	0	0	0	1	0	0	0	0	0	0	0	0	0	0	0	0	0	0
PotVar0009332	ST4.03ch02	40338408	C	T	G	A	0.00769231	Maris Piper	0	0	0	0	0	0	0	0	0	0	0	0	0	0	0	0	0	0	0	0	0	0	0	0	0	0	1	0	0	0	0	0	0	0	0	0	0	0	0	0	0
PotVar0009408	ST4.03ch02	40336816	A	G	A	G	0.00641026	Ve 71-105	0	0	0	0	0	0	0	0	0	0	0	0	0	0	0	0	0	0	0	0	0	0	0	0	0	0	0	0	1	0	0	0	0	0	0	0	0	0	0	0	0
PotVar0009410	ST4.03ch02	40336800	A	G	A	G	0.00384615	Am 78-3704	0	0	0	0	0	0	0	0	0	0	0	1	0	0	0	0	0	0	0	0	0	0	0	0	0	0	0	0	0	0	0	0	0	0	0	0	0	0	0	0	0
PotVar0009411	ST4.03ch02	40336749	T	C	A	G	0.171795	Myatt'S Ashleaf	0	1	1	0	0	1	1	2	1	1	0	0	1	0	0	2	1	1	0	1	1	1	1	2	0	N/A	1	2	1	0	1	1	0	0	1	0	1	0	0	0	0
PotVar0009429	ST4.03ch02	40336425	A	C	A	C	0.219231	Myatt'S Ashleaf	0	1	1	2	1	1	0	0	1	1	0	1	2	1	3	0	1	1	1	1	1	1	1	1	0	0	1	1	0	0	0	2	1	0	1	2	2	1	0	1	1
PotVar0009458	ST4.03ch02	40308084	C	T	G	A	0.217949	Myatt'S Ashleaf	0	1	1	2	1	1	0	0	1	1	0	1	2	1	3	0	1	1	1	1	1	1	1	1	0	0	1	1	0	0	0	2	1	0	1	2	3	1	0	1	1
PotVar0009460	ST4.03ch02	40308034	T	G	A	C	0.182051	Yam	0	1	1	0	0	1	1	2	1	1	0	0	1	0	0	2	1	1	0	1	1	1	1	3	0	1	1	2	1	0	1	2	0	0	1	0	1	0	0	0	0
PotVar0009466	ST4.03ch02	40307945	C	T	A	G	0.653846	Yam	0	4	2	4	3	2	2	3	2	3	3	3	4	3	3	3	3	2	4	4	3	2	2	3	3	3	2	3	3	3	1	4	3	1	3	3	4	2	1	2	3
PotVar0009471	ST4.03ch02	40307727	C	T	G	A	0.0435897	Jaune D'Or	0	0	0	0	0	0	0	0	0	0	3	0	0	0	0	0	0	0	1	0	0	0	0	0	0	0	0	0	0	0	0	1	0	0	0	1	0	0	0	1	1
PotVar0009474	ST4.03ch02	40307547	T	C	A	G	0.14359	Myatt'S Ashleaf	0	1	0	2	2	0	1	0	0	1	0	1	0	2	0	1	1	0	2	1	1	0	0	0	2	1	0	0	1	3	0	0	0	0	1	0	0	1	1	0	1
PotVar0009483	ST4.03ch02	40307398	A	G	G	A	0.637179	Yam	0	4	2	4	3	2	2	3	2	3	3	3	4	3	3	3	3	2	4	4	3	2	2	3	3	3	2	3	3	N/A	1	4	3	1	3	3	4	2	1	2	3
PotVar0009505	ST4.03ch02	40295787	G	A	A	G	0.646154	Yam	0	4	2	4	3	2	2	3	2	3	3	3	4	3	3	3	3	2	4	4	3	2	2	3	3	3	2	3	3	3	1	4	3	N/A	3	3	4	2	N/A	2	3
PotVar0009523	ST4.03ch02	40295371	G	A	G	A	0.0474359	Jaune D'Or	0	0	0	0	0	0	0	0	0	0	4	0	0	0	0	0	0	0	1	0	0	0	0	0	0	0	0	0	0	0	0	1	0	0	0	1	0	0	0	1	1
PotVar0009542	ST4.03ch02	40295023	C	T	G	A	0.266667	Yam	0	2	1	2	1	1	0	1	1	1	0	1	3	1	3	0	1	1	1	2	1	1	1	1	1	0	1	1	0	0	0	2	3	1	1	2	3	1	0	1	1
PotVar0009548	ST4.03ch02	40294831	C	T	G	A	0.14359	Myatt'S Ashleaf	0	1	0	2	2	0	1	0	0	1	0	1	0	2	0	1	1	0	2	1	1	0	0	0	2	1	0	0	1	3	0	0	0	0	1	0	0	1	1	0	1
PotVar0009566	ST4.03ch02	40294563	C	T	G	A	0.00512821	Vitelotte Noire	0	0	0	0	0	0	0	0	0	0	0	0	0	0	0	0	0	0	0	0	0	0	0	0	0	0	0	0	0	0	0	0	0	0	0	0	0	0	0	0	0
PotVar0009567	ST4.03ch02	40294533	G	A	G	A	0.376923	Yam	0	2	1	2	2	1	2	2	1	2	3	2	1	2	0	3	2	1	3	2	2	1	1	2	2	N/A	1	2	3	3	1	2	0	0	2	1	1	1	1	N/A	2
PotVar0009568	ST4.03ch02	40294478	G	A	G	A	0.00641026	Ve 71-105	0	0	0	0	0	0	0	0	0	0	0	0	0	0	0	0	0	0	0	0	0	0	0	0	0	0	0	0	1	0	0	0	0	0	0	0	0	0	0	0	0
PotVar0009569	ST4.03ch02	40294453	G	A	G	A	0.385897	Yam	0	3	1	2	2	1	2	3	1	2	0	2	2	2	0	3	2	1	2	3	2	1	1	2	3	3	1	2	3	3	1	1	2	1	2	0	1	1	1	0	1
PotVar0009570	ST4.03ch02	40294412	G	T	C	A	0.0461538	Yam	0	1	0	0	0	0	0	1	0	0	0	0	1	0	0	0	0	0	0	1	0	0	0	0	1	0	0	0	0	0	0	0	2	1	0	0	0	0	0	0	0
PotVar0009575	ST4.03ch02	40294335	A	G	G	A	0.657692	Yam	0	4	2	4	3	2	2	3	2	3	3	3	4	3	3	3	3	2	4	4	3	2	2	3	3	3	2	3	3	3	1	4	3	1	3	3	4	2	1	2	3
PotVar0009581	ST4.03ch02	40294236	T	C	A	G	0.00384615	Am 78-3704	0	0	0	0	0	0	0	0	0	0	0	1	0	0	0	0	0	0	0	0	0	0	0	0	0	0	0	0	0	0	0	0	0	0	0	0	0	0	0	0	0
PotVar0009608	ST4.03ch02	40254203	G	A	G	A	0.0512821	Yam	0	1	0	0	0	0	0	1	0	0	0	0	1	0	0	0	0	0	0	1	0	0	0	0	1	0	0	0	0	0	0	0	2	1	0	0	0	0	0	0	0
PotVar0009610	ST4.03ch02	40254137	C	T	G	A	0.223077	Myatt'S Ashleaf	0	1	1	2	1	1	0	0	1	1	0	1	2	1	3	0	1	1	1	1	1	1	1	1	0	0	1	1	0	0	0	2	1	0	1	2	3	1	0	1	1
PotVar0009620	ST4.03ch02	40253883	G	A	G	A	0.00128205	Vitelotte Noire	0	0	0	0	0	0	0	0	0	0	0	0	0	0	0	0	0	0	0	0	0	0	0	0	0	0	0	0	0	0	0	0	0	0	0	0	0	0	0	0	0
PotVar0009624	ST4.03ch02	40253821	A	G	A	G	0.289744	Myatt'S Ashleaf	0	1	1	2	1	1	0	0	1	1	3	2	2	1	3	0	1	1	2	1	1	1	1	1	0	1	2	1	1	0	0	3	1	0	1	3	3	1	0	2	2
PotVar0009651	ST4.03ch02	40253455	C	T	G	A	0.144872	Yam	0	1	1	0	0	1	1	2	1	1	0	0	1	0	0	N/A	1	N/A	0	1	1	N/A	1	2	0	2	0	2	1	0	1	N/A	0	0	1	0	1	0	0	0	0
PotVar0009673	ST4.03ch02	40252701	T	G	A	C	0.170513	Yam	0	1	1	0	0	1	1	2	1	1	0	0	1	0	0	2	1	1	0	1	1	1	1	2	0	2	0	2	1	0	1	1	0	0	1	0	1	0	0	0	0
PotVar0009747	ST4.03ch02	40251906	T	C	A	G	0.34359	Yam	4	0	2	0	1	2	2	1	2	1	1	1	0	1	1	1	1	2	0	0	1	2	2	1	1	1	2	1	1	1	3	0	1	3	1	1	0	2	3	2	1
PotVar0009760	ST4.03ch02	40251717	A	G	A	G	0.0512821	Yam	N/A	1	0	0	0	0	0	2	0	0	0	0	1	0	0	0	0	0	0	1	0	0	0	0	1	0	0	0	0	0	0	0	1	4	0	0	0	0	0	0	0
PotVar0009781	ST4.03ch02	40251308	G	A	G	A	0.0435897	Jaune D'Or	0	0	0	0	0	0	0	0	0	0	3	0	0	0	0	0	0	0	1	0	0	0	0	0	0	0	0	0	0	0	0	1	0	0	0	1	0	0	0	1	1
PotVar0009797	ST4.03ch02	40243786	C	A	C	A	0.0115385	Maris Piper	0	0	0	0	0	0	0	0	0	0	0	0	0	0	0	0	0	0	0	0	0	0	0	0	0	0	1	0	0	0	0	0	0	0	0	0	0	0	0	0	0
PotVar0009802	ST4.03ch02	40243667	T	C	A	G	0.00512821	Ve 71-105	0	0	0	0	0	0	0	0	0	0	0	0	0	0	0	0	0	0	0	0	0	0	0	0	0	0	0	0	1	0	0	0	0	0	0	0	0	0	0	0	0
PotVar0009808	ST4.03ch02	40243563	C	T	G	A	0.167949	Yam	0	1	1	0	0	1	1	2	1	1	0	0	1	0	0	2	1	1	0	1	1	1	1	2	0	1	0	2	1	0	1	1	0	0	1	0	1	0	0	0	0
PotVar0009827	ST4.03ch02	40243261	C	T	G	A	0.360256	Yam	4	0	2	0	1	2	2	1	2	1	1	1	0	1	2	1	1	2	0	0	1	2	2	1	1	1	2	1	1	1	3	0	1	3	2	1	0	2	3	2	1
PotVar0009843	ST4.03ch02	40242981	A	G	A	G	0.00384615	Am 78-3704	0	0	0	0	0	0	0	0	0	0	0	1	0	0	0	0	0	0	0	0	0	0	0	0	0	0	0	0	0	0	0	0	0	0	0	0	0	0	0	0	0
PotVar0009844	ST4.03ch02	40242967	C	T	G	A	0.241026	Yam	2	0	2	0	1	1	2	1	1	1	1	1	0	1	0	1	1	2	0	0	1	2	2	1	0	1	1	1	1	1	2	0	0	3	1	1	0	1	2	1	1
PotVar0009845	ST4.03ch02	40242932	C	T	G	A	0.0397436	Yam	0	1	0	0	0	0	0	1	0	0	0	0	1	0	0	0	0	0	0	1	0	0	0	0	1	0	0	0	0	0	0	0	1	1	0	0	0	0	0	0	0
PotVar0009846	ST4.03ch02	40242920	A	G	G	A	0.553846	Yam	2	3	2	2	1	3	1	3	3	2	N/A	2	4	1	4	2	2	N/A	2	3	2	2	2	3	2	2	3	3	2	0	2	4	4	1	2	3	3	2	1	3	2
PotVar0009857	ST4.03ch02	40242824	T	G	C	A	0.551282	Yam	4	1	3	2	2	3	2	1	3	2	1	2	2	2	4	1	2	3	1	1	2	3	3	2	1	1	3	2	1	1	3	2	2	N/A	2	3	3	3	3	3	2
PotVar0009858	ST4.03ch02	40242769	A	C	A	C	0.0448718	Jaune D'Or	0	0	0	0	0	0	0	0	0	0	4	0	0	0	0	0	0	0	1	0	0	0	0	0	0	0	0	0	0	0	0	1	0	0	0	1	0	0	0	1	1
PotVar0009867	ST4.03ch02	40242636	T	C	G	A	0.576923	Yam	3	2	3	2	N/A	3	1	N/A	3	2	3	2	3	2	4	2	3	3	2	2	2	3	3	3	1	N/A	4	3	2	0	3	4	2	N/A	2	3	4	2	N/A	3	2
PotVar0009882	ST4.03ch02	39968872	A	G	A	G	0.19359	Yam	1	1	1	2	2	0	1	1	0	1	0	1	0	3	0	1	2	1	2	1	1	1	1	0	2	1	1	0	1	3	1	0	0	2	1	0	0	1	1	0	1
PotVar0009883	ST4.03ch02	39968801	T	C	A	G	0.00384615	Am 78-3704	0	0	0	0	0	0	0	0	0	0	0	1	0	0	0	0	0	0	0	0	0	0	0	0	0	0	0	0	0	0	0	0	0	0	0	0	0	0	0	0	0
PotVar0009886	ST4.03ch02	39968739	C	T	G	A	0.0397436	Yam	0	1	0	0	0	0	0	1	0	0	0	0	1	1	0	0	0	0	1	1	0	0	0	0	1	0	0	0	0	0	0	0	1	1	0	0	0	0	0	0	0
PotVar0009894	ST4.03ch02	39968622	T	C	A	G	0.139744	Myatt'S Ashleaf	0	1	0	2	2	0	1	0	0	1	0	1	0	2	0	1	1	0	2	1	1	0	0	0	2	1	0	0	1	3	0	0	0	0	1	0	0	1	1	0	1
PotVar0009896	ST4.03ch02	39968538	T	C	A	G	0.00512821	Vitelotte Noire	0	0	0	0	0	0	0	0	0	0	0	0	0	0	0	0	0	0	0	0	0	0	0	0	0	0	0	0	0	0	0	0	0	0	0	0	0	0	0	0	0
PotVar0009917	ST4.03ch02	39968216	T	C	A	G	0.429487	Yam	1	2	2	2	3	1	2	3	0	2	3	2	1	3	0	3	3	3	3	2	2	2	2	1	2	3	2	2	1	3	2	2	0	2	2	1	1	1	1	1	2
PotVar0009928	ST4.03ch02	39968002	T	C	A	G	0.242308	Yam	0	1	1	0	1	1	1	2	0	1	3	1	1	0	0	2	1	2	1	1	1	1	1	1	0	2	1	2	0	0	1	2	0	0	1	1	1	0	0	1	1
PotVar0009943	ST4.03ch02	39967760	G	A	G	A	0.00384615	Ve 71-105	0	0	0	0	0	0	0	0	0	0	0	0	0	0	0	0	0	0	0	0	0	0	0	0	0	0	0	0	0	0	0	0	0	0	0	0	0	0	0	0	0
PotVar0009949	ST4.03ch02	39967602	A	C	A	C	0.188462	Yam	0	1	1	0	1	1	1	2	0	1	0	0	1	0	0	2	1	2	0	1	1	1	1	1	0	1	1	2	0	0	1	1	0	0	1	0	1	0	0	0	0
PotVar0009951	ST4.03ch02	39964575	T	C	A	G	0.0538462	Yam	1	0	1	0	0	0	0	1	0	0	0	0	0	1	0	0	1	1	0	0	0	1	1	0	0	0	1	0	0	0	1	0	0	2	0	0	0	0	0	0	0
PotVar0009955	ST4.03ch02	39964346	C	T	G	A	0.198718	Yam	0	1	1	0	1	N/A	1	2	0	1	0	0	1	0	0	2	1	2	0	1	1	1	1	1	0	1	1	N/A	0	0	1	1	1	0	1	0	1	0	0	0	0
PotVar0009977	ST4.03ch02	39963919	T	C	A	G	0.0410256	Jaune D'Or	0	0	0	0	0	0	0	0	0	0	3	0	0	0	0	0	0	0	1	0	0	0	0	0	0	0	0	0	0	0	0	1	0	0	0	1	0	0	0	1	1
PotVar0009997	ST4.03ch02	39963506	C	T	G	A	0.0115385	Kepplestone Kidney	0	0	0	0	0	0	0	0	0	0	0	0	0	0	0	0	0	0	0	0	0	0	0	0	0	0	0	0	0	0	0	0	1	0	0	0	0	0	0	0	0
PotVar0010007	ST4.03ch02	39963389	G	A	G	A	0.0948718	Yam	1	0	1	0	0	0	0	1	0	0	3	0	0	1	0	0	1	1	1	0	0	1	1	0	0	0	1	0	0	0	1	1	0	2	0	1	0	0	0	1	1
PotVar0010012	ST4.03ch02	39792263	T	G	A	C	0.183333	Jaune D'Or	0	0	1	1	1	1	0	2	0	1	2	1	1	0	0	2	0	2	1	1	0	0	1	0	0	2	1	0	0	0	1	2	0	0	1	1	1	0	1	1	1
PotVar0010024	ST4.03ch02	39792034	G	T	C	A	0.0551282	Jaune D'Or	0	0	0	1	0	0	0	0	0	0	2	1	0	0	0	0	0	0	1	0	0	0	0	0	0	1	0	0	0	0	0	1	0	0	0	1	0	0	1	1	1
PotVar0010033	ST4.03ch02	39791746	T	G	C	A	0.95	Yam	4	4	3	4	4	4	4	3	4	4	4	4	4	3	4	4	3	3	4	4	4	3	3	4	4	4	3	4	4	4	3	4	4	2	4	4	4	4	4	4	4
PotVar0010064	ST4.03ch02	39605614	G	A	G	A	0.40641	Myatt'S Ashleaf	N/A	1	3	2	N/A	2	0	0	4	1	0	0	2	1	4	1	2	2	0	1	1	2	2	3	1	0	3	1	3	1	3	2	2	0	2	2	3	3	1	2	1
PotVar0010070	ST4.03ch02	39605551	T	C	A	G	0.0294872	Clivia	0	0	0	0	1	0	0	0	0	0	0	0	0	0	0	0	0	1	0	0	0	0	0	0	0	0	1	0	0	0	0	0	0	0	0	0	0	0	0	0	0
PotVar0010072	ST4.03ch02	39605503	C	T	G	A	0.00512821	Ve 71-105	0	0	0	0	0	0	0	0	0	0	0	0	0	0	0	0	0	0	0	0	0	0	0	0	0	0	0	0	0	0	0	0	0	0	0	0	0	0	0	0	0
PotVar0010076	ST4.03ch02	39605401	T	C	A	G	0.201282	Jaune D'Or	0	0	1	1	1	1	0	3	0	1	2	1	1	0	0	2	0	2	1	1	0	0	1	0	0	2	1	0	0	0	1	2	0	2	1	1	1	0	1	1	1
PotVar0010077	ST4.03ch02	39605232	G	A	G	A	0.0397436	Yam	0	1	0	0	0	0	0	1	0	0	0	0	1	1	0	0	0	0	1	1	0	0	0	0	1	0	0	0	0	0	0	0	1	1	0	0	0	0	0	0	0
PotVar0010079	ST4.03ch02	39605206	A	C	A	C	0.375641	Yam	1	2	1	2	3	1	2	1	1	2	1	3	1	3	1	2	2	1	3	2	2	1	1	1	3	2	1	1	2	N/A	1	1	1	1	2	1	1	2	2	1	3
PotVar0010080	ST4.03ch02	39605170	T	C	A	G	0.00512821	Ve 71-105	0	0	0	0	0	0	0	0	0	0	0	0	0	0	0	0	0	0	0	0	0	0	0	0	0	0	0	0	0	0	0	0	0	0	0	0	0	0	0	0	0
PotVar0010082	ST4.03ch02	39605023	C	T	G	A	0.0564103	Jaune D'Or	0	0	0	1	0	0	0	1	0	0	2	0	0	0	0	0	0	0	1	0	0	0	0	0	0	1	0	0	0	0	0	1	0	2	0	1	0	0	1	1	1
PotVar0010102	ST4.03ch02	39604672	A	G	A	G	0.333333	Myatt'S Ashleaf	0	1	1	2	3	1	1	3	0	2	2	N/A	1	2	0	3	1	2	3	2	1	0	1	0	2	3	1	0	1	3	1	2	0	2	2	1	1	1	2	1	3
PotVar0010106	ST4.03ch02	39381517	T	C	A	G	0.201282	Jaune D'Or	0	0	1	1	1	N/A	0	2	0	1	2	1	1	0	0	2	0	2	1	1	0	0	1	0	0	2	1	1	0	0	1	2	0	2	1	1	1	0	1	N/A	1
PotVar0010115	ST4.03ch02	39381344	A	G	A	G	0.0564103	Yam	0	1	0	0	0	0	0	1	0	0	0	1	1	1	0	0	0	0	1	1	0	0	0	0	1	1	0	0	0	0	0	0	1	1	0	0	0	0	0	0	0
PotVar0010133	ST4.03ch02	39381104	G	A	G	A	0.183333	Yam	0	1	0	2	0	1	3	0	0	1	2	1	0	0	0	0	0	0	0	0	2	2	1	1	0	0	1	1	0	0	0	0	1	1	0	1	0	0	1	2	0
PotVar0010135	ST4.03ch02	39381090	C	T	A	G	0.544872	Yam	3	2	3	1	3	2	1	0	4	2	0	2	2	3	4	2	4	2	2	2	2	2	2	3	3	1	2	2	4	4	3	2	2	0	3	2	3	4	2	1	3
PotVar0010145	ST4.03ch02	39381003	C	T	G	A	0.00512821	Ve 71-105	0	0	0	0	0	0	0	0	0	0	0	0	0	0	0	0	0	0	0	0	0	0	0	0	0	0	0	0	0	0	0	0	0	0	0	0	0	0	0	0	0
PotVar0010147	ST4.03ch02	39380974	A	G	A	G	0.385897	Yam	0	2	1	2	1	2	3	3	0	2	4	2	2	1	0	2	0	2	1	2	2	2	2	1	1	3	2	1	0	0	1	1	2	N/A	1	1	1	0	1	N/A	0
PotVar0010158	ST4.03ch02	39380876	G	A	A	G	0.994872	Vitelotte Noire	3	4	4	4	4	4	4	4	4	4	4	4	4	4	4	4	4	4	4	4	4	4	4	4	4	4	4	4	4	4	4	4	4	4	4	4	4	4	4	4	4
PotVar0010183	ST4.03ch02	39375653	T	C	A	G	0.0564103	Yam	0	1	0	0	0	0	0	4	0	0	0	0	1	1	0	0	0	0	1	1	0	0	0	0	1	1	0	0	0	0	0	0	1	N/A	0	0	0	0	0	0	0
PotVar0010195	ST4.03ch02	39157505	GA	TC	C	A	0.00769231	Ve 71-105	0	0	0	0	0	0	0	0	0	0	0	N/A	0	0	0	0	0	0	0	0	0	0	0	0	0	0	0	0	0	0	0	0	0	0	0	0	0	0	0	0	0
PotVar0010199	ST4.03ch02	39157436	G	T	C	A	0.00384615	Am 78-3704	0	0	0	0	0	0	0	0	0	0	0	1	0	0	0	0	0	0	0	0	0	0	0	0	0	0	0	0	0	0	0	0	0	0	0	0	0	0	0	0	0
PotVar0010209	ST4.03ch02	39157230	T	G	A	C	0.241026	Myatt'S Ashleaf	0	1	0	1	2	1	3	0	0	1	1	4	0	2	0	1	1	0	2	1	2	1	1	0	2	3	0	1	0	2	0	0	1	1	1	1	0	1	1	1	2
PotVar0010211	ST4.03ch02	39157161	C	T	G	A	0.0948718	Flourball (Sutton's)	0	0	0	0	0	1	2	0	0	0	1	1	0	0	0	0	0	0	0	0	1	1	1	0	0	1	0	1	0	0	0	0	0	1	0	1	0	0	0	1	1
PotVar0010269	ST4.03ch02	39156594	A	C	A	C	0.0166667	Clivia	0	0	0	0	1	0	0	0	0	0	0	0	0	0	0	0	0	1	0	0	0	0	0	0	0	0	0	0	0	0	0	0	0	0	0	0	0	0	0	0	0
PotVar0010270	ST4.03ch02	39156553	G	A	G	A	0.139744	Myatt'S Ashleaf	0	1	0	1	2	0	1	0	0	1	0	2	0	2	0	1	1	0	2	1	1	0	0	0	2	1	0	0	0	2	0	0	1	0	1	0	0	1	1	0	1
PotVar0010278	ST4.03ch02	39156378	G	T	C	A	0.107692	Paterson'S Victoria	0	0	1	0	0	1	0	2	0	1	2	0	1	0	0	2	0	1	0	1	0	0	1	0	0	1	0	0	0	0	1	1	0	0	1	0	1	0	0	0	0
PotVar0010288	ST4.03ch02	39156199	G	T	A	C	0.489744	Yam	3	2	2	3	1	2	0	2	4	2	0	0	3	1	4	1	3	1	2	2	1	1	1	3	2	0	2	3	4	1	1	3	3	3	2	3	3	3	2	3	2
PotVar0010303	ST4.03ch02	39155900	G	A	G	A	0.0205128	Maris Piper	0	0	0	0	0	0	0	0	0	0	0	1	0	0	0	0	0	0	0	0	0	0	0	0	0	0	0	0	0	0	0	0	0	0	0	0	0	0	0	0	0
PotVar0010331	ST4.03ch02	39154685	C	T	G	A	0.00897436	Ve 71-105	0	0	0	0	0	0	0	0	0	0	0	1	0	0	0	0	0	0	0	0	0	0	0	0	0	0	0	0	0	0	0	0	0	0	0	0	0	0	0	0	0
PotVar0010333	ST4.03ch02	39154632	C	T	G	A	0.0576923	Yam	0	1	0	0	0	0	1	0	0	0	1	0	0	0	0	0	0	0	0	0	1	1	0	1	0	0	1	0	0	0	0	0	0	0	0	0	0	0	1	0	0
PotVar0010345	ST4.03ch02	39154378	C	T	A	G	0.791026	Yam	3	3	3	3	2	4	3	4	4	3	4	2	4	1	4	3	3	3	2	3	3	3	3	4	2	3	3	4	4	1	2	4	3	4	3	4	4	3	3	4	3
PotVar0010350	ST4.03ch02	39154021	A	G	A	G	0.0666667	Yam	0	1	0	0	0	0	1	0	0	0	1	1	0	0	0	0	0	0	0	0	1	1	0	1	0	0	1	0	0	0	0	0	0	0	0	0	0	0	1	0	0
PotVar0010351	ST4.03ch02	39153953	C	T	G	A	0.00897436	Ve 71-105	0	0	0	0	0	0	0	0	0	0	0	1	0	0	0	0	0	0	0	0	0	0	0	0	0	0	0	0	0	0	0	0	0	0	0	0	0	0	0	0	0
PotVar0010353	ST4.03ch02	39153841	C	A	A	C	0.932051	Yam	3	4	3	4	4	4	4	4	4	4	4	4	4	3	4	4	4	3	4	4	4	3	3	4	4	4	3	4	4	3	2	4	4	4	4	4	4	4	4	4	4
PotVar0010382	ST4.03ch02	39079979	A	G	A	G	0.0166667	Clivia	0	0	0	0	1	0	0	0	0	0	0	0	0	0	0	0	0	1	0	0	0	0	0	0	0	0	0	0	0	0	0	0	0	0	0	0	0	0	0	0	0
PotVar0010400	ST4.03ch02	39079641	A	G	A	G	0.0102564	Ve 71-105	0	0	0	0	0	0	0	0	0	0	0	N/A	0	0	0	0	0	0	0	0	0	0	0	0	0	0	0	0	0	0	0	0	0	0	0	0	0	0	0	0	0
PotVar0010401	ST4.03ch02	39079631	T	C	A	G	0.248718	Myatt'S Ashleaf	0	1	0	1	2	1	3	0	0	1	1	4	0	2	0	1	1	0	2	1	2	1	1	0	2	2	0	1	0	2	0	0	1	1	1	1	0	1	1	1	2
PotVar0010429	ST4.03ch02	39079305	G	A	G	A	0.197436	Yam	0	1	1	0	1	1	1	2	0	1	3	0	1	0	0	2	0	2	0	1	1	1	1	1	0	2	1	0	0	0	1	1	0	0	1	0	1	0	1	0	0
PotVar0010500	ST4.03ch02	39076994	C	T	G	A	0.103846	Yam	0	1	1	0	0	0	0	1	0	0	0	0	1	2	0	0	0	1	1	1	0	1	1	0	1	0	1	0	0	1	2	0	1	1	0	0	0	0	0	0	0
PotVar0010523	ST4.03ch02	38977103	T	G	A	C	0.162821	Yam	0	1	1	0	0	1	1	2	0	1	3	0	1	0	0	2	0	1	0	1	1	1	1	1	0	N/A	1	0	0	0	1	1	0	0	1	0	1	0	1	0	0
PotVar0010531	ST4.03ch02	38976865	C	T	G	A	0.00384615	Am 78-3704	0	0	0	0	0	0	0	0	0	0	0	1	0	0	0	0	0	0	0	0	0	0	0	0	0	0	0	0	0	0	0	0	0	0	0	0	0	0	0	0	0
PotVar0010535	ST4.03ch02	38976753	C	T	G	A	0.00512821	Ve 71-105	0	0	0	0	0	0	0	0	0	0	0	0	0	0	0	0	0	0	0	0	0	0	0	0	0	0	0	0	0	0	0	0	0	0	0	0	0	0	0	0	0
PotVar0010536	ST4.03ch02	38976683	T	C	G	A	0.544872	Yam	1	3	3	1	2	2	1	4	2	2	3	1	4	1	3	3	3	3	2	3	2	2	2	3	1	2	1	3	2	1	2	4	2	3	2	3	4	2	3	1	3
PotVar0010538	ST4.03ch02	38976624	C	T	G	A	0.29359	Myatt'S Ashleaf	1	1	2	1	1	1	0	1	2	1	0	0	2	0	3	1	3	1	1	1	1	1	1	2	0	0	0	3	2	1	1	3	1	2	1	3	3	2	2	1	3
PotVar0010539	ST4.03ch02	38976602	T	G	A	C	0.0166667	Nicola	0	0	0	0	1	0	0	0	0	0	0	0	0	0	0	0	0	1	0	0	0	0	0	0	0	0	0	0	0	0	0	0	0	0	0	0	0	0	0	0	0
PotVar0010542	ST4.03ch02	38976569	T	C	A	G	0.521795	Yam	1	3	3	1	1	2	1	4	2	2	3	1	4	1	3	3	3	2	2	3	2	2	2	3	1	2	1	3	2	1	2	4	2	3	2	3	4	2	3	1	3
PotVar0010547	ST4.03ch02	38970324	T	C	A	G	0.0358974	Yam	0	1	0	0	0	0	0	1	0	0	0	0	1	1	0	0	0	0	1	1	0	0	0	0	1	0	0	0	0	0	0	0	1	1	0	0	0	0	0	0	0
PotVar0010550	ST4.03ch02	38970246	G	A	G	A	0.115385	Yam	0	0	1	2	0	0	0	0	0	1	0	0	0	1	0	0	0	1	0	0	0	1	1	0	0	0	2	0	0	1	2	0	0	0	0	0	0	0	0	1	0
PotVar0010551	ST4.03ch02	38970186	C	T	G	A	0.0153846	Maris Piper	0	0	0	0	0	0	0	0	0	0	0	1	0	0	0	0	0	0	0	0	0	0	0	0	0	0	0	0	0	0	0	0	0	0	0	0	0	0	0	0	0
PotVar0010562	ST4.03ch02	38970102	C	T	A	G	0.889744	Yam	1	4	4	4	4	3	4	4	2	4	4	4	4	4	3	4	4	4	4	4	4	4	4	3	3	4	3	4	2	4	4	4	3	4	3	4	4	3	4	3	4
PotVar0010568	ST4.03ch02	38969934	G	A	A	G	0.491026	Yam	0	2	2	3	2	2	4	2	0	3	4	3	1	3	0	3	1	2	2	2	3	3	3	1	N/A	4	3	1	0	3	3	1	1	1	2	1	1	1	2	2	1
PotVar0010569	ST4.03ch02	38969900	G	A	G	A	0.0025641	Samba	0	0	0	0	0	0	0	0	0	0	0	0	0	0	0	0	0	0	0	0	0	0	0	0	0	0	0	0	0	0	0	0	0	0	0	0	0	0	0	0	0
PotVar0010582	ST4.03ch02	38969782	T	G	A	C	0.00384615	Am 78-3704	0	0	0	0	0	0	0	0	0	0	0	1	0	0	0	0	0	0	0	0	0	0	0	0	0	0	0	0	0	0	0	0	0	0	0	0	0	0	0	0	0
PotVar0010586	ST4.03ch02	38969716	T	G	A	C	0.175641	Yam	0	1	1	0	0	1	1	2	0	1	3	0	1	0	0	2	0	1	0	1	1	1	1	1	0	1	1	0	0	0	1	1	0	0	1	0	1	0	1	0	0
PotVar0010608	ST4.03ch02	38659102	C	T	G	A	0.0653846	Jaune D'Or	0	1	0	1	0	0	1	0	0	0	0	0	0	0	0	1	1	0	1	1	0	0	0	0	1	1	0	0	0	1	0	0	1	0	0	1	0	1	0	0	0
PotVar0010618	ST4.03ch02	38658966	G	T	C	A	0.410256	Myatt'S Ashleaf	2	1	2	1	1	2	2	2	2	0	1	1	1	2	2	0	2	1	2	0	1	2	2	1	2	1	2	3	1	2	3	0	3	4	1	2	2	2	1	3	2
PotVar0010629	ST4.03ch02	38658787	T	C	G	A	0.837179	Myatt'S Ashleaf	3	4	4	N/A	4	N/A	N/A	4	4	3	4	4	4	4	3	4	4	4	4	4	4	4	4	4	4	3	3	4	4	4	4	4	4	4	N/A	4	N/A	4	4	3	4
PotVar0010664	ST4.03ch02	38655156	C	T	G	A	0.321795	Yam	1	1	2	0	2	1	0	0	2	2	0	2	2	2	2	1	1	2	0	2	1	2	2	2	1	0	2	1	2	2	1	3	0	0	1	1	2	1	3	0	2
PotVar0010668	ST4.03ch02	38655007	A	G	A	G	0.00512821	Ve 71-105	0	0	0	0	0	0	0	0	0	0	0	0	0	0	0	0	0	0	0	0	0	0	0	0	0	0	0	0	0	0	0	0	0	0	0	0	0	0	0	0	0
PotVar0010676	ST4.03ch02	38654686	C	T	A	G	0.544872	Yam	3	1	2	1	2	3	2	1	4	2	1	3	2	1	4	1	3	1	1	2	2	2	2	3	2	1	2	4	3	2	2	3	2	3	2	3	2	3	4	3	4
PotVar0010677	ST4.03ch02	38654584	G	A	G	A	0.0730769	Yam	0	0	1	0	0	0	0	0	0	0	0	0	0	1	0	0	0	1	0	0	0	1	1	0	0	0	1	0	0	1	1	0	0	0	0	0	1	0	0	0	0
PotVar0010684	ST4.03ch02	38654389	A	G	G	A	0.929487	Myatt'S Ashleaf	3	4	4	2	4	4	4	4	4	3	4	4	4	4	4	4	4	4	4	4	4	4	4	4	4	4	3	4	4	4	4	4	4	4	4	4	4	4	4	3	4
PotVar0010703	ST4.03ch02	38654150	A	G	A	G	0.296154	Yam	2	0	1	1	0	2	2	1	2	0	1	1	0	0	2	0	2	0	1	0	1	1	1	1	1	1	1	3	1	1	2	0	2	3	1	2	1	2	1	3	2
PotVar0010704	ST4.03ch02	38654059	T	C	A	G	0.00512821	Samba	0	0	0	0	0	0	0	0	0	0	0	0	0	0	0	0	0	0	0	0	0	0	0	0	0	0	0	0	1	0	0	0	0	0	0	0	0	0	0	0	0
PotVar0010735	ST4.03ch02	38503391	G	A	G	A	0.0653846	Yam	0	1	0	0	2	0	0	1	0	0	0	0	1	1	0	0	0	1	1	0	0	0	0	0	1	0	0	0	0	0	0	0	1	1	0	0	0	0	0	0	0
PotVar0010787	ST4.03ch02	38502828	C	A	C	A	0.130769	Myatt'S Ashleaf	0	0	1	0	1	2	0	2	0	1	2	0	1	1	0	2	0	2	1	1	1	0	1	0	0	1	0	0	0	0	1	1	0	0	2	0	1	0	0	0	0
PotVar0010835	ST4.03ch02	38502436	A	G	G	A	0.923077	Yam	4	4	3	4	4	4	4	4	4	4	4	4	4	3	4	4	4	3	4	4	4	3	3	4	4	4	3	4	4	3	3	4	4	4	4	4	3	4	4	4	4
PotVar0010836	ST4.03ch02	38502399	A	C	A	C	0.0423077	Yam	0	1	0	0	0	0	1	0	0	0	1	0	0	0	0	0	0	0	0	0	1	1	0	N/A	0	0	0	0	0	0	0	0	0	0	0	0	0	0	0	0	0
PotVar0010850	ST4.03ch02	38502142	C	A	C	A	0.00384615	Am 78-3704	0	0	0	0	0	0	0	0	0	0	0	1	0	0	0	0	0	0	0	0	0	0	0	0	0	0	0	0	0	0	0	0	0	0	0	0	0	0	0	0	0
PotVar0010851	ST4.03ch02	38502131	A	G	A	G	0.00512821	Ve 71-105	0	0	0	0	0	0	0	0	0	0	0	0	0	0	0	0	0	0	0	0	0	0	0	0	0	0	0	0	0	0	0	0	0	0	0	0	0	0	0	0	0
PotVar0010866	ST4.03ch02	38501912	G	T	C	A	0.00512821	ARKULA	0	0	0	0	0	0	0	0	0	0	0	0	0	0	0	0	0	0	0	0	0	0	0	0	0	0	0	0	0	0	0	0	0	0	0	0	0	0	0	0	0
PotVar0010869	ST4.03ch02	38501725	G	A	G	A	0.0679487	Myatt'S Ashleaf	1	0	0	2	0	0	0	0	0	1	0	0	0	0	0	0	0	0	0	0	0	0	0	0	0	0	1	0	0	0	0	0	0	0	0	0	0	0	0	1	0
PotVar0010872	ST4.03ch02	38501607	A	G	A	G	0.00512821	Samba	0	0	0	0	0	0	0	0	0	0	0	0	0	0	0	0	0	0	0	0	0	0	0	0	0	0	0	0	1	0	0	0	0	0	0	0	0	0	0	0	0
PotVar0010874	ST4.03ch02	38501559	G	A	G	A	0.0487179	Yam	0	1	0	0	1	0	0	1	0	0	0	0	1	1	0	0	0	0	1	0	0	0	0	0	1	0	0	0	0	0	0	0	1	1	0	0	0	0	0	0	0
PotVar0010875	ST4.03ch02	38501542	C	T	G	A	0.00512821	ARKULA	0	0	0	0	0	0	0	0	0	0	0	0	0	0	0	0	0	0	0	0	0	0	0	0	0	0	0	0	0	0	0	0	0	0	0	0	0	0	0	0	0
PotVar0010877	ST4.03ch02	38501490	G	A	A	G	0.564103	Yam	3	2	2	1	3	2	2	2	4	2	1	3	3	2	4	1	3	1	2	2	2	2	1	3	3	1	2	3	3	2	2	3	3	4	2	3	2	3	4	3	4
PotVar0010878	ST4.03ch02	38501402	G	A	A	G	0.660256	Yam	3	3	2	2	3	3	3	2	4	2	1	3	3	2	4	2	4	1	3	3	2	2	2	3	4	2	2	4	3	3	2	3	4	4	2	4	2	4	4	3	4
PotVar0010905	ST4.03ch02	38467654	C	T	G	A	0.0217949	May Queen	0	0	0	1	0	0	0	0	0	0	0	0	0	0	0	0	0	0	1	1	0	0	0	0	1	0	0	0	0	0	0	0	1	0	0	0	0	0	0	0	0
PotVar0010926	ST4.03ch02	38466609	A	G	A	G	0.269231	Yam	0	2	1	1	1	1	3	2	0	0	1	1	1	1	1	1	N/A	0	2	0	1	1	2	0	1	N/A	0	4	0	2	1	0	2	4	0	3	1	2	1	2	2
PotVar0010928	ST4.03ch02	38466566	T	C	A	G	0.0487179	Yam	0	1	0	0	1	0	0	1	0	0	0	0	1	1	0	0	0	0	1	0	0	0	0	0	1	0	0	0	0	0	0	0	1	1	0	0	0	0	0	0	0
PotVar0010934	ST4.03ch02	38466512	G	A	G	A	0.120513	Yam	0	2	0	0	1	1	1	1	0	0	0	0	1	1	0	1	1	0	1	0	0	0	1	0	1	1	0	1	0	1	0	0	1	1	0	1	0	1	0	0	0
PotVar0010937	ST4.03ch02	38466476	A	C	A	C	0.0166667	Clivia	0	0	0	0	1	0	0	0	0	0	0	0	0	0	0	0	0	1	0	0	0	0	0	0	0	0	0	0	0	0	0	0	0	0	0	0	0	0	0	0	0
PotVar0010941	ST4.03ch02	38466361	A	G	A	G	0.0448718	Yam	0	1	0	0	0	0	1	0	0	0	1	0	0	0	0	0	0	0	0	0	1	1	0	1	0	0	0	0	0	0	0	0	0	0	0	0	0	0	0	0	0
PotVar0010943	ST4.03ch02	38466268	C	A	C	A	0.415385	Myatt'S Ashleaf	1	1	2	1	2	1	2	1	2	2	1	3	2	1	3	1	3	1	1	2	2	2	1	N/A	2	1	1	3	2	2	1	3	1	3	1	3	2	2	4	2	4
PotVar0010946	ST4.03ch02	38466208	G	A	G	A	0.05	Yam	0	1	0	0	0	0	1	0	0	0	1	0	0	0	0	0	0	0	0	0	1	1	0	1	0	0	0	0	1	0	0	0	0	0	0	0	0	0	0	0	0
PotVar0010948	ST4.03ch02	38466148	G	A	G	A	0.171795	Yam	2	0	1	0	0	1	0	0	2	0	0	0	0	1	1	0	0	1	0	0	0	1	1	1	0	0	2	0	1	1	2	0	1	0	1	0	1	1	0	1	0
PotVar0010982	ST4.03ch09	57166299	C	T	G	A	0.0217949	Vtn 62-33-3	0	0	0	0	0	0	0	0	0	0	0	1	0	0	0	0	0	1	0	0	0	0	0	0	0	0	0	0	0	0	0	0	0	0	0	0	0	0	0	0	0
PotVar0010983	ST4.03ch09	57166395	C	T	G	A	0.158974	Yam	1	1	0	0	1	0	1	0	1	0	0	1	0	0	1	0	0	1	0	0	2	2	0	1	0	2	1	1	0	0	0	1	0	0	1	1	0	0	0	0	0
PotVar0010985	ST4.03ch09	57166420	T	C	G	A	0.785897	Jaune D'Or	3	3	1	4	4	3	4	4	3	3	3	4	1	3	4	3	2	4	3	4	3	3	4	2	4	4	2	3	4	3	3	4	3	4	4	4	1	3	4	3	3
PotVar0011020	ST4.03ch09	57166779	A	G	A	G	0.00128205	Princess	0	0	0	0	0	0	0	0	0	0	0	0	0	0	0	0	0	0	0	0	0	0	0	0	0	0	0	0	0	0	0	0	0	0	0	0	0	0	0	0	0
PotVar0011031	ST4.03ch09	57166977	C	T	G	A	0.0115385	Ulster Sceptre	0	0	0	0	0	0	0	0	0	0	0	0	0	0	0	0	0	0	0	1	0	0	1	0	0	0	0	0	0	0	0	0	0	0	0	0	0	0	1	0	0
PotVar0011035	ST4.03ch09	57167023	G	A	G	A	0.226923	Yam	1	2	1	1	1	N/A	2	3	0	1	N/A	1	0	2	2	0	2	1	1	1	1	0	0	0	2	1	1	2	2	1	1	1	0	1	1	2	0	2	1	2	2
PotVar0011047	ST4.03ch09	57167101	G	A	G	A	0.335897	Yam	1	0	0	3	2	0	1	1	2	1	0	0	1	1	0	3	0	1	2	2	0	N/A	3	1	2	1	0	0	2	2	2	2	3	3	2	1	1	1	2	1	1
PotVar0011048	ST4.03ch09	57167133	A	G	A	G	0.0128205	Herald	0	0	0	0	0	0	0	1	0	0	0	0	0	0	0	0	0	0	0	0	0	0	0	0	0	0	0	0	0	0	0	0	0	1	0	0	0	0	0	0	0
PotVar0011066	ST4.03ch09	57167296	T	C	G	A	0.560256	Yam	2	1	0	3	3	0	2	1	3	2	0	3	1	1	2	3	0	3	2	3	2	3	4	2	2	3	1	1	2	2	2	3	3	3	3	2	1	1	3	1	1
PotVar0011067	ST4.03ch09	57167371	T	C	A	G	0.00897436	Ulster Glade	0	0	0	0	0	0	0	0	0	1	0	0	0	0	0	0	0	0	0	0	0	0	0	0	0	0	0	0	0	0	0	0	0	0	0	0	0	0	0	0	0
PotVar0011072	ST4.03ch09	57167542	C	T	G	A	0.0141026	Flourball (Sutton's)	0	0	0	0	0	0	0	0	0	1	0	0	0	0	0	0	0	0	0	0	0	0	0	0	0	0	0	0	0	0	0	0	0	0	0	0	0	0	0	0	0
PotVar0011077	ST4.03ch09	57167575	G	A	G	A	0.0192308	Vtn 62-33-3	0	0	0	0	0	0	0	0	0	0	0	1	0	0	0	0	0	1	0	0	0	0	0	0	0	0	0	0	0	0	0	0	0	0	0	0	0	0	0	0	0
PotVar0011079	ST4.03ch09	57167688	G	A	A	G	0.770513	Jaune D'Or	4	3	1	4	4	3	4	4	3	3	3	4	1	3	4	4	2	4	3	4	N/A	N/A	4	N/A	4	4	2	3	4	3	3	4	3	4	4	4	2	3	4	3	3
PotVar0011085	ST4.03ch09	57420723	G	A	G	A	0.0179487	Yam	0	0	0	0	0	0	0	1	0	0	0	0	0	0	0	0	0	0	0	0	0	0	0	0	0	0	0	0	0	0	0	0	0	1	0	0	0	0	0	0	0
PotVar0011086	ST4.03ch09	57420773	A	G	A	G	0.0141026	Herald	0	0	0	0	0	0	0	1	0	0	0	0	0	0	0	0	0	0	0	0	0	0	0	0	0	0	0	0	0	0	0	0	0	1	0	0	0	0	0	0	0
PotVar0011098	ST4.03ch09	57421008	A	G	A	G	0.0025641	Vitelotte Noire	0	0	0	0	0	0	0	0	0	0	0	0	0	0	0	0	0	0	0	0	0	0	0	0	0	0	0	0	0	0	0	0	0	0	0	0	0	0	0	0	0
PotVar0011101	ST4.03ch09	57421071	C	T	G	A	0.367949	Yam	2	2	1	1	1	4	2	3	0	1	3	3	1	2	3	1	2	2	1	1	1	1	2	1	2	1	1	2	2	3	1	1	0	1	2	2	1	3	1	N/A	2
PotVar0011103	ST4.03ch09	57421153	G	T	C	A	0.0217949	Vtn 62-33-3	0	0	0	0	0	0	0	0	0	0	0	1	0	0	0	0	0	1	0	0	0	0	0	0	0	0	0	0	0	0	0	0	0	0	0	0	0	0	0	0	0
PotVar0011104	ST4.03ch09	57421262	C	A	C	A	0.0820513	Peerless	1	0	0	0	0	0	0	0	0	0	0	0	0	0	0	1	0	0	0	0	0	1	1	N/A	0	0	0	0	0	2	1	0	0	0	1	0	1	1	0	0	0
PotVar0011110	ST4.03ch09	57421321	T	C	A	G	0.00897436	REAAL	0	0	0	0	0	1	0	0	0	0	0	0	1	0	0	0	0	0	0	0	0	0	0	0	0	0	0	0	0	0	0	0	0	0	0	0	0	0	0	0	0
PotVar0011128	ST4.03ch09	57422011	A	G	A	G	0.0410256	REAAL	0	0	0	0	0	1	0	0	0	0	0	2	1	0	1	0	0	1	0	0	0	0	0	0	0	0	0	0	0	0	0	0	0	0	0	0	0	0	0	0	0
PotVar0011129	ST4.03ch09	57422065	C	T	G	A	0.05	Yam	0	0	0	0	0	0	0	0	0	0	0	1	0	0	0	1	0	0	0	0	1	1	0	0	0	1	0	0	0	0	0	0	0	0	0	0	0	0	0	0	0
PotVar0011130	ST4.03ch09	57422117	C	T	G	A	0.024359	Vtn 62-33-3	0	0	0	0	0	0	0	0	0	0	0	N/A	0	0	0	1	0	1	0	0	0	0	0	0	0	0	0	0	0	0	0	0	0	0	0	0	0	0	0	0	0
PotVar0011148	ST4.03ch09	57422301	G	A	G	A	0.00384615	Mara	0	0	0	0	0	0	0	0	0	0	0	0	0	0	0	0	0	0	0	0	0	0	0	0	0	0	0	0	0	0	0	0	0	0	0	0	0	0	0	0	0
PotVar0011160	ST4.03ch09	57422510	C	T	G	A	0.00897436	Kartel	0	0	0	0	0	0	0	0	0	0	0	0	0	0	0	1	0	0	0	0	0	0	0	0	0	0	0	0	0	0	0	0	0	0	0	0	0	0	0	0	0
PotVar0011162	ST4.03ch09	57422521	A	G	A	G	0.0115385	Yam	0	0	0	0	0	0	0	0	0	0	0	0	0	0	0	0	0	0	0	0	0	0	0	0	0	0	0	0	0	0	0	0	0	0	0	0	0	0	0	0	0
PotVar0011163	ST4.03ch09	57422605	C	A	C	A	0.0512821	Paterson'S Victoria	0	0	0	0	0	0	0	1	0	0	0	1	0	0	0	0	0	0	0	0	1	1	0	0	0	1	0	0	0	0	0	0	0	1	0	0	0	0	0	0	0
PotVar0011164	ST4.03ch09	57422681	TG	CC	A	G	0.0948718	Myatt'S Ashleaf	1	0	0	0	0	0	1	0	1	0	0	0	0	0	0	1	0	0	0	1	0	0	0	1	1	0	1	0	1	0	0	0	0	2	0	0	1	0	0	1	0
PotVar0011173	ST4.03ch09	57422879	C	A	A	C	0.844872	Yam	3	3	4	4	3	4	3	4	3	3	4	4	4	4	3	4	4	3	4	4	3	3	4	3	4	3	3	3	4	4	4	1	4	4	3	3	4	4	4	4	4
PotVar0011182	ST4.03ch09	57423038	T	C	A	G	0.330769	Yam	2	2	1	1	1	3	3	3	1	1	3	1	0	2	2	1	2	1	1	2	1	0	1	1	3	1	2	2	3	1	0	1	0	3	1	2	1	2	1	3	2
PotVar0011184	ST4.03ch09	57423104	A	G	G	A	0.542308	Yam	2	1	3	3	2	0	1	1	3	2	1	1	3	2	0	3	2	1	3	3	2	3	3	3	2	2	2	1	2	3	4	0	4	N/A	2	1	4	2	3	2	2
PotVar0011188	ST4.03ch09	57423179	G	A	G	A	0.182051	Myatt'S Ashleaf	2	0	0	0	0	0	1	0	1	0	0	0	0	0	0	2	0	0	0	1	0	1	1	2	1	0	1	0	1	2	1	0	0	2	1	0	2	1	0	1	0
PotVar0011189	ST4.03ch09	57423209	G	A	G	A	0.457692	Yam	3	2	1	1	1	4	3	3	1	1	3	3	1	2	3	2	2	2	1	2	1	1	2	2	3	1	2	2	3	3	1	1	0	3	2	2	2	3	1	3	2
PotVar0011225	ST4.03ch09	1593214	G	A	G	A	0.244872	Yam	0	0	2	0	1	1	1	1	2	1	0	1	1	2	1	2	1	0	3	2	1	1	0	3	2	1	3	0	2	0	1	3	0	3	1	0	1	1	0	3	2
PotVar0011226	ST4.03ch09	1593287	A	G	A	G	0.130769	Yam	1	0	0	0	0	0	0	1	0	0	0	1	0	0	1	1	1	1	0	0	0	0	0	0	0	1	0	1	0	1	0	0	1	0	1	1	0	2	1	0	0
PotVar0011229	ST4.03ch09	1593347	G	A	G	A	0.0166667	Vitelotte Noire	1	0	0	0	0	0	0	0	0	0	0	0	0	0	0	0	0	0	0	0	0	0	0	0	0	0	0	1	0	0	0	0	0	0	0	0	0	0	0	0	0
PotVar0011236	ST4.03ch09	1593489	C	T	G	A	0.266667	Yam	0	2	0	2	0	1	2	1	1	1	3	1	1	0	0	0	0	0	0	1	1	2	0	1	1	1	0	1	2	0	2	0	2	1	0	2	2	0	0	1	1
PotVar0011245	ST4.03ch09	1593707	T	C	A	G	0.00384615	Vitelotte Noire	0	0	0	0	0	0	0	0	0	0	0	1	0	0	0	0	0	0	0	0	0	0	0	0	0	0	0	0	0	0	0	0	0	0	0	0	0	0	0	0	0
PotVar0011246	ST4.03ch09	1593722	T	G	C	A	1	N/A	4	4	4	4	4	4	4	4	4	4	4	4	4	4	4	4	4	4	4	4	4	4	4	4	4	4	4	4	4	4	4	4	4	4	4	4	4	4	4	4	4
PotVar0011258	ST4.03ch09	1593894	A	G	A	G	0.0397436	Pink Firr Apple	0	0	N/A	0	0	0	0	0	0	0	0	1	0	1	0	0	0	0	1	0	0	0	0	0	0	0	0	0	0	N/A	0	0	0	0	0	0	0	2	0	0	0
PotVar0011274	ST4.03ch09	1594501	C	T	G	A	0.0025641	Vitelotte Noire	0	0	0	0	0	0	0	0	0	0	0	0	0	0	0	0	0	0	0	0	0	0	0	0	0	0	0	0	0	0	0	0	0	0	0	0	0	0	0	0	0
PotVar0011275	ST4.03ch09	1594531	C	T	G	A	0.0282051	Ulster Glade	0	0	0	0	0	0	0	0	0	0	0	0	0	0	1	0	0	0	0	0	0	0	0	0	1	0	0	0	0	0	1	0	1	0	1	0	0	0	1	0	0
PotVar0011288	ST4.03ch09	1594731	G	A	A	G	0.815385	Yam	3	3	4	4	3	3	4	4	3	4	3	4	3	4	3	3	4	1	4	4	4	4	4	4	4	3	3	3	4	3	4	4	3	4	4	3	4	N/A	3	3	3
PotVar0011289	ST4.03ch09	1594785	A	G	A	G	0.0897436	Yam	1	0	0	0	0	0	0	0	0	0	0	0	0	0	1	1	0	0	0	0	0	0	0	0	0	0	0	1	0	1	0	0	1	0	0	1	0	2	1	0	0
PotVar0011300	ST4.03ch09	1595579	T	C	G	A	0.639744	Yam	4	1	4	2	3	2	2	3	2	3	0	3	2	4	4	4	4	1	4	3	3	2	4	3	3	2	3	3	2	4	2	4	2	N/A	4	2	2	4	4	3	2
PotVar0011302	ST4.03ch09	1595612	A	G	A	G	0.169231	Yam	0	0	1	0	1	1	1	1	0	1	0	0	1	2	2	1	1	0	2	1	1	1	0	1	2	0	2	0	1	0	1	3	1	3	1	0	0	0	1	1	1
PotVar0011330	ST4.03ch09	2111987	T	C	G	A	0.985897	1256(A)23 = Black 1256	3	4	4	4	4	4	4	4	4	4	4	4	4	4	4	4	4	4	4	4	4	4	4	4	4	4	4	3	4	4	4	4	4	4	4	4	4	4	4	4	4
PotVar0011354	ST4.03ch09	2113453	T	G	A	C	0.00128205	Vitelotte Noire	0	0	0	0	0	0	0	0	0	0	0	0	0	0	0	0	0	0	0	0	0	0	0	0	0	0	0	0	0	0	0	0	0	0	0	0	0	0	0	0	0
PotVar0011360	ST4.03ch09	2113575	G	A	G	A	0.130769	Jaune D'Or	0	1	0	1	1	0	1	0	1	1	0	0	0	0	0	1	1	0	0	1	1	1	2	0	0	0	0	1	1	1	0	0	0	0	0	1	1	0	2	0	0
PotVar0011361	ST4.03ch09	2113605	A	C	A	C	0.334615	Yam	0	2	0	3	2	2	2	1	1	2	4	1	3	1	1	0	1	3	1	1	2	1	2	1	2	2	3	1	0	1	1	0	1	1	1	2	1	1	0	2	1
PotVar0011392	ST4.03ch09	2113876	A	G	A	G	0.24359	Yam	0	0	0	3	1	0	2	1	0	2	3	1	2	1	1	0	1	0	1	1	2	1	1	1	2	1	2	1	0	1	1	0	0	1	1	2	1	1	0	2	0
PotVar0011393	ST4.03ch09	2113900	C	T	G	A	0	Ar 85-96-13	0	0	0	0	0	0	0	0	0	0	0	0	0	0	0	0	0	0	0	0	0	0	0	0	0	0	0	0	0	0	0	0	0	0	0	0	0	0	0	0	0
PotVar0011397	ST4.03ch09	2114003	G	A	G	A	0.00897436	Verba	0	0	0	0	0	0	0	0	0	0	0	1	0	0	0	0	0	0	0	0	0	0	0	0	0	0	0	0	0	0	0	0	0	0	0	0	0	0	0	0	0
PotVar0011398	ST4.03ch09	2114030	A	G	A	G	0.0333333	Ulster Glade	0	0	0	0	0	0	0	0	0	0	0	1	0	0	1	0	0	0	0	0	0	0	0	0	1	0	0	0	0	0	1	0	1	0	1	0	0	0	1	0	0
PotVar0011481	ST4.03ch09	2114736	A	G	A	G	0.329487	Yam	1	0	3	0	1	2	1	3	0	1	0	1	1	3	2	1	2	1	2	2	1	2	0	0	1	1	1	1	1	2	1	3	1	3	1	1	0	2	1	1	2
PotVar0011496	ST4.03ch09	2114922	A	G	A	G	0.0128205	1256(A)23 = Black 1256	1	0	0	0	0	0	0	0	0	0	0	0	0	0	0	0	0	0	0	0	0	0	0	0	0	0	0	1	0	0	0	0	0	0	0	0	0	0	0	0	0
PotVar0011497	ST4.03ch09	2114933	A	C	A	C	0.0474359	Ulster Glade	0	0	0	0	0	0	0	1	0	0	0	1	0	0	0	0	1	1	0	0	0	0	0	1	0	0	0	0	1	0	0	0	0	0	1	0	0	0	0	0	0
PotVar0011522	ST4.03ch09	2115091	A	G	G	A	0.869231	Yam	2	3	3	4	4	4	4	4	2	4	4	2	4	4	4	2	4	4	3	4	4	4	4	2	4	3	4	4	3	4	3	3	3	4	3	4	2	3	4	3	3
PotVar0011534	ST4.03ch09	2115291	C	A	C	A	0.0102564	Clivia	0	0	0	0	0	0	0	0	0	0	0	0	0	0	0	0	0	0	0	0	0	0	0	0	0	0	0	0	0	0	0	0	0	0	0	0	0	0	0	0	0
PotVar0011543	ST4.03ch09	2115438	G	A	G	A	0.0320513	Ulster Glade	0	0	0	0	0	0	0	1	0	0	0	0	0	0	0	0	1	1	0	0	0	0	0	0	0	0	0	0	0	0	0	0	0	0	1	0	0	0	0	0	0
PotVar0011561	ST4.03ch09	2115805	G	A	G	A	0.00384615	Verba	0	0	0	0	0	0	0	0	0	0	0	1	0	0	0	0	0	0	0	0	0	0	0	0	0	0	0	0	0	0	0	0	0	0	0	0	0	0	0	0	0
PotVar0011562	ST4.03ch09	2115833	T	C	A	G	0.428205	Yam	1	2	0	3	2	2	2	2	1	2	4	N/A	3	1	2	0	2	4	1	1	2	1	2	2	3	2	3	2	1	1	2	0	2	1	3	2	1	1	1	2	1
PotVar0011579	ST4.03ch09	2142383	T	G	A	C	0.0025641	Irish Queen	0	0	0	0	0	0	0	0	0	0	0	0	0	0	0	0	0	0	0	0	0	0	0	0	0	0	0	0	0	0	0	0	0	0	0	0	0	0	0	0	0
PotVar0011580	ST4.03ch09	2142413	C	T	G	A	0.0230769	1256(A)23 = Black 1256	1	0	0	0	0	0	0	0	0	0	0	0	0	0	0	0	0	0	0	0	0	0	0	0	0	0	0	1	0	0	0	0	0	0	0	0	0	0	0	0	0
PotVar0011582	ST4.03ch09	2142440	G	A	G	A	0.0128205	Vitelotte Noire	0	0	0	0	0	0	0	0	0	0	0	0	0	0	0	0	0	0	0	0	0	0	0	0	0	0	0	0	0	0	0	0	0	0	0	0	0	0	0	0	0
PotVar0011614	ST4.03ch09	2142773	T	C	A	G	0.392308	Yam	1	2	0	3	2	2	2	1	1	2	4	1	3	1	2	0	1	N/A	1	1	2	1	2	N/A	3	2	3	2	1	1	2	0	2	1	2	2	1	1	1	2	1
PotVar0011629	ST4.03ch09	2142910	C	A	C	A	0.024359	N/A	0	0	0	0	0	0	0	0	0	0	0	0	0	0	1	0	0	N/A	0	0	0	0	0	0	1	0	0	0	0	0	1	0	0	0	1	0	0	0	1	0	0
PotVar0011673	ST4.03ch09	2143643	G	A	G	A	0.133333	Jaune D'Or	0	1	0	1	1	0	1	0	1	1	0	0	0	0	0	1	1	0	0	1	1	1	2	0	0	0	0	1	1	1	0	0	0	0	0	1	1	0	2	0	0
PotVar0011674	ST4.03ch09	2143694	T	C	A	G	0.1	Early Rose	0	2	0	0	1	2	0	0	1	0	1	0	1	0	0	0	0	3	0	0	0	0	1	0	0	1	1	0	0	0	0	0	2	0	0	0	0	0	0	0	1
PotVar0011675	ST4.03ch09	2143706	A	G	G	A	0.962821	Peerless	4	4	4	4	4	4	4	3	4	4	4	3	4	4	4	4	4	4	4	4	4	3	4	4	4	4	4	4	4	4	4	4	3	4	4	4	4	4	4	4	3
PotVar0011708	ST4.03ch09	2144492	C	A	C	A	0.234615	Yam	0	0	0	3	1	0	2	1	0	2	3	0	2	1	1	0	1	0	1	1	2	1	1	1	2	1	2	1	0	1	1	0	0	1	1	2	1	1	0	2	0
PotVar0011713	ST4.03ch09	2144546	A	G	A	G	0.144872	Yam	2	1	1	0	0	0	0	0	2	0	0	3	0	0	0	2	0	0	1	0	0	0	0	3	0	1	0	0	2	0	1	1	1	0	1	0	2	1	0	1	1
PotVar0011714	ST4.03ch09	2144593	CT	AA	C	A	0.00641026	Mara	0	0	0	0	0	0	0	0	0	0	0	0	0	0	0	0	0	0	0	0	0	0	0	1	0	0	0	0	1	0	0	0	0	0	0	0	0	0	0	0	0
PotVar0011738	ST4.03ch09	2469703	C	T	G	A	0.0282051	Vtn 62-33-3	0	0	0	0	0	0	0	0	1	0	0	0	0	0	0	0	0	0	0	0	0	0	0	1	0	0	0	0	2	0	0	0	0	0	0	0	0	0	0	0	0
PotVar0011742	ST4.03ch09	2469771	T	C	A	G	0.0269231	Vitelotte Noire	0	0	0	0	0	0	0	0	0	0	0	0	0	0	1	0	0	0	0	0	0	0	0	0	1	0	0	0	0	0	1	0	0	0	1	0	0	0	1	0	0
PotVar0011743	ST4.03ch09	2469792	G	T	C	A	0.123077	Myatt'S Ashleaf	0	0	0	0	0	1	1	0	0	1	0	0	1	1	1	0	1	0	1	1	1	2	0	0	1	0	2	0	0	0	0	3	0	1	0	0	0	0	0	0	0
PotVar0011750	ST4.03ch09	2469888	C	A	A	C	0.938462	Myatt'S Ashleaf	4	4	2	4	3	4	4	4	4	4	4	4	4	3	4	4	3	4	3	4	4	4	4	4	4	4	4	4	4	3	4	3	4	4	4	4	3	3	4	4	4
PotVar0011766	ST4.03ch09	2470003	T	C	A	G	0.0371795	Peerless	0	0	0	0	0	0	0	1	0	0	0	1	0	0	0	0	0	0	0	0	0	1	0	0	0	0	0	0	0	0	0	0	1	0	0	0	0	0	0	0	0
PotVar0011768	ST4.03ch09	2470093	A	G	A	G	0.00128205	Vitelotte Noire	0	0	0	0	0	0	0	0	0	0	0	0	0	0	0	0	0	0	0	0	0	0	0	0	0	0	0	0	0	0	0	0	0	0	0	0	0	0	0	0	0
PotVar0011786	ST4.03ch09	2470210	G	A	G	A	0.0166667	1256(A)23 = Black 1256	1	0	0	0	0	0	0	0	0	0	0	1	0	0	0	0	0	0	0	0	0	0	0	0	0	0	0	1	0	0	0	0	0	0	0	0	0	0	0	0	0
PotVar0011794	ST4.03ch09	2470341	C	T	G	A	0.0615385	Myatt'S Ashleaf	0	0	2	0	1	0	0	0	0	0	0	0	0	1	0	0	1	0	1	0	0	0	0	0	0	0	0	0	0	1	0	1	0	0	0	0	1	1	0	0	0
PotVar0011831	ST4.03ch09	2470833	C	T	G	A	0.0320513	Vitelotte Noire	0	0	0	0	0	0	0	1	0	0	0	0	0	0	0	0	1	1	0	0	0	0	0	0	0	0	0	0	0	0	0	0	0	0	1	0	0	0	0	0	0
PotVar0011839	ST4.03ch09	2470950	A	G	A	G	0.0794872	Jaune D'Or	0	1	0	1	0	0	1	0	0	1	0	0	0	0	0	1	0	0	0	1	1	1	1	0	0	0	0	1	0	1	0	0	0	0	0	1	0	0	2	0	0
PotVar0011849	ST4.03ch09	2471022	A	G	A	G	0.291026	Yam	3	N/A	N/A	0	2	3	0	1	3	0	N/A	2	1	1	1	N/A	0	3	1	1	0	0	2	2	0	3	0	1	2	1	2	0	N/A	2	1	1	2	2	1	3	4
PotVar0011850	ST4.03ch09	2471034	G	A	A	G	0.660256	Myatt'S Ashleaf	4	3	2	3	3	3	2	3	3	2	4	2	3	2	3	3	2	4	2	2	2	0	3	3	3	4	2	3	2	2	4	0	3	3	4	3	3	3	2	4	4
PotVar0011855	ST4.03ch09	2471109	C	T	G	A	0.00128205	Escort	0	0	0	0	0	0	0	0	0	0	0	0	0	0	0	0	0	0	0	0	0	0	0	0	0	0	0	0	0	0	0	0	0	0	0	0	0	0	0	0	0
PotVar0011879	ST4.03ch09	2471346	C	T	G	A	0.0846154	Jaune D'Or	N/A	1	0	1	0	0	1	0	0	1	0	0	0	0	0	1	0	0	0	1	1	1	1	0	0	0	0	N/A	0	1	0	0	0	0	0	1	0	0	2	0	0
PotVar0011885	ST4.03ch09	2471406	G	A	A	G	0.528205	Yam	1	1	0	4	1	1	4	2	1	4	3	0	3	2	3	1	3	1	2	3	4	3	2	2	4	1	4	3	2	2	2	3	0	2	3	3	1	1	3	1	0
PotVar0011891	ST4.03ch09	2471523	G	A	G	A	0.15	Jaune D'Or	0	1	0	1	0	0	1	1	1	1	0	2	0	0	0	1	0	0	0	1	1	2	1	1	0	0	0	1	2	1	0	0	1	0	0	1	0	0	2	0	0
PotVar0011903	ST4.03ch09	2475348	G	T	C	A	0.00512821	Vitelotte Noire	0	0	0	0	0	0	0	0	0	0	0	1	0	0	0	0	0	0	0	0	0	0	0	0	0	0	0	0	0	0	0	0	0	0	0	0	0	0	0	0	0
PotVar0011916	ST4.03ch09	2475547	C	T	G	A	0.00769231	Vitelotte Noire	0	0	0	0	0	0	0	0	0	0	0	0	0	0	0	0	0	0	0	0	0	0	0	0	1	0	1	0	0	0	0	0	0	0	0	0	0	0	0	0	0
PotVar0011917	ST4.03ch09	2475575	A	C	A	C	0.0615385	Myatt'S Ashleaf	0	0	2	0	1	0	0	0	0	0	0	0	0	1	0	0	1	0	1	0	0	0	0	0	0	0	0	0	0	1	0	1	0	0	0	0	1	1	0	0	0
PotVar0011927	ST4.03ch09	2475667	A	C	A	C	0.229487	Yam	0	0	0	3	1	0	2	1	0	2	3	0	2	1	1	0	1	0	1	1	2	0	1	1	1	1	1	1	0	1	1	0	0	1	1	2	1	1	0	1	0
PotVar0011929	ST4.03ch09	2475672	G	A	A	G	0.512821	Yam	3	3	4	0	3	N/A	1	1	3	1	1	2	2	3	2	3	2	3	3	2	1	2	2	2	1	3	N/A	1	2	2	2	4	3	3	1	1	3	3	1	N/A	4
PotVar0011934	ST4.03ch09	2475742	A	G	G	A	1	N/A	4	4	4	4	4	4	4	4	4	4	4	4	4	4	4	4	4	4	4	4	4	4	4	4	4	4	4	4	4	4	4	4	4	4	4	4	4	4	4	4	4
PotVar0011946	ST4.03ch09	2476076	G	A	A	G	1	N/A	4	4	4	4	4	4	4	4	4	4	4	4	4	4	4	4	4	4	4	4	4	4	4	4	4	4	4	4	4	4	4	4	4	4	4	4	4	4	4	4	4
PotVar0011949	ST4.03ch09	2476124	C	T	G	A	0.0025641	Nadine	0	0	0	0	0	0	0	0	0	0	0	0	0	0	0	0	0	0	0	0	0	0	0	0	0	0	0	0	0	0	0	0	0	0	0	0	0	0	0	0	0
PotVar0012007	ST4.03ch09	2476644	A	G	A	G	0.0679487	Jaune D'Or	0	1	0	1	0	0	1	0	0	1	0	1	0	0	0	1	0	0	0	1	1	1	1	0	0	0	0	1	0	1	0	0	0	0	0	1	0	0	N/A	0	0
PotVar0012013	ST4.03ch09	2476707	G	T	A	C	0.828205	Peerless	4	N/A	4	4	3	2	4	3	3	4	3	3	3	4	4	4	4	1	4	4	4	N/A	N/A	4	4	3	4	4	4	4	4	4	1	4	4	4	4	4	4	4	N/A
PotVar0012048	ST4.03ch09	2477018	A	G	A	G	0.0294872	Ulster Glade	0	0	0	0	0	0	0	1	0	0	0	0	0	0	0	0	1	1	0	0	0	0	0	0	0	0	0	0	0	0	0	0	0	0	1	0	0	0	0	0	0
PotVar0012050	ST4.03ch09	2477070	G	A	G	A	0.137179	Myatt'S Ashleaf	0	1	2	1	1	0	1	0	0	1	0	0	0	1	0	1	1	0	1	1	1	1	1	0	0	0	0	1	0	2	0	1	0	0	0	1	1	1	2	0	0
PotVar0012073	ST4.03ch09	2679615	G	A	G	A	0.224359	Yam	0	0	1	1	2	1	2	2	1	1	2	0	1	2	1	0	1	0	1	0	2	0	2	2	1	1	1	1	1	1	1	1	1	2	1	1	1	1	0	N/A	1
PotVar0012076	ST4.03ch09	2679698	A	G	A	G	0.257692	Jaune D'Or	3	1	1	2	0	0	0	1	1	1	1	2	1	1	1	3	0	0	2	2	0	0	0	1	1	2	1	1	1	1	2	0	1	1	1	2	1	2	1	1	1
PotVar0012077	ST4.03ch09	2679740	T	C	A	G	0.0576923	Urgenta	0	0	0	0	0	0	0	0	1	0	0	0	0	0	0	0	1	1	0	0	0	0	0	1	0	0	0	0	2	0	0	0	0	0	1	0	0	0	0	0	0
PotVar0012114	ST4.03ch09	3315213	T	C	A	G	0.14359	Myatt'S Ashleaf	0	0	2	0	1	0	0	0	1	1	0	1	0	1	0	1	2	0	1	1	0	0	0	1	1	0	2	0	2	1	0	1	0	0	0	0	1	1	0	0	0
PotVar0012115	ST4.03ch09	3315249	C	T	G	A	0.0282051	Ulster Glade	0	0	0	0	0	0	0	0	0	0	0	0	0	0	1	0	0	0	0	0	0	0	0	0	1	0	0	0	0	0	1	0	0	0	1	0	0	0	1	0	0
PotVar0012116	ST4.03ch09	3315266	C	A	C	A	0.075641	Jaune D'Or	0	1	0	1	0	0	1	0	0	1	0	0	0	0	0	1	0	0	0	1	1	1	1	0	0	0	0	1	0	1	0	0	0	0	0	1	0	0	2	0	0
PotVar0012125	ST4.03ch09	3315364	A	C	A	C	0.05	Peerless	0	0	0	0	0	0	0	1	0	0	0	1	0	0	0	0	0	0	0	0	0	N/A	0	0	0	0	0	0	0	0	0	0	1	0	0	0	1	0	0	0	0
PotVar0012126	ST4.03ch09	3730652	A	C	A	C	0.00897436	Clivia	0	0	0	0	0	0	0	0	0	0	0	0	0	0	0	0	0	0	0	0	0	0	0	0	0	0	0	0	0	0	0	0	0	0	0	0	0	0	0	0	0
PotVar0012230	ST4.03ch09	3734481	A	C	A	C	0.0320513	Urgenta	0	0	0	0	0	0	0	0	1	0	0	0	0	0	0	1	0	0	0	0	0	0	0	1	0	0	0	0	1	0	0	0	0	0	0	0	0	0	0	0	0
PotVar0012233	ST4.03ch09	3734551	T	C	A	G	0.0102564	Myatt'S Ashleaf	0	0	0	0	0	0	0	0	0	0	0	0	0	0	0	0	0	0	0	0	0	0	0	0	0	0	0	0	0	0	0	2	0	0	0	0	0	0	0	0	0
PotVar0012243	ST4.03ch09	3734686	T	C	A	G	0.0333333	1256(A)23 = Black 1256	1	0	0	0	0	0	0	1	0	0	0	0	0	0	0	0	1	1	0	0	0	0	0	0	0	0	0	1	0	0	0	0	0	0	1	0	0	0	0	0	0
PotVar0012263	ST4.03ch09	3734940	T	G	A	C	0.00512821	Flourball (Sutton's)	0	0	0	0	0	0	0	0	0	0	0	0	0	0	0	0	0	0	0	0	0	1	0	0	0	0	0	0	0	0	0	0	0	0	0	0	0	0	0	0	0
PotVar0012274	ST4.03ch09	3736800	C	T	G	A	0.187179	Myatt'S Ashleaf	1	0	2	0	1	0	0	1	1	1	0	1	0	1	1	1	3	1	1	1	0	0	0	1	1	0	1	1	1	1	1	1	0	0	2	0	1	1	1	0	0
PotVar0012284	ST4.03ch09	3736968	A	G	A	G	0.198718	Yam	0	1	0	1	2	0	3	0	0	1	2	0	0	0	1	1	0	1	0	1	2	1	1	1	0	1	0	2	0	1	1	2	0	0	1	2	0	0	2	1	1
PotVar0012286	ST4.03ch09	3736993	T	G	C	A	1	N/A	4	4	4	4	4	4	4	4	4	4	4	4	4	4	4	4	4	4	4	4	4	4	4	4	4	4	4	4	4	4	4	4	4	4	4	4	4	4	4	4	4
PotVar0012294	ST4.03ch09	3737051	G	A	G	A	0.00128205	Vitelotte Noire	0	0	0	0	0	0	0	0	0	0	0	0	0	0	0	0	0	0	0	0	0	0	0	0	0	0	0	0	0	0	0	0	0	0	0	0	0	0	0	0	0
PotVar0012301	ST4.03ch09	3737224	G	A	G	A	0.0269231	Ulster Glade	0	0	0	0	0	0	0	1	0	0	0	0	0	0	0	0	1	1	0	0	0	0	0	0	0	0	0	0	0	0	0	0	0	0	1	0	0	0	0	0	0
PotVar0012305	ST4.03ch09	3737284	G	A	G	A	0.0358974	Vitelotte Noire	0	0	0	0	0	0	0	1	0	0	0	0	0	0	0	0	1	1	0	0	0	0	0	0	0	0	0	0	0	0	0	0	0	0	1	0	0	0	0	0	0
PotVar0012325	ST4.03ch09	3737457	C	T	G	A	0.0794872	Jaune D'Or	0	1	0	1	0	0	1	0	0	1	0	0	0	0	0	1	0	0	0	1	1	1	1	0	0	0	0	1	0	1	0	0	0	0	0	1	0	0	2	0	0
PotVar0012337	ST4.03ch09	3737678	G	A	G	A	0.167949	Yam	0	0	0	1	0	0	1	2	1	1	0	1	2	1	1	0	1	0	1	0	1	1	2	1	0	0	0	0	1	1	0	1	2	1	0	0	3	1	0	0	0
PotVar0012338	ST4.03ch09	3737744	G	T	A	C	0.9	Early Rose	4	2	4	3	3	2	4	4	3	3	3	4	3	4	4	4	4	2	4	4	4	4	3	4	4	3	4	4	4	4	4	4	3	4	4	4	4	4	4	4	2
PotVar0012370	ST4.03ch09	3738012	A	G	A	G	0.0282051	Ulster Glade	0	0	0	0	0	0	0	0	0	0	0	0	0	0	1	0	0	0	0	0	0	0	0	0	1	0	0	0	0	0	1	0	0	0	1	0	0	0	1	0	0
PotVar0012376	ST4.03ch09	3738100	C	A	C	A	0.465385	Yam	1	0	3	1	1	1	1	2	1	2	0	3	3	2	2	1	3	0	2	2	2	3	2	1	1	2	3	0	2	3	1	2	2	2	1	1	4	4	1	2	1
PotVar0012377	ST4.03ch09	3738158	G	A	G	A	0.273077	Myatt'S Ashleaf	1	1	2	1	1	0	1	1	1	2	0	1	0	1	1	2	3	1	1	2	1	1	1	1	1	0	1	2	1	2	1	1	0	0	2	1	1	1	3	0	0
PotVar0012431	ST4.03ch09	3744017	C	A	C	A	0.00128205	Ehud	0	0	0	0	0	0	0	0	0	0	0	0	0	0	0	0	0	0	0	0	0	0	0	0	0	0	0	0	0	0	0	0	0	0	0	0	0	0	0	0	0
PotVar0012441	ST4.03ch09	3744053	C	T	G	A	0.0987179	Early Rose	0	2	0	1	1	2	0	0	1	1	1	0	1	0	0	0	0	2	0	0	0	0	1	0	0	1	0	0	0	0	0	0	1	0	0	0	0	0	0	0	2
PotVar0012446	ST4.03ch09	3744124	A	G	A	G	0.24359	Yam	2	1	1	1	2	1	2	1	1	0	3	1	0	2	1	1	0	1	2	1	1	0	0	2	2	1	1	2	1	0	2	2	1	2	1	2	0	0	0	2	1
PotVar0012491	ST4.03ch09	3746409	T	G	A	C	0.00128205	Granola	0	0	0	0	0	0	0	0	0	0	0	0	0	0	0	0	0	0	0	0	0	0	0	0	0	0	0	0	0	0	0	0	0	0	0	0	0	0	0	0	0
PotVar0012492	ST4.03ch09	3746470	G	A	G	A	0.194872	Yam	1	0	1	0	0	1	0	0	0	0	0	1	1	0	1	1	0	0	0	1	1	1	0	0	1	2	2	0	1	1	1	0	0	1	1	1	0	2	1	2	1
PotVar0012493	ST4.03ch09	3746482	G	A	G	A	0.025641	Ulster Glade	0	0	0	0	0	0	0	1	0	0	0	0	0	0	0	0	1	1	0	0	0	0	0	0	0	0	0	0	0	0	0	0	0	0	1	0	0	0	0	0	0
PotVar0012506	ST4.03ch09	3746667	G	T	C	A	0.0102564	1256(A)23 = Black 1256	1	0	0	0	0	0	0	0	0	0	0	0	0	0	0	0	0	0	0	0	0	0	0	0	0	0	0	1	0	0	0	0	0	0	0	0	0	0	0	0	0
PotVar0012533	ST4.03ch09	3749143	T	C	G	A	0.666667	Yam	1	3	2	3	4	1	4	3	3	4	3	2	3	2	3	2	4	4	2	2	3	2	4	3	1	2	1	3	2	3	2	4	3	1	3	2	4	2	3	1	3
PotVar0012538	ST4.03ch09	3749280	G	A	G	A	0.0987179	Myatt'S Ashleaf	0	0	2	0	1	0	0	0	0	1	0	1	0	1	0	0	2	0	1	1	0	0	0	0	0	0	1	0	0	1	0	1	0	0	0	0	1	1	0	0	0
PotVar0012596	ST4.03ch07	13669056	C	A	C	A	0.187179	Myatt'S Ashleaf	0	1	0	2	1	1	0	1	2	1	0	2	1	0	0	1	2	1	0	2	0	0	2	1	1	1	2	1	0	0	0	0	1	0	1	0	0	0	2	0	2
PotVar0012598	ST4.03ch07	13669141	A	G	G	A	0.671795	Yam	N/A	3	2	2	4	3	2	4	4	2	3	3	3	N/A	4	2	4	3	2	3	2	2	3	4	2	2	3	4	3	3	2	2	3	3	4	2	2	3	3	3	2
PotVar0012599	ST4.03ch07	13669147	C	T	G	A	0.235897	Peerless	0	1	1	0	0	1	1	1	1	0	2	1	1	1	0	0	2	1	1	1	1	1	0	1	1	0	1	2	1	2	1	0	1	2	2	0	0	1	1	0	0
PotVar0012710	ST4.03ch09	19413226	G	A	G	A	0.0346154	Champion	0	0	0	1	0	0	0	0	0	1	1	0	0	0	0	0	1	0	0	0	0	0	1	0	0	0	0	0	0	0	0	0	0	0	1	0	1	0	0	1	1
PotVar0012744	ST4.03ch09	19166733	C	T	G	A	0.108974	Yam	1	0	1	1	1	0	0	0	0	0	N/A	0	0	0	0	0	0	1	0	1	1	0	0	0	1	0	0	2	1	1	0	2	0	1	0	0	0	1	N/A	0	0
PotVar0012749	ST4.03ch09	19166669	G	A	G	A	0.0435897	Early Rose	0	0	2	0	0	0	1	0	0	0	0	1	0	0	0	0	0	0	0	1	0	0	0	0	0	0	0	0	1	1	0	0	1	0	0	0	1	1	0	0	1
PotVar0012756	ST4.03ch09	19166610	C	T	G	A	0.0025641	Vitelotte Noire	0	0	0	0	0	0	0	0	0	0	0	0	0	0	0	0	0	0	0	0	0	0	0	0	0	0	0	0	0	0	0	0	0	0	0	0	0	0	0	0	0
PotVar0012782	ST4.03ch09	19166459	T	C	A	G	0.184615	Yam	1	0	3	1	1	0	1	0	0	0	1	1	0	0	0	1	0	1	0	2	1	0	0	1	1	0	0	2	3	2	0	3	1	1	0	0	1	2	1	0	1
PotVar0012785	ST4.03ch09	19166431	C	T	G	A	0.00128205	Vitelotte Noire	0	0	0	0	0	0	0	0	0	0	0	0	0	0	0	0	0	0	0	0	0	0	0	0	0	0	0	0	0	0	0	0	0	0	0	0	0	0	0	0	0
PotVar0012788	ST4.03ch09	19166391	G	A	G	A	0.0358974	Champion	0	0	0	1	0	0	0	0	0	1	1	0	0	0	0	0	1	0	0	0	0	0	1	0	0	0	0	0	0	0	0	0	0	0	1	0	1	0	0	1	1
PotVar0012789	ST4.03ch09	19166371	C	T	G	A	0.0141026	Tahi	0	0	0	0	0	0	0	0	0	0	0	1	0	0	0	0	0	0	0	0	0	0	0	0	0	0	0	0	1	0	0	0	0	0	0	0	0	0	0	0	0
PotVar0012806	ST4.03ch09	19109852	G	T	C	A	0.0333333	Champion	0	0	0	1	0	0	0	0	0	1	1	0	0	0	0	0	1	0	0	0	0	0	1	0	0	0	0	0	0	0	0	0	0	0	1	0	1	0	0	1	1
PotVar0012868	ST4.03ch12	37316876	T	G	A	C	0.0166667	Myatt'S Ashleaf	0	0	0	0	0	0	0	0	0	0	0	0	0	0	0	0	0	0	0	0	0	0	0	0	0	0	0	0	0	0	0	0	0	0	0	1	0	0	0	1	0
PotVar0012912	ST4.03ch12	38538120	C	T	G	A	0.201282	Jaune D'Or	2	1	2	1	3	1	0	0	0	0	1	1	1	1	0	0	0	2	1	1	0	0	1	0	0	3	1	1	0	1	2	0	0	1	1	2	0	1	1	0	1
PotVar0012923	ST4.03ch12	38538269	T	G	A	C	0.15641	Myatt'S Ashleaf	0	1	0	1	0	0	2	0	1	1	2	0	0	0	N/A	2	1	0	0	0	0	1	0	2	0	0	0	2	0	0	1	1	1	0	0	1	0	0	0	0	1
PotVar0012947	ST4.03ch12	38538677	T	C	A	G	0.2	Jaune D'Or	2	1	2	1	3	1	0	0	0	0	1	1	1	1	0	0	0	2	1	1	0	0	1	0	0	2	1	1	0	1	2	0	0	1	1	2	0	1	1	0	1
PotVar0012951	ST4.03ch12	38538914	A	G	A	G	0.152564	Peerless	0	1	0	0	0	0	0	0	0	0	1	1	1	0	0	0	2	1	0	0	2	1	1	0	1	1	1	0	2	2	1	0	0	0	1	0	1	2	1	0	0
PotVar0012966	ST4.03ch12	38539634	T	C	A	G	0.0115385	Kepplestone Kidney	0	0	0	0	0	0	0	0	0	0	0	0	0	0	0	0	0	0	0	0	0	0	0	0	0	0	0	0	0	0	0	0	1	0	1	0	0	0	0	0	0
PotVar0012980	ST4.03ch12	38539871	C	T	G	A	0.00769231	Yam	0	0	0	0	0	0	0	0	0	0	0	1	0	0	0	0	0	0	0	0	0	0	0	0	0	0	0	0	0	0	0	0	0	0	0	0	0	0	0	0	0
PotVar0012983	ST4.03ch12	38539948	C	T	G	A	0.0961538	Yam	1	0	0	1	0	0	0	1	1	2	0	0	0	1	0	0	0	0	1	0	1	1	1	1	0	0	1	1	0	0	0	1	0	0	0	0	1	0	0	1	0
PotVar0012984	ST4.03ch12	38540021	T	C	A	G	0.196154	Myatt'S Ashleaf	0	1	0	1	0	0	2	0	1	1	2	0	0	0	3	2	1	0	0	0	0	1	0	2	0	0	0	2	0	0	1	1	2	0	1	2	0	0	0	1	1
PotVar0012995	ST4.03ch12	38541075	G	A	G	A	0.0346154	Urgenta	0	0	0	0	0	0	0	0	1	0	0	1	0	0	0	0	0	0	0	0	0	0	0	0	0	0	0	0	1	0	0	0	1	0	0	0	1	0	1	0	0
PotVar0012999	ST4.03ch12	38541141	G	A	G	A	0.0987179	Yam	1	0	0	1	0	0	0	1	1	2	0	0	0	1	0	0	0	0	1	0	1	1	1	1	0	0	1	1	0	0	0	1	0	0	0	0	1	0	0	1	0
PotVar0013003	ST4.03ch12	38541202	G	T	C	A	0.108974	Yam	0	0	2	0	0	0	0	1	1	1	0	2	1	1	0	0	1	0	0	2	0	0	1	0	0	1	1	0	1	0	0	0	1	1	0	0	0	0	2	1	0
PotVar0013016	ST4.03ch12	38541510	C	T	G	A	0.0358974	Jaune D'Or	0	0	1	0	0	0	0	0	0	0	0	0	0	0	0	0	1	0	0	2	0	0	0	0	0	0	1	0	0	0	0	0	0	0	0	0	0	0	1	0	0
PotVar0013034	ST4.03ch12	38541799	G	A	G	A	0.0269231	Yam	0	0	1	0	0	0	0	0	0	1	0	0	1	0	0	0	0	0	0	0	0	0	1	0	0	0	0	0	0	0	0	0	0	0	0	0	0	0	0	1	0
PotVar0013081	ST4.03ch12	38542656	C	T	G	A	0.00384615	Yam	0	0	0	0	0	0	0	0	0	0	0	0	0	0	0	0	0	0	0	0	0	0	0	0	0	0	0	0	0	0	0	0	0	0	0	0	0	0	0	0	0
PotVar0013097	ST4.03ch12	38542954	C	T	G	A	0.0358974	Yam	0	0	0	0	0	0	0	0	1	0	0	1	0	0	0	0	0	0	0	0	0	0	0	0	0	0	0	0	1	0	0	0	1	0	0	0	0	0	1	0	0
PotVar0013099	ST4.03ch12	38543046	A	G	A	G	0.00512821	Nadine	0	0	0	0	0	0	0	0	0	0	0	1	0	0	0	0	0	0	0	0	0	0	0	0	0	0	0	0	0	0	0	0	0	0	0	0	0	0	0	0	0
PotVar0013106	ST4.03ch12	38543186	C	T	G	A	0.00384615	Yam	0	0	0	0	0	0	0	0	0	0	0	0	0	0	0	0	0	0	0	0	0	0	0	0	0	0	0	0	0	0	0	0	0	0	0	0	0	0	0	0	0
PotVar0013110	ST4.03ch12	38543260	A	G	A	G	0.0692308	Yam	0	0	2	0	0	0	0	1	0	1	0	1	1	1	0	0	1	0	0	2	0	0	1	0	0	0	1	0	0	0	0	0	0	1	0	0	0	0	1	1	0
PotVar0013114	ST4.03ch12	38543349	T	C	A	G	0.302564	Yam	2	1	4	1	3	1	0	1	1	1	1	3	2	2	0	0	1	2	1	3	0	0	2	0	0	3	2	1	1	1	2	0	1	2	1	2	0	1	3	1	1
PotVar0013136	ST4.03ch10	36743832	C	A	C	A	0.0333333	Yam	0	0	1	0	0	0	0	1	0	0	0	1	0	0	0	0	0	0	0	0	0	0	0	0	1	0	0	0	0	0	0	0	0	1	0	0	0	0	0	0	0
PotVar0013205	ST4.03ch03	56931873	A	G	A	G	0.00384615	Vitelotte Noire	0	0	0	0	0	0	0	0	0	0	0	0	0	0	0	0	0	0	0	0	0	0	0	0	0	0	0	0	0	0	0	0	0	0	0	0	0	0	0	0	0
PotVar0013238	ST4.03ch03	56932213	A	C	A	C	0.0589744	Yam	1	2	0	0	0	0	1	0	0	0	0	1	0	0	0	0	0	0	0	0	0	0	0	0	0	1	0	0	0	0	0	0	0	0	1	0	0	0	0	0	1
PotVar0013241	ST4.03ch03	56932242	A	C	C	A	0.998718	Vitelotte Noire	4	4	4	4	4	4	4	4	4	4	4	4	4	4	4	4	4	4	4	4	4	4	4	4	4	4	4	4	4	4	4	4	4	4	4	4	4	4	4	4	4
PotVar0013242	ST4.03ch03	56932286	T	C	G	A	0.598718	Yam	3	2	4	2	2	3	3	2	3	1	1	2	1	3	3	3	1	3	2	0	1	3	2	2	3	4	2	3	3	2	3	3	0	1	2	2	2	3	4	0	2
PotVar0013243	ST4.03ch03	56932373	A	G	A	G	0.0025641	Laura	0	0	0	0	0	0	0	0	0	0	0	0	0	0	0	0	0	0	0	0	0	0	0	0	0	0	0	0	0	0	0	0	0	0	0	0	0	0	0	0	0
PotVar0013245	ST4.03ch03	56932457	T	C	A	G	0.0692308	Yam	1	2	0	0	0	1	1	1	0	0	0	1	0	0	0	0	0	0	0	0	0	0	0	0	2	1	0	0	0	0	0	0	0	0	1	0	1	0	0	0	1
PotVar0013315	ST4.03ch03	56933570	A	G	A	G	0.0179487	Vtn 62-33-3	0	0	0	0	0	1	0	0	1	0	0	0	0	0	0	0	0	0	0	0	0	0	0	0	0	0	0	0	1	0	0	0	0	0	0	0	0	0	0	0	0
PotVar0013317	ST4.03ch03	56933677	C	T	G	A	0.0910256	Early Rose	0	0	0	1	1	0	0	0	0	0	0	0	0	3	0	0	1	1	1	0	0	0	0	0	1	1	0	0	2	0	0	0	0	0	0	0	0	0	0	0	0
PotVar0013322	ST4.03ch03	56933746	C	T	G	A	0.214103	Yam	2	0	3	1	0	1	2	0	2	1	1	0	0	0	0	1	0	0	1	0	1	2	1	1	0	0	1	1	0	1	3	1	0	1	0	1	1	0	3	0	0
PotVar0013333	ST4.03ch03	56933912	C	T	G	A	0.180769	Yam	0	0	1	0	1	0	0	1	0	0	0	0	1	0	2	2	0	2	0	0	0	1	1	1	0	1	0	2	0	1	0	2	0	0	1	1	0	2	1	0	1
PotVar0013337	ST4.03ch03	56983527	G	T	C	A	0.188462	Yam	0	0	1	0	1	0	0	1	0	0	0	0	N/A	0	4	2	0	2	0	0	0	1	1	1	0	1	0	2	0	1	0	2	0	0	1	1	0	3	1	0	1
PotVar0013345	ST4.03ch03	56983590	A	G	A	G	0.403846	Yam	1	2	0	2	2	1	1	2	1	3	3	2	3	1	1	1	3	1	2	4	3	1	2	2	1	0	3	1	1	2	1	1	4	3	2	2	2	1	0	4	2
PotVar0013382	ST4.03ch03	56983916	G	A	A	G	0.489744	Yam	2	0	4	2	2	1	2	1	2	1	1	1	1	3	3	3	1	3	2	0	1	3	2	2	0	2	1	3	2	2	3	3	0	1	1	2	1	3	4	0	1
PotVar0013387	ST4.03ch03	56984041	G	A	G	A	0.0025641	Laura	0	0	0	0	0	0	0	0	0	0	0	0	0	0	0	0	0	0	0	0	0	0	0	0	0	0	0	0	0	0	0	0	0	0	0	0	0	0	0	0	0
PotVar0013389	ST4.03ch03	56984054	A	G	A	G	0.00128205	Innovator	0	0	0	0	0	0	0	0	0	0	0	0	0	0	0	0	0	0	0	0	0	0	0	0	0	0	0	0	0	0	0	0	0	0	0	0	0	0	0	0	0
PotVar0013408	ST4.03ch03	56984293	G	A	G	A	0.0153846	Vtn 62-33-3	0	0	0	0	0	0	0	0	0	0	0	0	0	0	0	0	0	0	0	0	0	0	0	0	1	0	0	0	1	0	0	0	0	0	0	0	0	0	0	0	0
PotVar0013432	ST4.03ch03	57311849	A	G	A	G	0.0358974	Flourball (Sutton's)	0	0	0	0	0	1	0	0	1	0	0	0	0	0	0	0	0	0	0	0	1	N/A	0	0	0	0	0	0	0	0	0	1	1	0	0	0	0	0	0	1	0
PotVar0013433	ST4.03ch03	57311919	T	C	A	G	0.175641	Yam	0	0	1	0	0	0	0	1	0	1	0	0	1	0	3	2	0	1	0	0	0	1	1	1	0	2	0	1	0	1	0	2	0	0	1	1	0	3	1	0	1
PotVar0013434	ST4.03ch03	57311944	C	T	G	A	0.242308	Yam	0	0	1	1	1	1	0	1	1	2	0	1	1	0	N/A	2	0	2	0	0	1	3	1	1	0	1	0	1	1	1	1	3	0	1	1	1	0	N/A	1	0	1
PotVar0013479	ST4.03ch03	57498280	G	A	G	A	0.344872	Jaune D'Or	3	1	3	0	1	1	3	1	0	2	2	1	0	1	0	3	N/A	1	2	2	1	0	1	1	1	0	3	3	1	3	2	0	1	2	0	1	1	1	3	1	1
PotVar0013480	ST4.03ch03	57498319	T	C	A	G	0.0166667	Vtn 62-33-3	0	0	0	0	0	0	0	0	0	0	0	0	0	0	0	0	0	0	0	0	0	0	0	0	1	0	0	0	1	0	0	0	0	0	0	0	0	0	0	0	0
PotVar0013481	ST4.03ch03	57498324	T	C	A	G	0.0179487	Vtn 62-33-3	0	0	0	0	0	1	0	0	1	0	0	0	0	0	0	0	0	0	0	0	0	0	0	0	0	0	0	0	1	0	0	0	0	0	0	0	0	0	0	0	0
PotVar0013496	ST4.03ch03	57498526	T	C	G	A	0.516667	Yam	0	1	1	3	3	2	0	3	3	2	2	2	4	3	4	1	1	3	2	2	2	3	3	3	3	4	1	1	3	1	2	3	1	2	3	3	2	3	1	3	3
PotVar0013510	ST4.03ch03	57498766	T	C	A	G	0.0692308	Early Rose	0	0	0	1	1	0	0	0	0	0	0	0	0	2	0	0	1	1	1	0	0	0	0	0	0	2	0	0	1	0	0	0	0	0	0	0	0	0	0	0	0
PotVar0013517	ST4.03ch03	57500141	G	T	C	A	0.00128205	Vitelotte Noire	0	0	0	0	0	0	0	0	0	0	0	0	0	0	0	0	0	0	0	0	0	0	0	0	0	0	0	0	0	0	0	0	0	0	0	0	0	0	0	0	0
PotVar0013533	ST4.03ch03	57500277	C	T	A	G	0.717949	Yam	1	2	1	3	4	3	1	4	3	4	3	3	4	3	4	2	4	4	3	4	3	3	3	4	4	4	3	3	4	3	2	3	2	4	3	4	2	4	1	4	4
PotVar0013544	ST4.03ch03	57500486	C	T	A	G	0.887179	Yam	3	2	4	3	4	3	3	4	3	4	4	3	4	4	4	4	4	4	4	4	3	3	4	4	4	4	4	4	4	4	4	3	2	4	3	4	3	4	4	4	4
PotVar0013550	ST4.03ch03	57500599	C	A	C	A	0.00384615	Vitelotte Noire	0	0	0	0	0	0	0	0	0	0	0	0	0	0	0	0	0	0	0	0	0	0	0	0	0	1	0	0	0	0	0	0	0	0	0	0	0	0	0	0	0
PotVar0013552	ST4.03ch03	57500613	C	T	G	A	0.0115385	Alcmaria	0	0	0	0	0	1	0	1	0	0	0	0	0	0	0	0	0	0	0	0	0	0	0	0	2	0	0	0	0	0	0	0	0	0	0	0	1	0	0	0	0
PotVar0013565	ST4.03ch03	57500718	G	A	G	A	0.00128205	Innovator	0	0	0	0	0	0	0	0	0	0	0	0	0	0	0	0	0	0	0	0	0	0	0	0	0	0	0	0	0	0	0	0	0	0	0	0	0	0	0	0	0
PotVar0013571	ST4.03ch03	57501451	A	G	A	G	0.0230769	Champion	0	0	0	0	0	0	0	0	0	0	0	0	0	0	0	0	0	0	0	0	0	0	0	0	0	0	1	0	0	0	0	0	0	0	0	0	0	0	0	1	0
PotVar0013573	ST4.03ch03	57501461	T	C	A	G	0.201282	Jaune D'Or	1	1	0	0	1	1	1	1	0	2	1	1	0	0	0	1	3	1	1	2	1	0	0	1	1	0	2	2	1	2	0	0	1	2	0	1	0	1	0	1	1
PotVar0013592	ST4.03ch03	57501866	C	A	C	A	0.192308	Yam	0	1	0	2	2	0	0	1	2	1	2	1	3	1	1	0	0	1	1	2	1	2	2	2	0	0	0	0	0	0	2	1	1	1	2	2	1	0	0	N/A	1
PotVar0013631	ST4.03ch03	57502138	A	G	A	G	0.0230769	Champion	0	0	0	0	0	0	0	0	0	0	0	0	0	0	0	0	0	0	0	0	0	0	0	0	0	0	1	0	0	0	0	0	0	0	0	0	0	0	0	1	0
PotVar0013632	ST4.03ch03	57502252	T	C	A	G	0.00641026	Vitelotte Noire	0	0	0	0	0	0	0	0	0	0	0	0	0	0	0	0	0	0	0	0	0	0	0	0	0	1	0	0	0	0	0	0	0	0	0	0	0	0	0	0	0
PotVar0013683	ST4.03ch03	57502868	C	T	G	A	0.00128205	Vitelotte Noire	0	0	0	0	0	0	0	0	0	0	0	0	0	0	0	0	0	0	0	0	0	0	0	0	0	0	0	0	0	0	0	0	0	0	0	0	0	0	0	0	0
PotVar0013695	ST4.03ch03	57502991	C	T	G	A	0.174359	Yam	0	0	1	0	0	0	0	1	0	1	0	0	1	0	3	1	0	1	0	0	1	1	1	1	0	1	0	1	0	1	0	2	0	1	1	1	0	3	1	0	2
PotVar0013696	ST4.03ch03	57503010	C	T	G	A	0.0025641	Laura	0	0	0	0	0	0	0	0	0	0	0	0	0	0	0	0	0	0	0	0	0	0	0	0	0	0	0	0	0	0	0	0	0	0	0	0	0	0	0	0	0
PotVar0013757	ST4.03ch03	57566999	C	T	G	A	0.0153846	Ve 70-9	0	0	0	0	0	N/A	0	0	1	0	0	0	0	0	0	0	0	0	0	0	0	0	0	0	0	0	0	0	1	0	0	0	0	0	0	0	0	0	0	N/A	0
PotVar0013766	ST4.03ch03	57567139	G	T	A	C	0.496154	Yam	1	1	1	1	2	2	1	2	1	3	1	2	1	2	4	2	4	3	2	2	2	1	1	2	2	4	2	3	4	3	0	2	1	3	1	2	0	4	1	1	3
PotVar0013778	ST4.03ch03	57567293	G	A	G	A	0.0166667	Vtn 62-33-3	0	0	0	0	0	0	0	0	0	0	0	0	0	0	0	0	0	0	0	0	0	0	0	0	1	0	0	0	1	0	0	0	0	0	0	0	0	0	0	0	0
PotVar0013805	ST4.03ch03	57568250	G	A	G	A	0.0128205	Champion	0	0	0	0	0	0	0	0	0	0	0	0	0	0	0	0	0	0	0	0	0	0	0	0	0	0	0	0	0	0	0	0	0	0	0	0	0	0	0	1	0
PotVar0013806	ST4.03ch03	57568262	G	A	G	A	0.0025641	Laura	0	0	0	0	0	0	0	0	0	0	0	0	0	0	0	0	0	0	0	0	0	0	0	0	0	0	0	0	0	0	0	0	0	0	0	0	0	0	0	0	0
PotVar0013813	ST4.03ch03	57568350	T	G	A	C	0.0025641	Laura	0	0	0	0	0	0	0	0	0	0	0	0	0	0	0	0	0	0	0	0	0	0	0	0	0	0	0	0	0	0	0	0	0	0	0	0	0	0	0	0	0
PotVar0013816	ST4.03ch03	57568392	C	T	A	G	0.480769	Yam	3	3	3	4	2	0	3	1	2	0	3	2	3	4	0	2	1	1	3	2	0	0	3	2	2	2	1	1	2	1	3	0	2	1	3	2	3	0	3	3	1
PotVar0013845	ST4.03ch03	57568963	A	C	A	C	0.0025641	Vitelotte Noire	0	0	0	0	0	0	0	0	0	0	0	1	0	0	0	0	0	0	0	0	0	0	0	0	0	0	0	0	0	0	0	0	0	0	0	0	0	0	0	0	0
PotVar0013850	ST4.03ch03	57569002	C	T	G	A	0.196154	Jaune D'Or	1	1	0	0	1	1	1	1	0	2	1	1	0	0	0	2	3	1	1	2	1	0	0	1	1	0	2	2	1	2	0	0	1	2	0	1	0	1	0	1	1
PotVar0013851	ST4.03ch03	57569036	G	T	C	A	0.360256	Yam	1	3	0	4	3	0	1	1	2	1	2	3	3	3	0	0	1	2	2	2	1	2	2	2	1	3	0	0	2	0	2	1	2	1	3	2	2	0	0	2	1
PotVar0013853	ST4.03ch03	57569095	G	A	G	A	0.00128205	Innovator	0	0	0	0	0	0	0	0	0	0	0	0	0	0	0	0	0	0	0	0	0	0	0	0	0	0	0	0	0	0	0	0	0	0	0	0	0	0	0	0	0
PotVar0013854	ST4.03ch03	57569145	A	G	A	G	0.0025641	Laura	0	0	0	0	0	0	0	0	0	0	0	0	0	0	0	0	0	0	0	0	0	0	0	0	0	0	0	0	0	0	0	0	0	0	0	0	0	0	0	0	0
PotVar0013856	ST4.03ch03	57569176	G	A	G	A	0.0179487	Vtn 62-33-3	0	0	0	0	0	1	0	0	1	0	0	0	0	0	0	0	0	0	0	0	0	0	0	0	0	0	0	0	1	0	0	0	0	0	0	0	0	0	0	0	0
PotVar0013857	ST4.03ch03	57569263	C	A	C	A	0.166667	Yam	0	0	1	0	0	0	0	1	0	1	0	0	1	0	4	0	0	1	0	0	1	1	1	2	0	1	0	1	0	1	0	2	0	1	1	1	0	3	1	0	2
PotVar0013866	ST4.03ch03	57569428	G	A	G	A	0.262821	Yam	1	3	0	3	2	0	1	1	2	1	2	2	3	1	0	0	0	1	1	2	1	2	2	2	0	0	0	0	0	0	2	1	2	1	3	2	2	0	0	2	1
PotVar0013867	ST4.03ch03	57569466	C	T	A	G	0.505128	Yam	2	4	0	3	3	1	2	2	2	3	3	3	3	1	0	2	3	2	2	4	3	3	2	3	1	0	N/A	2	1	2	2	2	4	3	3	3	2	1	0	N/A	2
PotVar0013870	ST4.03ch03	57569521	A	G	G	A	0.782051	Myatt'S Ashleaf	2	4	1	4	4	2	2	3	3	4	3	4	4	3	4	2	4	4	3	4	4	4	3	4	2	4	2	3	4	3	2	4	4	4	4	4	2	4	1	3	4
PotVar0013873	ST4.03ch03	57569599	G	A	A	G	0.691026	Yam	4	4	3	3	3	1	4	2	2	3	4	3	3	2	0	4	3	2	3	4	3	3	3	3	2	0	3	3	2	3	4	2	4	3	3	3	3	1	3	4	2
PotVar0013876	ST4.03ch03	57569644	A	C	A	C	0.0025641	Laura	0	0	0	0	0	0	0	0	0	0	0	0	0	0	0	0	0	0	0	0	0	0	0	0	0	0	0	0	0	0	0	0	0	0	0	0	0	0	0	0	0
PotVar0013895	ST4.03ch03	57569982	A	G	A	G	0.0166667	Vtn 62-33-3	0	0	0	0	0	0	0	0	0	0	0	0	0	0	0	0	0	0	0	0	0	0	0	0	1	0	0	0	1	0	0	0	0	0	0	0	0	0	0	0	0
PotVar0013901	ST4.03ch03	57603226	A	G	A	G	0.0025641	Laura	0	0	0	0	0	0	0	0	0	0	0	0	0	0	0	0	0	0	0	0	0	0	0	0	0	0	0	0	0	0	0	0	0	0	0	0	0	0	0	0	0
PotVar0013907	ST4.03ch03	57603283	C	T	G	A	0.0705128	Early Rose	0	0	0	1	1	0	0	0	0	0	0	0	0	2	0	0	1	1	1	0	0	0	0	0	0	2	0	0	1	0	0	0	0	0	0	0	0	0	0	0	0
PotVar0013943	ST4.03ch03	57896703	T	G	A	C	0.0166667	Vtn 62-33-3	0	0	0	0	0	0	0	0	0	0	0	0	0	0	0	0	0	0	0	0	0	0	0	0	1	0	0	0	1	0	0	0	0	0	0	0	0	0	0	0	0
PotVar0013954	ST4.03ch03	57896924	A	G	A	G	0.0025641	Laura	0	0	0	0	0	0	0	0	0	0	0	0	0	0	0	0	0	0	0	0	0	0	0	0	0	0	0	0	0	0	0	0	0	0	0	0	0	0	0	0	0
PotVar0013959	ST4.03ch03	57897044	G	A	G	A	0.153846	Myatt'S Ashleaf	2	0	3	0	0	0	2	0	0	0	1	0	0	0	0	2	0	0	1	0	0	0	1	0	0	1	1	1	0	1	2	0	0	0	0	0	1	0	3	0	0
PotVar0013984	ST4.03ch03	57897487	G	A	G	A	0.0192308	Vtn 62-33-3	0	0	0	0	0	1	0	0	1	0	0	0	0	0	0	0	0	0	0	0	0	0	0	0	0	0	0	0	1	0	0	0	0	0	0	0	0	0	0	0	0
PotVar0013985	ST4.03ch03	57897574	G	A	G	A	0.00128205	Vitelotte Noire	0	0	0	0	0	0	0	0	0	0	0	0	0	0	0	0	0	0	0	0	0	0	0	0	0	0	0	0	0	0	0	0	0	0	0	0	0	0	0	0	0
PotVar0013997	ST4.03ch03	57897736	G	A	G	A	0.0166667	May Queen	0	0	0	0	0	0	0	0	0	0	0	0	0	0	0	0	0	0	0	0	0	0	0	0	0	0	1	0	0	0	0	0	0	0	0	0	0	0	0	0	0
PotVar0014009	ST4.03ch03	57897966	G	A	G	A	0.0192308	Vtn 62-33-3	0	0	0	0	0	0	0	0	0	0	0	0	0	0	0	0	0	0	0	0	0	0	0	0	1	0	0	0	1	0	0	0	0	0	0	0	0	0	0	0	0
PotVar0014011	ST4.03ch03	57897984	C	T	G	A	0.00128205	Innovator	0	0	0	0	0	0	0	0	0	0	0	0	0	0	0	0	0	0	0	0	0	0	0	0	0	0	0	0	0	0	0	0	0	0	0	0	0	0	0	0	0
PotVar0014012	ST4.03ch03	57898035	C	T	G	A	0.330769	Yam	0	0	1	1	2	0	0	1	1	1	2	0	3	4	4	0	1	2	2	1	1	1	1	2	1	3	0	1	1	1	1	1	2	1	3	3	1	3	1	0	2
PotVar0014016	ST4.03ch03	57898164	C	T	G	A	0.00897436	Clivia	0	0	0	0	1	0	0	0	0	0	0	0	0	0	0	0	0	1	0	0	0	0	0	0	0	0	0	0	0	0	0	0	0	0	0	0	0	0	0	0	0
PotVar0014017	ST4.03ch03	57898197	C	T	G	A	0.0025641	Laura	0	0	0	0	0	0	0	0	0	0	0	0	0	0	0	0	0	0	0	0	0	0	0	0	0	0	0	0	0	0	0	0	0	0	0	0	0	0	0	0	0
PotVar0014025	ST4.03ch03	57898350	G	A	G	A	0.311538	Yam	1	1	0	0	1	3	1	2	1	3	1	1	0	0	0	2	3	1	1	2	3	3	0	1	2	0	2	2	1	2	1	3	2	2	0	1	1	1	0	4	1
PotVar0014054	ST4.03ch03	58519447	G	A	G	A	0.0179487	Alcmaria	0	0	0	0	0	2	0	1	1	0	0	0	0	0	0	0	0	0	0	0	0	0	0	0	1	0	0	0	0	0	0	0	1	0	0	0	0	0	0	0	0
PotVar0014056	ST4.03ch03	58519461	C	T	G	A	0.025641	Champion	0	0	0	0	1	0	0	0	0	0	0	0	0	0	0	1	0	1	0	0	0	0	0	0	0	0	0	0	0	0	0	0	0	0	0	0	0	0	0	3	0
PotVar0014057	ST4.03ch03	58519523	T	C	A	G	0.0179487	Vtn 62-33-3	0	0	0	0	0	0	0	0	0	0	0	0	0	0	0	0	0	0	0	0	0	0	0	0	1	0	0	0	1	0	0	0	0	0	0	0	0	0	0	0	0
PotVar0014064	ST4.03ch03	58519761	A	G	A	G	0.344872	Yam	0	0	2	0	2	0	0	1	1	3	2	1	3	4	4	0	2	2	2	1	1	1	1	2	2	1	0	1	1	2	1	0	2	2	3	3	1	3	2	0	2
PotVar0014066	ST4.03ch03	58519878	G	A	G	A	0.0115385	Prevalent	0	0	0	0	0	0	0	0	0	0	0	0	0	0	0	0	0	0	0	0	0	0	0	0	0	0	1	0	0	0	0	0	0	0	0	0	0	0	0	0	0
PotVar0014072	ST4.03ch03	58520144	A	G	A	G	0.229487	Yam	2	0	2	1	1	1	2	1	0	1	1	0	0	0	0	2	1	0	1	0	1	2	1	0	0	2	1	1	1	1	2	2	0	1	0	0	2	0	2	N/A	0
PotVar0014074	ST4.03ch03	58520340	C	T	G	A	0.00128205	Vitelotte Noire	0	0	0	0	0	0	0	0	0	0	0	0	0	0	0	0	0	0	0	0	0	0	0	0	0	0	0	0	0	0	0	0	0	0	0	0	0	0	0	0	0
PotVar0014076	ST4.03ch03	58520409	G	A	G	A	0.0205128	Vtn 62-33-3	0	0	0	0	0	1	0	0	1	0	0	0	0	0	0	0	0	0	0	0	0	0	0	0	0	0	0	0	1	0	0	0	0	0	0	0	0	0	0	0	0
PotVar0014077	ST4.03ch03	58520664	A	G	A	G	0.00384615	Vitelotte Noire	0	0	0	0	0	0	0	0	0	0	0	1	0	0	0	0	0	0	0	0	0	0	0	0	0	0	0	0	0	0	0	0	0	0	0	0	0	0	0	0	0
PotVar0014087	ST4.03ch03	59162951	A	G	A	G	0.00512821	Vitelotte Noire	0	0	0	0	0	0	0	0	0	0	0	1	0	0	0	0	0	0	0	0	0	0	0	0	0	0	0	0	0	0	0	0	0	0	0	0	0	0	0	0	0
PotVar0014090	ST4.03ch03	59163080	C	T	G	A	0.0025641	Vitelotte Noire	0	0	0	0	0	0	0	0	0	0	0	0	0	0	0	0	0	0	0	0	0	0	0	0	0	0	0	0	0	0	0	0	0	0	0	0	0	0	0	0	0
PotVar0014097	ST4.03ch03	59163522	T	G	A	C	0.301282	Myatt'S Ashleaf	1	0	1	0	2	1	2	1	0	0	1	2	0	1	0	2	1	1	1	1	1	1	1	0	1	3	1	3	2	1	1	0	0	1	0	0	2	0	2	0	0
PotVar0014105	ST4.03ch03	59163695	C	T	G	A	0.00128205	Vitelotte Noire	0	0	0	0	0	0	0	0	0	0	0	0	0	0	0	0	0	0	0	0	0	0	0	0	0	0	0	0	0	0	0	0	0	0	0	0	0	0	0	0	0
PotVar0014106	ST4.03ch03	59163731	A	G	A	G	0.428205	Yam	1	2	1	3	3	N/A	2	1	2	0	1	2	1	1	0	2	1	2	1	2	1	1	2	1	1	3	1	3	3	1	2	0	0	1	0	0	3	0	2	0	1
PotVar0014107	ST4.03ch03	59165192	A	C	A	C	0.0282051	Vitelotte Noire	0	0	0	0	0	0	0	0	0	0	0	1	0	0	0	0	0	0	0	0	0	0	0	0	1	0	0	0	1	0	0	0	0	0	0	0	0	0	0	0	0
PotVar0014120	ST4.03ch03	59167762	A	G	A	G	0.125641	Yam	0	2	0	3	1	1	0	0	2	0	0	0	1	0	0	0	0	1	0	1	0	0	1	1	0	0	0	0	1	0	1	0	0	0	0	0	1	0	0	0	1
PotVar0014151	ST4.03ch03	59609498	T	C	A	G	0.515385	Yam	3	N/A	3	1	3	2	2	3	N/A	3	3	2	3	2	4	1	3	3	3	2	2	1	1	3	3	1	3	1	1	3	1	0	4	3	4	4	3	4	2	1	3
PotVar0014166	ST4.03ch03	59609832	GT	AA	G	A	0.0179487	Vtn 62-33-3	0	0	0	0	0	0	0	0	0	0	0	0	0	0	0	0	0	0	0	0	0	0	0	0	1	0	0	0	1	0	0	0	0	0	0	0	0	0	0	0	0
PotVar0014192	ST4.03ch03	59610542	T	C	A	G	0.0025641	Am 78-3704	0	0	0	0	0	0	0	0	0	0	0	1	0	0	0	0	0	0	0	0	0	0	0	0	0	0	0	0	0	0	0	0	0	0	0	0	0	0	0	0	0
PotVar0014196	ST4.03ch03	59610623	G	A	G	A	0.0025641	Am 78-3704	0	0	0	0	0	0	0	0	0	0	0	1	0	0	0	0	0	0	0	0	0	0	0	0	0	0	0	0	0	0	0	0	0	0	0	0	0	0	0	0	0
PotVar0014208	ST4.03ch03	59611209	A	G	A	G	0.0179487	Vtn 62-33-3	0	0	0	0	0	0	0	0	0	0	0	0	0	0	0	0	0	0	0	0	0	0	0	0	1	0	0	0	1	0	0	0	0	0	0	0	0	0	0	0	0
PotVar0014217	ST4.03ch03	59611512	A	G	A	G	0.34359	Yam	1	0	1	0	1	1	2	1	0	1	1	2	1	2	0	3	1	1	0	2	2	3	2	0	1	3	1	3	2	1	2	2	0	1	0	0	1	0	2	3	0
PotVar0014240	ST4.03ch10	38714113	C	T	G	A	0.0717949	Early Rose	0	0	2	0	1	1	1	0	0	0	0	1	0	0	0	0	1	1	0	2	0	0	1	0	1	0	0	0	N/A	1	0	0	2	0	0	0	1	1	0	0	1
PotVar0014299	ST4.03ch05	12660998	T	C	A	G	0.307692	Jaune D'Or	1	2	1	1	0	2	2	0	3	0	3	1	1	2	1	1	1	1	2	0	2	1	1	2	2	0	2	2	2	0	3	0	3	1	1	1	0	0	1	2	2
PotVar0014314	ST4.03ch05	12658882	T	C	A	G	0.0294872	Myatt'S Ashleaf	0	0	0	0	0	0	0	1	0	0	0	1	0	0	0	1	0	0	0	0	0	0	0	0	1	0	0	0	0	0	0	1	0	1	0	0	0	0	0	0	0
PotVar0014328	ST4.03ch05	12658687	G	A	G	A	0.0115385	Kennebec	0	0	0	0	0	0	0	0	0	0	0	0	0	0	0	0	0	0	0	0	0	0	0	0	0	1	0	0	0	0	0	0	0	0	0	0	2	0	0	0	0
PotVar0014349	ST4.03ch05	12658518	T	C	A	G	0.165385	Yam	1	0	0	1	1	0	1	0	0	1	0	1	0	0	0	0	0	0	1	1	1	2	1	0	0	0	0	0	1	0	1	1	0	0	1	1	0	1	3	1	0
PotVar0014354	ST4.03ch05	12658442	T	C	G	A	0.807692	Yam	3	4	4	3	2	4	3	4	4	3	4	3	4	4	4	4	4	3	3	3	3	2	3	4	4	4	4	4	3	4	3	3	4	4	3	3	4	3	1	3	3
PotVar0014357	ST4.03ch05	12658399	T	C	A	G	0.339744	Yam	1	2	1	1	1	0	1	0	1	3	1	2	0	1	1	2	0	1	2	2	2	2	1	2	0	3	0	0	2	2	1	1	1	1	1	1	3	2	3	1	1
PotVar0014358	ST4.03ch05	12658312	C	A	C	A	0.0025641	N/A	0	0	0	0	0	0	0	0	0	0	0	0	0	0	0	0	0	0	0	0	0	0	0	0	0	0	0	0	0	0	0	0	0	0	0	0	1	0	0	0	0
PotVar0014375	ST4.03ch05	12237107	C	T	G	A	0.0153846	Yam	0	0	0	0	0	0	0	0	0	0	0	0	1	0	0	0	1	0	0	0	0	0	1	0	0	0	0	0	0	0	0	1	0	0	0	0	0	0	0	1	0
PotVar0014376	ST4.03ch05	12237074	C	T	G	A	0.169231	Yam	1	0	0	1	1	0	1	0	0	1	0	1	0	0	0	0	0	0	1	1	1	1	1	0	0	N/A	1	0	1	0	1	1	0	0	0	1	0	1	3	1	0
PotVar0014379	ST4.03ch05	12237043	C	A	C	A	0.307692	Jaune D'Or	1	2	1	1	0	2	2	0	3	0	3	1	1	2	1	1	1	1	2	0	2	1	1	2	2	0	2	2	2	0	3	0	3	1	1	1	0	0	1	2	2
PotVar0014380	ST4.03ch05	12237025	A	G	G	A	0.614103	Yam	3	2	3	3	2	4	3	4	3	1	3	2	3	3	3	2	3	2	2	2	2	2	2	2	4	2	4	4	2	2	3	2	3	3	3	3	2	2	1	2	2
PotVar0014381	ST4.03ch05	12236987	A	C	A	C	0.141026	Peerless	0	2	1	0	0	0	0	0	0	2	1	0	0	1	1	2	0	1	1	1	1	1	0	1	0	1	0	0	1	2	0	0	1	1	1	0	2	1	0	0	1
PotVar0014384	ST4.03ch05	12236918	A	G	G	A	0.971795	Yam	4	4	4	4	3	4	4	4	4	4	4	4	4	4	4	4	4	3	4	4	4	4	4	4	4	4	4	4	4	4	4	4	4	4	4	4	4	4	4	4	3
PotVar0014413	ST4.03ch05	12236444	T	G	A	C	0.261538	Yam	2	0	2	2	2	N/A	1	3	0	1	0	0	2	1	2	0	2	1	0	2	0	1	1	0	1	1	1	2	0	2	0	1	0	1	2	2	2	2	0	0	0
PotVar0014440	ST4.03ch05	11713460	T	C	A	G	0.332051	Yam	1	2	1	1	1	0	1	0	1	3	1	2	0	1	1	2	0	1	2	3	2	2	1	1	0	3	0	1	2	2	1	1	1	1	0	1	2	2	3	1	1
PotVar0014471	ST4.03ch05	11712824	C	T	G	A	0	AND80-1646-78	0	0	0	0	0	0	0	0	0	0	0	0	0	0	0	0	0	0	0	0	0	0	0	0	0	0	0	0	0	0	0	0	0	0	0	0	0	0	0	0	0
PotVar0014475	ST4.03ch05	11712677	G	A	G	A	0.024359	Vtn 62-33-3	0	0	0	0	0	0	0	0	1	0	0	0	0	0	0	0	0	0	0	0	0	0	0	1	0	0	0	0	0	0	0	0	0	0	0	0	0	0	0	0	0
PotVar0014477	ST4.03ch05	11712656	G	T	C	A	0.00128205	Golden Wonder	0	0	0	0	0	0	0	0	0	0	0	0	0	0	0	0	0	0	0	0	0	0	0	0	0	0	0	0	0	0	0	0	0	0	0	0	0	0	0	0	0
PotVar0014494	ST4.03ch05	11712281	G	A	G	A	0.383333	Yam	1	2	1	1	2	0	1	0	1	3	1	2	0	1	1	2	0	2	2	3	2	2	1	1	0	3	1	1	2	2	1	1	1	1	0	1	3	2	3	1	2
PotVar0014496	ST4.03ch05	11712240	C	T	G	A	0.00128205	Golden Wonder	0	0	0	0	0	0	0	0	0	0	0	0	0	0	0	0	0	0	0	0	0	0	0	0	0	0	0	0	0	0	0	0	0	0	0	0	0	0	0	0	0
PotVar0014498	ST4.03ch05	11712187	G	A	G	A	0.158974	Yam	1	0	0	1	1	0	1	0	0	1	0	1	0	0	0	0	0	0	1	2	1	1	1	0	0	0	0	0	1	0	1	1	0	0	0	1	0	1	3	1	0
PotVar0014499	ST4.03ch05	11712130	A	G	A	G	0.0269231	Yam	0	0	0	0	1	0	0	0	0	0	0	0	0	0	0	0	0	1	0	0	0	0	0	0	0	1	0	0	0	0	0	0	0	0	0	0	0	0	0	0	1
PotVar0014509	ST4.03ch05	11711961	C	A	C	A	0.15	Peerless	0	2	1	0	0	0	0	0	0	2	1	0	0	1	1	2	0	1	1	1	1	1	0	1	0	1	0	1	1	2	0	0	1	1	0	0	1	1	0	0	1
PotVar0014510	ST4.03ch05	11711819	A	G	A	G	0.333333	Yam	1	2	1	1	1	0	1	0	1	3	1	2	0	1	1	2	0	1	2	3	2	2	1	1	0	2	0	1	2	2	1	1	1	1	0	1	1	2	3	1	1
PotVar0014522	ST4.03ch05	11711608	T	C	A	G	0.0179487	Craigs Bounty	0	0	0	0	0	0	0	0	0	0	0	0	0	0	0	0	0	0	0	0	0	0	0	0	0	1	0	0	0	0	0	0	0	0	0	0	2	0	0	0	0
PotVar0014530	ST4.03ch05	11711498	G	A	G	A	0	AND80-1646-78	0	0	0	0	0	0	0	0	0	0	0	0	0	0	0	0	0	0	0	0	0	0	0	0	0	0	0	0	0	0	0	0	0	0	0	0	0	0	0	0	0
PotVar0014546	ST4.03ch05	11044288	T	G	A	C	0.0897436	Yam	2	0	1	1	2	1	0	0	0	0	0	0	0	0	0	0	0	1	0	0	0	1	0	0	0	0	1	0	0	0	0	0	0	0	1	1	0	1	0	0	0
PotVar0014550	ST4.03ch05	11044252	G	A	G	A	0.00384615	Golden Wonder	0	0	0	0	0	0	0	0	0	0	0	0	0	0	0	0	0	0	0	0	0	0	0	0	0	1	0	0	0	0	0	0	0	0	0	0	0	0	0	0	0
PotVar0014552	ST4.03ch05	11044183	A	G	A	G	0.232051	Peerless	0	2	1	0	0	0	1	1	2	2	1	1	0	1	1	2	0	1	1	2	1	1	0	2	0	N/A	0	2	2	2	0	0	2	1	0	0	1	1	1	0	2
PotVar0014553	ST4.03ch05	11044125	T	G	A	C	0.332051	Yam	2	2	2	1	2	N/A	1	1	2	2	1	1	0	1	1	N/A	0	2	1	N/A	1	2	0	N/A	0	4	1	2	2	2	0	0	2	1	1	1	3	2	1	0	N/A
PotVar0014558	ST4.03ch05	11044024	C	A	C	A	0.0192308	Craigs Bounty	0	0	0	0	0	0	0	0	0	0	0	0	0	0	0	0	0	0	0	0	0	0	0	0	0	1	0	0	0	0	0	0	0	0	0	0	2	0	0	0	0
PotVar0014564	ST4.03ch05	11043844	A	G	A	G	0.116667	Yam	0	0	1	1	0	0	0	1	0	0	0	1	0	1	1	1	0	0	0	0	0	0	0	0	1	2	0	1	0	1	0	2	0	1	0	1	3	1	0	1	1
PotVar0014571	ST4.03ch05	11043589	C	T	G	A	0.355128	Yam	1	2	1	1	1	2	2	2	2	0	N/A	1	4	2	2	1	3	2	2	1	2	1	2	2	3	0	2	1	2	1	3	1	2	2	3	1	0	0	1	2	1
PotVar0014582	ST4.03ch10	27378777	G	A	G	A	0.00641026	Craigs Bounty	0	0	0	0	0	0	0	0	0	0	0	0	0	0	0	1	0	0	0	0	0	0	0	0	0	0	0	0	0	0	0	0	0	0	0	0	0	0	0	0	0
PotVar0014585	ST4.03ch10	27379251	C	T	G	A	0.341026	Yam	2	3	1	1	2	1	1	0	1	1	0	1	2	2	1	0	1	1	0	1	2	2	1	2	0	2	2	1	1	2	1	3	0	0	1	2	3	2	1	1	2
PotVar0014587	ST4.03ch10	27379373	T	C	A	G	0.0179487	Adirondack	0	0	1	0	0	0	0	0	0	0	0	0	0	0	0	1	0	0	0	0	0	0	0	0	0	0	0	0	0	0	0	0	0	0	0	0	0	0	0	0	0
PotVar0014600	ST4.03ch10	27824089	G	A	G	A	0.312821	Yam	2	3	0	1	2	1	1	0	1	1	0	1	2	2	1	0	1	1	0	1	2	2	1	2	0	2	2	1	1	2	1	3	0	0	1	2	2	2	1	1	2
PotVar0014656	ST4.03ch10	29626316	T	C	A	G	0.00641026	Craigs Bounty	0	0	0	0	0	0	0	0	0	0	0	0	0	0	0	1	0	0	0	0	0	0	0	0	0	0	0	0	0	0	0	0	0	0	0	0	0	0	0	0	0
PotVar0014658	ST4.03ch10	29626410	C	T	G	A	0.0153846	Adirondack	0	0	1	0	0	0	0	0	0	0	0	0	0	0	0	1	0	0	0	0	0	0	0	0	0	0	0	0	0	0	0	0	0	0	0	0	N/A	0	0	0	0
PotVar0014681	ST4.03ch04	19673011	G	A	G	A	0.0128205	Vtn 62-33-3	0	0	0	0	0	0	0	0	1	0	0	0	0	0	0	1	0	0	0	0	0	0	0	1	0	0	0	0	0	0	0	0	0	0	0	0	0	0	1	0	0
PotVar0014687	ST4.03ch04	19672777	C	A	C	A	0.00128205	Lady Claire	0	0	0	0	0	0	0	0	0	0	0	0	0	0	0	0	0	0	0	0	0	0	0	0	0	0	0	0	0	0	0	0	0	0	0	0	0	0	0	0	0
PotVar0014696	ST4.03ch04	19654547	T	C	A	G	0.0653846	Myatt'S Ashleaf	0	1	0	1	0	0	0	1	0	0	0	0	0	0	0	0	0	0	0	0	0	0	0	0	0	0	0	0	0	0	0	1	0	2	0	0	0	1	0	1	0
PotVar0014735	ST4.03ch04	36304078	A	G	A	G	0.00384615	Vtn 62-33-3	0	0	0	0	0	0	0	0	0	0	0	0	0	0	0	0	0	0	0	0	0	0	0	0	0	0	0	0	0	0	0	0	0	0	0	0	0	0	1	0	0
PotVar0014736	ST4.03ch04	36304058	A	G	A	G	0.215385	Yam	1	0	0	1	1	0	1	2	0	1	2	3	2	0	0	0	1	1	1	2	1	1	2	0	3	0	2	0	2	1	2	1	1	1	0	1	1	0	0	1	1
PotVar0014738	ST4.03ch04	36303949	T	C	A	G	0.10641	Yam	1	1	1	0	1	0	0	0	1	0	0	0	1	0	0	1	1	1	0	0	0	0	1	1	0	2	0	0	0	0	0	0	0	0	1	1	1	0	1	0	0
PotVar0014754	ST4.03ch04	36303660	G	T	C	A	0.0025641	Yam	0	0	0	0	0	0	0	0	0	0	0	0	0	0	0	0	0	0	0	0	0	0	0	0	0	0	0	0	0	0	0	0	0	0	0	0	0	0	0	0	0
PotVar0014756	ST4.03ch04	36303636	A	G	A	G	0.00512821	Adirondack	0	0	1	0	0	0	0	0	0	0	0	0	0	0	0	0	0	0	0	0	0	0	0	0	0	0	0	0	0	0	0	0	0	0	0	0	0	0	0	0	0
PotVar0014757	ST4.03ch04	36303553	C	T	G	A	0.00897436	Mara	0	0	0	0	0	0	0	0	1	0	0	0	0	0	0	1	0	0	0	0	0	0	0	1	0	0	0	0	0	0	0	0	0	0	0	0	0	0	0	0	0
PotVar0014769	ST4.03ch04	36303285	A	G	A	G	0.0230769	Yam	1	0	0	0	1	0	0	0	0	0	0	0	0	0	0	0	0	1	0	0	0	0	0	0	0	0	0	0	0	0	0	0	0	0	0	0	0	0	0	0	0
PotVar0014770	ST4.03ch04	36303227	G	A	G	A	0.0705128	Early Rose	0	1	1	0	0	0	0	0	0	0	0	0	1	0	0	0	1	0	0	0	0	0	1	0	0	2	0	0	0	0	0	0	0	0	1	1	1	0	0	0	0
PotVar0014771	ST4.03ch04	36303206	C	T	G	A	0.00897436	Mara	0	0	0	0	0	0	0	0	1	0	0	0	0	0	0	1	0	0	0	0	0	0	0	1	0	0	0	0	0	0	0	0	0	0	0	0	0	0	0	0	0
PotVar0014800	ST4.03ch04	36302675	T	G	A	C	0.215385	Yam	1	0	0	1	1	0	1	2	0	1	2	3	2	0	0	0	1	1	1	2	1	1	2	0	3	0	2	0	2	1	2	1	1	1	0	1	1	0	0	1	1
PotVar0014820	ST4.03ch04	36293715	C	T	G	A	0.0192308	1256(A)23 = Black 1256	1	0	0	0	1	0	0	0	0	0	0	0	0	0	0	0	0	1	0	0	0	0	0	0	0	0	0	0	0	0	0	0	0	0	0	0	0	0	0	0	0
PotVar0014823	ST4.03ch04	36293612	T	C	A	G	0	N/A	0	0	0	0	0	0	0	0	0	0	0	0	0	0	0	0	0	0	0	0	0	0	0	0	0	0	0	0	0	0	0	0	0	0	0	0	0	0	0	0	0
PotVar0014824	ST4.03ch04	36293550	T	C	A	G	0.310256	Yam	2	1	1	1	0	3	2	1	2	2	1	1	0	3	2	1	1	0	1	0	1	1	0	3	0	0	2	3	2	2	1	0	2	2	2	0	1	1	2	0	2
PotVar0014863	ST4.03ch04	35706444	T	C	A	G	0.0025641	Yam	0	0	0	0	0	0	0	0	0	0	0	0	0	0	0	0	0	0	0	0	0	0	0	0	0	0	0	0	0	0	0	0	0	0	0	0	0	0	0	0	0
PotVar0014872	ST4.03ch04	35706045	T	G	A	C	0.0666667	Early Rose	0	1	1	0	0	0	0	0	0	0	0	0	1	0	0	0	1	0	0	0	0	0	1	0	0	N/A	0	0	0	0	0	0	0	0	1	1	1	0	0	0	0
PotVar0014877	ST4.03ch04	35706012	T	G	A	C	0.3	Yam	2	1	1	1	0	3	2	1	2	2	1	1	0	3	2	1	1	0	1	0	1	1	0	3	0	0	2	N/A	2	2	1	0	2	2	2	0	1	1	2	0	2
PotVar0014908	ST4.03ch01	52868756	T	C	A	G	0.334615	Yam	2	1	1	1	1	1	2	1	2	1	1	1	1	2	1	2	2	1	2	1	2	2	1	3	1	2	1	1	1	2	1	2	1	1	1	1	1	2	1	2	2
PotVar0014967	ST4.03ch12	35555686	G	A	G	A	0.05	Yam	0	0	2	0	0	0	0	1	0	1	0	1	1	1	0	0	0	0	0	0	0	0	1	0	0	0	1	0	0	0	0	0	0	1	0	0	0	0	0	1	0
PotVar0014978	ST4.03ch12	35555783	C	T	G	A	0.198718	Jaune D'Or	2	1	2	1	3	N/A	0	0	0	0	1	1	1	1	0	0	0	2	1	1	0	0	1	0	0	2	1	1	0	1	2	0	0	1	1	2	0	1	1	0	1
PotVar0015043	ST4.03ch04	69623215	A	G	A	G	0.157692	Yam	0	1	2	0	1	0	0	0	0	0	0	0	1	0	0	1	0	0	0	2	0	1	0	2	0	1	0	1	1	1	1	1	2	0	1	0	1	1	0	0	1
PotVar0015044	ST4.03ch04	69623243	A	G	A	G	0.0025641	Ve 71-105	0	0	0	0	0	0	0	0	0	0	0	0	0	0	0	0	0	0	0	0	0	0	0	0	0	0	0	0	0	0	0	0	0	0	0	0	0	0	0	0	0
PotVar0015045	ST4.03ch04	69623316	T	C	A	G	0.0717949	Yam	0	0	0	0	0	0	0	0	0	0	0	0	0	0	0	0	0	0	0	0	0	1	0	1	0	0	0	0	0	0	1	0	1	0	1	0	1	0	0	0	1
PotVar0015063	ST4.03ch04	69623646	C	T	G	A	0.157692	Yam	0	1	2	0	1	0	0	0	0	0	0	0	1	0	0	1	0	0	0	2	0	1	0	2	0	1	0	1	1	1	1	1	2	0	1	0	1	1	0	0	1
PotVar0015084	ST4.03ch04	69624272	A	G	A	G	0.00897436	Cilena	0	0	0	0	1	0	0	0	0	0	0	0	0	0	0	0	0	0	0	1	0	0	0	0	0	0	0	0	0	0	0	0	0	0	0	0	0	0	0	0	0
PotVar0015087	ST4.03ch04	69624285	G	A	G	A	0.0602564	Paterson'S Victoria	0	1	2	0	0	0	0	0	0	0	0	0	1	0	0	0	0	0	0	1	0	0	0	1	0	1	0	1	1	1	0	1	1	0	0	0	0	1	0	0	0
PotVar0015104	ST4.03ch04	69624692	C	T	G	A	0.0717949	Yam	0	0	0	0	0	0	0	0	0	0	0	0	0	0	0	0	0	0	0	0	0	1	0	1	0	0	0	0	0	0	1	0	1	0	1	0	1	0	0	0	1
PotVar0015107	ST4.03ch04	69624879	A	C	A	C	0.00512821	Mara	0	0	0	0	0	0	0	0	0	0	0	0	0	0	0	1	0	0	0	0	0	0	0	0	0	0	0	0	0	0	0	0	0	0	0	0	0	0	0	0	0
PotVar0015108	ST4.03ch04	69624987	C	T	G	A	0.0628205	Paterson'S Victoria	0	1	2	0	0	0	0	0	0	0	0	0	1	0	0	0	0	0	0	1	0	0	0	1	0	1	0	1	1	1	0	1	1	0	0	0	0	1	0	0	0
PotVar0015145	ST4.03ch04	69970576	C	T	G	A	0.0717949	Paterson'S Victoria	0	1	2	0	1	0	0	0	0	0	0	0	1	0	0	0	0	0	0	2	0	0	0	1	0	1	0	1	1	1	0	1	1	0	0	0	0	1	0	0	0
PotVar0015148	ST4.03ch04	69970675	C	T	G	A	0.0102564	Mara	0	0	0	0	0	0	0	0	0	0	0	0	0	0	0	1	0	0	0	0	0	0	0	0	0	0	0	0	0	0	0	0	0	0	0	0	0	0	0	0	0
PotVar0015152	ST4.03ch04	69970742	C	T	G	A	0.370513	Yam	0	2	2	0	2	1	0	0	1	2	1	1	2	0	1	2	3	1	1	3	0	1	0	2	1	2	2	1	1	1	2	1	2	0	2	1	3	1	1	1	2
PotVar0015154	ST4.03ch04	69970803	G	A	G	A	0.00769231	Panda	0	0	0	0	0	0	0	0	0	0	0	1	0	0	0	0	0	0	0	0	0	0	0	0	0	0	0	0	0	0	0	0	0	0	0	0	0	0	0	0	0
PotVar0015156	ST4.03ch04	69970941	C	T	G	A	0.0141026	Myatt'S Ashleaf	0	0	0	0	0	0	0	0	0	0	0	0	0	0	0	0	0	0	0	0	0	0	0	0	0	0	0	0	0	0	0	0	0	0	0	1	0	0	0	0	0
PotVar0015167	ST4.03ch04	69971168	T	C	A	G	0.0141026	Yam	0	0	0	0	0	0	0	0	0	0	0	0	0	0	0	0	0	0	0	0	0	0	0	0	0	0	0	0	0	0	0	0	0	0	0	0	0	0	0	0	1
PotVar0015174	ST4.03ch04	69971349	C	A	C	A	0.0602564	Paterson'S Victoria	0	1	2	0	0	0	0	0	0	0	0	0	1	0	0	0	0	0	0	1	0	0	0	1	0	1	0	1	1	1	0	1	1	0	0	0	0	1	0	0	0
PotVar0015177	ST4.03ch04	69971473	C	T	G	A	0.0230769	Epicure	0	0	0	0	0	0	0	0	0	0	0	0	0	0	0	0	1	0	0	1	0	0	0	0	0	0	0	0	0	0	0	0	0	0	0	0	0	0	0	0	0
PotVar0015185	ST4.03ch04	69971570	T	G	A	C	0.00897436	Cilena	0	0	0	0	1	0	0	0	0	0	0	0	0	0	0	0	0	0	0	1	0	0	0	0	0	0	0	0	0	0	0	0	0	0	0	0	0	0	0	0	0
PotVar0015207	ST4.03ch04	69971961	G	A	G	A	0.0833333	Yam	0	1	2	0	0	0	0	0	0	0	0	0	1	0	0	1	0	0	0	1	0	0	0	1	0	1	0	1	1	1	0	1	1	0	0	0	0	1	0	0	1
PotVar0015253	ST4.03ch04	69972517	G	A	G	A	0.0102564	Mara	0	0	0	0	0	0	0	0	0	0	0	0	0	0	0	1	0	0	0	0	0	0	0	0	0	0	0	0	0	0	0	0	0	0	0	0	0	0	0	0	0
PotVar0015254	ST4.03ch04	69972554	G	T	C	A	0.0102564	Ve 71-105	0	0	0	0	0	0	0	0	0	0	0	1	0	0	0	0	0	0	0	0	0	0	0	0	0	0	0	0	0	0	0	0	0	0	0	0	0	0	0	0	0
PotVar0015255	ST4.03ch04	69972613	G	A	G	A	0.00384615	Am 78-3704	0	0	0	0	0	0	0	0	0	0	0	1	0	0	0	0	0	0	0	0	0	0	0	0	0	0	0	0	0	0	0	0	0	0	0	0	0	0	0	0	0
PotVar0015257	ST4.03ch04	69972672	A	G	A	G	0.0384615	Yam	0	0	0	0	0	0	0	0	0	0	0	0	0	0	0	0	1	0	0	1	0	0	0	0	0	0	0	0	0	0	0	0	0	0	0	0	0	0	0	0	1
PotVar0015259	ST4.03ch04	69972760	C	T	G	A	0.0115385	Myatt'S Ashleaf	0	0	0	0	0	0	0	0	0	0	0	0	0	0	0	0	0	0	0	0	0	0	0	0	0	0	0	0	0	0	0	0	0	0	0	1	0	0	0	0	0
PotVar0015267	ST4.03ch04	69972813	C	T	G	A	0.0025641	Ve 71-105	0	0	0	0	0	0	0	0	0	0	0	0	0	0	0	0	0	0	0	0	0	0	0	0	0	0	0	0	0	0	0	0	0	0	0	0	0	0	0	0	0
PotVar0015284	ST4.03ch04	70015809	T	C	A	G	0.0512821	Yam	0	0	0	0	0	0	0	0	0	0	0	0	0	0	0	1	1	0	0	1	0	0	0	0	0	0	0	0	0	0	0	0	0	0	0	0	0	0	0	0	1
PotVar0015291	ST4.03ch04	70015925	T	C	A	G	0.357692	Yam	0	2	2	0	2	1	0	0	1	2	1	1	2	0	1	2	3	1	1	3	0	1	0	2	1	2	2	1	1	1	2	1	2	0	2	0	3	1	1	1	2
PotVar0015295	ST4.03ch04	70015982	C	T	G	A	0.0679487	Peerless	0	1	0	0	0	0	0	0	0	0	0	0	0	0	0	0	0	0	0	0	0	1	0	1	0	0	0	0	0	0	1	0	1	0	1	0	1	0	0	0	0
PotVar0015302	ST4.03ch04	70016150	A	G	A	G	0.00897436	Cilena	0	0	0	0	1	0	0	0	0	0	0	0	0	0	0	0	0	0	0	1	0	0	0	0	0	0	0	0	0	0	0	0	0	0	0	0	0	0	0	0	0
PotVar0015325	ST4.03ch04	70016532	T	C	A	G	0.0461538	Yam	0	0	0	0	0	0	0	0	0	0	0	0	0	0	0	0	1	0	0	2	0	0	0	0	0	0	0	0	0	0	0	0	0	0	0	0	0	0	0	0	1
PotVar0015326	ST4.03ch04	70016559	C	T	G	A	0.273077	Yam	0	1	0	0	1	1	0	0	1	2	1	0	1	0	1	1	3	1	1	1	0	1	0	1	1	1	2	0	0	0	2	0	1	0	2	0	3	0	1	1	2
PotVar0015370	ST4.03ch04	70250649	G	A	G	A	0.412821	Yam	0	0	2	2	1	0	2	4	1	0	1	3	1	4	2	2	1	1	2	1	1	3	1	2	2	2	2	2	2	1	1	0	2	2	2	1	3	2	2	2	3
PotVar0015371	ST4.03ch04	70250691	G	A	G	A	0.00897436	Cilena	0	0	0	0	1	0	0	0	0	0	0	0	0	0	0	0	0	0	0	1	0	0	0	0	0	0	0	0	0	0	0	0	0	0	0	0	0	0	0	0	0
PotVar0015390	ST4.03ch04	70250902	C	T	G	A	0.0025641	Ve 71-105	0	0	0	0	0	0	0	0	0	0	0	0	0	0	0	0	0	0	0	0	0	0	0	0	0	0	0	0	0	0	0	0	0	0	0	0	0	0	0	0	0
PotVar0015399	ST4.03ch04	70251111	C	A	C	A	0.0025641	Ve 71-105	0	0	0	0	0	0	0	0	0	0	0	0	0	0	0	0	0	0	0	0	0	0	0	0	0	0	0	0	0	0	0	0	0	0	0	0	0	0	0	0	0
PotVar0015403	ST4.03ch04	70251155	C	T	G	A	0.00897436	Mara	0	0	0	0	0	0	0	0	0	0	0	0	0	0	0	1	0	0	0	0	0	0	0	0	0	0	0	0	0	0	0	0	0	0	0	0	0	0	0	0	0
PotVar0015417	ST4.03ch04	70251359	A	C	A	C	0.0371795	Herald	0	1	0	0	0	0	0	0	0	1	0	0	0	0	0	1	0	0	0	0	0	0	0	0	1	1	0	0	0	0	1	0	0	0	1	0	0	0	0	0	0
PotVar0015419	ST4.03ch04	70251462	A	C	A	C	0.00512821	Am 78-3704	0	0	0	0	0	0	0	0	0	0	0	1	0	0	0	0	0	0	0	0	0	0	0	0	0	0	0	0	0	0	0	0	0	0	0	0	0	0	0	0	0
PotVar0015420	ST4.03ch04	70251523	G	T	C	A	0.00897436	Cilena	0	0	0	0	1	0	0	0	0	0	0	0	0	0	0	0	0	0	0	1	0	0	0	0	0	0	0	0	0	0	0	0	0	0	0	0	0	0	0	0	0
PotVar0015423	ST4.03ch04	70251557	T	G	A	C	0.00512821	Am 78-3704	0	0	0	0	0	0	0	0	0	0	0	1	0	0	0	0	0	0	0	0	0	0	0	0	0	0	0	0	0	0	0	0	0	0	0	0	0	0	0	0	0
PotVar0015433	ST4.03ch04	70251642	G	A	G	A	0.0166667	Mara	0	0	0	0	0	0	0	0	0	0	0	1	0	0	0	1	0	0	0	0	0	0	0	0	0	0	0	0	0	0	0	0	0	0	0	0	0	0	0	0	0
PotVar0015456	ST4.03ch04	70252061	A	C	C	A	0.548718	Yam	0	1	4	2	2	0	2	4	1	0	1	4	2	4	2	3	2	1	2	4	1	3	1	3	2	3	2	3	3	2	1	1	3	2	2	2	3	3	2	2	3
PotVar0015513	ST4.03ch04	70743116	T	C	A	G	0.0717949	Paterson'S Victoria	0	1	3	0	0	0	0	0	0	0	0	0	0	0	0	0	0	0	0	1	0	0	0	2	0	1	0	1	1	1	0	1	1	0	0	0	0	1	0	0	0
PotVar0015526	ST4.03ch04	70743432	G	T	C	A	0.0141026	Mara	0	N/A	0	0	0	0	0	0	0	0	0	0	0	0	0	2	0	0	0	0	0	0	0	0	0	0	0	0	N/A	0	N/A	N/A	0	0	0	0	0	0	0	0	0
PotVar0015535	ST4.03ch04	70743638	C	T	A	G	0.575641	Yam	3	4	2	2	2	3	2	0	2	3	3	2	2	0	3	2	1	3	2	3	3	2	3	3	2	2	1	3	4	3	4	4	3	1	3	3	1	2	2	1	3
PotVar0015546	ST4.03ch04	70743831	T	G	A	C	0.384615	Yam	3	2	0	2	1	3	2	0	1	3	3	1	1	0	3	2	0	3	2	0	3	1	3	0	2	1	1	2	3	2	3	3	1	1	2	2	0	1	2	1	3
PotVar0015553	ST4.03ch04	70743893	T	C	A	G	0.0230769	Epicure	0	0	0	0	0	0	0	0	0	0	0	0	0	0	0	0	1	0	0	1	0	0	0	0	0	0	0	0	0	0	0	0	0	0	0	0	0	0	0	0	0
PotVar0015559	ST4.03ch04	70743999	C	T	G	A	0.0666667	Pink Firr Apple	0	1	0	0	0	0	0	0	1	0	0	0	1	0	0	0	0	0	0	0	0	1	0	2	0	0	0	0	0	0	1	0	1	0	1	0	1	0	0	0	0
PotVar0015560	ST4.03ch04	70744052	A	G	A	G	0.0115385	Am 78-3704	0	0	0	0	0	0	0	0	0	0	0	1	0	0	0	0	0	0	0	0	0	0	0	0	0	0	0	0	0	0	0	0	0	0	0	0	0	0	0	0	0
PotVar0015573	ST4.03ch04	70758925	C	T	G	A	0.0205128	Yam	0	0	0	0	0	0	0	0	0	0	0	0	0	0	0	0	0	0	0	0	0	0	0	0	0	0	0	0	0	0	0	0	0	0	0	1	1	0	0	1	0
PotVar0015582	ST4.03ch04	70759092	G	A	G	A	0.0025641	Ve 71-105	0	0	0	0	0	0	0	0	0	0	0	0	0	0	0	0	0	0	0	0	0	0	0	0	0	0	0	0	0	0	0	0	0	0	0	0	0	0	0	0	0
PotVar0015583	ST4.03ch04	70759107	T	C	A	G	0.074359	Paterson'S Victoria	0	1	2	0	0	0	0	0	0	0	0	0	0	0	0	0	0	0	0	1	0	0	0	1	0	1	0	1	1	1	0	1	1	0	0	0	0	1	0	0	0
PotVar0015587	ST4.03ch04	70759201	A	G	A	G	0.00897436	Mara	0	0	0	0	0	0	0	0	0	0	0	0	0	0	0	1	0	0	0	0	0	0	0	0	0	0	0	0	0	0	0	0	0	0	0	0	0	0	0	0	0
PotVar0015588	ST4.03ch04	70759262	A	G	A	G	0.116667	Paterson'S Victoria	0	1	2	0	1	0	0	0	0	0	0	1	0	0	0	0	1	0	0	3	0	0	0	1	0	1	0	1	1	1	0	1	1	0	0	0	0	1	0	0	0
PotVar0015597	ST4.03ch04	70759476	T	C	A	G	0.135897	Yam	0	1	2	0	1	0	0	0	0	0	0	1	0	0	0	0	1	0	0	3	0	0	0	1	0	1	0	1	1	1	0	1	1	0	0	1	1	1	0	1	0
PotVar0015606	ST4.03ch04	70759641	A	G	A	G	0.0115385	Mara	0	0	0	0	0	0	0	0	0	0	0	0	0	0	0	2	0	0	0	N/A	0	0	0	0	0	0	0	0	0	0	0	0	0	0	0	0	0	0	0	0	0
PotVar0015617	ST4.03ch04	70759822	T	C	A	G	0.0282051	Epicure	0	0	0	0	0	0	0	0	0	0	0	1	0	0	0	0	1	0	0	1	0	0	0	0	0	0	0	0	0	0	0	0	0	0	0	0	0	0	0	0	0
PotVar0015618	ST4.03ch04	70759829	A	G	A	G	0.00128205	BINELLA	0	0	0	0	0	0	0	0	0	0	0	0	0	0	0	0	0	0	0	0	0	0	0	0	0	0	0	0	0	0	0	0	0	0	0	0	0	0	0	0	0
PotVar0015634	ST4.03ch04	70760040	C	A	C	A	0.0717949	Pink Firr Apple	0	1	0	0	0	0	0	0	0	0	0	0	1	0	0	0	0	0	0	0	0	1	0	1	0	0	0	0	0	0	1	0	1	0	1	0	1	0	0	0	0
PotVar0015638	ST4.03ch04	70760270	A	C	A	C	0.00897436	Mara	0	0	0	0	0	0	0	0	0	0	0	0	0	0	0	1	0	0	0	0	0	0	0	0	0	0	0	0	0	0	0	0	0	0	0	0	0	0	0	0	0
PotVar0015639	ST4.03ch04	70760360	C	T	G	A	0.211538	Yam	0	2	2	0	1	0	0	0	0	0	0	1	1	0	0	1	1	0	0	3	0	1	0	2	0	1	0	1	1	1	1	1	2	0	1	1	2	1	0	1	0
PotVar0015665	ST4.03ch04	70760704	G	A	G	A	0.00128205	Ve 71-105	0	0	0	0	0	0	0	0	0	0	0	0	0	0	0	0	0	0	0	0	0	0	0	0	0	0	0	0	0	0	0	0	0	0	0	0	0	0	0	0	0
PotVar0015674	ST4.03ch04	70760867	C	T	G	A	0.0192308	Yam	0	0	0	0	0	0	0	0	0	0	0	0	0	0	0	0	0	0	0	0	0	0	0	0	0	0	0	0	0	0	0	0	0	0	0	1	1	0	0	1	0
PotVar0015675	ST4.03ch04	70760896	C	A	C	A	0.00128205	Nomade	0	0	0	0	0	0	0	0	0	0	0	0	0	0	0	0	0	0	0	0	0	0	0	0	0	0	0	0	0	0	0	0	0	0	0	0	0	0	0	0	0
PotVar0015704	ST4.03ch04	70761178	C	T	G	A	0.024359	Epicure	0	0	0	0	0	0	0	0	0	0	0	0	0	0	0	0	1	0	0	1	0	0	0	0	0	0	0	0	0	0	0	0	0	0	0	0	0	0	0	0	0
PotVar0015706	ST4.03ch04	70761253	C	T	G	A	0.0653846	Yam	0	0	0	0	1	0	0	0	0	0	0	0	0	0	0	1	1	0	0	N/A	0	0	0	0	0	0	0	0	0	0	0	0	0	0	0	1	1	0	0	1	0
PotVar0015711	ST4.03ch04	70761368	G	A	G	A	0.0371795	Epicure	0	0	0	0	1	0	0	0	0	0	0	1	0	0	0	0	1	0	0	N/A	0	0	0	0	0	0	0	0	0	0	0	0	0	0	0	0	0	0	0	0	0
PotVar0015713	ST4.03ch04	70761386	G	T	C	A	0.0512821	Epicure	0	0	0	0	1	0	0	0	0	0	0	1	0	0	0	1	1	0	0	N/A	0	0	0	0	0	0	0	0	0	0	0	0	0	0	0	0	0	0	0	0	0
PotVar0015716	ST4.03ch04	70761963	G	A	G	A	0.00512821	Yam	0	0	0	0	0	0	0	0	0	0	0	0	0	0	0	0	0	0	0	0	0	0	0	0	0	0	0	0	0	0	0	0	0	0	0	0	1	0	0	1	0
PotVar0015717	ST4.03ch04	70762104	G	A	G	A	0.0153846	Myatt'S Ashleaf	0	0	0	0	0	0	0	0	0	0	0	0	0	0	0	0	0	0	0	0	0	0	0	0	0	0	0	0	0	0	0	0	0	0	0	1	0	0	0	0	0
PotVar0015718	ST4.03ch04	70762107	T	C	A	G	0.00512821	Yam	0	0	0	0	0	0	0	0	0	0	0	0	0	0	0	0	0	0	0	0	0	0	0	0	0	0	0	0	0	0	0	0	0	0	0	0	1	0	0	1	0
PotVar0015728	ST4.03ch04	70762273	G	A	G	A	0.0769231	Paterson'S Victoria	0	1	2	0	0	0	0	0	0	0	0	0	0	0	0	N/A	0	0	0	1	0	0	0	1	0	1	0	1	1	1	0	1	1	0	0	0	0	1	0	0	0
PotVar0015743	ST4.03ch04	70789241	T	C	A	G	0.00512821	Am 78-3704	0	0	0	0	0	0	0	0	0	0	0	1	0	0	0	0	0	0	0	0	0	0	0	0	0	0	0	0	0	0	0	0	0	0	0	0	0	0	0	0	0
PotVar0015746	ST4.03ch04	70789306	T	C	A	G	0.0679487	Yam	0	1	0	0	0	0	0	0	0	0	0	0	1	0	0	0	0	0	0	0	0	1	0	1	0	0	0	0	0	0	1	0	1	0	1	0	2	0	0	1	0
PotVar0015774	ST4.03ch04	70790049	G	T	C	A	0.00128205	Nomade	0	0	0	0	0	0	0	0	0	0	0	0	0	0	0	0	0	0	0	0	0	0	0	0	0	0	0	0	0	0	0	0	0	0	0	0	0	0	0	0	0
PotVar0015777	ST4.03ch04	70790110	A	C	A	C	0.00512821	Yam	0	0	0	0	0	0	0	0	0	0	0	0	0	0	0	0	0	0	0	0	0	0	0	0	0	0	0	0	0	0	0	0	0	0	0	0	1	0	0	1	0
PotVar0015803	ST4.03ch04	70790477	T	C	A	G	0.00897436	Cilena	0	0	0	0	1	0	0	0	0	0	0	0	0	0	0	0	0	0	0	1	0	0	0	0	0	0	0	0	0	0	0	0	0	0	0	0	0	0	0	0	0
PotVar0015809	ST4.03ch04	70790568	TG	CT	A	G	0.0269231	Epicure	0	0	0	0	0	0	0	0	0	0	0	0	0	0	0	0	1	0	0	1	0	0	0	0	0	0	0	0	0	0	0	0	0	0	0	0	0	0	0	0	0
PotVar0015826	ST4.03ch04	70790775	G	A	G	A	0.00897436	Mara	0	0	0	0	0	0	0	0	0	0	0	0	0	0	0	1	0	0	0	0	0	0	0	0	0	0	0	0	0	0	0	0	0	0	0	0	0	0	0	0	0
PotVar0015848	ST4.03ch04	70790948	G	T	C	A	0.211538	Yam	0	2	2	0	1	0	0	0	0	0	0	1	1	0	0	1	1	0	0	3	0	1	0	2	0	1	0	1	1	1	1	1	2	0	1	1	2	1	0	1	0
PotVar0015849	ST4.03ch04	70791136	A	G	A	G	0.00128205	BINELLA	0	0	0	0	0	0	0	0	0	0	0	0	0	0	0	0	0	0	0	0	0	0	0	0	0	0	0	0	0	0	0	0	0	0	0	0	0	0	0	0	0
PotVar0015856	ST4.03ch04	70791180	A	G	A	G	0.00128205	Brodick	0	0	0	0	0	0	0	0	0	0	0	0	0	0	0	0	0	0	0	0	0	0	0	0	0	0	0	0	0	0	0	0	0	0	0	0	0	0	0	0	0
PotVar0015864	ST4.03ch04	70791290	G	A	G	A	0.074359	Paterson'S Victoria	0	1	2	0	0	0	0	0	0	0	0	0	0	0	0	0	0	0	0	1	0	0	0	1	0	1	0	1	1	1	0	1	1	0	0	0	0	1	0	0	0
[truncated: 13,113 more rows]
[truncated: 324 more columns]

## Sheet: SNPvals_T_Cleaned
SNP	Chromosome	Chrom_coords_wrong	Ref(DM)	Alt(DM)	Major(acc.MAF)	Minor(acc.MAF)	acc.MAF	First_Observed_In	BLACK 1256	Ackersegen	Adirondack	VAR001	VAR002	Ajiba	Albion	ALCMARIA	Allure	Almera	Alpha	Am 78-3704	Amorosa	Ampera	Amyla	Anosta	Arcade	VAR003	Arnova	Arran Chief	Arran pilot	Arran Victory	Arrow	Astarte	Asterix	ATLANTIC	Aurora	Ausonia	VAR004	Ballydoon	VAR005	Belle De Fontenay	Bellini	Berber	Bildtstar	Bintje	BIOGOLD	British Queen	Caesar	Champion	Charlotte
[truncated: 14,410 more rows]
[truncated: 847 more columns]
