# Supplementary material for: Tracing modern breeding introgressions in European potato
Source: Theor Appl Genet. 2026 Feb 17;139(3):73. doi: 10.1007/s00122-025-05143-z (PMC12909365; doi:10.1007/s00122-025-05143-z)
Supplement: Supplementary file 4 — Supplementary file4 (XLSX 654 kb) [file 122_2025_5143_MOESM4_ESM.xlsx]

## Sheet: S1. Unknown Parentage over Time
Table S1. The percentage of pedigree varieties with unknown parentage over time
Year	No. Varieties	Known Parents	Unknown Parents	% unknown parentage
1781-1800	4	0	8	100
1801-1820	12	1	22	95.6522
1821-1840	7	0	14	100
1841-1860	24	5	38	88.3721
1861-1880	100	80	92	53.4884
1881-1900	328	234	406	63.4375
1901-1920	268	405	103	20.2756
1921-1940	332	525	113	17.7116
1941-1960	687	1115	228	16.9769
1961-1980	1108	2016	170	7.77676
1981-2000	1640	3111	140	4.30637
2001-2020	1226	2240	201	8.23433
unknown	7488

## Sheet: S2. European Parentage
Supplementary Table S2. Parentage of European Cultivars
		Number of recent ancestors (Parents or Grandparents) which are cultivars (not breeding lines).
Variety Origin	Number Varieties	Same Ancestry (ie German-to-German)	Other Ancestry (ie Irish-to-German)	Unknown Ancestry (ie Unknown to German)	%Same Ancestry (when known)	%Unknown Ancestry
German	992	1602	313	472	83.6554	19.7738
Dutch	1304	2056	1101	600	65.1251	15.9702
British	383	541	280	287	65.8952	25.9025
European	4050	9097	408	2232	95.7075	19.0168

## Sheet: S3.Common Catalogue in Pedigree
Supplementary Table S3. Common Catalogue varieties in the pedigree
European Common Catalgoue	In Pedigree	Year	Origin
7 FOUR 7	7 FOUR 7	2014	HOL
94F2042	94F2042	2010	FRA
Aba	ABA	1976	POL
Abalone	ABALONE	2017	HOL
Abbot	ABBOT	2012	HOL
Abby	ABBY	2013	HOL
Abelia	ABELIA	2015	HOL
Abilene Russet	ABILENE RUSSET	2016	BRD
Accent	ACCENT	1989	HOL
Accord	ACCORD	1996	HOL
Achilles	ACHILLES	-	-
Acoustic	ACOUSTIC	2018	HOL
Actaro	ACTARO	2013	HOL
Action	ACTION	2013	HOL
Actrice	ACTRICE	2010	HOL
Adato	ADATO	2016	HOL
Adéla	ADÉLA	2000	TCH
Adelinde	ADELINDE	2020	HOL
Adora	ADORA	1990	HOL
Adretta	ADRETTA	1975	DDR
Afra	AFRA	1990	BRD
Agata	AGATA	1990	HOL
Agila	AGILA	2006	BRD
Agria	AGRIA	1985	BRD
Agrie baltie	AGRIE BALTIE	2004	LAT
Agrie dzeltenie	AGRIE DZELTENIE	1948	SU
Agrinova	AGRINOVA	2006	HOL
Aida	AIDA_9442	1996	FRA
VB Aista	AISTA	<2006	LIT
Ajiba	AJIBA	1992	HOL
Akira	AKIRA	1998	HOL
Aksel	AKSEL	2000	NOR
Aladin	ALADIN	1999	HOL
Alanis	ALANIS	2018	HOL
Alaska	ALASKA	1999	FRA
Alberta	ALBERTA	-	-
Alcander	ALCANDER	2018	HOL
Alcmaria	ALCMARIA	1969	HOL
Aldo	ALDO_9504	2003	GB
Alegria	ALEGRIA	2003	BRD
Alert	ALERT	2005	HOL
Alex	ALEX_17950	2018	GB
Alexandra	ALEXANDRA	2008	BRD
Alexia	ALEXIA	2008	HOL
Alibaba	ALIBABA	-	IRL
Alicante	ALICANTE	2015	HOL
Allerfrüheste Gelbe	ALLERFRUEHESTE GELBE	1922	GER
Allians	ALLIANS	2003	BRD
Allison	ALLISON	2018	HOL
Allora	ALLORA	2012	BRD
Allstar	ALLSTAR	2015	HOL
Almera	ALMERA	1999	HOL
Almonda	ALMONDA	2011	BRD
Alouette	ALOUETTE	2014	HOL
Alowa	ALOWA	2001	FRA
Altesse	ALTESSE	2000	FRA
Althea	ALTHEA	2018	HOL
Altus	ALTUS	2008	HOL
Alverstone Russet	ALVERSTONE RUSSET	2017	HOL
Amado	AMADO	2002	BRD
Amaez	AMAEZ	2018	HOL
Amanda	AMANDA_9633	2006	BRD
Amandine	AMANDINE	1993	FRA
Amany	AMANY	2013	FRA
Amarin	AMARIN	2010	HOL
Amarock	AMAROCK	2020	HOL
Ambassador	AMBASSADOR	2011	HOL
Amber	AMBER	1973	IRL
Ambition	AMBITION	2007	HOL
Ambo	AMBO	1993	IRL
Ambra	AMBRA_9657	2001	HOL
Amigo	AMIGO	1969	HOL
Aminca	AMINCA	1977	HOL
Amora	AMORA_9682	2000	HOL
Amorosa	AMOROSA	2000	HOL
Amour	AMOUR	1999	GB
Amyla	AMYLA_9693	1999	FRA
Andean Sunside	ANDEAN SUNSIDE	2008	HOL
Andeana	ANDEANA	-	GB
Anett	ANETT	1964	BRD
Angelique	ANGELIQUE	2016	FRA
Aniel	ANIEL	1972	FRA
Anivia	ANIVIA	2018	HOL
Anna	ANNA_9737	1994	IRL
Annabelle	ANNABELLE	2001	HOL
Anoe	ANOE	2003	FRA
Anosta	ANOSTA	1975	HOL
Anouk	ANOUK	2014	HOL
Antarctica	ANTARCTICA	2017	IRL
Antea	ANTEA	-	ITA
Anti	ANTI	1995	SU
Antonia	ANTONIA	2008	BRD
Ants	ANTS	1973	SU
Anuschka	ANUSCHKA	2004	BRD
Anya	ANYA	1996	GB
Aphrodite	APHRODITE	1990	HOL
Apollo	APOLLO_9776	1970	FRA
Aquila	AQUILA_9788	2018	HOL
Arcade	ARCADE	1999	HOL
Ardeche	ARDECHE	2017	HOL
Argana	ARGANA	2018	DEN
Argos	ARGOS	1994	GB
Ariata KWS	ARIATA	2016	HOL
Arielle	ARIELLE	1999	HOL
Arizona	ARIZONA	2009	HOL
Armin	ARMIN	2018	HOL
Aromata	AROMATA	2014	HOL
Arosa	AROSA	1996	BRD
Arran Banner	ARRAN BANNER	1927	GB
Arran Comet	ARRAN COMET	1956	GB
Arran Consul	ARRAN CONSUL	1924	GB
Arran Pilot	ARRAN PILOT	1930	GB
Arran Victory	ARRAN VICTORY	1918	GB
Arrow	ARROW	2004	HOL
Arsenal	ARSENAL	2009	HOL
Artemis	ARTEMIS	2000	HOL
Astarte	ASTARTE_9928	1976	HOL
Asterix	ASTERIX	1991	HOL
Athlete	ATHLETE	2011	HOL
Atlas	ATLAS_9960	1990	FRA
Atoll	ATOLL	-	FRA
Augusta	AUGUSTA_9970	2004	BRD
Aurea	AUREA_9975	2007	FRA
Aurora	AURORA_9981	1972	HOL
Aurum	AURUM	2019	HOL
Austin	AUSTIN	2016	BRD
Avalanche	AVALANCHE	1989	GB
Avamond	AVAMOND	2020	HOL
Avano	AVANO	2005	HOL
Avanti	AVANTI	1971	HOL
Avarna	AVARNA	2005	HOL
Avatar	AVATAR	2017	HOL
Aveka	AVEKA	2001	HOL
Avenance	AVENANCE	2005	HOL
Avenger	AVENGER	2020	HOL
Aventra	AVENTRA	2005	HOL
Avenue	AVENUE	2010	HOL
Avito	AVITO	2013	HOL
Avondale	AVONDALE_10013	1982	IRL
Axion	AXION	2008	HOL
Axona	AXONA	2004	HUN
Baby Boomer	BABY BOOMER	2009	HOL
Baby Lou	BABY LOU	-	BRD
Baby Rose	BABY ROSE	2016	HOL
Babylon	BABYLON	2016	HOL
Bafana	BAFANA	2009	HOL
Balatoni rózsa	BALATONI RÓZSA	-	HUN
Balder	BALDER_17926	2018	DEN
Ballerina	BALLERINA	2006	DEN
Ballydoon	BALLYDOON	1931	GB
Balmoral	BALMORAL	1989	IRL
Bambino	BAMBINO	2005	GB
Banba	BANBA	2000	IRL
Baraka	BARAKA	1971	HOL
Barbora	BARBORA	2007	CZ
Barcelona	BARCELONA	2009	HOL
Barna	BARNA	1991	IRL
Bartina	BARTINA	1988	HOL
Basin Russet	BASIN RUSSET	2015	HOL
Bea	BEA	1954	HOL
Beate	BEATE	1966	NOR
Belami	BELAMI	2019	FRA
Belana	BELANA	2000	BRD
Belita	BELITA	1986	HOL
Bella	BELLA_10144	2008	CZ
Bellanita	BELLANITA	2016	HOL
Bellarosa	BELLAROSA	2004	BRD
Belle de Fontenay	BELLE DE FONTENAY	1885	FRA
Bellefleur	BELLEFLEUR	2013	HOL
Bellinda	BELLINDA	2006	BRD
Bellini	BELLINI	2001	HOL
Belmonda	BELMONDA	2010	BRD
Benno Vrizo	BENNO VRIZO	1994	HOL
Berber	BERBER	1984	HOL
Bergerac	BERGERAC	2013	HOL
Bermuda	BERMUDA	2020	IRL
Bernadette	BERNADETTE	2002	BRD
Bernice	BERNICE	2020	HOL
Bettina	BETTINA	1988	BRD
Betty	BETTY	2017	FRA
Beyonce	BEYONCE	2019	HOL
B.F. 15	BF 15	1947	FRA
Bigrossa	BIGROSSA	2007	BRD
Bikini	BIKINI	-	IRL
Bila	BILA	1994	POL
Bildtstar	BILDTSTAR	1984	HOL
Bingo	BINGO_18115	2018	FRA
Bintje	BINTJE	1910	HOL
Biogold	BIOGOLD	2004	HOL
Biologica	BIOLOGICA	2011	HOL
Bionica	BIONICA	2008	HOL
Birgit	BIRGIT_10263	2009	BRD
Birte	BIRTE	2007	BRD
Bistra	BISTRA	2004	SLO
Blaue Anneliese	BLAUE ANNELIESE	2018	BRD
Blaue St. Galler	BLAUE ST. GALLER	-	SUI
Blazer Russet	BLAZER RUSSET	2005	USA
Bleuet	BLEUET	2020	HOL
Blondine	BLONDINE	2009	FRA
Blue Belle	BLUE BELLE	2008	FRA
Blue Congo	BLUE CONGO	-	-
Blue Danube	BLUE DANUBE	2010	GB
Blue Star	BLUE STAR	2014	HOL
BMC	BMC	2017	HOL
Bojar	BOJAR	1945	CS
Bonnata KWS	BONNATA	2016	HOL
Bonnie	BONNIE_10373	2005	GB
Bonus	BONUS_10382	2002	BRD
Bordeaux	BORDEAUX	2014	HOL
Borwina	BORWINA	2003	BRD
Brage	BRAGE	1988	NOR
Brasla	BRASLA	1990	LAT
Brianna	BRIANNA	2019	HOL
Bricata KWS	BRICATA	2017	HOL
Bridget	BRIDGET	2013	HOL
British Queen	BRITISH QUEEN	1894	GB
Brooke	BROOKE	-	USA
Bruse	BRUSE	2001	NOR
Bryza	BRYZA	1976	POL
Buffalo	BUFFALO	2020	IRL
Bullit	BULLIT	2018	HOL
Burana	BURANA_10514	2007	BRD
Burren	BURREN	1993	IRL
Buster	BUSTER	2020	IRL
Bute	BUTE	2011	GB
Bzura	BZURA	1983	POL
Cabaret	CABARET	2001	GB
Caesar	CAESAR	1990	HOL
Camel	CAMEL	2013	HOL
Camelot	CAMELOT	2003	IRL
Camilla	CAMILLA	1998	BRD
Cammeo	CAMMEO	2015	HOL
Campina	CAMPINA	2009	BRD
Canberra	CANBERRA	2007	HOL
Caprice	CAPRICE	2010	BRD
Captain	CAPTAIN	2015	FRA
Capucine	CAPUCINE	2018	FRA
Cara	CARA	1973	IRL
Cardinal	CARDINAL	-	-
Cardinia	CARDINIA	2011	BRD
Cardyma	CARDYMA	-	HOL
Carlingford	CARLINGFORD	1982	GB
Carlita	CARLITA	1991	HOL
Carminelle	CARMINELLE	2015	HOL
Carnaval	CARNAVAL	2006	IRL
Carolus	CAROLUS	2012	HOL
Carrera	CARRERA	1999	HOL
Cartagena	CARTAGENA	2014	HOL
Caruso	CARUSO	2004	BRD
Casablanca	CASABLANCA	2010	GB
Cascada	CASCADA	2009	BRD
Casino	CASINO	2014	IRL
Catriona	CATRIONA	1920	GB
Cayenne	CAYENNE	2015	ITA
Cecile	CECILE	2003	HOL
Cedron	CEDRON	1997	POL
Cekin	CEKIN	2004	POL
Celandine	CELANDINE	2013	HOL
Celebration	CELEBRATION	2020	HOL
Celine	CELINE	1999	GB
Celtiane	CELTIANE	2008	FRA
Cephora	CEPHORA	-	FRA
Cerata KWS	CERATA	2017	HOL
Cereza	CEREZA	2017	HOL
Cerisa	CERISA	2011	FRA
Challenger	CHALLENGER	2008	HOL
Charlene	CHARLENE	2011	FRA
Charlotte	CHARLOTTE	1981	FRA
Charlton	CHARLTON	-	GB
Charmeuse	CHARMEUSE	2011	FRA
Chaski	CHASKI	2011	GB
Chateau	CHATEAU	2016	HOL
Chellah	CHELLAH	1994	GB
Chenoa	CHENOA	2017	BRD
Chérie	CHÉRIE	1997	FRA
Cheyenne	CHEYENNE	-	FRA
Chicago	CHICAGO	2011	GB
Chopin	CHOPIN	2007	HOL
Christian	CHRISTIAN	1999	ROM
Churchill	CHURCHILL	-	GB
Cicero	CICERO	1995	HOL
Ciklámen	CIKLÁMEN	1988	HUN
Cilena	CILENA	1981	BRD
Cimega	CIMEGA	2013	HOL
Cirielle	CIRIELLE	2004	FRA
Citadel	CITADEL	2007	HOL
Clairette	CLAIRETTE	2013	FRA
Classic Russet	CLASSIC RUSSET	2009	USA
Classico	CLASSICO	2016	HOL
Claustar	CLAUSTAR	1967	FRA
Clearwater Russet	CLEARWATER RUSSET	2008	USA
Cleopatra	CLEOPATRA_10911	1980	HOL
Climax	CLIMAX_10914	1955	HOL
Colette	COLETTE	1995	BRD
Colleen	COLLEEN	1991	IRL
Colomba	COLOMBA	2011	HOL
Compass	COMPASS	2011	HOL
Concordia	CONCORDIA_10971	2008	BRD
Connect	CONNECT	2012	HOL
Constance	CONSTANCE	2013	HOL
Coquine	COQUINE	2008	FRA
Corazon	CORAZON	2018	HOL
Corine	CORINE	1976	HOL
Coronada	CORONADA	2014	BRD
Corsica	CORSICA	2016	HOL
Countessa	COUNTESSA	2008	HOL
Courage	COURAGE	1998	HOL
Coval	COVAL	1999	ROM
Crescendo	CRESCENDO	2016	FRA
Crisper	CRISPER	2010	FRA
Crispin	CRISPIN	1992	GB
Crisps4all	CRISPS4ALL	2008	HOL
Crispy	CRISPY	2004	HOL
Cristina	CRISTINA	2010	IRL
Croky	CROKY	2016	FRA
Cronos	CRONOS	2013	DEN
Cultra	CULTRA	1986	IRL
Cupido	CUPIDO	1995	HOL
Cyrano	CYRANO	2003	HOL
Daifla	DAIFLA	2004	FRA
Daisy	DAISY	1998	FRA
Dali	DALI	1995	HOL
Danique	DANIQUE	2016	HOL
Darling	DARLING	2017	DEN
Dartiest	DARTIEST	2012	HOL
David	DAVID	2006	CZ
Dayana	DAYANA	2007	HOL
Defender	DEFENDER	-	USA
Delia Red	DELIA RED	2016	HOL
Delila	DELILA	2017	FRA
Delphine	DELPHINE	2007	BRD
Delux	DELUX	-	FRA
Démon	DÉMON	-	HUN
Denar	DENAR	1999	POL
Derby	DERBY	1999	HOL
Désirée	DÉSIRÉE	1962	HOL
Desital	DESITAL	1989	ITA
Destiny	DESTINY	2011	HOL
Diamant	DIAMANT	1982	HOL
Dido	DIDO	2005	HOL
Dinky	DINKY	2007	FRA
Dione	DIONE	2010	HOL
Dirigent	DIRIGENT	2012	HOL
Dirosso	DIROSSO	2013	HOL
Disco	DISCO	1990	HOL
Ditta	DITTA	1989	AUT
Divaa	DIVAA	2011	GB
Django	DJANGO	2006	BRD
Dominátor	DOMINÁTOR	2010	CZ
Donald	DONALD	1996	HOL
Donata	DONATA_18048	-	BRD
Donna	DONNA_11315	2006	HOL
Doré	DORÉ	1947	HOL
Dorett	DORETT	1990	BRD
Doriane	DORIANE	2011	FRA
Double Fun	DOUBLE FUN	2014	HOL
Doubrava	DOUBRAVA_11343	-	CS
Dounia	DOUNIA	-	-
Draga	DRAGA	-	-
Druid	DRUID	1993	IRL
Duke of York	DUKE OF YORK	1891	GB
Dunastar	DUNASTAR	2017	HOL
Dunbar Rover	DUNBAR ROVER	1936	GB
Dunbar Standard	DUNBAR STANDARD	1936	GB
Dunluce	DUNLUCE	1976	GB
Dura	DURA	1998	HOL
Early Puritan	EARLY PURITAN	1888	USA
Eba	EBA	1966	HOL
Eclat	ECLAT	2019	FRA
Eden	EDEN_11473	2000	FRA
Edison	EDISON	-	BRD
Edony	EDONY	2012	FRA
Efera	EFERA	2018	HOL
Eigenheimer	EIGENHEIMER	1895	HOL
El Beida	EL BEIDA	2011	FRA
El Mundo	EL MUNDO	2010	HOL
Elata KWS	ELATA	2017	HOL
Eldena	ELDENA	2001	BRD
Eldorado	ELDORADO_11507	2011	FRA
Electra	ELECTRA_11509	<2007	IRL
Elfe	ELFE	2003	BRD
Elgar	ELGAR	2005	HOL
Elinor	ELINOR	2017	DEN
Elisabeth	ELISABETH	2002	HOL
Elland	ELLAND	-	GB
Elodie	ELODIE	1998	FRA
Emanuelle	EMANUELLE	2020	HOL
Emblem	EMBLEM	2011	GB
Emeraude	EMERAUDE	1996	FRA
Emily	EMILY	-	GB?
Emma	EMMA_11553	2000	IRL
Endeavour	ENDEAVOUR	2011	HOL
Enduro	ENDURO	-	FRA
Energie	ENERGIE_11565	2008	HOL
Entzia	ENTZIA	2015	ESP
Eos	EOS_11578	2000	HOL
Epicure	EPICURE	1897	GB
Epona	EPONA	2002	FRA
Erika	ERIKA_11601	1958	AUT
Erntestolz	ERNTESTOLZ	1976	BRD
Esmee	ESMEE	2013	HOL
Essenza	ESSENZA	2017	HOL
Estima	ESTIMA	1973	HOL
Estrella	ESTRELLA	2007	BRD
Euroflora	EUROFLORA	2007	BRD
Europa	EUROPA	1989	FRA
Euroresa	EURORESA	2010	BRD
Eurostarch	EUROSTARCH	2005	BRD
Eurotango	EUROTANGO	2008	BRD
Evelin	EVELIN	1987	HOL
Everest	EVEREST	2006	HOL
Evolution	EVOLUTION	2012	HOL
Evora	EVORA	2011	HOL
Excellency	EXCELLENCY	2009	HOL
Exquisa	EXQUISA	1992	BRD
Fabienne	FABIENNE	2008	HOL
Fabiola	FABIOLA	-	-
Fabricia	FABRICIA	1956	BRD
Fado	FADO	2014	HOL
Fakse	FAKSE	2000	DEN
Fala	FALA	1984	POL
Faluka	FALUKA	2006	HOL
Fambo	FAMBO	1985	HOL
Fandango	FANDANGO	2015	IRL
Farida	FARIDA	2015	HOL
Fasty	FASTY	2019	FRA
Federica	FEDERICA	2013	FRA
Felsina	FELSINA	1992	HOL
Fenna	FENNA	2020	HOL
Fenway Red	FENWAY RED	2016	HOL
Ferrari	FERRARI	2014	FRA
Festien	FESTIEN	2000	HOL
Festo	FESTO	2014	HOL
Fidelia	FIDELIA	2011	BRD
Finessa	FINESSA	2004	BRD
Finka	FINKA	2001	BRD
Flair	FLAIR	2012	HOL
Flamenco	FLAMENCO_11862	2013	HOL
Flavia	FLAVIA	1998	BRD
Fleur Bleue	FLEUR BLEUE	2015	FRA
Florice	FLORICE	2001	FRA
Focus	FOCUS	2000	HOL
Folva	FOLVA	1989	DEN
Fontane	FONTANE	1999	HOL
Foremost	FOREMOST	1955	GB
Forza	FORZA	2008	HOL
Franca	FRANCA	1987	BRD
Franceline	FRANCELINE	1993	FRA
Francis	FRANCIS	2020	BRD
Fresco	FRESCO	1985	HOL
Freya	FREYA	1998	BRD
Frieslander	FRIESLANDER	1990	HOL
Frig	FRIG	2018	DEN
Frisia	FRISIA	1988	HOL
Fritelle	FRITELLE	2013	FRA
Frivol	FRIVOL	2014	FRA
Furia	FURIA	2017	FRA
Gabi	GABI_12064	2000	POL
Gaiane	GAIANE	2018	FRA
Gala	GALA	2002	BRD
Galactica	GALACTICA	2003	IRL
Galante	GALANTE	2007	FRA
Galina	GALINA	1974	DDR
Gared	GARED	2009	ROM
Gasore	GASORE	1996	BEL
Gatsby	GATSBY	2013	GB
Gaudi	GAUDI	2015	HOL
Gaya	GAYA	-	HOL
Gazelle	GAZELLE	2013	FRA
Gemson	GEMSON	2008	GB
Georgina	GEORGINA	2011	BRD
Gioconda	GIOCONDA	2014	HOL
Glada	GLADA	1994	POL
Gloria	GLORIA_12179	1972	BRD
Goda	GODA	2001	LIT
Golden Wonder	GOLDEN WONDER	1906	GB
Goldmarie	GOLDMARIE	-	BRD
Góliát	GÓLIÁT	1995	HUN
Gomark	GOMARK	2003	HOL
Gorbea	GORBEA	2003	ESP
Gourmandine	GOURMANDINE	2002	FRA
Gourmet	GOURMET	2007	FRA
Grandeur	GRANDEUR	2009	HOL
Granola	GRANOLA	1975	BRD
Gravity	GRAVITY	-	IRL
Grenadine	GRENADINE	2013	FRA
Grom	GROM_12277	1999	NOR
Gullauge	GULLAUGE	-	NOR
Gunda	GUNDA_12297	1999	BRD
Gundega	GUNDEGA	2011	LAT
Gwenne	GWENNE	2011	FRA
Gwiazda	GWIAZDA	-	POL
Habibi	HABIBI	2004	IRL
Hamlet	HAMLET	1996	DEN
Hanna	HANNA	1999	HOL
Hannibal	HANNIBAL	-	GER
Hansa	HANSA	1957	BRD
Harana	HARANA	2009	ESP
Harmony	HARMONY	1999	GB
Harpun	HARPUN	1993	POL
Harry	HARRY	2019	IRL
Heiderot	HEIDEROT	1977	BRD
Hela	HELA	1964	BRD
Heraclea	HERACLEA	2015	HOL
Hermes	HERMES	1973	AUT
Hermosa	HERMOSA	2017	HOL
Heros	HEROS	2003	HOL
Hetman	HETMAN	1900	GER
Hind	HIND	2018	HOL
Hinga	HINGA	1996	POL
Home Guard	HOME GUARD	1943	GB
Hópehely	HÓPEHELY	1997	HUN
Horizon	HORIZON	2001	HOL
Huckleberry Gold	HUCKLEBERRY GOLD	2011	USA
Hydra	HYDRA	1969	BRD
Ibiza	IBIZA	2014	HOL
Idole	IDOLE	1989	HOL
Ikar	IKAR_12575	1996	POL
Iledher	ILEDHER	2009	FRA
Imagine	IMAGINE	2015	IRL
Imanta	IMANTA	2008	LAT
Impala	IMPALA	1989	BRD
Inca Bella	INCA BELLA	2010	GB
Infinity	INFINITY	2010	IRL
Innovator	INNOVATOR	1999	HOL
Inova	INOVA	1999	HOL
Inspyra	INSPYRA	2017	HOL
International Kidney	INTERNATIONAL KIDNEY	1879	GB
Inwestor	INWESTOR	2005	POL
Iodea	IODEA	2017	FRA
Irene	IRENE	1953	HOL
Irga	IRGA	1987	POL
Irys	IRYS	1975	POL
Isa	ISA	1967	BRD
Isle of Jura	ISLE OF JURA	2002	GB
Ivetta	IVETTA_12714	2014	BRD
Ivory Russet	IVORY RUSSET	2011	HOL
Jackson	JACKSON	-	-
Jacky	JACKY	2019	HOL
Jaerla	JAERLA	1969	HOL
Jamila	JAMILA	1994	GB
Janet	JANET_12754	2006	CZ
Janke	JANKE_12757	2006	HOL
Jasia	JASIA	1999	POL
Java	JAVA	2020	IRL
Jazzy	JAZZY	2010	HOL
Jennifer	JENNIFER	2015	HOL
Jessica	JESSICA_12798	2016	HOL
Jester	JESTER	2014	GB
Jimena	JIMENA	2007	ESP
Jolene	JOLENE	2020	HOL
Joly	JOLY_12822	2017	HOL
Juanita	JUANITA	-	MEX
Juku	JUKU	1995	SU?
Jule	JULE	-	BRD
Juliette	JULIETTE	1997	FRA
Julinka	JULINKA	-	BRD
Jumbo	JUMBO	2002	BRD
Juno	JUNO_12866	2005	NOR
Jurata	JURATA	2011	BRD
Justbake	JUSTBAKE	2019	-
Jutlandia	JUTLANDIA	1998	DEN
Juwel	JUWEL	2004	BRD
Kantara	KANTARA	1997	HOL
Kardal	KARDAL	1988	HOL
Kariera	KARIERA	2004	CS
Karin	KARIN_12983	1980	CS
Karlena	KARLENA	1988	DDR
Karnico	KARNICO	1987	HOL
Karo	KARO	1955	AUT
Kastelli	KASTELLI	2011	HOL
Katica	KATICA	-	HUN
Kelly	KELLY	2018	FRA
Kennebec	KENNEBEC	1948	USA
Keřkovské rohlíčky	KERKOVSKE ROHLICKY	1940	CS
Kerpondy	KERPONDY	1949	FRA
Kerr's Pink	KERR'S PINK	1907	GB
Kestrel	KESTREL	1992	GB
Kibama	KIBAMA	1999	HOL
Kiebitz	KIEBITZ	2009	BRD
Kifli	KIFLI	2010	GB
Kikko	KIKKO	2004	IRL
King Edward	KING EDWARD	1902	GB
King Russet	KING RUSSET	2018	HOL
Kingsman	KINGSMAN	-	GB
Kingston	KINGSTON	1981	GB
Kondor	KONDOR	1984	HOL
Konsul	KONSUL_13187	1999	HOL
Kormoran	KORMORAN	2003	BRD
Kresnik	KRESNIK	1993	SLN
Krone	KRONE	2002	BRD
Kuba	KUBA	1999	POL
Kuras	KURAS	1996	HOL
Kuroda	KURODA	1998	HOL
La Strada	LA STRADA	2013	GB
La Vie	LA VIE	2019	HOL
Labadia	LABADIA	2001	HOL
Labella	LABELLA	2008	HOL
Lady Alba	LADY ALBA	2013	HOL
Lady Amarilla	LADY AMARILLA	2007	HOL
Lady Anna	LADY ANNA	2010	HOL
Lady Balfour	LADY BALFOUR	2001	GB
Lady Blanca	LADY BLANCA	2007	HOL
Lady Britta	LADY BRITTA	2008	HOL
Lady Christl	LADY CHRISTL	1996	HOL
Lady Claire	LADY CLAIRE	1996	HOL
Lady Felicia	LADY FELICIA	1997	HOL
Lady Jo	LADY JO	2001	HOL
Lady Lenora	LADY LENORA	2010	HOL
Lady Olympia	LADY OLYMPIA	1996	HOL
Lady Rosetta	LADY ROSETTA	1988	HOL
Lady Sara	LADY SARA	2013	HOL
Lady Terra	LADY TERRA	2017	HOL
Lady Valora	LADY VALORA	2007	HOL
Laica	LAICA	1995	HOL
Laila	LAILA	1969	NOR
Lanorma	LANORMA	2006	HOL
Laperla	LAPERLA	2010	HOL
Laudine	LAUDINE	2015	AUT
Laura	LAURA_13419	1998	BRD
Laurette	LAURETTE	2011	FRA
Lavata KWS	LAVATA	2017	HOL
Lea	LEA	-	BRD
Leandra	LEANDRA	2009	BRD
Lech	LECH	1893	GER
Leire	LEIRE	2009	ESP
Lekkerlander	LEKKERLANDER	1965	HOL
Lenora	LENORA	1995	LAT
Leonardo	LEONARDO_13455	2010	HOL
Leonata KWS	LEONATA	2016	HOL
Leoni	LEONI	2003	HOL
Leontine	LEONTINE	2007	HOL
Levante	LEVANTE	2018	HOL
Levantina	LEVANTINA	2013	BRD
Levinata KWS	LEVINATA	2016	HOL
Leyla	LEYLA	1988	BRD
Libero	LIBERO	2017	HOL
Liberta	LIBERTA	2012	FRA
Libertie	LIBERTIE	2016	GB
Lieke	LIEKE	2014	HOL
Lilia	LILLA_13492	2002	HUN
Lilly	LILLY	-	BRD
Lily Rose	LILY ROSE	2018	HOL
Linda	LINDA_13498	1974	BRD
Lindita	LINDITA	2010	HOL
Linzer Delikatess	LINZER DELIKATESS	1975	AUT
Lionheart	LIONHEART	2012	GB
Lipstick	LIPSTICK	2016	USA
Liselotte	LISELOTTE	2019	HOL
Liseta	LISETA	1988	HOL
Loane	LOANE	2009	FRA
Lombardo	LOMBARDO	2013	HOL
Lord	LORD	1999	POL
Loreley	LORELEY	2016	HOL
Lorimer	LORIMER	2015	GB
Lotus	LOTUS	2020	HOL
Louisa	LOUISA	2017	BEL
Louisana	LOUISANA	2006	FRA
Lucera	LUCERA	2016	HOL
Luciana	LUCIANA	2011	HOL
Lucinda	LUCINDA	2011	HOL
Ludmilla	LUDMILLA	2008	BRD
Lugano	LUGANO	2018	HOL
Lunarossa	LUNAROSSA	2014	HOL
Lusa	LUSA	2012	HOL
Lydia	LYDIA_13620	2010	CZ
Macarena	MACARENA	2018	HOL
Madara	MADARA	1984	SU
Madeleine	MADELEINE	2004	HOL
Madison	MADISON_17855	<2011	HOL
Madrid	MADRID	2018	HOL
Maestro	MAESTRO	2001	FRA
Magda	MAGDA	2000	TCH
Magdalena	MAGDALENA	2000	LAT
Magenta Love	MAGENTA LOVE	2014	HOL
Magistral	MAGISTRAL	2014	HOL
Magnum	MAGNUM	2003	FRA
Majestic	MAJESTIC	1911	GB
Malika	MALIKA_13692	2014	HOL
Malin	MALIN	2000	IRL
Malou	MALOU	2012	FRA
Mandaga	MANDAGA	2010	LAT
Mandel	MANDEL	1951	SWE
Mandola	MANDOLA	2011	FRA
Manhattan	MANHATTAN_13704	<1889	USA
Manitou	MANITOU	2008	HOL
Mantova	MANTOVA	2013	HOL
Manureva	MANUREVA	2015	FRA
Marabel	MARABEL	1993	HOL
Maranca	MARANCA	1995	HOL
Marcela	MARCELA	2005	CS
Marcelle	MARCELLE	2011	HOL
Marena	MARENA	1995	BRD
Maret	MARET	2003	EST
Marfona	MARFONA	1975	HOL
Margarita	MARGARITA_13736	1999	HOL
Margod	MARGOD	-	FRA
Maria	MARIA_13744	1972	SWE
Marilyn	MARILYN	2006	HOL
Marine	MARINE	1994	FRA
Mariola	MARIOLA	2010	BRD
Marion	MARION	1974	BRD
Maris Bard	MARIS BARD	1972	GB
Maris Peer	MARIS PEER	1962	GB
Maris Piper	MARIS PIPER	1963	GB
Mariska	MARISKA	2010	HOL
Marisol	MARISOL	2020	HOL
Maritiema	MARITIEMA	1991	HOL
Markies	MARKIES	1997	HOL
Marrakech	MARRAKECH	2010	HOL
Marta	MARTA_17904	<2019	BRD
Marvel	MARVEL	2012	HOL
Masai	MASAI	2014	HOL
Matilda	MATILDA	1986	SWE
Maverick	MAVERICK_13824	2017	IRL
Maxi	MAXI	2004	BRD
Maxilla	MAXILLA	1981	DDR
Maxine	MAXINE	1994	GB
Maya	MAYA	2015	DEN
Mayan Gold	MAYAN GOLD	2001	GB
Mayan Rose	MAYAN ROSE	-	GB
Mayan Twilight	MAYAN TWILIGHT	2008	GB
Maybell	MAYBELL	2014	HOL
Mazur	MAZUR	1963	POL
Meera	MEERA	2018	HOL
Melanie	MELANIE	1993	HOL
Melanto	MELANTO	2013	HOL
Melibea	MELIBEA	2008	ESP
Melissa	MELISSA	1988	FRA
Melody	MELODY	2001	HOL
Melrose	MELROSE	-	ITA
Memphis	MEMPHIS	2012	HOL
Mentor	MENTOR	1960	HOL
Merano	MERANO	2006	HOL
Merenco	MERENCO	2018	HOL
Merle	MERLE	-	BRD
Merlin	MERLIN	1998	GB
Merlot	MERLOT	2013	BRD
Meryem	MERYEM	2019	HOL
Messi	MESSI	2014	HOL
Messina	MESSINA	2010	HOL
Metro	METRO	2010	HOL
Michalina	MICHALINA	-	POL
Michelle	MICHELLE	2007	HOL
Mikado	MIKADO	2018	DEN
Mila	MILA	1980	POL
Mimi	MIMI	2003	GB
Minerva	MINERVA	1988	HOL
Miranda	MIRANDA_14018	2003	BRD
Mirari	MIRARI	2009	ESP
Miren	MIREN	2015	ESP
Miss Andes	MISS ANDES	2009	HOL
Miss Blush	MISS BLUSH	2009	HOL
Miss Malina	MISS MALINA	2014	HOL
Miss Mignonne	MISS MIGNONNE	2009	HOL
Monaco	MONACO	2007	HOL
Monalisa	MONALISA	1982	HOL
Mondeo	MONDEO	2010	HOL
Mondial	MONDIAL	1987	HOL
Monika	MONIKA_14069	2007	CZ
Mont Blanc	MONT BLANC	2014	HOL
Monta	MONTA	2000	LAT
Monte Carlo	MONTE CARLO	2009	HOL
Montis	MONTIS	2020	BRD
Montreal	MONTREAL	2010	HOL
Montrose	MONTROSE	1999	GB
Morene	MORENE	1983	HOL
Morgana	MORGANA	2016	HOL
Mozart	MOZART	2003	HOL
Mulberry Beauty	MULBERRY BEAUTY	2019	HOL
Mungo	MUNGO	2009	BRD
Musica	MUSICA	2007	HOL
Mustagata KWS	MUSTAGATA	2015	HOL
Mustang	MUSTANG	2005	AUT
Mutagenagrie	MUTAGENAGRIE	1978	SU
Nadine	NADINE	1987	GB
Nafida	NAFIDA	2009	FRA
Naglerner Kipfler	NAGLERNER KIPFLER	1955	AUT
Nagore	NAGORE	1991	ESP
Naïma	NAÏMA	-	FRA
Nancy	NANCY	2007	CZ
Nandina	NANDINA	2010	BRD
Napoleon	NAPOLEON	<1889	GB
Natalia	NATALIA	-	BRD
Natascha	NATASCHA	2006	BRD
Navan	NAVAN	1987	GB
Navigator	NAVIGATOR	2013	HOL
Nectar	NECTAR	2005	IRL
Nela	NELA_14453	2007	ESP
Nemo	NEMO	2017	HOL
Nena	NENA	1985	BRD
Newton	NEWTON	-	USA
Nicola	NICOLA	1973	BRD
Nieta	NIETA	1986	GB
Ninfa	NINFA	2005	ITA
Noblesse	NOBLESSE	2015	HOL
Nofy	NOFY	2017	HOL
Noha	NOHA	2014	FRA
Noisette	NOISETTE	1993	FRA
Nordlicht	NORDLICHT	1982	BRD
Novella	NOVELLA	2005	HOL
Noya	NOYA	2016	HOL
Nubila	NUBILA	2015	HOL
O'Sirène	O'SIRÈNE	1983	FRA
Obama	OBAMA	2010	HOL
Oceania	OCEANIA_14652	1998	FRA
Octa	OCTA	-	HOL
Odysseus	ODYSSEUS	-	BRD
Oleva	OLEVA	1989	DEN
Olivia	OLIVIA	1994	HOL
Olympus	OLYMPUS	2008	GB
Ondine	ONDINE	1986	FRA
Opal	OPAL_14717	2004	BRD
Opera	OPERA	2007	HOL
Optimist	OPTIMIST	2012	HOL
Orchestra	ORCHESTRA	2007	HOL
Oriana	ORIANA	2006	HOL
Orienta	ORIENTA	1991	BRD
Orla	ORLA	1997	IRL
Orlena	ORLENA	2014	HOL
Ornella	ORNELLA	1995	TCH
Orwell	ORWELL	2012	USA
Osira	OSIRA	2009	BRD
Osprey	OSPREY	2000	GB
Ostara	OSTARA	1961	HOL
Ottar	OTTAR	1974	NOR
Ottawa	OTTAWA	2011	BRD
Ottena	OTTENA	1986	HOL
Palace	PALACE	2019	HOL
Pamina	PAMINA	1988	FRA
Panamera	PANAMERA	2013	HOL
Pannónia	PANNÓNIA	-	CZ
Panther	PANTHER_14836	2011	HOL
Papageno	PAPAGENO	2019	BRD
Papapura	PAPAPURA	2008	HOL
Paradiso	PARADISO	2018	HOL
Paramount	PARAMOUNT	2003	IRL
Parel	PAREL	1965	HOL
Paris	PARIS	2015	HOL
Paru	PARU	2011	GB
Pasat	PASAT	2002	POL
Passion	PASSION	2014	FRA
Pee Wee Russet	PEE WEE RUSSET	2019	HOL
Peela	PEELA	-	BRD
Peik	PEIK	1984	NOR
Pekaro	PEKARO	2007	HOL
Pénélope	PÉNÉLOPE	1994	FRA
Penni	PENNI	2010	BRD
Pentland Crown	PENTLAND CROWN	1959	GB
Pentland Dell	PENTLAND DELL	1961	GB
Pentland Hawk	PENTLAND HAWK	1967	GB
Pentland Ivory	PENTLAND IVORY	1967	GB
Pentland Javelin	PENTLAND JAVELIN	1968	GB
Pentland Squire	PENTLAND SQUIRE	1970	GB
Perdiz	PERDIZ	2019	HOL
Performer	PERFORMER	2012	HOL
Perline	PERLINE	2009	FRA
Piccolo Star	PICCOLO STAR	2007	HOL
Picobello	PICOBELLO	2014	HOL
Picus	PICUS	1971	HOL
Pimpernel	PIMPERNEL	1953	HOL
Pink Fir Apple	PINK FIR APPLE	1850	GB
Pink Gypsy	PINK GYPSY	2010	GB
Pippa	PIPPA	2017	GB
Piret	PIRET	-	BRD
Pirol	PIROL	2000	BRD
Pito	PITO	1964	FIN
Pizazz	PIZAZZ	-	GB
Plasent	PLASENT	2007	HOL
Plasettie	PLASETTIE	2009	HOL
Plasinka	PLASINKA	1999	HOL
Plasuno	PLASUNO	2007	HOL
Platina	PLATINA	1996	HOL
Plenty	PLENTY	1988	HOL
Pocahontas	POCAHONTAS	-	BRD
Pomar	POMAR	2010	ESP
Pomeroy	POMEROY	2001	GB
Pommerant	POMMERANT_15130	2017	HOL
Ponto	PONTO	1984	BRD
Poseidon	POSEIDON	2020	BRD
Prada	PRADA	2015	HOL
Prelma	PRELMA	2010	LAT
Premium	PREMIUM	2007	HOL
Prestige	PRESTIGE	2006	BRD
Presto	PRESTO	2001	BRD
Priamos	PRIAMOS	2002	BRD
Primabelle	PRIMABELLE	2016	HOL
Primavera	PRIMAVERA_15201	2009	HOL
Primura	PRIMURA	1961	HOL
Prince	PRINCE	2019	HOL
Prince Of Orange	PRINCE OF ORANGE	2016	HOL
Princess	PRINCESS_15219	1998	BRD
Printaline	PRINTALINE	2011	FRA
Prior	PRIOR	1987	HOL
Priska	PRISKA	1932	GER
Provita	PROVITA	1967	HOL
Pšata	PŠATA	2004	SLO
Puccini	PUCCINI	-	BRD
Punchy	PUNCHY	2019	FRA
Purple Majesty	PURPLE MAJESTY	-	USA
Purple Pelisse	PURPLE PELISSE	2009	USA
Purple Rain	PURPLE RAIN	2019	HOL
Quadriga	QUADRIGA	2005	BRD
Quarta	QUARTA	1979	BRD
Queen Anne	QUEEN ANNE	2012	BRD
Radebe	RADEBE	-	GB
Rafaela	RAFAELA	2004	BRD
Ragna	RAGNA_17913	-	BRD
Rainbow	RAINBOW	2014	FRA
Raleigh	RALEIGH	-	GB
Ramona	RAMONA	1988	BRD
Ramos	RAMOS	2000	HOL
Ranomi	RANOMI	2014	HOL
Rashida	RASHIDA	2020	HOL
Ratte	RATTE	1872	GER
Ravel	RAVEL	2020	HOL
Rebeka	REBEKA	1995	HUN
Rebel	REBEL	2002	TCH
Red Anna	RED ANNA	2005	TCH
Red Baron	RED BARON	2002	HOL
Red Beauty	RED BEAUTY_17897	2019	HOL
Red Cara	RED CARA	1981	IRL
Red Emmalie	RED EMMALIE	-	BRD
Red Fantasy	RED FANTASY	2006	BRD
Red Lady	RED LADY	2004	BRD
Red Magic	RED MAGIC	-	USA
Red One	RED ONE	2001	HOL
Red Pontiac	RED PONTIAC	1949	USA
Red Scarlett	RED SCARLETT	1999	HOL
Red Sonia	RED SONIA	2011	HOL
Red Sun	RED SUN	2011	HOL
Red Tinta	RED TINTA	2020	HOL
Red Valentine	RED VALENTINE	2010	HOL
Redbull	REDBULL	2018	HOL
Redsec	REDSEC	1999	ROM
Regent	REGENT	-	-
Reiver	REIVER	-	GB
Réka	RÉKA	1990	HUN
Resonant	RESONANT	1974	HOL
Resy	RESY	1967	HOL
Ricarda	RICARDA	2014	BRD
Richhill	RICHHILL	2009	GB
Rikea	RIKEA	1984	BRD
Rissoletto	RISSOLETTO	-	FRA
Rita	RITA_15617	1988	BRD
Riviera	RIVIERA	1998	HOL
Rivola	RIVOLA	2017	HOL
Roberta	ROBERTA	2002	BRD
Robinta	ROBINTA	1992	HOL
Rock	ROCK	2015	HOL
Rocket	ROCKET	1987	GB
Rode Eersteling	RODE EERSTELING	1933	HOL
Rode Pipo	RODE PIPO	1982	HOL
Rodeo	RODEO	1999	HOL
Rodriga	RODRIGA	2005	BRD
Romano	ROMANO	1981	HOL
Romantica	ROMANTICA	2017	-
Romanze	ROMANZE_15658	2005	BRD
Romeo	ROMEO_15662	2008	IRL
Romie	ROMIE	2012	HOL
Ronaldo	RONALDO	2011	HOL
Rooster	ROOSTER	1990	IRL
Rosabelle	ROSABELLE	1978	FRA
Rosagold	ROSAGOLD	2010	HOL
Rosamunda	ROSAMUNDA	1974	SWE
Rosara	ROSARA	1990	BRD
Rosegarden	ROSEGARDEN	-	GB
Rosemara	ROSEMARA	2014	HOL
Roseval	ROSEVAL	1950	FRA
Rosi	ROSI	2015	HOL
Roslin	ROSLIN	2020	HOL
Rossini	ROSSINI	-	BRD
Rousseau	ROUSSEAU	2019	HOL
Royal	ROYAL	2008	DEN
Royal Kidney	ROYAL KIDNEY	1899	GB
Royata KWS	ROYATA	2017	HOL
Rubis	RUBIS	1993	FRA
Rudawa	RUDAWA	-	POL
Rudolph	RUDOLPH	2006	GB
Rumba	RUMBA	2007	BRD
Russet Burbank	RUSSET BURBANK	1908	USA
Rustique	RUSTIQUE	-	-
Rutt	RUTT	1982	NOR
Sababa	SABABA	2019	HOL
Safari	SAFARI	2006	HOL
Safiyah	SAFIYAH	2013	GB
Safrane	SAFRANE	1991	FRA
Sagitta	SAGITTA_15876	2006	HOL
Sahel	SAHEL	1977	FRA
Saline	SALINE	2005	HOL
Salinero	SALINERO	2015	HOL
Salome	SALOME_15893	2001	BRD
Salvador	SALVADOR	2020	HOL
Samba	SAMBA	1989	FRA
Samson	SAMSON	-	BRD
Santana	SANTANA	1994	HOL
Santé	SANTÉ	1983	HOL
Santera	SANTERA	2016	DEN
Santiago	SANTIAGO	2020	IRL
Saphire	SAPHIRE	2004	HOL
Saprodi	SAPRODI	2014	HOL
Sarion	SARION	2014	HOL
Sarpo Gwyn	SARPO GWYN	2011	GB
Sarpo Mira	SARPO MIRA	<2003	HUN
Sarpo Shona	SARPO SHONA	2010	GB
Sarpo Una	SARPO UNA	2010	GB
Sassy	SASSY	2004	FRA
Satellite	SATELLITE	2007	HOL
Satina	SATINA	1993	BRD
Satis	SATIS	-	FRA
Saturna	SATURNA	1964	HOL
Savanna	SAVANNA	2006	IRL
Saviola	SAVIOLA	2009	HOL
Saxon	SAXON	1992	GB
Sayada	SAYADA	-	HOL
Scala	SCALA	1982	BRD
Scapa	SCAPA	-	GB
Scarlet	SCARLET_15985	2007	HOL
Scorpio	SCORPIO	1988	HOL
Secura	SECURA	1985	BRD
Selena	SELENA	-	-
Selma	SELMA	1972	BRD
Senna	SENNA	2008	DEN
Sensation	SENSATION_18100	2018	HOL
Serafina	SERAFINA	1996	BRD
Setanta	SETANTA	2004	IRL
Severina	SEVERINA	2019	HOL
Sevilla	SEVILLA	2018	HOL
SH C 1001	SH C 1001	2017	HOL
SH C 1010	SH C 1010	2017	HOL
SH C 909	SH C 909	2016	HOL
SH C 913	SH C 913	2016	HOL
Shannon	SHANNON	1995	IRL
Sharpe's Express	SHARPE'S EXPRESS	1901	GB
Shelford	SHELFORD	2008	USA
Shepody	SHEPODY	1980	CAN
Siegfried	SIEGFRIED_16138	1991	AUT
Sieglinde	SIEGLINDE	1935	GER
Siena	SIENA	2018	HOL
Sifra	SIFRA	2008	HOL
Signum	SIGNUM	2004	HOL
Simphony	SIMPHONY	-	HOL
Simply Red	SIMPLY RED	2001	HOL
Sinora	SINORA	1999	HOL
Sirco	SIRCO	1976	HOL
Sirocco	SIROCCO	1995	HOL
Sirtema	SIRTEMA	1947	HOL
Sissi	SISSI_16198	2007	BRD
Skawa	SKAWA	2000	POL
Slaney	SLANEY	1993	IRL
Smaragd	SMARAGD_16237	2005	HOL
Smart	SMART	2008	HOL
Smile	SMILE	2005	HOL
Sniegoga	SNIEGOGA	2005	LAT
Snogg	SNOGG	1985	NOR
Sofia	SOFIA	2004	HOL
Sofista	SOFISTA	2005	HOL
Solara	SOLARA	1989	BRD
Soleia	SOLEIA	2001	FRA
Solist	SOLIST_16282	1999	BRD
Sommergold	SOMMERGOLD	1987	BRD
Somogyi sárga kifli	SOMOGYI KIFLI	1959	HUN
Sophie	SOPHIE_16302	2014	HOL
Soprano	SOPRANO	2005	HOL
Soraya	SORAYA	2008	BRD
Sorrento	SORRENTO	-	GB
Spartaan	SPARTAAN	1963	HOL
Spectra	SPECTRA	2016	HOL
Speeda	SPEEDA	2013	FRA
Spidola	SPIDOLA	1993	LAT
Sprint	SPRINT_16345	1998	HOL
Spunta	SPUNTA	1968	HOL
Stabilo	STABILO	1996	HOL
Stärkeprofi	STAERKEPROFI	2007	BRD
Starga	STARGA	2000	HOL
Starlette	STARLETTE	1987	FRA
Stayer	STAYER	2008	HOL
Stefanie	STEFANIE	2007	BRD
Stemster	STEMSTER	1986	GB
Stratos	STRATOS	2009	HOL
Sultana	SULTANA	2011	HOL
Summer Delight	SUMMER DELIGHT	-	NZL
Sunbeam	SUNBEAM	1995	GB
Sundance	SUNDANCE	2016	HOL
Sunita	SUNITA	2014	HOL
Sunlight	SUNLIGHT	2020	IRL
Sunred	SUNRED	2016	HOL
Sunrise	SUNRISE_16446	2004	GB
Sunset	SUNSET	2003	GB
Supporter	SUPPORTER	2012	HOL
Surprise	SURPRISE_16460	1954	HOL
Surya	SURYA	2006	FRA
Suzan	SUZAN	2010	CZ
Swift	SWIFT	1994	GB
Sylvana	SYLVANA	2008	HOL
Synergy	SYNERGY	-	-
Taisiya	TAISIYA	2011	HOL
Tajfun	TAJFUN	2004	POL
Talent	TALENT	2006	BRD
Talentine	TALENTINE	2015	HOL
Hankkijan Tanu	TANU	1981	FIN
Taurus	TAURUS	2008	HOL
Tebina	TEBINA	2004	HOL
Teele	TEELE	2013	EST
Tendresse	TENDRESSE	2016	FRA
Tentation	TENTATION	2015	FRA
Terka	TERKA	2008	CZ
Terrana	TERRANA	2001	BRD
Texla	TEXLA	1993	HOL
Theresa	THERESA	1979	HOL
Thor	THOR	2015	DEN
Tiamo	TIAMO	2011	HOL
Tiger	TIGER_18058	2019	HOL
Tilbury	TILBURY	2016	FRA
Timate	TIMATE	1984	HOL
Hankkijan Timo	TIMO	1975	FIN
Tinca	TINCA	2018	DEN
Titanium	TITANIUM	2017	HOL
Toccata	TOCCATA_16663	2004	BRD
Toluca	TOLUCA	2006	HOL
Tomensa	TOMENSA	1989	BRD
Tomppa	TOMPPA	2003	FIN
Torino	TORINO	2012	IRL
Tornado	TORNADO	2015	IRL
Toronto	TORONTO	2014	HOL
Tosca	TOSCA_16702	2002	AUT
Toscana	TOSCANA	2006	BRD
Touareg	TOUAREG	2009	FRA
Trabant	TRABANT	2016	AUT
Transit	TRANSIT	2009	BRD
Trésor	TRÉSOR	1996	HOL
Triple7	TRIPLE7	2019	HOL
Triplo	TRIPLO	2000	HOL
Trixie	TRIXIE	2011	GB
Troja	TROJA	2010	BRD
Troll	TROLL	1981	NOR
Trophy	TROPHY_16739	2014	HOL
Tulla	TULLA	1991	IRL
Turia	TURIA	1955	ESP
Twinner	TWINNER	2016	HOL
Twister	TWISTER	2017	HOL
Tyson	TYSON	2016	HOL
Ukama	UKAMA	1977	HOL
Ultra	ULTRA	1999	HOL
Umatilla Russet	UMATILLA RUSSET	1998	USA
Unidea	UNIDEA	2011	ITA
Universa	UNIVERSA	2006	FRA
Up-To-Date	UP TO DATE	-	-
Urgenta	URGENTA	1951	HOL
Valdivia	VALDIVIA	2016	AUT
Valencia	VALENCIA	2016	HOL
Valery	VALERY	2009	BRD
Vales Sovereign	VALES SOVEREIGN	2003	GB
Valetta	VALETTA_17129	2004	BRD
Valiant	VALIANT_17132	2003	HOL
Valisa	VALISA	1994	BRD
Valnera	VALNERA	2008	ESP
Valor	VALOR	1993	GB
Van Gogh	VAN GOGH	1989	HOL
Vanilla	VANILLA	2018	IRL
Vasko	VASKO_17153	2007	HOL
Vebeca	VEBECA	1981	HOL
Vebesta	VEBESTA	1990	HOL
Vechtster	VECHTSTER	2000	HOL
Velox	VELOX	1994	BRD
Venezia	VENEZIA	2009	BRD
VB Venta	VENTA	1997	LIT
Ventura	VENTURA	2006	BRD
Vénusz Gold	VÉNUSZ GOLD	-	HUN
Verdi	VERDI	2003	BRD
Vermont	VERMONT	2018	HOL
Verne	VERNE	2008	CZ
Verona	VERONA	2006	BRD
Veronie	VERONIE	1999	HOL
Victoria	VICTORIA_17245	1997	HOL
Vindika	VINDIKA	1976	HOL
Vineta	VINETA_17267	1994	BRD
Violet Queen	VIOLET QUEEN	2014	HOL
Violetta	VIOLETTA	2012	BRD
Virgil	VIRGIL	1946	USA
Virginia	VIRGINIA	1950	BRD
Vitabella	VITABELLA	2011	HOL
Vitalia	VITALIA	2013	HOL
Vivaldi	VIVALDI	1998	HOL
Vizelle	VIZELLE	2014	GB
Vogue	VOGUE	2015	HOL
Volare	VOLARE	2012	HOL
Volumia	VOLUMIA	2004	HOL
Voyager	VOYAGER	2003	HOL
VR 808	VR 808	2009	HOL
Waterloo	WATERLOO	<1889	GB
Wega	WEGA_17479	2010	BRD
Wendy	WENDY	-	BRD
Westamyl	WESTAMYL	2001	TCH
White Lady	WHITE LADY	1994	HUN
Whitney	WHITNEY	2016	HOL
Wilja	WILJA	1967	HOL
Willem van Oranje	WILLEM VAN ORANJE	2001	HOL
Winston	WINSTON	1992	GB
Wisent	WISENT	2005	HOL
Wotan	WOTAN_17611	2015	DEN
Ydun	YDUN	2014	DEN
Yona	YONA	2008	FRA
Yukon Gold	YUKON GOLD	1980	CAN
Zafira	ZAFIRA	2003	HOL
Zarina	ZARINA_18062	2019	HOL
Zina Red	ZINA RED	2013	HOL
Zoe	ZOE	2018	FRA
Zorba	ZORBA	1997	ESP	USA	20
Alpha	_Unresolved	N/A	N/A	CAN	2
Andrea	_Unresolved	N/A	N/A	NZL	1
Apache	_Unresolved	N/A	N/A
Astra	_Unresolved	N/A	N/A
Avenir	_Unresolved	N/A	N/A
Capri	_Unresolved	N/A	N/A
Dalida	_Unresolved	N/A	N/A
Dorado	_Unresolved	N/A	N/A
Elvira	_Unresolved	N/A	N/A
Etoile du nord	_Unresolved	N/A	N/A
Europrima	_Unresolved	N/A	N/A
Eurostar	_Unresolved	N/A	N/A
Figaro	_Unresolved	N/A	N/A
Granada	_Unresolved	N/A	N/A
Jelly	_Unresolved	N/A	N/A
Karat	_Unresolved	N/A	N/A
Lada	_Unresolved	N/A	N/A
Milva	_Unresolved	N/A	N/A
Montana	_Unresolved	N/A	N/A
Omega	_Unresolved	N/A	N/A
Petra	_Unresolved	N/A	N/A
Pompadour	_Unresolved	N/A	N/A
Producent	_Unresolved	N/A	N/A
Record	_Unresolved	N/A	N/A
Regina	_Unresolved	N/A	N/A
Sandra	_Unresolved	N/A	N/A
Stella	_Unresolved	N/A	N/A
Zīle	_Unresolved	N/A	N/A
Asparges	_Synonym(RATTE)	N/A	N/A
Puikula	_Synonym(MANDEL)	N/A	N/A
King Edward VII	_Synonym(KING EDWARD)	N/A	N/A
Eersteling	_Synonym(DUKE OF YORK) _Unresolved	N/A	N/A
Lenka	_Synonym(DITTA)	N/A	N/A
Béa	_Synonym(BEA)	N/A	N/A
4 YOU	_Missing	N/A	N/A
Ace	_Missing	N/A	N/A
Adib	_Missing	N/A	N/A
Adorata	_Missing	N/A	N/A
Agostino	_Missing	N/A	N/A
Aifa	_Missing	N/A	N/A
Albertine	_Missing	N/A	N/A
Albioana	_Missing	N/A	N/A
Alice	_Missing	N/A	N/A
Alix	_Missing	N/A	N/A
Alizee	_Missing	N/A	N/A
Alonso	_Missing	N/A	N/A
Amarant	_Missing	N/A	N/A
Ambrine	_Missing	N/A	N/A
American Rose	_Missing	N/A	N/A
Anatori	_Missing	N/A	N/A
Anissa	_Missing	N/A	N/A
Annalena	_Missing	N/A	N/A
Annalisa	_Missing	N/A	N/A
Annegret	_Missing	N/A	N/A
Ape Rossa	_Missing	N/A	N/A
Arabela	_Missing	N/A	N/A
Arany chipke	_Missing	N/A	N/A
Arlet	_Missing	N/A	N/A
Armedi	_Missing	N/A	N/A
Armonia	_Missing	N/A	N/A
Armorine	_Missing	N/A	N/A
Arthus	_Missing	N/A	N/A
Ascott	_Missing	N/A	N/A
Asinaria	_Missing	N/A	N/A
Aslak	_Missing	N/A	N/A
Astana	_Missing	N/A	N/A
Auriera	_Missing	N/A	N/A
Avici	_Missing	N/A	N/A
Axa	_Missing	N/A	N/A
Axenia	_Missing	N/A	N/A
Ayla	_Missing	N/A	N/A
Azaria	_Missing	N/A	N/A
Azilis	_Missing	N/A	N/A
Aztec Gold	_Missing	N/A	N/A
Baccara	_Missing	N/A	N/A
Badira	_Missing	N/A	N/A
Baltic Fire	_Missing	N/A	N/A
Baltic Rose	_Missing	N/A	N/A
Basa	_Missing	N/A	N/A
Bavafit	_Missing	N/A	N/A
Bavatop	_Missing	N/A	N/A
Beethoven	_Missing	N/A	N/A
Bellarua	_Missing	N/A	N/A
Bellatrix	_Missing	N/A	N/A
Belmira	_Missing	N/A	N/A
Beltza	_Missing	N/A	N/A
Beo	_Missing	N/A	N/A
Berle	_Missing	N/A	N/A
Bernard	_Missing	N/A	N/A
Bernina	_Missing	N/A	N/A
Bianchidea	_Missing	N/A	N/A
Bielik	_Missing	N/A	N/A
Boglárka	_Missing	N/A	N/A
Bohemia	_Missing	N/A	N/A
Bohun	_Missing	N/A	N/A
Bondi	_Missing	N/A	N/A
Bonza	_Missing	N/A	N/A
Borek	_Missing	N/A	N/A
Boryna	_Missing	N/A	N/A
Bosco	_Missing	N/A	N/A
Boss	_Missing	N/A	N/A
Botond	_Missing	N/A	N/A
Brasovia	_Missing	N/A	N/A
Britney	_Missing	N/A	N/A
Bropanna	_Missing	N/A	N/A
Bubble Sun	_Missing	N/A	N/A
Byzance	_Missing	N/A	N/A
Camelia	_Missing	N/A	N/A
Camillo	_Missing	N/A	N/A
Captiva	_Missing	N/A	N/A
Cardoso	_Missing	N/A	N/A
Castrum	_Missing	N/A	N/A
Catania	_Missing	N/A	N/A
Catimini	_Missing	N/A	N/A
Cayman	_Missing	N/A	N/A
Cezarina	_Missing	N/A	N/A
Chiara	_Missing	N/A	N/A
Chimene	_Missing	N/A	N/A
Christel	_Missing	N/A	N/A
Cibared	_Missing	N/A	N/A
Cidlina	_Missing	N/A	N/A
CN 99 113 1	_Missing	N/A	N/A
Columbia	_Missing	N/A	N/A
Commando	_Missing	N/A	N/A
Connemara	_Missing	N/A	N/A
Constantina	_Missing	N/A	N/A
Corinna	_Missing	N/A	N/A
Cosiana	_Missing	N/A	N/A
Cuan	_Missing	N/A	N/A
Cubus	_Missing	N/A	N/A
Dacine	_Missing	N/A	N/A
Dagmar	_Missing	N/A	N/A
Damaris	_Missing	N/A	N/A
Damask	_Missing	N/A	N/A
Danina	_Missing	N/A	N/A
Darilena	_Missing	N/A	N/A
Datan	_Missing	N/A	N/A
Dathúil	_Missing	N/A	N/A
Davina	_Missing	N/A	N/A
Decibel	_Missing	N/A	N/A
Diademe	_Missing	N/A	N/A
Dicolora	_Missing	N/A	N/A
Diego	_Missing	N/A	N/A
Dior	_Missing	N/A	N/A
Dolores	_Missing	N/A	N/A
Dominika	_Missing	N/A	N/A
Doribel	_Missing	N/A	N/A
Dukata	_Missing	N/A	N/A
Ecrin	_Missing	N/A	N/A
Elaia	_Missing	N/A	N/A
Elvis	_Missing	N/A	N/A
Emiliana	_Missing	N/A	N/A
Emina	_Missing	N/A	N/A
Empress	_Missing	N/A	N/A
EP29450	_Missing	N/A	N/A
Erionne	_Missing	N/A	N/A
Eris	_Missing	N/A	N/A
Ervant	_Missing	N/A	N/A
Escada	_Missing	N/A	N/A
Esmeralda	_Missing	N/A	N/A
Estelle	_Missing	N/A	N/A
Etana	_Missing	N/A	N/A
Etincelle	_Missing	N/A	N/A
Eurodelta	_Missing	N/A	N/A
Eurogrande	_Missing	N/A	N/A
Euroking	_Missing	N/A	N/A
Euroluna	_Missing	N/A	N/A
Euronova	_Missing	N/A	N/A
Eurotina	_Missing	N/A	N/A
Eurotonda	_Missing	N/A	N/A
Euroviva	_Missing	N/A	N/A
Evollete	_Missing	N/A	N/A
Exklusiv	_Missing	N/A	N/A
Fabia	_Missing	N/A	N/A
Falcon	_Missing	N/A	N/A
Favola	_Missing	N/A	N/A
Federa	_Missing	N/A	N/A
Filipa	_Missing	N/A	N/A
Filou	_Missing	N/A	N/A
Finezja	_Missing	N/A	N/A
Fiorella	_Missing	N/A	N/A
FL2339	_Missing	N/A	N/A
Flipper	_Missing	N/A	N/A
Florentina	_Missing	N/A	N/A
Floridana	_Missing	N/A	N/A
Fondante	_Missing	N/A	N/A
Foresta	_Missing	N/A	N/A
Fyone	_Missing	N/A	N/A
Gabreta	_Missing	N/A	N/A
Galata	_Missing	N/A	N/A
Garance	_Missing	N/A	N/A
Gardena	_Missing	N/A	N/A
Generosa	_Missing	N/A	N/A
GERMI113	_Missing	N/A	N/A
Gerona	_Missing	N/A	N/A
Glorietta	_Missing	N/A	N/A
Godzilla	_Missing	N/A	N/A
Golden Queen	_Missing	N/A	N/A
Gourmetessa	_Missing	N/A	N/A
GR1510	_Missing	N/A	N/A
Graziosa	_Missing	N/A	N/A
Hassel	_Missing	N/A	N/A
Hativa	_Missing	N/A	N/A
Heidemarie	_Missing	N/A	N/A
Herbstgold	_Missing	N/A	N/A
Honorata	_Missing	N/A	N/A
Ibicenca	_Missing	N/A	N/A
Ignacy	_Missing	N/A	N/A
Ikarus	_Missing	N/A	N/A
Ikerne	_Missing	N/A	N/A
Ila	_Missing	N/A	N/A
Impresja	_Missing	N/A	N/A
Inca Rosa	_Missing	N/A	N/A
Ino	_Missing	N/A	N/A
Irish Gold	_Missing	N/A	N/A
Irmina	_Missing	N/A	N/A
Iryna	_Missing	N/A	N/A
Isabelia	_Missing	N/A	N/A
Islara	_Missing	N/A	N/A
Ismena	_Missing	N/A	N/A
Jago	_Missing	N/A	N/A
Jasmina	_Missing	N/A	N/A
JB007	_Missing	N/A	N/A
Jeannette	_Missing	N/A	N/A
Jindra	_Missing	N/A	N/A
Jogla	_Missing	N/A	N/A
Jolana	_Missing	N/A	N/A
Jonas	_Missing	N/A	N/A
Jubilat	_Missing	N/A	N/A
Jurek	_Missing	N/A	N/A
Jussi	_Missing	N/A	N/A
Justa	_Missing	N/A	N/A
Juventa	_Missing	N/A	N/A
Kaptah Vandal	_Missing	N/A	N/A
Karelia	_Missing	N/A	N/A
Kaszub	_Missing	N/A	N/A
Katy	_Missing	N/A	N/A
Kenza	_Missing	N/A	N/A
Kerdenne	_Missing	N/A	N/A
KIS Blegoš	_Missing	N/A	N/A
KIS Kokra	_Missing	N/A	N/A
KIS Krka	_Missing	N/A	N/A
KIS Mangart	_Missing	N/A	N/A
KIS Mura	_Missing	N/A	N/A
KIS Razor	_Missing	N/A	N/A
KIS Savinja	_Missing	N/A	N/A
KIS Slavnik	_Missing	N/A	N/A
KIS Sora	_Missing	N/A	N/A
KIS Sotla	_Missing	N/A	N/A
KIS Vipava	_Missing	N/A	N/A
Kotwica	_Missing	N/A	N/A
Kratos	_Missing	N/A	N/A
Lady Alicia	_Missing	N/A	N/A
Lady Forte	_Missing	N/A	N/A
Lady Jane	_Missing	N/A	N/A
Lady Luce	_Missing	N/A	N/A
Laris	_Missing	N/A	N/A
Larissa	_Missing	N/A	N/A
Larner	_Missing	N/A	N/A
Laskara	_Missing	N/A	N/A
Lawenda	_Missing	N/A	N/A
LD17	_Missing	N/A	N/A
Liliana	_Missing	N/A	N/A
Linus	_Missing	N/A	N/A
Liora	_Missing	N/A	N/A
Lisana	_Missing	N/A	N/A
Lomond	_Missing	N/A	N/A
Longina	_Missing	N/A	N/A
Longinus	_Missing	N/A	N/A
Loreen	_Missing	N/A	N/A
Lorett	_Missing	N/A	N/A
Louna	_Missing	N/A	N/A
Lovalie	_Missing	N/A	N/A
Lubeca	_Missing	N/A	N/A
Lucilla	_Missing	N/A	N/A
Lukas	_Missing	N/A	N/A
Luminella	_Missing	N/A	N/A
Luneba	_Missing	N/A	N/A
Lutine	_Missing	N/A	N/A
Madeira	_Missing	N/A	N/A
Madona	_Missing	N/A	N/A
Magnolia	_Missing	N/A	N/A
Maïwen	_Missing	N/A	N/A
Makhaï	_Missing	N/A	N/A
Maksim	_Missing	N/A	N/A
Malaga	_Missing	N/A	N/A
Maldive	_Missing	N/A	N/A
Malice	_Missing	N/A	N/A
Malvina	_Missing	N/A	N/A
Mammut	_Missing	N/A	N/A
Mandelpotet	_Missing	N/A	N/A
Manuka	_Missing	N/A	N/A
Mariannka	_Missing	N/A	N/A
Marizza	_Missing	N/A	N/A
Marjan	_Missing	N/A	N/A
Marlie	_Missing	N/A	N/A
Martina	_Missing	N/A	N/A
Maruscha	_Missing	N/A	N/A
Marvis	_Missing	N/A	N/A
Mary Ann	_Missing	N/A	N/A
Marylou	_Missing	N/A	N/A
Marys Rose	_Missing	N/A	N/A
Mascha	_Missing	N/A	N/A
Megan	_Missing	N/A	N/A
Mehari	_Missing	N/A	N/A
Meichip	_Missing	N/A	N/A
Meireska	_Missing	N/A	N/A
Meister	_Missing	N/A	N/A
Mélène	_Missing	N/A	N/A
Meluzyna	_Missing	N/A	N/A
Mia	_Missing	N/A	N/A
Mieszko	_Missing	N/A	N/A
Miłek	_Missing	N/A	N/A
Minette	_Missing	N/A	N/A
Moa	_Missing	N/A	N/A
Mogli	_Missing	N/A	N/A
Monique	_Missing	N/A	N/A
Monroe	_Missing	N/A	N/A
Moritz	_Missing	N/A	N/A
Muse	_Missing	N/A	N/A
Nandu	_Missing	N/A	N/A
Nansen	_Missing	N/A	N/A
Nasturcja	_Missing	N/A	N/A
Nazca	_Missing	N/A	N/A
Negra Oro	_Missing	N/A	N/A
Neil	_Missing	N/A	N/A
Nemere	_Missing	N/A	N/A
Nevadina	_Missing	N/A	N/A
Nevin	_Missing	N/A	N/A
Nirvana	_Missing	N/A	N/A
Nixe	_Missing	N/A	N/A
Nola	_Missing	N/A	N/A
Norman	_Missing	N/A	N/A
Normandeline	_Missing	N/A	N/A
Nöstling	_Missing	N/A	N/A
Novano	_Missing	N/A	N/A
Oberon	_Missing	N/A	N/A
Oclaire	_Missing	N/A	N/A
Odett	_Missing	N/A	N/A
Odinia	_Missing	N/A	N/A
Orlane	_Missing	N/A	N/A
Osiris	_Missing	N/A	N/A
Oskava	_Missing	N/A	N/A
Osku	_Missing	N/A	N/A
Otolia	_Missing	N/A	N/A
Owacja	_Missing	N/A	N/A
Oxania	_Missing	N/A	N/A
Pardál	_Missing	N/A	N/A
Paroli	_Missing	N/A	N/A
Partner	_Missing	N/A	N/A
Pasja Pomorska	_Missing	N/A	N/A
Pavonis	_Missing	N/A	N/A
Pelikan	_Missing	N/A	N/A
Pepino	_Missing	N/A	N/A
Perlo	_Missing	N/A	N/A
Piwonia	_Missing	N/A	N/A
Plasstärke	_Missing	N/A	N/A
Plasure	_Missing	N/A	N/A
Platan	_Missing	N/A	N/A
Pogoria	_Missing	N/A	N/A
Pokusa	_Missing	N/A	N/A
Polly	_Missing	N/A	N/A
Pomdor	_Missing	N/A	N/A
Pomi	_Missing	N/A	N/A
Pondus	_Missing	N/A	N/A
Popular	_Missing	N/A	N/A
Poutník	_Missing	N/A	N/A
Première	_Missing	N/A	N/A
Priam	_Missing	N/A	N/A
Primarosa	_Missing	N/A	N/A
Primus	_Missing	N/A	N/A
Privileg	_Missing	N/A	N/A
Productiv	_Missing	N/A	N/A
Proxima	_Missing	N/A	N/A
Quintera	_Missing	N/A	N/A
Rackam	_Missing	N/A	N/A
Radana	_Missing	N/A	N/A
Radmila	_Missing	N/A	N/A
Rafelli	_Missing	N/A	N/A
Rambo	_Missing	N/A	N/A
Razane	_Missing	N/A	N/A
Red Balance	_Missing	N/A	N/A
Red Bullet	_Missing	N/A	N/A
Redrobin	_Missing	N/A	N/A
Reet	_Missing	N/A	N/A
Reine	_Missing	N/A	N/A
Respect	_Missing	N/A	N/A
Ribera	_Missing	N/A	N/A
Rigonda	_Missing	N/A	N/A
Rilana	_Missing	N/A	N/A
Roňa	_Missing	N/A	N/A
Rosa	_Missing	N/A	N/A
Rosan	_Missing	N/A	N/A
Rose of Balaton	_Missing	N/A	N/A
Rubra	_Missing	N/A	N/A
Rumpel	_Missing	N/A	N/A
Sahara	_Missing	N/A	N/A
Saint Calais	_Missing	N/A	N/A
Salvera	_Missing	N/A	N/A
Samantana	_Missing	N/A	N/A
San Francisco	_Missing	N/A	N/A
Sanibel	_Missing	N/A	N/A
Sanjava	_Missing	N/A	N/A
Saphia	_Missing	N/A	N/A
Sarmis	_Missing	N/A	N/A
Sarvari borostyan	_Missing	N/A	N/A
Sárvári Fannika	_Missing	N/A	N/A
Sárvári Piroska	_Missing	N/A	N/A
Sárvári Rózsa	_Missing	N/A	N/A
Sárvári Rubinka	_Missing	N/A	N/A
Sasha	_Missing	N/A	N/A
Senata	_Missing	N/A	N/A
Sereno	_Missing	N/A	N/A
Serum Star	_Missing	N/A	N/A
Sevastia	_Missing	N/A	N/A
Sevim	_Missing	N/A	N/A
Shepherd	_Missing	N/A	N/A
Sherman	_Missing	N/A	N/A
Simonetta	_Missing	N/A	N/A
Sinatra	_Missing	N/A	N/A
Sixtus	_Missing	N/A	N/A
Skonto	_Missing	N/A	N/A
Skywalker	_Missing	N/A	N/A
Smiths Comet	_Missing	N/A	N/A
Sokrates	_Missing	N/A	N/A
Solen	_Missing	N/A	N/A
Soleo	_Missing	N/A	N/A
Solo	_Missing	N/A	N/A
Sonic	_Missing	N/A	N/A
Sorentina	_Missing	N/A	N/A
Speculos	_Missing	N/A	N/A
Spere	_Missing	N/A	N/A
Spinela	_Missing	N/A	N/A
Spot	_Missing	N/A	N/A
Sprinter	_Missing	N/A	N/A
Stacey	_Missing	N/A	N/A
Starne	_Missing	N/A	N/A
Stiletto	_Missing	N/A	N/A
Stokrotka	_Missing	N/A	N/A
Stronga	_Missing	N/A	N/A
Sumatra	_Missing	N/A	N/A
Sunny	_Missing	N/A	N/A
Sunshine	_Missing	N/A	N/A
Supernova	_Missing	N/A	N/A
Surmia	_Missing	N/A	N/A
Svella	_Missing	N/A	N/A
Swing	_Missing	N/A	N/A
Szyper	_Missing	N/A	N/A
Tacja	_Missing	N/A	N/A
Tamino	_Missing	N/A	N/A
Taormina	_Missing	N/A	N/A
Tarzan	_Missing	N/A	N/A
Telma	_Missing	N/A	N/A
Temerar	_Missing	N/A	N/A
Tessa	_Missing	N/A	N/A
Thalessa	_Missing	N/A	N/A
Tiina	_Missing	N/A	N/A
Titan	_Missing	N/A	N/A
Tokai	_Missing	N/A	N/A
Tokio	_Missing	N/A	N/A
Tonacja	_Missing	N/A	N/A
Topaze	_Missing	N/A	N/A
Torenia	_Missing	N/A	N/A
Torpeda	_Missing	N/A	N/A
Travis	_Missing	N/A	N/A
Tribute	_Missing	N/A	N/A
Trinity	_Missing	N/A	N/A
Triomphe	_Missing	N/A	N/A
Triton	_Missing	N/A	N/A
Tucan	_Missing	N/A	N/A
Tylda	_Missing	N/A	N/A
Ulysse	_Missing	N/A	N/A
Val Blue	_Missing	N/A	N/A
Val Red	_Missing	N/A	N/A
Valda	_Missing	N/A	N/A
Valfi	_Missing	N/A	N/A
Valkýra	_Missing	N/A	N/A
Valmína	_Missing	N/A	N/A
Valmont	_Missing	N/A	N/A
Valy	_Missing	N/A	N/A
Varuna	_Missing	N/A	N/A
VB Meda	_Missing	N/A	N/A
Velur	_Missing	N/A	N/A
Ventana	_Missing	N/A	N/A
Vermilla	_Missing	N/A	N/A
Vicenta	_Missing	N/A	N/A
Vitus	_Missing	N/A	N/A
Vivat	_Missing	N/A	N/A
Vysočina	_Missing	N/A	N/A
Werbena	_Missing	N/A	N/A
Widawa	_Missing	N/A	N/A
Xerxes	_Missing	N/A	N/A
Yelda	_Missing	N/A	N/A
Zen	_Missing	N/A	N/A
Žofie	_Missing	N/A	N/A
Zuza	_Missing	N/A	N/A
Zuzanna	_Missing	N/A	N/A

## Sheet: S4. MCA scores European 
Supplementary Table S4. Major Contributing Ancestors of European Varieties
Variety	Year	Origin	Common Catalogue Variety?	Direct Offspring	Solanum vernei?	MCA Score
KATAHDIN	1932	USA	FALSE	220	FALSE	38.2781
SASKIA	1946	HOL	FALSE	48	FALSE	37.0202
AGRIA	1985	BRD	TRUE	100	FALSE	36.9297
VTN 62-33-3	-	HOL	FALSE	61	FALSE	34.4727
MPI 19268_?	-	-	FALSE	22	FALSE	30.8672
HERALD	1928	GB	FALSE	14	FALSE	30.0496
CARA	1973	IRL	TRUE	60	FALSE	29.625
DUKE OF YORK	1891	GB	TRUE	30	FALSE	29.2967
CLIVIA	1962	BRD	FALSE	21	FALSE	28.8262
SIRTEMA	1947	HOL	TRUE	34	FALSE	28.4702
JUBEL	1908	GER	FALSE	66	FALSE	26.6627
PROFIJT	1949	HOL	FALSE	14	FALSE	25.1455
GARNET CHILI	1857	USA	FALSE	7	FALSE	24.0344
ROUGH PURPLE CHILI	<1851	-	FALSE	1	FALSE	24.0344
USDA 24642	-	USA	FALSE	10	FALSE	23.1179
BRITISH QUEEN	1894	GB	TRUE	6	FALSE	23.0795
QUARTA	1979	BRD	TRUE	14	FALSE	22.7148
AM 66-42	-	HOL	FALSE	47	FALSE	21.8594
FLUKE_11891	1841	GB	FALSE	2	FALSE	21.8011
PATERSON'S VICTORIA	1856	GB	FALSE	18	FALSE	21.8011
PINK EYE	<1795	GB	FALSE	1	FALSE	21.8011
EARLY ROSE	1867	USA	FALSE	69	FALSE	21.4298
USDA 40568	-	USA	FALSE	4	FALSE	20.3642
FURORE	1930	HOL	FALSE	27	FALSE	19.6292
SEMLO	1978	BRD	FALSE	5	FALSE	19.5898
RODE EERSTELING	1933	HOL	TRUE	5	FALSE	19.0101
MAJESTIC	1911	GB	TRUE	20	FALSE	18.9551
DÉSIRÉE	1962	HOL	TRUE	86	FALSE	18.7188
ALCMARIA	1969	HOL	TRUE	33	FALSE	18.6484
JAUNE D'OR	<1850	FRA	FALSE	49	FALSE	18.3732
RECORD_?	-	-	FALSE	39	FALSE	18.0052
ABUNDANCE	1886	GB	FALSE	11	FALSE	17.6861
PEPO_?	-	-	FALSE	60	FALSE	17.5904
BINTJE	1910	HOL	TRUE	35	FALSE	17.123
INDUSTRIE	1900	GER	FALSE	34	FALSE	16.4013
FRUHMOLLE	1931	GER	FALSE	31	FALSE	16.2942
SPUNTA	1968	HOL	TRUE	33	FALSE	16.1667
FLAVA	1931	GER	FALSE	67	FALSE	15.3639
MONDIAL	1987	HOL	TRUE	25	FALSE	15.3333
SUTTON'S FLOURBALL	1870	GB	FALSE	8	FALSE	15.3238
EARLY PRIMROSE	-	-	FALSE	1	FALSE	15.1484
KING KIDNEY	-	-	FALSE	1	FALSE	15.1484
NICOLA	1973	BRD	TRUE	33	FALSE	14.875
DORST H 123A	-	HOL	FALSE	1	FALSE	14.7351
MATADOR_?	-	-	FALSE	6	FALSE	14.5962
MONALISA	1982	HOL	TRUE	14	FALSE	14.25
HINDENBURG	1916	GER	FALSE	45	FALSE	14.202
52/72/2206	-	BRD	FALSE	15	FALSE	14.125
RODE STAR	1908	HOL	FALSE	15	FALSE	14.0647
MAGNUM BONUM_?	-	-	FALSE	15	FALSE	14.0025
HYDRA	1969	BRD	TRUE	20	FALSE	13.9062
LAURA_?	-	-	FALSE	30	FALSE	13.75
ESTIMA	1973	HOL	TRUE	20	FALSE	13.6562
AQUILA_9787	1942	GER	FALSE	94	FALSE	13.6493
BEA	1954	HOL	TRUE	12	FALSE	13.3958
78/92	-	-	FALSE	1	FALSE	13.3313
VICTORIA AUGUSTE	1896	GER	FALSE	1	FALSE	13.3313
GLORIA_?	-	-	FALSE	26	FALSE	13.293
USDA 96-56	-	USA	FALSE	50	FALSE	12.8222
Y 66-13-636	-	HOL	FALSE	25	FALSE	12.5938
PRUMMEL K 264	-	HOL	FALSE	1	FALSE	12.5728
MARIS PIPER	1963	GB	TRUE	63	FALSE	12.4844
PROVITA	1967	HOL	TRUE	18	FALSE	12.2969
A 25/19	-	IRL	FALSE	4	FALSE	12.2708
INNOVATOR	1999	HOL	TRUE	29	FALSE	12.25
ALPHA_?	-	-	FALSE	29	FALSE	12.1833
BUSOLA	-	GER	FALSE	5	FALSE	12.0996
BLUE DON	<1894	GB	FALSE	1	FALSE	12.0397
ZWICKAUER FRUHE	1883	GER	FALSE	8	FALSE	11.973
114/67/1904 NT	-	BRD	FALSE	1	FALSE	11.8574
OFFEREINS 65-42	-	HOL	FALSE	1	FALSE	11.8574
ULSTER KNIGHT	1954	GB	FALSE	18	FALSE	11.7837
VK 69-491	-	HOL	FALSE	39	FALSE	11.625
WHITE ROSE_?	-	-	FALSE	8	FALSE	11.5589
SCHWALBE	1956	DDR	FALSE	50	FALSE	11.5
SIMSON_16171	1888	GER	FALSE	62	FALSE	11.4708
ERSTE VON FROMSDORF	1884	GER	FALSE	17	FALSE	11.4296
CRAIGS DEFIANCE	1938	GB	FALSE	21	FALSE	11.0204
AMARYL	1963	HOL	FALSE	15	FALSE	10.75
ULSTER GLADE	1961	GB	FALSE	3	FALSE	10.3958
NOPOL	-	HOL	FALSE	7	FALSE	10.2969
MARABEL	1993	HOL	TRUE	31	FALSE	10.25
DEPESCHE	1942	GER	FALSE	4	FALSE	10.2451
OAKPARK BEAUTY	-	-	FALSE	1	FALSE	10.2083
VRN I-3	-	HOL	FALSE	3	TRUE	10.1992
RURAL NEW YORKER NO. 2	1888	USA	FALSE	22	FALSE	10.1821
MORENE	1983	HOL	TRUE	17	FALSE	10.1562
G 3014	-	HOL	FALSE	4	FALSE	10.1172
GABRIELA	1982	ECU	FALSE	3	FALSE	10.0449
VE 66-295	-	HOL	FALSE	6	FALSE	10.0417
VALOR	1993	GB	TRUE	24	FALSE	10
IMPERATOR	1875	GER	FALSE	56	FALSE	9.98902
ARI	1950	HOL	FALSE	3	FALSE	9.94792
AM 78-3704	-	HOL	FALSE	24	FALSE	9.875
URGENTA	1951	HOL	TRUE	10	FALSE	9.85938
COLMO	1973	HOL	FALSE	10	FALSE	9.8125
MITTELFRUHE	1933	GER	FALSE	20	FALSE	9.58545
IMPALA	1989	BRD	TRUE	19	FALSE	9.125
CULPA	1974	BRD	FALSE	9	FALSE	9.0625
Y 62-2-221	-	HOL	FALSE	7	FALSE	9.0625
MUNSTERSEN	<1890	HOL	FALSE	5	FALSE	9.06152
HANSA	1957	BRD	TRUE	20	FALSE	8.98047
FOX'S SEEDLING	1820	GB	FALSE	9	FALSE	8.84306
OLD BLUE DON	-	-	FALSE	1	FALSE	8.84306
CAPELLA	1943	GER	FALSE	26	FALSE	8.78369
CAESAR	1990	HOL	TRUE	17	FALSE	8.75
WILJA	1967	HOL	TRUE	14	FALSE	8.59375
CPC 1673-20 (adg)	-	-	FALSE	3	FALSE	8.46908
ISMENE	1903	GER	FALSE	4	FALSE	8.36478
DABER	1860	GER	FALSE	16	FALSE	8.22517
ASCHE 118	-	-	FALSE	1	FALSE	8.14709
MARITTA	1947	BRD	FALSE	39	FALSE	8.05078
6430/1011	-	-	FALSE	1	FALSE	7.9375
BIRANCO	1980	BRD	FALSE	6	FALSE	7.875
VICTORIA_?	-	-	FALSE	18	FALSE	7.75
EARLAINE	1937	USA	FALSE	45	FALSE	7.72553
ERDGOLD	1928	GER	FALSE	16	FALSE	7.68976
LOMAN M 54-106-1	-	HOL	FALSE	5	FALSE	7.63281
BIERMA A1-287	-	HOL	FALSE	1	FALSE	7.625
BERLIKUMER GEELTJE	<1890	HOL	FALSE	7	FALSE	7.61755
SATURNA	1964	HOL	TRUE	20	FALSE	7.60156
LIBERTAS	1946	HOL	FALSE	34	FALSE	7.59473
1144/56	-	BRD	FALSE	1	FALSE	7.45312
H 1521/57	-	BRD	FALSE	1	FALSE	7.45312
TINWALD'S PERFECTION	1914	GB	FALSE	4	FALSE	7.36755
DR. McINTOSH	1944	GB	FALSE	28	FALSE	7.31281
HUMALDA	1965	HOL	FALSE	17	FALSE	7.28125
CARRERA	1999	HOL	TRUE	16	FALSE	7.25
SERESTA	1994	HOL	FALSE	15	FALSE	7.25
EARLY SUNRISE	<1883	USA	FALSE	6	FALSE	7.20729
BELKA	-	HOL	FALSE	1	FALSE	7.19792
ZPC 55-37	-	HOL	FALSE	9	FALSE	7.15625
SHEPODY	1980	CAN	TRUE	6	FALSE	7.125
NG 8	-	-	FALSE	1	FALSE	7.0625
PENTLAND DELL	1961	GB	TRUE	16	FALSE	7.0625
ERICA_?	-	-	FALSE	8	FALSE	7.03233
PROFESSOR WOHLTMANN	1895	GER	FALSE	13	FALSE	7.03233
AUSONIA	1981	HOL	FALSE	21	FALSE	7
LEYLA	1988	BRD	TRUE	12	FALSE	7
AM 70-2166	-	HOL	FALSE	9	FALSE	6.96875
KONSURAGIS	1930	GER	FALSE	10	FALSE	6.94967
ROPTA Y 226	1957	HOL	FALSE	10	FALSE	6.89844
FELSINA	1992	HOL	TRUE	18	FALSE	6.75
Y 22/6	-	GB	FALSE	1	FALSE	6.74219
CLIMAX_?	-	-	FALSE	5	FALSE	6.67188
SPATE DAUER	-	-	FALSE	1	FALSE	6.66566
BILDTSTAR	1984	HOL	TRUE	18	FALSE	6.625
RZ 84-2580	-	HOL	FALSE	1	FALSE	6.625
VK 64-56	-	HOL	FALSE	2	FALSE	6.5625
USDA 3895-13	-	USA	FALSE	4	FALSE	6.45185
PRUMMEL G 16	-	-	FALSE	1	FALSE	6.28638
PRUMMEL G 42	-	-	FALSE	1	FALSE	6.28638
PICASSO	1994	HOL	FALSE	13	FALSE	6.25
ODIN_?	-	-	FALSE	2	FALSE	6.23541
EPICURE	1897	GB	TRUE	32	FALSE	6.19771
ALABASTER	-	GER	FALSE	1	FALSE	6.0498
FURSTIN HATZFELD	-	GER	FALSE	3	FALSE	6.0498
OBERARNBACHER FRUHE	1945	BRD	FALSE	20	FALSE	6.01367
742	-	-	FALSE	1	FALSE	5.98649
83	-	-	FALSE	1	FALSE	5.98649
52.231	-	-	FALSE	1	FALSE	5.92871
AURELIA_9977	1965	BRD	FALSE	1	FALSE	5.92871
CLARKE 736	-	GB	FALSE	1	FALSE	5.89185
SIRCO	1976	HOL	TRUE	10	FALSE	5.8125
NENA	1985	BRD	TRUE	4	FALSE	5.75
RODEO	1999	HOL	TRUE	12	FALSE	5.75
PAULSEN D 205/81	-	-	FALSE	1	FALSE	5.73541
CIMBAL 88	-	-	FALSE	1	FALSE	5.71479
HERMANN	1879	GER	FALSE	1	FALSE	5.71479
KONST 51-123	-	HOL	FALSE	2	FALSE	5.67188
V 24/20	-	GB	FALSE	2	FALSE	5.62646
ATLANTIC_?	-	-	FALSE	38	FALSE	5.625
CHARLOTTE	1981	FRA	TRUE	14	FALSE	5.625
MA 75-364	-	HOL	FALSE	1	FALSE	5.625
1979-11-01	-	AUS	FALSE	18	FALSE	5.60938
ASTARTE_?	-	-	FALSE	22	FALSE	5.59375
MPI 44.228/20	-	GER	FALSE	3	FALSE	5.58984
RENOVA	1971	HOL	FALSE	5	FALSE	5.57812
93/2/10	-	-	FALSE	1	FALSE	5.5
RZ 85-238	-	HOL	FALSE	3	FALSE	5.5
W 72-22-496	-	HOL	FALSE	16	FALSE	5.5
WILHELM KORN	1892	GER	FALSE	19	FALSE	5.47147
IRISH COBBLER	1876	USA	FALSE	46	FALSE	5.37203
PRIMURA	1961	HOL	TRUE	16	FALSE	5.3623
EDELTRAUT	1923	GER	FALSE	4	FALSE	5.28271
PENTLAND CROWN	1959	GB	TRUE	6	FALSE	5.21875
ULSTER EMBLEM	1947	GB	FALSE	2	FALSE	5.19792
adg-hybrid	-	-	FALSE	1	FALSE	5.19792
PENTLAND IVORY	1967	GB	TRUE	21	FALSE	5.1875
ROSLIN SASUMUA	1960	GB	FALSE	4	FALSE	5.14844
CONCURRENT_?	-	-	FALSE	4	FALSE	5.125
IMPOSANT_?	-	-	FALSE	1	FALSE	5.12256
BOHM 155/06	-	GER	FALSE	6	FALSE	5.11887
S. VERNEI 796/84	-	DDR	FALSE	1	FALSE	5.09961
IVP 47-94-29	-	HOL	FALSE	2	FALSE	5.05859
PH 112	-	HOL	FALSE	1	FALSE	5.05859
BIERMA T 28	-	-	FALSE	2	FALSE	5.03125
ALGODONA	-	-	FALSE	1	FALSE	5.02246
CHOLA (adg)	-	ECU	FALSE	5	FALSE	5.02246
AMELIO	1965	HOL	FALSE	2	FALSE	5.02083
HVT 60-8-3	-	HOL	FALSE	2	FALSE	5.02083
ADORA	1990	HOL	TRUE	8	FALSE	5
VOYAGER	2003	HOL	TRUE	11	FALSE	5
AM 72-3477	-	HOL	FALSE	1	FALSE	4.9375
MARA	1973	HOL	FALSE	34	FALSE	4.92969
ZPC 58-159	-	HOL	FALSE	2	FALSE	4.90625
BALLYDOON	1931	GB	TRUE	5	FALSE	4.89514
OBELIX	1988	HOL	FALSE	11	FALSE	4.875
ROPTA B 1178	-	-	FALSE	1	FALSE	4.875
AVENIR_?	-	-	FALSE	16	FALSE	4.78479
GINEKE	1950	HOL	FALSE	19	FALSE	4.63802
CARDINAL_?	-	-	FALSE	7	FALSE	4.625
FABULA	1997	HOL	FALSE	8	FALSE	4.625
VE 70-9	-	HOL	FALSE	14	FALSE	4.625
BURBANK	1876	USA	FALSE	2	FALSE	4.53125
Y 189	-	HOL	FALSE	1	FALSE	4.53125
AM 72-4454	-	HOL	FALSE	3	FALSE	4.51562
AM 67-136	-	HOL	FALSE	4	FALSE	4.5
HERMES	1973	AUT	TRUE	11	FALSE	4.5
OSTARA	1961	HOL	TRUE	6	FALSE	4.5
STANIA	1974	HOL	FALSE	5	FALSE	4.5
VE 71-105	-	HOL	FALSE	16	FALSE	4.5
AM 78-3778	-	HOL	FALSE	8	FALSE	4.4375
FRESCO	1985	HOL	TRUE	10	FALSE	4.4375
EDDA_11465	1932	GER	FALSE	4	FALSE	4.39185
CARNEA	1938	GER	FALSE	9	FALSE	4.38304
E 87/66	-	BRD	FALSE	2	FALSE	4.375
KW 78-34-470	-	HOL	FALSE	4	FALSE	4.375
BELLE DE FONTENAY	1885	FRA	TRUE	9	FALSE	4.36068
AM 78-3736	-	HOL	FALSE	11	FALSE	4.34375
tbr	-	-	FALSE	23	FALSE	4.32064
KURAS	1996	HOL	TRUE	8	FALSE	4.25
PIMPERNEL	1953	HOL	TRUE	13	FALSE	4.14258
7338/812	-	-	FALSE	2	FALSE	4.125
ALLARD	1988	HOL	FALSE	1	FALSE	4.125
GRANDIFOLIA	1973	BRD	FALSE	11	FALSE	4.125
RENSKA	1980	HOL	FALSE	9	FALSE	4.125
SANTÉ	1983	HOL	TRUE	13	FALSE	4.125
BAKE-KING	1967	USA	FALSE	2	FALSE	4.0625
F 58050	-	CAN	FALSE	3	FALSE	4.0625
ROSLIN CHANIA	1960	GB	FALSE	1	FALSE	4.03125
W 66/102	-	BRD	FALSE	1	FALSE	4.02539
AGATA	1990	HOL	TRUE	10	FALSE	4
LADY CLAIRE	1996	HOL	TRUE	6	FALSE	4
VE 74-45	-	HOL	FALSE	10	FALSE	4
REICHSKANZLER	1886	GER	FALSE	13	FALSE	3.94654
1379/63/1626 UL	-	BRD	FALSE	1	FALSE	3.9375
933/61/1222 L	-	BRD	FALSE	1	FALSE	3.9375
VANESSA	1973	HOL	FALSE	2	FALSE	3.9375
USDA 43055	-	USA	FALSE	2	FALSE	3.91745
CPC 1673 (adg)	-	-	FALSE	8	FALSE	3.87988
BIMONDA	1992	HOL	FALSE	3	FALSE	3.875
phu	-	-	FALSE	10	FALSE	3.86921
ARRAN CAIRN	1930	GB	FALSE	2	FALSE	3.84961
PH 65	-	HOL	FALSE	1	FALSE	3.81641
WINDA	1974	HOL	FALSE	3	FALSE	3.8125
VEENHUIZEN 31185	-	HOL	FALSE	1	FALSE	3.79736
BATO	1929	HOL	FALSE	6	FALSE	3.78931
vrn	-	-	FALSE	10	TRUE	3.77734
BELANA	2000	BRD	TRUE	11	FALSE	3.75
BRU 93-136	-	HOL	FALSE	7	FALSE	3.75
SINAEDA	1976	HOL	FALSE	9	FALSE	3.75
VTN 62-39-17	-	HOL	FALSE	2	FALSE	3.74609
1629/52	-	BRD	FALSE	2	FALSE	3.72656
FINA	1955	BRD	FALSE	5	FALSE	3.72656
H 643/55	-	-	FALSE	1	FALSE	3.72656
MULDER K 101	-	HOL	FALSE	4	FALSE	3.69922
KARTEL	1994	HOL	FALSE	11	FALSE	3.6875
H 4/31	-	GB	FALSE	5	FALSE	3.67969
KA 77-0133	-	HOL	FALSE	5	FALSE	3.65625
AM 66-182	-	HOL	FALSE	8	FALSE	3.64062
SONATE_16296	1986	HOL	FALSE	4	FALSE	3.625
EARLY REGENT	1882	GB	FALSE	5	FALSE	3.59886
VERTA	1957	HOL	FALSE	2	FALSE	3.57812
USDA 41956	-	USA	FALSE	15	FALSE	3.53955
HELIOS_?	-	-	FALSE	2	FALSE	3.5249
CECILE	2003	HOL	TRUE	7	FALSE	3.5
DIANA_?	-	-	FALSE	5	FALSE	3.5
GALA	2002	BRD	TRUE	8	FALSE	3.5
H 99/73	-	BRD	FALSE	3	FALSE	3.5
KONST 63-665	-	HOL	FALSE	3	FALSE	3.5
MIRIAM	1988	BRD	FALSE	6	FALSE	3.5
ROOSTER	1990	IRL	TRUE	7	FALSE	3.5
D.200	-	HOL	FALSE	1	FALSE	3.48438
RAGIS 2459	-	-	FALSE	1	FALSE	3.47483
RECORD_15436	1932	HOL	FALSE	1	FALSE	3.44922
RUBINIA	1983	HOL	FALSE	4	FALSE	3.4375
REDBAD	1974	HOL	FALSE	2	FALSE	3.375
SVP M 54-201	-	HOL	FALSE	5	FALSE	3.35938
1257A(7)	-	GB	FALSE	6	FALSE	3.35742
DANAE	1975	FRA	FALSE	1	FALSE	3.3125
ROPTA C 416	-	HOL	FALSE	1	FALSE	3.3125
ULSTER EARL_?	-	-	FALSE	3	FALSE	3.28646
vrn (4x)	-	-	FALSE	2	TRUE	3.27116
EMERAUDE	1996	FRA	TRUE	6	FALSE	3.25
NEPH(R)IT	-	-	FALSE	2	FALSE	3.22592
AXILIA	1966	DDR	FALSE	11	FALSE	3.1875
ADRETTA	1975	DDR	TRUE	33	FALSE	3.125
FAMOSA	1977	HOL	FALSE	9	FALSE	3.125
ARKA	1961	HOL	FALSE	9	FALSE	3.10938
G 414(64)	-	GB	FALSE	1	FALSE	3.10938
1104C(2)	-	GB	FALSE	9	FALSE	3.09766
EXTASE_?	-	-	FALSE	7	FALSE	3.03125
POPULAIR	1928	HOL	FALSE	5	FALSE	3.02832
PAULSEN 544/89	-	-	FALSE	1	FALSE	3.0249
KA.JU.11	-	GER	FALSE	1	FALSE	3.00684
RG 1265	-	GER	FALSE	1	FALSE	3.00684
ALLIANS	2003	BRD	TRUE	9	FALSE	3
AMOROSA	2000	HOL	TRUE	6	FALSE	3
INTENSO	1963	HOL	FALSE	3	FALSE	3
OMEGA_?	-	-	FALSE	9	FALSE	3
VELOX	1994	BRD	TRUE	8	FALSE	3
VR 808	2009	HOL	TRUE	6	FALSE	3
AM 67-125	-	HOL	FALSE	4	FALSE	2.99219
ANDERSSEN	1876	GER	FALSE	2	FALSE	2.96746
ERSTE VON NASSENGRUND	1871	GER	FALSE	3	FALSE	2.96746
UNFEHLBARE	1874	GER	FALSE	1	FALSE	2.96746
ULTIMUS	1935	HOL	FALSE	8	FALSE	2.94661
885(4)	-	GB	FALSE	4	FALSE	2.89093
VRN VII-5	-	HOL	FALSE	2	TRUE	2.88542
MILVA_?	-	-	FALSE	2	FALSE	2.875
EHUD	1965	HOL	FALSE	4	FALSE	2.83984
MPI 41.2934/9	-	GER	FALSE	9	FALSE	2.8374
MPI 41.522/26	-	GER	FALSE	9	FALSE	2.8374
CRAIGS BOUNTY	1946	GB	FALSE	1	FALSE	2.83594
CPC 1673-1 (adg)	-	-	FALSE	4	FALSE	2.82471
CPC 2093 (sto)	-	-	FALSE	2	FALSE	2.82031
(CPC 2488/3 (vrn)	-	-	FALSE	1	TRUE	2.81323
CPC 2487/3 (vrn)) colchicined	-	-	FALSE	1	TRUE	2.81323
ORA	1952	DDR	FALSE	31	FALSE	2.8125
2-402	-	AUS	FALSE	2	FALSE	2.80469
MPI 42.989/6	-	GER	FALSE	1	FALSE	2.79492
POLANIN	-	GER	FALSE	5	FALSE	2.77315
163/55	-	AUT	FALSE	3	FALSE	2.75
AM 76-999	-	HOL	FALSE	1	FALSE	2.75
ARINDA	1993	HOL	FALSE	3	FALSE	2.75
CHARISMA_?	-	-	FALSE	6	FALSE	2.75
DDR 5158	-	-	FALSE	4	FALSE	2.75
EDZINA	1974	HOL	FALSE	15	FALSE	2.75
LADY ROSETTA	1988	HOL	TRUE	8	FALSE	2.75
RZ 88-404	-	HOL	FALSE	3	FALSE	2.75
SIENTJE	1951	HOL	FALSE	3	FALSE	2.75
ZPC 80 O 140	-	-	FALSE	1	FALSE	2.75
PAULSEN'S JULI	1891	GER	FALSE	15	FALSE	2.72392
CEB 60-15-28	-	HOL	FALSE	3	FALSE	2.71875
LORI	1953	BRD	FALSE	16	FALSE	2.70312
AMINCA	1977	HOL	TRUE	9	FALSE	2.6875
ROSELLA	1991	BRD	FALSE	9	FALSE	2.6875
1104A(3)	-	GB	FALSE	2	FALSE	2.6842
1306A(2)	-	GB	FALSE	3	FALSE	2.67578
ENERGIE_11564	1924	HOL	FALSE	5	FALSE	2.67395
dms-hybrid	-	-	FALSE	11	FALSE	2.6416
BRDA_?	-	-	FALSE	2	FALSE	2.625
S 62-47-1	-	HOL	FALSE	5	FALSE	2.625
GLADSTONE_?	-	-	FALSE	6	FALSE	2.61848
CLARKE 685	-	GB	FALSE	1	FALSE	2.59896
PONTIAC	1938	USA	FALSE	16	FALSE	2.52423
MAY QUEEN	1890	GB	FALSE	7	FALSE	2.51074
PROFESSOR BROEKEMA	1954	HOL	FALSE	1	FALSE	2.51042
BONA	1944	GER	FALSE	17	FALSE	2.50879
1505/70	-	BRD	FALSE	2	FALSE	2.5
AMADEUS	1991	HOL	FALSE	8	FALSE	2.5
BOLESTA	1995	BRD	FALSE	6	FALSE	2.5
DORÉ	1947	HOL	TRUE	5	FALSE	2.5
EXEMPLA	1997	BRD	FALSE	6	FALSE	2.5
FRANCELINE	1993	FRA	TRUE	10	FALSE	2.5
MARADONNA	1996	HOL	FALSE	5	FALSE	2.5
MOZART	2003	HOL	TRUE	5	FALSE	2.5
REDSTAR	1997	HOL	FALSE	3	FALSE	2.5
ROSEVAL	1950	FRA	TRUE	9	FALSE	2.5
ACKERSEGEN	1929	GER	FALSE	38	FALSE	2.47253
G.15	-	HOL	FALSE	1	FALSE	2.46875
RUSSET BURBANK	1908	USA	TRUE	22	FALSE	2.4668
LU. 58.1642/4	-	DDR	FALSE	4	FALSE	2.46484
MERRIMACK	1954	USA	FALSE	13	FALSE	2.46094
BARAKA	1971	HOL	TRUE	8	FALSE	2.4375
BIERMA Y 160	-	HOL	FALSE	2	FALSE	2.4375
DEKAMA	1958	HOL	FALSE	11	FALSE	2.40625
1-71.17/6 N+B	-	DDR	FALSE	13	FALSE	2.375
76.PO.12.14.268	-	-	FALSE	4	FALSE	2.375
AR 77-175-3	-	HOL	FALSE	3	FALSE	2.375
BRU 82-78	-	HOL	FALSE	2	FALSE	2.375
FIANNA	1987	HOL	FALSE	4	FALSE	2.375
CHIPPEWA	1933	USA	FALSE	11	FALSE	2.32458
HUDSON	1972	USA	FALSE	9	FALSE	2.3125
SM 69-17	-	HOL	FALSE	9	FALSE	2.3125
MPI 44.1016/10	-	GER	FALSE	27	FALSE	2.28442
MARIJKE	1968	HOL	FALSE	14	FALSE	2.28125
ZPC 55-89	-	-	FALSE	2	FALSE	2.28125
INIS 2	1929	GER	FALSE	3	FALSE	2.27753
EIGENHEIMER	1895	HOL	TRUE	49	FALSE	2.25943
G.32	-	HOL	FALSE	1	FALSE	2.25781
2.6 720-86	-	-	FALSE	1	FALSE	2.25
AM 67-59	-	HOL	FALSE	1	FALSE	2.25
AR 76-199-3	-	HOL	FALSE	3	FALSE	2.25
ARIELLE	1999	HOL	TRUE	5	FALSE	2.25
FILEA	1993	BRD	FALSE	5	FALSE	2.25
HERTHA_?	-	-	FALSE	9	FALSE	2.25
MAYAN GOLD	2001	GB	TRUE	4	FALSE	2.25
OP 2532/64	-	IRL	FALSE	1	FALSE	2.25
QUINTA	1990	BRD	FALSE	4	FALSE	2.25
ROPTA Q 755	-	HOL	FALSE	1	FALSE	2.25
RZ 87-44	-	HOL	FALSE	4	FALSE	2.25
AM 71-975	-	HOL	FALSE	1	FALSE	2.21875
RESY	1967	HOL	TRUE	5	FALSE	2.21875
PREUSSEN	1917	GER	FALSE	5	FALSE	2.19592
4008/25	-	-	FALSE	1	FALSE	2.19152
E 80/40	-	BRD	FALSE	1	FALSE	2.1875
E 82/180	-	-	FALSE	1	FALSE	2.1875
KW 75-16-272	-	HOL	FALSE	2	FALSE	2.1875
KW 75-9-173	-	HOL	FALSE	2	FALSE	2.1875
PHUR 71-464-7 (phu)	-	HOL	FALSE	2	FALSE	2.1875
UKAMA	1977	HOL	TRUE	11	FALSE	2.1875
edn	-	-	FALSE	3	FALSE	2.18273
DI VERNON	1922	GB	FALSE	2	FALSE	2.17871
MPI 56.993/52	-	BRD	FALSE	3	FALSE	2.15625
GREEN MOUNTAIN	1885	USA	FALSE	15	FALSE	2.12891
ANOSTA	1975	HOL	TRUE	10	FALSE	2.125
INRA 75.36.45	-	-	FALSE	1	FALSE	2.125
KONDOR	1984	HOL	TRUE	6	FALSE	2.125
MINERVA	1988	HOL	TRUE	6	FALSE	2.125
NAUSICA	1975	BRD	FALSE	4	FALSE	2.125
STROMA	1989	GB	FALSE	7	FALSE	2.125
TS 77-148	-	HOL	FALSE	2	FALSE	2.125
PROMINENT	1968	HOL	FALSE	11	FALSE	2.10938
735	-	GB	FALSE	3	FALSE	2.10806
MAINCROP	1876	GB	FALSE	5	FALSE	2.07324
VTN 61-12-31	-	HOL	FALSE	3	FALSE	2.07031
LU. 59.884/3	-	DDR	FALSE	1	FALSE	2.0625
ROPTA R 1997	-	HOL	FALSE	1	FALSE	2.0625
ZPC 63-103	-	HOL	FALSE	2	FALSE	2.0625
882(5)	-	GB	FALSE	4	FALSE	2.04688
F 34011	-	CAN	FALSE	1	FALSE	2.03125
KAMERAZ	1951	SU	FALSE	32	FALSE	2.03125
MINN. 113-1	-	USA	FALSE	2	FALSE	2.03125
BEAUTY OF HEBRON	1878	USA	FALSE	13	FALSE	2.02393
JP20CJ24	-	GER	FALSE	1	FALSE	2.0127
1325/77/2620	-	-	FALSE	3	FALSE	2
2680/77	-	BRD	FALSE	1	FALSE	2
? open pollinated	-	-	FALSE	1	FALSE	2
ASTERIX	1991	HOL	TRUE	11	FALSE	2
BH 93-30	-	HOL	FALSE	3	FALSE	2
GOLDSTAR_?	-	-	FALSE	3	FALSE	2
HEIDRUN	1978	BRD	FALSE	4	FALSE	2
L 185/88/359	-	BRD	FALSE	1	FALSE	2
MISS BIANKA	2010	HOL	FALSE	4	FALSE	2
NAVAN	1987	GB	TRUE	5	FALSE	2
RED SCARLETT	1999	HOL	TRUE	4	FALSE	2
ROBINTA	1992	HOL	TRUE	5	FALSE	2
ROMANZE_?	-	-	FALSE	7	FALSE	2
ROSARA	1990	BRD	TRUE	7	FALSE	2
SANTANA	1994	HOL	TRUE	4	FALSE	2
SATINA	1993	BRD	TRUE	5	FALSE	2
SECURA	1985	BRD	TRUE	3	FALSE	2
SOLARA	1989	BRD	TRUE	6	FALSE	2
SYMFONIA	1995	HOL	FALSE	8	FALSE	2
KAISERKRONE_?	-	-	FALSE	7	FALSE	1.993
VTN 62-32-26	-	HOL	FALSE	2	FALSE	1.99219
VRN III-16	-	HOL	FALSE	3	TRUE	1.98047
SEED	<1889	GB	FALSE	4	FALSE	1.97327
175/59/S20T	-	-	FALSE	1	FALSE	1.96875
58/53/426 B	-	-	FALSE	1	FALSE	1.96875
BIERMA P 584	-	-	FALSE	1	FALSE	1.96875
JAERLA	1969	HOL	TRUE	7	FALSE	1.96875
MPI 44.335/158	-	GER	FALSE	3	FALSE	1.96875
TRIUMPH_?	-	-	FALSE	27	FALSE	1.95938
USDA 40238	-	USA	FALSE	2	FALSE	1.95873
USDA 41582	-	USA	FALSE	1	FALSE	1.95873
USDA 41724	-	USA	FALSE	1	FALSE	1.95873
EF II-13	-	GER	FALSE	1	FALSE	1.95104
EF III-10	-	GER	FALSE	1	FALSE	1.95104
EF XII-2	-	GER	FALSE	2	FALSE	1.95104
AM 71-1319	-	HOL	FALSE	7	FALSE	1.9375
DS X AS-737	-	NOR	FALSE	2	FALSE	1.9375
KENNEBEC	1948	USA	TRUE	21	FALSE	1.92188
CPC 1673-11 (adg)	-	-	FALSE	1	FALSE	1.9082
ZPC 58-90	-	-	FALSE	1	FALSE	1.90625
SOUVENIR	1932	HOL	FALSE	3	FALSE	1.89868
MPI 61.303/34	-	BRD	FALSE	11	FALSE	1.89844
AM 71-1244	-	HOL	FALSE	2	FALSE	1.89062
PETRONIUSZ	-	GER	FALSE	2	FALSE	1.87626
BRU 89-96	-	HOL	FALSE	1	FALSE	1.875
D187	-	-	FALSE	2	FALSE	1.875
LAILA	1969	NOR	TRUE	2	FALSE	1.875
STABILO	1996	HOL	TRUE	5	FALSE	1.875
2213/43	-	BRD	FALSE	1	FALSE	1.86328
MPI 19148	-	GER	FALSE	1	FALSE	1.86328
LECH	1893	GER	TRUE	7	FALSE	1.84967
BRAVO_?	-	-	FALSE	3	FALSE	1.84961
MPI 49.540/2	-	BRD	FALSE	12	FALSE	1.84961
VTN 62-31-30	-	HOL	FALSE	1	FALSE	1.82031
Y 66-13-610	-	HOL	FALSE	1	FALSE	1.8125
PARNASSIA	1913	GER	FALSE	27	FALSE	1.79313
PRIMULA	1939	GER	FALSE	3	FALSE	1.78906
REAAL	1956	HOL	FALSE	11	FALSE	1.78516
USDA G.S. 9-1	-	USA	FALSE	1	FALSE	1.76978
VILLAROELA	-	-	FALSE	2	FALSE	1.76978
BRA 9089	-	GER	FALSE	13	FALSE	1.76099
AMANDINE	1993	FRA	TRUE	5	FALSE	1.75
AVERIA	2004	HOL	FALSE	2	FALSE	1.75
BIERMA A 7	-	HOL	FALSE	1	FALSE	1.75
BRODICK	1990	GB	FALSE	10	FALSE	1.75
CUPIDO	1995	HOL	TRUE	2	FALSE	1.75
DOORNBOS 52-117	-	HOL	FALSE	2	FALSE	1.75
FESTIEN	2000	HOL	TRUE	4	FALSE	1.75
FUGA	1973	BRD	FALSE	3	FALSE	1.75
KONST 57-200	-	HOL	FALSE	2	FALSE	1.75
MIDAS	1997	GB	FALSE	3	FALSE	1.75
ROSA_15703	<1935	FRA	FALSE	8	FALSE	1.75
ST 6948-2006	-	-	FALSE	1	FALSE	1.75
VALE	1939	SU	FALSE	3	FALSE	1.75
VDW 76-30	-	HOL	FALSE	2	FALSE	1.75
VITELOTTE NOIRE	<1815	FRA	FALSE	6	FALSE	1.75
VIVALDI	1998	HOL	TRUE	4	FALSE	1.75
VULKANO	1984	HOL	FALSE	2	FALSE	1.75
ZAREVO	1983	SU	FALSE	9	FALSE	1.75
A.467	-	HOL	FALSE	1	FALSE	1.74219
ALLERFRUEHESTE GELBE	1922	GER	TRUE	21	FALSE	1.73627
CUZCO	-	-	FALSE	1	FALSE	1.72987
EARLY GOODRICH	<1880	USA	FALSE	3	FALSE	1.72987
TRENCTRIA	<1925	HOL	FALSE	3	FALSE	1.72461
SVP 50-358	-	HOL	FALSE	5	FALSE	1.71875
USDA B 127	-	USA	FALSE	2	FALSE	1.71094
CHIEFTAIN	1966	USA	FALSE	17	FALSE	1.69531
Y 68-4-103	-	HOL	FALSE	5	FALSE	1.6875
ENGELUM DD 971	-	HOL	FALSE	3	FALSE	1.67969
997A(51)	-	GB	FALSE	1	FALSE	1.67871
LENNON 5174	-	-	FALSE	1	FALSE	1.65625
LENNON 8057	-	-	FALSE	1	FALSE	1.65625
USDA 528-170	-	USA	FALSE	16	FALSE	1.63965
BLAUE RIESEN	1883	GER	FALSE	6	FALSE	1.62971
120/13	-	-	FALSE	2	FALSE	1.625
8204A(4)	-	GB	FALSE	2	FALSE	1.625
904/61	-	BRD	FALSE	4	FALSE	1.625
AR 73-21-27	-	-	FALSE	1	FALSE	1.625
BUTTE	1977	USA	FALSE	7	FALSE	1.625
CINJA	1983	BRD	FALSE	2	FALSE	1.625
DB 220(52)	-	-	FALSE	1	FALSE	1.625
DB 270(43)	-	-	FALSE	1	FALSE	1.625
DELOS	1957	BRD	FALSE	11	FALSE	1.625
GRANOLA	1975	BRD	TRUE	28	FALSE	1.625
KONST 69-864	-	HOL	FALSE	5	FALSE	1.625
LUTETIA	1986	HOL	FALSE	5	FALSE	1.625
NADINE	1987	GB	TRUE	5	FALSE	1.625
SPEKULA	1961	DDR	FALSE	10	FALSE	1.625
STAMINA	1992	GB	FALSE	2	FALSE	1.625
ALMA_?	-	-	FALSE	16	FALSE	1.61296
AM 64-2	-	HOL	FALSE	5	FALSE	1.60938
SVP 50-2017	-	HOL	FALSE	2	FALSE	1.60938
SM 61-13	-	HOL	FALSE	4	FALSE	1.59375
VTN 62-39-6	-	HOL	FALSE	5	FALSE	1.59375
SNOWFLAKE_?	-	-	FALSE	6	FALSE	1.59033
FLORA_?	-	-	FALSE	7	FALSE	1.58276
LU. 57.1386/53 N	-	-	FALSE	2	FALSE	1.56934
HOCHPROZENTIGE	1946	BRD	FALSE	25	FALSE	1.5625
KARIDA	1987	HOL	FALSE	4	FALSE	1.5625
KONST 61-333	-	HOL	FALSE	1	FALSE	1.5625
NORGOLD RUSSET	1964	USA	FALSE	20	FALSE	1.5625
SAGITTA_?	-	-	FALSE	4	FALSE	1.5625
SOUTHESK	1925	GB	FALSE	4	FALSE	1.5625
MONOPOOL	1922	HOL	FALSE	2	FALSE	1.51416
ROBIJN	1926	HOL	FALSE	3	FALSE	1.51416
PROFESSOR GISEVIUS	1917	GER	FALSE	4	FALSE	1.50342
ACTARO	2013	HOL	TRUE	3	FALSE	1.5
ANCO	1959	BRD	FALSE	7	FALSE	1.5
ASVA	1989	DEN	FALSE	3	FALSE	1.5
BELLINI	2001	HOL	TRUE	3	FALSE	1.5
BLAUE SCHWEDEN	-	-	FALSE	3	FALSE	1.5
BLUE CONGO (synonym)	-	-	FALSE	1	FALSE	1.5
CASANOVA	1999	HOL	FALSE	3	FALSE	1.5
CHARMANTE	2000	HOL	FALSE	2	FALSE	1.5
CMK 93-042-005	-	HOL	FALSE	3	FALSE	1.5
COSMOS	1994	HOL	FALSE	3	FALSE	1.5
CRISPS4ALL	2008	HOL	TRUE	3	FALSE	1.5
EBSTORF 75/75	-	-	FALSE	1	FALSE	1.5
ESH 2605/77	-	BRD	FALSE	2	FALSE	1.5
HEO 950251-84	-	HOL	FALSE	2	FALSE	1.5
ILSE	1980	BRD	FALSE	5	FALSE	1.5
JELLY_?	-	-	FALSE	3	FALSE	1.5
KARDAL	1988	HOL	TRUE	7	FALSE	1.5
KURODA	1998	HOL	TRUE	3	FALSE	1.5
LADY CHRISTL	1996	HOL	TRUE	3	FALSE	1.5
LADY JO	2001	HOL	TRUE	3	FALSE	1.5
LADY OLYMPIA	1996	HOL	TRUE	3	FALSE	1.5
LIDO_?	-	-	FALSE	3	FALSE	1.5
LISETA	1988	HOL	TRUE	3	FALSE	1.5
LYRA	1987	BRD	FALSE	5	FALSE	1.5
OPERA	2007	HOL	TRUE	3	FALSE	1.5
ORCHESTRA	2007	HOL	TRUE	3	FALSE	1.5
ORLA	1997	IRL	TRUE	3	FALSE	1.5
PANDA	1986	BRD	FALSE	8	FALSE	1.5
PROMESSE	1983	HOL	FALSE	5	FALSE	1.5
PUNTILA	1981	BRD	FALSE	1	FALSE	1.5
RED CARA	1981	IRL	TRUE	3	FALSE	1.5
RZD 95-1618	-	-	FALSE	4	FALSE	1.5
SYLVANA	2008	HOL	TRUE	3	FALSE	1.5
VAKON	1982	HOL	FALSE	4	FALSE	1.5
VG3CAE-5	-	HOL	FALSE	2	FALSE	1.5
Z. 79.36/20	-	POL	FALSE	3	FALSE	1.5
Z. 79.554/810	-	POL	FALSE	3	FALSE	1.5
ZPC 80-239	-	-	FALSE	1	FALSE	1.5
PANTHER_14835	1946	BRD	FALSE	13	FALSE	1.48828
RATTE	1872	GER	TRUE	10	FALSE	1.48438
1256A(23)	-	GB	FALSE	11	FALSE	1.47461
CIMBALS NEUE IMPERATOR	1909	GER	FALSE	12	FALSE	1.45682
LU. 82/291	-	-	FALSE	1	FALSE	1.44271
S. VERNEI 600/3	-	DDR	FALSE	1	FALSE	1.44271
BODENKRAFT	1963	BRD	FALSE	9	FALSE	1.43848
AM 78-3848	-	HOL	FALSE	1	FALSE	1.4375
OSTBOTE	1933	GER	FALSE	15	FALSE	1.4375
PENTLAND JAVELIN	1968	GB	TRUE	5	FALSE	1.4375
USDA 44537	-	USA	FALSE	8	FALSE	1.43604
KA 149	-	HOL	FALSE	1	FALSE	1.41992
MPI 35.2210/1	-	GER	FALSE	1	FALSE	1.4187
MPI 39.9/8	-	GER	FALSE	1	FALSE	1.4187
70(13)	-	GB	FALSE	1	FALSE	1.41797
BISHOP	1912	GB	FALSE	2	FALSE	1.41797
W. 967C(38)	-	GB	FALSE	1	FALSE	1.41797
PAUL KRUGER	1900	HOL	FALSE	25	FALSE	1.41471
W. 800(2)	-	GB	FALSE	3	FALSE	1.41406
LI. 1364/52	-	-	FALSE	1	FALSE	1.41113
JOSEPH RIGAULT	-	FRA	FALSE	2	FALSE	1.40419
VAN GOGH	1989	HOL	TRUE	5	FALSE	1.39844
MPI 39.133/50	-	GER	FALSE	1	FALSE	1.39746
MPI 40.544/11	-	GER	FALSE	1	FALSE	1.39746
DANUSIA_?	-	-	FALSE	1	FALSE	1.38658
ALTENA	1982	HOL	FALSE	3	FALSE	1.375
AM 71-1653	-	HOL	FALSE	1	FALSE	1.375
AR 74-78-1	-	HOL	FALSE	1	FALSE	1.375
CERTA	1976	POL	FALSE	20	FALSE	1.375
DIVINA	1997	HOL	FALSE	4	FALSE	1.375
DUNJA	1977	BRD	FALSE	5	FALSE	1.375
FANETTE	1984	FRA	FALSE	3	FALSE	1.375
KA 80-1920	-	HOL	FALSE	1	FALSE	1.375
KA 87-2306	-	HOL	FALSE	2	FALSE	1.375
MANSOUR	1987	HOL	FALSE	2	FALSE	1.375
MARIANA	1982	FRA	FALSE	1	FALSE	1.375
dms hybrid	-	-	FALSE	6	FALSE	1.375
dms	-	-	FALSE	49	FALSE	1.37207
PFLUCKMAUS	-	-	FALSE	1	FALSE	1.36196
BONNOTTE DE NOIRMOUTIER	-	FRA	FALSE	2	FALSE	1.35938
CEB 52-148-14	-	HOL	FALSE	2	FALSE	1.35938
BRAVO_10436	1899	HOL	FALSE	4	FALSE	1.35559
FICHTELGOLD	1945	BRD	FALSE	2	FALSE	1.35156
1071/79/2793	-	BRD	FALSE	1	FALSE	1.34375
COMMANDANT	1914	HOL	FALSE	1	FALSE	1.33698
ZOMERROODEN	1894	HOL	FALSE	1	FALSE	1.33698
SARANAC	1949	USA	FALSE	7	FALSE	1.32943
RU 159 (phu)	-	-	FALSE	2	FALSE	1.32364
267.04	-	BRD	FALSE	1	FALSE	1.3125
3333/60	-	-	FALSE	1	FALSE	1.3125
B.3_?	-	-	FALSE	1	FALSE	1.3125
ZPC 45-2	-	HOL	FALSE	1	FALSE	1.3125
CPC 2127 (dms)	-	-	FALSE	2	FALSE	1.30989
ELKANA	1978	HOL	FALSE	2	FALSE	1.28125
KARNICO	1987	HOL	TRUE	4	FALSE	1.28125
DIJKHUIS 40-273	-	HOL	FALSE	1	FALSE	1.25521
EBSTORF S 6	-	-	FALSE	2	FALSE	1.25439
1345/77/2565	-	BRD	FALSE	1	FALSE	1.25
232/77/2610	-	BRD	FALSE	2	FALSE	1.25
ALTESSE	2000	FRA	TRUE	3	FALSE	1.25
AMPERA	1998	BRD	FALSE	2	FALSE	1.25
ARENA	1992	BRD	FALSE	1	FALSE	1.25
C1992/42	-	IRL	FALSE	3	FALSE	1.25
CARDINAL	-	-	TRUE	2	FALSE	1.25
CONCORDE	1986	HOL	FALSE	8	FALSE	1.25
DENISE	2002	HOL	FALSE	2	FALSE	1.25
DURA	1998	HOL	TRUE	2	FALSE	1.25
E 93/477	-	BRD	FALSE	2	FALSE	1.25
EXQUISA	1992	BRD	TRUE	3	FALSE	1.25
FONTANE	1999	HOL	TRUE	4	FALSE	1.25
FRANZI	1977	BRD	FALSE	4	FALSE	1.25
HARMONY	1999	GB	TRUE	5	FALSE	1.25
JOLY_12821	1994	HOL	FALSE	2	FALSE	1.25
KA 89-3516	-	HOL	FALSE	3	FALSE	1.25
KA 94-1988	-	HOL	FALSE	1	FALSE	1.25
KONST 80-1407	-	HOL	FALSE	1	FALSE	1.25
KONST 85-1002	-	-	FALSE	3	FALSE	1.25
LADY AMELIA	1996	HOL	FALSE	1	FALSE	1.25
MARIS PEER	1962	GB	TRUE	6	FALSE	1.25
MIZEN	1978	IRL	FALSE	2	FALSE	1.25
PAMIR_?	-	-	FALSE	4	FALSE	1.25
PINK FIR APPLE	1850	GB	TRUE	6	FALSE	1.25
PREMIERE	1979	HOL	FALSE	11	FALSE	1.25
ROESLAU	1983	BRD	FALSE	7	FALSE	1.25
SARPO MIRA	<2003	HUN	TRUE	4	FALSE	1.25
SORAYA	2008	BRD	TRUE	2	FALSE	1.25
STIRLING	1991	GB	FALSE	4	FALSE	1.25
TAIGA	1973	BRD	FALSE	3	FALSE	1.25
TASSO	1963	BRD	FALSE	7	FALSE	1.25
VACUNA	1968	HOL	FALSE	2	FALSE	1.25
VALETTA_?	-	-	FALSE	6	FALSE	1.25
VE 70-66	-	-	FALSE	1	FALSE	1.25
W 72-22-489	-	HOL	FALSE	7	FALSE	1.25
WHITE LADY	1994	HUN	TRUE	3	FALSE	1.25
WS 73-3-391	-	HOL	FALSE	2	FALSE	1.25
XANTIA	1998	HOL	FALSE	1	FALSE	1.25
YP 88-129	-	HOL	FALSE	2	FALSE	1.25
pollenmixture MM 4-12 + MM 8-12	-	-	FALSE	4	FALSE	1.25
F.76	-	HOL	FALSE	1	FALSE	1.23438
TANJA_?	-	-	FALSE	2	FALSE	1.23438
GU 633	-	DDR	FALSE	8	FALSE	1.23242
LU. 57.1387/83	-	-	FALSE	1	FALSE	1.23242
S 62-7-266	-	HOL	FALSE	2	FALSE	1.22266
2693ABC(2)	-	GB	FALSE	4	FALSE	1.21875
BIERMA U 125	-	-	FALSE	1	FALSE	1.21875
EPOKA	1955	POL	FALSE	25	FALSE	1.21875
MPI 44.335/37	-	GER	FALSE	6	FALSE	1.21875
ELLA	1898	GER	FALSE	9	FALSE	1.20935
IVP 354	-	HOL	FALSE	1	FALSE	1.20312
ZPC 69 C 239	-	-	FALSE	1	FALSE	1.19922
MINN. 15-2	-	USA	FALSE	9	FALSE	1.19775
D 47/11	-	GB	FALSE	3	FALSE	1.1875
KONST 62-660	-	HOL	FALSE	1	FALSE	1.1875
VIOLETTA	2012	BRD	TRUE	2	FALSE	1.1875
WE. 58.42/9 N	-	DDR	FALSE	2	FALSE	1.1875
XENIA	1973	DDR	FALSE	1	FALSE	1.1875
D.891	-	HOL	FALSE	2	FALSE	1.18164
MPI 44.335/130	-	GER	FALSE	8	FALSE	1.1748
CENTIFOLIA	1919	GER	FALSE	26	FALSE	1.16553
56N18-4	-	USA	FALSE	1	FALSE	1.15625
NY NIF/1	-	USA	FALSE	1	FALSE	1.15625
PRODUCENT_?	-	-	FALSE	6	FALSE	1.15625
SM 63-24	-	HOL	FALSE	1	FALSE	1.15625
MPI 40.1359/22	-	-	FALSE	2	FALSE	1.14221
SVP M 194-10	-	HOL	FALSE	1	FALSE	1.14062
ERIKA_?	-	-	FALSE	5	FALSE	1.13123
F.78	-	HOL	FALSE	1	FALSE	1.12891
1.307 120-93	-	-	FALSE	1	FALSE	1.125
113.84.1	-	-	FALSE	1	FALSE	1.125
AM 70-2115	-	HOL	FALSE	2	FALSE	1.125
AR 76-34-3	-	HOL	FALSE	1	FALSE	1.125
CIVA	1960	HOL	FALSE	5	FALSE	1.125
E 77/330	-	-	FALSE	1	FALSE	1.125
GE 64-491	-	-	FALSE	1	FALSE	1.125
KE.40	-	-	FALSE	1	FALSE	1.125
KINGSTON	1981	GB	TRUE	2	FALSE	1.125
KONST 75-1122	-	HOL	FALSE	2	FALSE	1.125
L 6132/5	-	BRD	FALSE	2	FALSE	1.125
NORA_?	-	-	FALSE	4	FALSE	1.125
PENTLAND HAWK	1967	GB	TRUE	2	FALSE	1.125
PENTLAND SQUIRE	1970	GB	TRUE	6	FALSE	1.125
SIGMA	1977	AUT	FALSE	1	FALSE	1.125
STEMSTER	1986	GB	TRUE	3	FALSE	1.125
VE 74-120	-	HOL	FALSE	2	FALSE	1.125
VE 80-44	-	HOL	FALSE	6	FALSE	1.125
VTN 61-11-43	-	HOL	FALSE	1	FALSE	1.125
ZPC 80 O 288	-	HOL	FALSE	1	FALSE	1.125
Y 193	-	HOL	FALSE	2	FALSE	1.10938
MINN. 43.39-6-40	-	USA	FALSE	3	FALSE	1.09766
AMERA	1981	HOL	FALSE	5	FALSE	1.09375
MPI 6247/20	-	-	FALSE	1	FALSE	1.09375
PHUR 69-47-5 (phu)	-	-	FALSE	1	FALSE	1.09375
PI 258855	-	-	FALSE	1	FALSE	1.09375
RONEA	1980	BRD	FALSE	2	FALSE	1.09375
699(49)	-	GB	FALSE	2	FALSE	1.07843
CEB 47-233-34	-	HOL	FALSE	3	FALSE	1.06641
DUNMORE	-	USA	FALSE	1	FALSE	1.06445
EXCELSIOR_?	-	-	FALSE	6	FALSE	1.06445
2168E(3)	-	GB	FALSE	1	FALSE	1.0625
2182EF(7)	-	GB	FALSE	6	FALSE	1.0625
A 492-2	-	USA	FALSE	3	FALSE	1.0625
OMEGA_14696	1971	BRD	FALSE	8	FALSE	1.0625
THYRA	1965	BRD	FALSE	2	FALSE	1.0625
V.32	-	GB	FALSE	1	FALSE	1.0625
W 6246/18	-	BRD	FALSE	3	FALSE	1.0625
FALKE	1942	GER	FALSE	11	FALSE	1.05933
TIGER_16643	1939	GER	FALSE	5	FALSE	1.05664
PRUMMEL 54-285	-	HOL	FALSE	1	FALSE	1.05469
PRUMMEL 55-259	-	HOL	FALSE	1	FALSE	1.05469
KIVA	1969	DEN	FALSE	7	FALSE	1.04688
LU 56.102/59	-	-	FALSE	1	FALSE	1.03125
ROPTA I 347	-	-	FALSE	2	FALSE	1.03125
ZPC 58-163	-	-	FALSE	1	FALSE	1.03125
692A(52)	-	GB	FALSE	1	FALSE	1.02344
CRAIGS ROYAL	1947	GB	FALSE	9	FALSE	1.02083
PHYTOPHTHOROUSTOITSCHIVY	1932	SU	FALSE	10	FALSE	1.01562
SICKINGEN	1928	GER	FALSE	6	FALSE	1.01562
CEB 44-31-2	-	HOL	FALSE	6	FALSE	1.01172
AMBASSADEUR	1957	HOL	FALSE	4	FALSE	1.00781
1.742 102-95	-	-	FALSE	2	FALSE	1
15119AC(5)	-	GB	FALSE	2	FALSE	1
15335.9	-	SU	FALSE	2	FALSE	1
2-75.1349 N	-	-	FALSE	2	FALSE	1
290/76	-	BRD	FALSE	3	FALSE	1
80 F 66.25	-	-	FALSE	1	FALSE	1
81 F 145.14	-	-	FALSE	1	FALSE	1
89-BJQ-4	-	DEN	FALSE	2	FALSE	1
92T.118.36	-	-	FALSE	1	FALSE	1
93/2	-	-	FALSE	4	FALSE	1
96F352.14	-	-	FALSE	2	FALSE	1
A 77268-4	-	USA	FALSE	2	FALSE	1
ALADIN	1999	HOL	TRUE	2	FALSE	1
ALL BLUE	-	USA	FALSE	3	FALSE	1
AMBITION	2007	HOL	TRUE	2	FALSE	1
AMORA_?	-	-	FALSE	3	FALSE	1
ANNABELLE	2001	HOL	TRUE	2	FALSE	1
AR 84-601	-	-	FALSE	3	FALSE	1
AR 85-96-13	-	HOL	FALSE	1	FALSE	1
AR 98-0341	-	-	FALSE	2	FALSE	1
AR 99-263-5	-	-	FALSE	1	FALSE	1
ARMUNDO	1997	HOL	FALSE	2	FALSE	1
ARNIKA_?	-	-	FALSE	2	FALSE	1
ASUN	1995	ESP	FALSE	2	FALSE	1
ATHLETE	2011	HOL	TRUE	2	FALSE	1
AVENTRA	2005	HOL	TRUE	2	FALSE	1
BARNA	1991	IRL	TRUE	2	FALSE	1
BEETS 84-85-32	-	HOL	FALSE	2	FALSE	1
BIL1045-2	-	HOL	FALSE	2	FALSE	1
BONANZA_?	-	-	FALSE	2	FALSE	1
BR 69.8	-	-	FALSE	1	FALSE	1
BYDAND	2000	HOL	FALSE	2	FALSE	1
BYN-96	-	-	FALSE	2	FALSE	1
CASPAR	1984	HOL	FALSE	5	FALSE	1
CHIPIE	2001	FRA	FALSE	2	FALSE	1
CHÉRIE	1997	FRA	TRUE	2	FALSE	1
CMK 88-169-005	-	HOL	FALSE	2	FALSE	1
COLETTE	1995	BRD	TRUE	3	FALSE	1
COQUINE	2008	FRA	TRUE	2	FALSE	1
CYRANO	2003	HOL	TRUE	2	FALSE	1
DAKOTA ROSE	2001	USA	FALSE	5	FALSE	1
DOB1997-507-015	-	HOL	FALSE	2	FALSE	1
DOUBLE FUN	2014	HOL	TRUE	2	FALSE	1
E 96/22/53	-	BRD	FALSE	3	FALSE	1
EL MUNDO	2010	HOL	TRUE	2	FALSE	1
ELODIE	1998	FRA	TRUE	2	FALSE	1
EMERGO	1963	HOL	FALSE	3	FALSE	1
ES 1054/71	-	BRD	FALSE	3	FALSE	1
FAKSE	2000	DEN	TRUE	2	FALSE	1
FLORIJN	1996	HOL	FALSE	4	FALSE	1
FORELLE_?	-	-	FALSE	2	FALSE	1
G 33/75	-	-	FALSE	3	FALSE	1
GALLIA	1999	HOL	FALSE	2	FALSE	1
GOLDEN MILLENIUM	-	-	FALSE	2	FALSE	1
GOURMANDINE	2002	FRA	TRUE	2	FALSE	1
GUNDA_?	-	-	FALSE	2	FALSE	1
HEO 98-1620	-	HOL	FALSE	2	FALSE	1
HZ 86 E 423	-	HOL	FALSE	1	FALSE	1
ISP 14-15-03	-	-	FALSE	2	FALSE	1
ISP 17-1-01	-	-	FALSE	2	FALSE	1
JANINE	2006	HOL	FALSE	3	FALSE	1
JENNY	1999	FRA	FALSE	2	FALSE	1
KALIBER	1996	HOL	FALSE	2	FALSE	1
KANJER	1996	HOL	FALSE	2	FALSE	1
KIPFLER	-	AUT	FALSE	3	FALSE	1
KONST 79-1426	-	HOL	FALSE	1	FALSE	1
L 267/92/135	-	BRD	FALSE	4	FALSE	1
L 619/87/4796	-	BRD	FALSE	3	FALSE	1
L 96/739/677	-	BRD	FALSE	2	FALSE	1
LADY BALFOUR	2001	GB	TRUE	1	FALSE	1
LADY FELICIA	1997	HOL	TRUE	3	FALSE	1
MA 77-481	-	-	FALSE	1	FALSE	1
MA 98-0322	-	HOL	FALSE	2	FALSE	1
MADELEINE	2004	HOL	TRUE	2	FALSE	1
MARANCA	1995	HOL	TRUE	2	FALSE	1
MARGIT_?	-	-	FALSE	1	FALSE	1
MARIS PAGE	1962	GB	FALSE	1	FALSE	1
MARKIES	1997	HOL	TRUE	3	FALSE	1
MAYAN TWILIGHT	2008	GB	TRUE	2	FALSE	1
MELISSA	1988	FRA	TRUE	2	FALSE	1
MERIDA	2007	BRD	FALSE	2	FALSE	1
MIRANDA_14017	1975	BRD	FALSE	3	FALSE	1
MONT BLANC	2014	HOL	TRUE	2	FALSE	1
MUH 91-13	-	HOL	FALSE	2	FALSE	1
N70-ĆJ-6	-	DEN	FALSE	1	FALSE	1
NOVITA	1994	HOL	FALSE	2	FALSE	1
OLEVA	1989	DEN	TRUE	2	FALSE	1
OPAL_?	-	-	FALSE	4	FALSE	1
PEPITE	2010	FRA	FALSE	1	FALSE	1
PICCOLO STAR	2007	HOL	TRUE	4	FALSE	1
POMFINE	1989	FRA	FALSE	2	FALSE	1
POSMO	1978	DEN	FALSE	2	FALSE	1
RAMOS	2000	HOL	TRUE	2	FALSE	1
RIANTA	-	HOL	FALSE	5	FALSE	1
RUTT	1982	NOR	TRUE	2	FALSE	1
RZ 97-6139	-	-	FALSE	2	FALSE	1
SI 87-27-723	-	HOL	FALSE	1	FALSE	1
SIFRA	2008	HOL	TRUE	2	FALSE	1
SIGNUM	2004	HOL	TRUE	2	FALSE	1
SJAMERO	1996	HOL	FALSE	2	FALSE	1
SL 86-246	-	-	FALSE	1	FALSE	1
SLANEY	1993	IRL	TRUE	2	FALSE	1
SOFISTA	2005	HOL	TRUE	2	FALSE	1
SPEY	1996	GB	FALSE	2	FALSE	1
ST 155	-	-	FALSE	1	FALSE	1
STAYER	2008	HOL	TRUE	2	FALSE	1
SUPER	1979	ROM	FALSE	2	FALSE	1
SYLVIA_?	-	-	FALSE	2	FALSE	1
T2277/50	-	IRL	FALSE	2	FALSE	1
TE 93-26-02	-	-	FALSE	2	FALSE	1
TOMENSA	1989	BRD	TRUE	2	FALSE	1
TOPAS	2005	BRD	FALSE	2	FALSE	1
TRIPLO	2000	HOL	TRUE	3	FALSE	1
TURBO	1990	HOL	FALSE	2	FALSE	1
UMATILLA RUSSET	1998	USA	TRUE	2	FALSE	1
VE 78-61	-	HOL	FALSE	3	FALSE	1
WAL 77-139	-	HOL	FALSE	1	FALSE	1
WALLI	1993	DEU	FALSE	2	FALSE	1
YP 95-111	-	HOL	FALSE	2	FALSE	1
EDELGARD	1936	GER	FALSE	17	FALSE	0.97998
USDA 40154	-	USA	FALSE	1	FALSE	0.979363
VORAN	1931	GER	FALSE	16	FALSE	0.979167
FORTYFOLD	1836	GB	FALSE	2	FALSE	0.974648
AM 67-292	-	HOL	FALSE	1	FALSE	0.96875
AS	1930	NOR	FALSE	3	FALSE	0.96875
DOON STAR	1926	GB	FALSE	3	FALSE	0.96875
KERR'S PINK	1907	GB	TRUE	14	FALSE	0.949295
MPI 54.4129/288	-	BRD	FALSE	4	FALSE	0.949219
spg 3435	-	-	FALSE	1	FALSE	0.949219
vrn-hybrid	-	-	FALSE	6	TRUE	0.945312
48060	-	-	FALSE	1	FALSE	0.9375
BRU 86-13	-	HOL	FALSE	1	FALSE	0.9375
BRU 86-9	-	HOL	FALSE	1	FALSE	0.9375
HERA	1962	CS	FALSE	10	FALSE	0.9375
HERCULES_?	-	-	FALSE	3	FALSE	0.9375
L 6140/2	-	-	FALSE	2	FALSE	0.9375
MPI 50.172/60	-	BRD	FALSE	3	FALSE	0.9375
RHEINHORT	1959	BRD	FALSE	15	FALSE	0.9375
LGU 8 (vrn)	-	-	FALSE	3	TRUE	0.93457
PEACHBLOW	<1865	USA	FALSE	4	FALSE	0.924435
WESTERN RED	-	-	FALSE	1	FALSE	0.924435
AM 66-148	-	HOL	FALSE	2	FALSE	0.921875
49 H	-	-	FALSE	1	FALSE	0.916667
BURMANIA	1957	HOL	FALSE	2	FALSE	0.910156
CEB 43-160-12	-	HOL	FALSE	11	FALSE	0.910156
CHEROKEE	1951	USA	FALSE	12	FALSE	0.907654
ZEEUWSE BLAUWE	1860	HOL	FALSE	12	FALSE	0.906555
G 20/33	-	GB	FALSE	2	FALSE	0.90625
K 5/2	-	GB	FALSE	5	FALSE	0.90625
DEUTSCHES REICH	-	-	FALSE	5	FALSE	0.896566
Ragis	-	-	FALSE	1	FALSE	0.894531
885(2)	-	GB	FALSE	2	FALSE	0.890137
adg	-	-	FALSE	26	FALSE	0.88623
FLOURBALL	1895	GB	FALSE	9	FALSE	0.884804
FRUHBOTE	1935	GER	FALSE	4	FALSE	0.882812
USDA B 595-76	-	USA	FALSE	11	FALSE	0.881836
landrace	-	-	FALSE	5	FALSE	0.880493
231/57	-	-	FALSE	1	FALSE	0.875
7683A(12)	-	GB	FALSE	3	FALSE	0.875
7692C/68	-	-	FALSE	1	FALSE	0.875
8898ABC(14)	-	GB	FALSE	1	FALSE	0.875
AM 78-4102	-	HOL	FALSE	10	FALSE	0.875
ANETT	1964	BRD	TRUE	4	FALSE	0.875
APOLLO_?	-	-	FALSE	7	FALSE	0.875
BEKRA I	1968	SU	FALSE	1	FALSE	0.875
BR 90-0024	-	HOL	FALSE	1	FALSE	0.875
D2814	-	SU	FALSE	1	FALSE	0.875
ERDKRAFT	1958	BRD	FALSE	7	FALSE	0.875
GUSTO	1978	BRD	FALSE	7	FALSE	0.875
HZ 89 JK 8	-	HOL	FALSE	1	FALSE	0.875
L 546/89	-	BRD	FALSE	2	FALSE	0.875
M 109-3	-	-	FALSE	22	FALSE	0.875
MV 982.034-87	-	BRD	FALSE	2	FALSE	0.875
PRUCERES	1980	HOL	FALSE	2	FALSE	0.875
RANGER RUSSET	1991	USA	FALSE	14	FALSE	0.875
RETINA	-	HOL	FALSE	2	FALSE	0.875
SM 75-10	-	HOL	FALSE	3	FALSE	0.875
ULSTER PRINCE	1947	GB	FALSE	6	FALSE	0.875
VOKAL	1974	HOL	FALSE	3	FALSE	0.875
ZPC 50-35	-	HOL	FALSE	4	FALSE	0.875
ZPC 69 C 183	-	-	FALSE	1	FALSE	0.875
AM 34-9	-	HOL	FALSE	1	FALSE	0.871094
998A(18)	-	GB	FALSE	3	FALSE	0.870117
OLYMPIA_14689	1934	GER	FALSE	14	FALSE	0.863281
DE WET_?	-	-	FALSE	9	FALSE	0.862305
WILSON	<1932	HOL	FALSE	6	FALSE	0.862305
IVP 47-94-26	-	HOL	FALSE	1	FALSE	0.859375
IA 1027-18	-	USA	FALSE	1	FALSE	0.847656
LA 1354	-	USA	FALSE	1	FALSE	0.847656
MINN. 92.36-5	-	USA	FALSE	2	FALSE	0.826172
PREFERENT	1917	HOL	FALSE	8	FALSE	0.81958
ADIRONDACK	1881	USA	FALSE	4	FALSE	0.814857
JUNO_12867	<1889	GER	FALSE	2	FALSE	0.814857
2008/41	-	-	FALSE	1	FALSE	0.8125
3075AC(6)	-	GB	FALSE	1	FALSE	0.8125
346/73/2289	-	BRD	FALSE	1	FALSE	0.8125
427/72/2250	-	BRD	FALSE	2	FALSE	0.8125
4495ABC(11)	-	GB	FALSE	2	FALSE	0.8125
BEROLINA	1977	BRD	FALSE	3	FALSE	0.8125
CEB 67-93-2	-	HOL	FALSE	4	FALSE	0.8125
CORINE	1976	HOL	TRUE	5	FALSE	0.8125
MPI 44.335/86	-	GER	FALSE	2	FALSE	0.8125
PROTON	1972	HOL	FALSE	4	FALSE	0.8125
ROPTA P 365	-	HOL	FALSE	1	FALSE	0.8125
SOLINA	1986	DDR	FALSE	2	FALSE	0.8125
WS 68-1-8	-	HOL	FALSE	2	FALSE	0.8125
834C(29)	-	GB	FALSE	10	FALSE	0.808594
EF XII 2	-	-	FALSE	1	FALSE	0.806481
MINN. 66-5	-	USA	FALSE	2	FALSE	0.80542
ND 457-1	-	USA	FALSE	5	FALSE	0.804688
CAYUGA	1946	USA	FALSE	12	FALSE	0.802429
BALTICA	1997	BRD	FALSE	2	FALSE	0.796875
DELFIN	1946	POL	FALSE	5	FALSE	0.796875
DHS 52-18-22	-	HOL	FALSE	2	FALSE	0.796875
HIGHLAND BURGUNDY RED	-	GB	FALSE	1	FALSE	0.796875
HUAMANTANGO	-	-	FALSE	1	FALSE	0.796875
VD. SCHAAF 54-26-8	-	HOL	FALSE	2	FALSE	0.796875
769/40	-	-	FALSE	2	FALSE	0.78125
A 119-1	-	USA	FALSE	1	FALSE	0.78125
BISMARCK	<1889	GER	FALSE	9	FALSE	0.78125
BLUCHER	<1889	GER	FALSE	1	FALSE	0.78125
ELEMENT_?	-	-	FALSE	5	FALSE	0.78125
KONST 51-638	-	HOL	FALSE	1	FALSE	0.78125
ND 2475-8	-	USA	FALSE	1	FALSE	0.78125
SVP 54-213	-	HOL	FALSE	1	FALSE	0.78125
W 4466/511	-	BRD	FALSE	4	FALSE	0.78125
CEB 48-131-55	-	HOL	FALSE	5	FALSE	0.765625
VTN 61-13-9	-	HOL	FALSE	2	FALSE	0.765625
HASSIA_12357	1906	GER	FALSE	2	FALSE	0.75708
SPLENDO	1911	HOL	FALSE	1	FALSE	0.75708
1.214.226-84	-	-	FALSE	1	FALSE	0.75
10300(13)	-	GB	FALSE	3	FALSE	0.75
12601AB(1)	-	GB	FALSE	1	FALSE	0.75
15205AB(6)	-	GB	FALSE	1	FALSE	0.75
2102/77/2698	-	BRD	FALSE	1	FALSE	0.75
3-69.121/55 N	-	DDR	FALSE	2	FALSE	0.75
3-70.276/2	-	-	FALSE	1	FALSE	0.75
3-74.562/3	-	DDR	FALSE	1	FALSE	0.75
3.169 010-86	-	DDR	FALSE	1	FALSE	0.75
355/69	-	-	FALSE	1	FALSE	0.75
795/883	-	-	FALSE	1	FALSE	0.75
84.13.6	-	-	FALSE	1	FALSE	0.75
89 F 12.16	-	-	FALSE	1	FALSE	0.75
92-BUY-1	-	DEN	FALSE	1	FALSE	0.75
92T138.52	-	-	FALSE	1	FALSE	0.75
A 7816-14	-	USA	FALSE	11	FALSE	0.75
AM 78-3776	-	-	FALSE	1	FALSE	0.75
AM 82-1509	-	HOL	FALSE	2	FALSE	0.75
AR 76-168-1	-	HOL	FALSE	4	FALSE	0.75
AR 80-31-20	-	HOL	FALSE	1	FALSE	0.75
AR 82-2243	-	-	FALSE	1	FALSE	0.75
AR 84-1606	-	-	FALSE	1	FALSE	0.75
AR 94-0807	-	-	FALSE	1	FALSE	0.75
AR 95-1073	-	-	FALSE	1	FALSE	0.75
AR 96-1126	-	HOL	FALSE	1	FALSE	0.75
AULA	1974	BRD	FALSE	3	FALSE	0.75
BANNOCK RUSSET	1999	USA	FALSE	4	FALSE	0.75
BH 84-212	-	HOL	FALSE	1	FALSE	0.75
CARLITA	1991	HOL	TRUE	1	FALSE	0.75
CEB 73-147-153	-	HOL	FALSE	1	FALSE	0.75
CORNADO	1994	HOL	FALSE	2	FALSE	0.75
DB 257(28)	-	-	FALSE	1	FALSE	0.75
DELTA_?	-	-	FALSE	3	FALSE	0.75
EDEN_?	-	-	FALSE	4	FALSE	0.75
EDITH	1977	BRD	FALSE	3	FALSE	0.75
ESCORT	1982	HOL	FALSE	5	FALSE	0.75
FELDESLOHN	1958	BRD	FALSE	7	FALSE	0.75
G82TT137.1	-	-	FALSE	1	FALSE	0.75
GELDA	1973	BRD	FALSE	3	FALSE	0.75
GRACILIA	-	-	FALSE	1	FALSE	0.75
H 1929/67	-	BRD	FALSE	1	FALSE	0.75
HIRLA	-	-	FALSE	1	FALSE	0.75
HR 36/12-63	-	-	FALSE	1	FALSE	0.75
HVT 60-7-1	-	HOL	FALSE	4	FALSE	0.75
HZ 87 P 226	-	HOL	FALSE	3	FALSE	0.75
HZ 88 P 62	-	HOL	FALSE	1	FALSE	0.75
INRA 67.32.172	-	-	FALSE	1	FALSE	0.75
INRA 74.3.21	-	-	FALSE	1	FALSE	0.75
KARAKTER	1996	HOL	FALSE	4	FALSE	0.75
KESTREL	1992	GB	TRUE	1	FALSE	0.75
KIFLI-267	-	-	FALSE	1	FALSE	0.75
KONST 87-1043	-	-	FALSE	1	FALSE	0.75
KORETTA	1983	DDR	FALSE	6	FALSE	0.75
KSA 195-90	-	POL	FALSE	1	FALSE	0.75
MA 99-312	-	HOL	FALSE	1	FALSE	0.75
MANNA	1975	HOL	FALSE	4	FALSE	0.75
MARFONA	1975	HOL	TRUE	3	FALSE	0.75
ME 93-D-0005	-	-	FALSE	1	FALSE	0.75
MERANO	2006	HOL	TRUE	2	FALSE	0.75
MPI 71.241/20	-	BRD	FALSE	2	FALSE	0.75
N-73-20-11	-	-	FALSE	1	FALSE	0.75
NDOP 5847-1RR	-	USA	FALSE	2	FALSE	0.75
NORKING RUSSET	1985	USA	FALSE	1	FALSE	0.75
OLINDA	1980	HOL	FALSE	3	FALSE	0.75
OP 3211/6	-	IRL	FALSE	2	FALSE	0.75
OREB	1983	CS	FALSE	2	FALSE	0.75
PALMA_?	-	-	FALSE	3	FALSE	0.75
PAOLA	1989	BRD	FALSE	3	FALSE	0.75
PG 232	-	POL	FALSE	2	FALSE	0.75
PG 310	-	POL	FALSE	8	FALSE	0.75
PIKE	1996	USA	FALSE	6	FALSE	0.75
PRELUDE	1998	HOL	FALSE	2	FALSE	0.75
PRENOR	1982	FRA	FALSE	1	FALSE	0.75
PRESTO	2001	BRD	TRUE	3	FALSE	0.75
PRIMA_?	-	-	FALSE	2	FALSE	0.75
PROSNA	1972	POL	FALSE	6	FALSE	0.75
RED PONTIAC	1949	USA	TRUE	4	FALSE	0.75
RZ 84-2521	-	HOL	FALSE	2	FALSE	0.75
RZ 84-67	-	-	FALSE	2	FALSE	0.75
SAXON	1992	GB	TRUE	3	FALSE	0.75
SIERRA_?	-	-	FALSE	1	FALSE	0.75
SL 75-905	-	-	FALSE	1	FALSE	0.75
SNOGG	1985	NOR	TRUE	1	FALSE	0.75
SW 89-0644	-	-	FALSE	1	FALSE	0.75
SW 91-1399	-	-	FALSE	1	FALSE	0.75
THYNIA	1964	HOL	FALSE	2	FALSE	0.75
UK 90-60-27	-	-	FALSE	1	FALSE	0.75
UP 0.351/17	-	BRD	FALSE	1	FALSE	0.75
VBB 60-887	-	-	FALSE	1	FALSE	0.75
VE 82-28	-	HOL	FALSE	1	FALSE	0.75
VITGLO-3	-	HOL	FALSE	1	FALSE	0.75
W 6509/1	-	-	FALSE	2	FALSE	0.75
W 6515/50	-	-	FALSE	2	FALSE	0.75
W 6858/8	-	BRD	FALSE	3	FALSE	0.75
Z 57569	-	POL	FALSE	1	FALSE	0.75
ZPC 62-75	-	HOL	FALSE	1	FALSE	0.75
BRA 3/35	-	-	FALSE	1	FALSE	0.744141
APTA	1951	BRD	FALSE	21	FALSE	0.742188
BISON_?	-	-	FALSE	10	FALSE	0.734375
CPC 2802 (adg)	-	-	FALSE	1	FALSE	0.734375
K 78/8	-	GB	FALSE	2	FALSE	0.734375
28/47/244 B	-	BRD	FALSE	1	FALSE	0.719238
AM 70-2126	-	HOL	FALSE	1	FALSE	0.71875
AM 72-6815	-	HOL	FALSE	1	FALSE	0.71875
DORITA	1961	HOL	FALSE	4	FALSE	0.71875
GOLDEN WONDER	1906	GB	TRUE	6	FALSE	0.71875
HESSENLAND	1919	GER	FALSE	2	FALSE	0.71875
LENAPE	1967	USA	FALSE	49	FALSE	0.71875
W 8164/302	-	BRD	FALSE	2	FALSE	0.71875
EARLY OHIO	1875	USA	FALSE	6	FALSE	0.712646
MPI 32.261/4	-	GER	FALSE	1	FALSE	0.709351
MPI 38.1506/17	-	GER	FALSE	1	FALSE	0.709351
adg hybrid	-	-	FALSE	2	FALSE	0.709351
LAURES	-	-	FALSE	1	FALSE	0.708984
RECTOR_15439	1903	GB	FALSE	2	FALSE	0.708984
UP TO DATE	-	-	TRUE	21	FALSE	0.708984
636(2)	-	GB	FALSE	1	FALSE	0.707031
642(2)	-	GB	FALSE	1	FALSE	0.707031
B72	-	-	FALSE	1	FALSE	0.705078
EBSTORF 48/5	-	-	FALSE	1	FALSE	0.703125
MPI 34.1314/1	-	GER	FALSE	1	FALSE	0.69873
MPI 34.1426/1	-	GER	FALSE	1	FALSE	0.69873
MPI 35.1526/3	-	-	FALSE	1	FALSE	0.69873
MPI 38.1885/17	-	GER	FALSE	1	FALSE	0.69873
chc-hybrid	-	-	FALSE	1	FALSE	0.69873
AM 64-116	-	HOL	FALSE	1	FALSE	0.6875
B51	-	-	FALSE	1	FALSE	0.6875
BU 58/109/31 N	-	-	FALSE	2	FALSE	0.6875
KA 80-1596	-	HOL	FALSE	2	FALSE	0.6875
MARIELLA	1969	DDR	FALSE	7	FALSE	0.6875
MENOMINEE	1944	USA	FALSE	14	FALSE	0.6875
NOORDELING	1928	HOL	FALSE	7	FALSE	0.6875
PIROLA_?	-	-	FALSE	5	FALSE	0.6875
ROPTA R 488	-	HOL	FALSE	2	FALSE	0.6875
S 4283	-	POL	FALSE	1	FALSE	0.6875
VEGTER 72-13-98	-	HOL	FALSE	1	FALSE	0.6875
CEB 51-494-4	-	HOL	FALSE	1	FALSE	0.679688
SONNENRAGIS	-	GER	FALSE	5	FALSE	0.675781
131/73/2264	-	-	FALSE	1	FALSE	0.671875
358/73/2261	-	-	FALSE	1	FALSE	0.671875
WE. 58.7/49 N_?	-	-	FALSE	7	FALSE	0.671875
146.22	-	-	FALSE	1	FALSE	0.65625
74 A 3	-	-	FALSE	1	FALSE	0.65625
BEETSMA 38-19	-	HOL	FALSE	1	FALSE	0.65625
NORGLEAM	1957	USA	FALSE	7	FALSE	0.648438
G.55-6	-	-	FALSE	2	FALSE	0.634766
STARKERAGIS	1933	GER	FALSE	11	FALSE	0.632812
R 514 (adg)	-	-	FALSE	1	FALSE	0.627604
GIEWONT	1955	POL	FALSE	10	FALSE	0.627441
162/71/1914	-	-	FALSE	1	FALSE	0.625
22/71/2176	-	-	FALSE	1	FALSE	0.625
64/31 NE	-	-	FALSE	1	FALSE	0.625
8318(6)	-	GB	FALSE	1	FALSE	0.625
ABPT 30	-	HOL	FALSE	5	FALSE	0.625
AGUTI	1977	BRD	FALSE	2	FALSE	0.625
BELLA_?	-	-	FALSE	5	FALSE	0.625
BERBER	1984	HOL	TRUE	5	FALSE	0.625
BIENE	1946	BRD	FALSE	5	FALSE	0.625
C728/3	-	IRL	FALSE	1	FALSE	0.625
CEB 71-347-6	-	HOL	FALSE	1	FALSE	0.625
D 49/1	-	GB	FALSE	2	FALSE	0.625
ELLES	1988	HOL	FALSE	6	FALSE	0.625
GAMMA	1971	BRD	FALSE	3	FALSE	0.625
HZ 81 B 86	-	HOL	FALSE	2	FALSE	0.625
IRENE	1953	HOL	TRUE	5	FALSE	0.625
KA. 56.200/6	-	DDR	FALSE	2	FALSE	0.625
KAROLIN	1990	BRD	FALSE	3	FALSE	0.625
KARUVA	1988	HOL	FALSE	1	FALSE	0.625
LOMAN	-	HOL	FALSE	5	FALSE	0.625
M 69-78	-	-	FALSE	1	FALSE	0.625
MIRA_?	-	-	FALSE	7	FALSE	0.625
MPI 65.346/19	-	BRD	FALSE	5	FALSE	0.625
MV 373.017-83N	-	BRD	FALSE	1	FALSE	0.625
PHUR 81-1906-629 (phu)	-	HOL	FALSE	1	FALSE	0.625
PHUR 82-2103-798 (phu)	-	HOL	FALSE	1	FALSE	0.625
PONTO	1984	BRD	TRUE	4	FALSE	0.625
ULSTER RANGER	1958	GB	FALSE	2	FALSE	0.625
VE 78-77	-	-	FALSE	1	FALSE	0.625
Z 45072	-	POL	FALSE	3	FALSE	0.625
D.910	-	HOL	FALSE	1	FALSE	0.617188
IA 1077W5	-	-	FALSE	1	FALSE	0.611328
IA 902-2	-	USA	FALSE	1	FALSE	0.611328
TOPAZ	1893	GER	FALSE	3	FALSE	0.610062
2356(53)	-	GB	FALSE	1	FALSE	0.609375
AM 66-426	-	HOL	FALSE	7	FALSE	0.609375
R-913	-	POL	FALSE	4	FALSE	0.609375
CRAIGS SNOW WHITE	1947	GB	FALSE	2	FALSE	0.601562
MINN. 11-1-25	-	USA	FALSE	1	FALSE	0.598877
LU. 55.1198/12 N	-	-	FALSE	1	FALSE	0.59375
NORCHIP	1968	USA	FALSE	11	FALSE	0.59375
I.1824	-	HOL	FALSE	1	FALSE	0.59082
LU. 56.220/94	-	DDR	FALSE	7	FALSE	0.585938
BROCKEN	-	GER	FALSE	1	FALSE	0.582764
PEERLESS	1862	USA	FALSE	12	FALSE	0.580688
DHS 50-22-52	-	HOL	FALSE	1	FALSE	0.578125
IA 1077-14	-	-	FALSE	1	FALSE	0.578125
SM 49-108	-	HOL	FALSE	1	FALSE	0.578125
USDA B 3945-6	-	USA	FALSE	1	FALSE	0.578125
ORANGE	-	-	FALSE	3	FALSE	0.566406
WISLA	-	-	FALSE	3	FALSE	0.563721
3069D(4)	-	GB	FALSE	3	FALSE	0.5625
AM 73-110	-	HOL	FALSE	2	FALSE	0.5625
AMIGO	1969	HOL	TRUE	5	FALSE	0.5625
CEB 76-98-10	-	HOL	FALSE	2	FALSE	0.5625
CIV 49-901	-	HOL	FALSE	1	FALSE	0.5625
D.553	-	HOL	FALSE	1	FALSE	0.5625
G 20/26	-	GB	FALSE	5	FALSE	0.5625
L 219/82/3302	-	-	FALSE	1	FALSE	0.5625
NOVA_?	-	-	FALSE	4	FALSE	0.5625
PRUMMEL 68-1515	-	-	FALSE	1	FALSE	0.5625
RITA_15618	1962	CS	FALSE	3	FALSE	0.5625
Y 15/139	-	GB	FALSE	2	FALSE	0.5625
Y 66-13-628	-	HOL	FALSE	5	FALSE	0.5625
HOUMA	1936	USA	FALSE	11	FALSE	0.553711
TRIUMF_?	-	-	FALSE	5	FALSE	0.548828
EBSTORF 921	-	-	FALSE	2	FALSE	0.546875
KA 59-1353	-	HOL	FALSE	1	FALSE	0.546875
121(2)	-	GB	FALSE	1	FALSE	0.539215
625(1)	-	GB	FALSE	1	FALSE	0.539215
chc	-	-	FALSE	7	FALSE	0.537842
CEB 52-30-7	-	HOL	FALSE	7	FALSE	0.535156
1584C(10)	-	GB	FALSE	2	FALSE	0.53125
1686B(4)	-	GB	FALSE	1	FALSE	0.53125
A 139-1	-	USA	FALSE	1	FALSE	0.53125
A 183-8	-	USA	FALSE	1	FALSE	0.53125
EVA_?	-	-	FALSE	12	FALSE	0.53125
H 277/58	-	-	FALSE	1	FALSE	0.53125
PW-80/65	-	POL	FALSE	4	FALSE	0.53125
TONDRA_?	-	-	FALSE	2	FALSE	0.53125
W 6010/101	-	BRD	FALSE	1	FALSE	0.53125
I 2 J 130	-	GER	FALSE	4	FALSE	0.529663
P 30	-	-	FALSE	2	FALSE	0.529663
COLUMBA	1931	GER	FALSE	1	FALSE	0.52832
WELKERSDORFER	-	-	FALSE	1	FALSE	0.52832
MPI 50.140/5	-	BRD	FALSE	13	FALSE	0.515625
429A(8)	-	GB	FALSE	1	FALSE	0.511719
571(18)	-	GB	FALSE	2	FALSE	0.511719
SHAMROCK	<1900	IRL	FALSE	3	FALSE	0.511719
CEB 43-13-10	-	HOL	FALSE	1	FALSE	0.505859
JK 37-9	-	HOL	FALSE	1	FALSE	0.505859
CITRUS	<1926	GER	FALSE	2	FALSE	0.503174
01-EDQ-1	-	DEN	FALSE	1	FALSE	0.5
1968-09-01	-	-	FALSE	1	FALSE	0.5
104.99.6	-	FRA	FALSE	1	FALSE	0.5
107.96.2	-	-	FALSE	1	FALSE	0.5
1073/72	-	-	FALSE	1	FALSE	0.5
10792.2	-	SU	FALSE	2	FALSE	0.5
109.93.1	-	-	FALSE	1	FALSE	0.5
1132	-	-	FALSE	1	FALSE	0.5
12327A(1)	-	-	FALSE	1	FALSE	0.5
1288 AF 23	-	-	FALSE	1	FALSE	0.5
129.89.2	-	-	FALSE	1	FALSE	0.5
13409.5	-	SU	FALSE	1	FALSE	0.5
143/27	-	-	FALSE	2	FALSE	0.5
155/83/3670	-	-	FALSE	2	FALSE	0.5
15703KS	-	-	FALSE	1	FALSE	0.5
15709KS	-	SU	FALSE	1	FALSE	0.5
15876.4	-	-	FALSE	1	FALSE	0.5
1649.9	-	SU	FALSE	3	FALSE	0.5
16934.1	-	-	FALSE	1	FALSE	0.5
198/129	-	-	FALSE	1	FALSE	0.5
1R00	-	-	FALSE	1	FALSE	0.5
2-70.4154 N	-	DDR	FALSE	4	FALSE	0.5
228/64	-	-	FALSE	1	FALSE	0.5
1995-01-23	-	-	FALSE	1	FALSE	0.5
2312/87	-	-	FALSE	1	FALSE	0.5
263/91/352	-	-	FALSE	1	FALSE	0.5
2754/8B	-	-	FALSE	1	FALSE	0.5
287/89/128	-	-	FALSE	1	FALSE	0.5
2883/14	-	-	FALSE	1	FALSE	0.5
2899/9B	-	-	FALSE	1	FALSE	0.5
3.103037-82	-	-	FALSE	1	FALSE	0.5
3.14 104-90	-	-	FALSE	1	FALSE	0.5
3.608001-93	-	-	FALSE	1	FALSE	0.5
318/57	-	-	FALSE	1	FALSE	0.5
325.90.565 L	-	-	FALSE	1	FALSE	0.5
382/78	-	BRD	FALSE	1	FALSE	0.5
412/93/324	-	-	FALSE	1	FALSE	0.5
5 RE 96	-	GB	FALSE	2	FALSE	0.5
505.024	-	-	FALSE	1	FALSE	0.5
513-78	-	-	FALSE	1	FALSE	0.5
53 CN 1	-	SWE	FALSE	1	FALSE	0.5
59-10	-	-	FALSE	1	FALSE	0.5
590.024	-	-	FALSE	1	FALSE	0.5
6-63.29/87	-	-	FALSE	1	FALSE	0.5
60-96-1	-	-	FALSE	1	FALSE	0.5
6134	-	-	FALSE	1	FALSE	0.5
62.109-3	-	-	FALSE	1	FALSE	0.5
62.93.2	-	-	FALSE	1	FALSE	0.5
676.90.2	-	-	FALSE	1	FALSE	0.5
6RE98	-	-	FALSE	2	FALSE	0.5
71 F 58.5	-	-	FALSE	1	FALSE	0.5
71.P.10	-	-	FALSE	1	FALSE	0.5
78.139.25	-	-	FALSE	1	FALSE	0.5
78.K.62.11	-	-	FALSE	1	FALSE	0.5
79.6	-	-	FALSE	3	FALSE	0.5
79.D.2152.3002	-	-	FALSE	1	FALSE	0.5
80 F 64.2	-	-	FALSE	2	FALSE	0.5
81C117-13	-	GB	FALSE	1	FALSE	0.5
82-82.9	-	-	FALSE	1	FALSE	0.5
83N28-47	-	GB	FALSE	1	FALSE	0.5
84.1.44	-	-	FALSE	1	FALSE	0.5
84.13.2	-	-	FALSE	1	FALSE	0.5
84.2P.75	-	-	FALSE	3	FALSE	0.5
85 F 442.2	-	-	FALSE	1	FALSE	0.5
85.C.4D.8	-	-	FALSE	1	FALSE	0.5
85G040-080	-	-	FALSE	2	FALSE	0.5
87.3143	-	-	FALSE	1	FALSE	0.5
87.41.1090	-	-	FALSE	1	FALSE	0.5
87.F357.5	-	-	FALSE	1	FALSE	0.5
88.312-2	-	-	FALSE	1	FALSE	0.5
88.635	-	-	FALSE	1	FALSE	0.5
88F164.1	-	-	FALSE	1	FALSE	0.5
89.F40.12	-	-	FALSE	1	FALSE	0.5
89F40.12	-	-	FALSE	1	FALSE	0.5
8YN	-	-	FALSE	1	FALSE	0.5
90 F 34.6	-	-	FALSE	1	FALSE	0.5
90-BOT-611	-	DEN	FALSE	1	FALSE	0.5
90F180.12	-	-	FALSE	1	FALSE	0.5
91 F 186.16	-	-	FALSE	1	FALSE	0.5
91.F205.19	-	-	FALSE	1	FALSE	0.5
92/456	-	BRD	FALSE	2	FALSE	0.5
93G181-010	-	-	FALSE	1	FALSE	0.5
94APP-3	-	ESP	FALSE	1	FALSE	0.5
9559AB(2)	-	-	FALSE	1	FALSE	0.5
95T118-2	-	-	FALSE	1	FALSE	0.5
96-BYM-8	-	DEN	FALSE	1	FALSE	0.5
97.MT.106 B.182	-	-	FALSE	1	FALSE	0.5
98-HIG-16.4	-	-	FALSE	2	FALSE	0.5
99-CZA-5	-	DEN	FALSE	1	FALSE	0.5
99.H.32 A 3	-	-	FALSE	1	FALSE	0.5
A 70906-1	-	USA	FALSE	2	FALSE	0.5
A 75188-3	-	USA	FALSE	3	FALSE	0.5
A 89152-4	-	USA	FALSE	1	FALSE	0.5
ACTION	2013	HOL	TRUE	1	FALSE	0.5
ACTRICE	2010	HOL	TRUE	1	FALSE	0.5
ADD 93-20902	-	-	FALSE	1	FALSE	0.5
AFKE_?	-	-	FALSE	1	FALSE	0.5
AGILA	2006	BRD	TRUE	1	FALSE	0.5
AGNES_?	-	-	FALSE	1	FALSE	0.5
AGRA_?	-	-	FALSE	14	FALSE	0.5
AGRINOVA	2006	HOL	TRUE	2	FALSE	0.5
AH 86-102	-	HOL	FALSE	1	FALSE	0.5
AKSEL	2000	NOR	TRUE	1	FALSE	0.5
ALBATA	2010	BRD	FALSE	1	FALSE	0.5
ALEGRIA	2003	BRD	TRUE	1	FALSE	0.5
ALMERA	1999	HOL	TRUE	1	FALSE	0.5
ALTUS	2008	HOL	TRUE	1	FALSE	0.5
ALWARA	1985	BRD	FALSE	2	FALSE	0.5
AM 70-2238	-	HOL	FALSE	1	FALSE	0.5
AM 71-125	-	HOL	FALSE	1	FALSE	0.5
AM 71-1280	-	HOL	FALSE	4	FALSE	0.5
AM 82-3167	-	HOL	FALSE	1	FALSE	0.5
AMADO	2002	BRD	TRUE	1	FALSE	0.5
AMALIA_?	-	-	FALSE	3	FALSE	0.5
AMBO	1993	IRL	TRUE	1	FALSE	0.5
AMBRA_?	-	-	FALSE	2	FALSE	0.5
AMEX	1965	HOL	FALSE	6	FALSE	0.5
AMYLEX	1994	TCH	FALSE	1	FALSE	0.5
ANAIS	1997	FRA	FALSE	2	FALSE	0.5
AND 97-15	-	HOL	FALSE	1	FALSE	0.5
ANDANTA	-	-	FALSE	1	FALSE	0.5
ANDANTE	2003	BRD	FALSE	1	FALSE	0.5
ANDO	1973	SU	FALSE	4	FALSE	0.5
ANITA_?	-	-	FALSE	6	FALSE	0.5
ANOKA	1964	USA	FALSE	5	FALSE	0.5
ANOUK	2014	HOL	TRUE	1	FALSE	0.5
ANTAR	1987	GB	FALSE	2	FALSE	0.5
ANTINA_9755	1995	HOL	FALSE	1	FALSE	0.5
ANTINA_?	-	-	FALSE	1	FALSE	0.5
AO 92-021	-	HOL	FALSE	1	FALSE	0.5
APART	2000	BRD	FALSE	1	FALSE	0.5
APPELL	1997	SWE	FALSE	1	FALSE	0.5
AR 00-0093	-	-	FALSE	1	FALSE	0.5
AR 00-2211	-	-	FALSE	1	FALSE	0.5
AR 00-87-22	-	-	FALSE	1	FALSE	0.5
AR 00-94-17	-	-	FALSE	1	FALSE	0.5
AR 01-0420	-	HOL	FALSE	1	FALSE	0.5
AR 01-3218	-	-	FALSE	1	FALSE	0.5
AR 01-3350	-	-	FALSE	1	FALSE	0.5
AR 02-139-1	-	-	FALSE	1	FALSE	0.5
AR 02-2139	-	-	FALSE	1	FALSE	0.5
AR 02-3921	-	-	FALSE	1	FALSE	0.5
AR 02-9113	-	-	FALSE	1	FALSE	0.5
AR 03-1491	-	-	FALSE	1	FALSE	0.5
AR 03-3659	-	-	FALSE	1	FALSE	0.5
AR 80-127-5	-	-	FALSE	3	FALSE	0.5
AR 84-21304	-	-	FALSE	1	FALSE	0.5
AR 85-2207	-	-	FALSE	1	FALSE	0.5
AR 88-13901	-	-	FALSE	1	FALSE	0.5
AR 88-883	-	-	FALSE	1	FALSE	0.5
AR 89-1402	-	-	FALSE	1	FALSE	0.5
AR 89-658	-	HOL	FALSE	1	FALSE	0.5
AR 90-469	-	HOL	FALSE	1	FALSE	0.5
AR 91-1012	-	-	FALSE	1	FALSE	0.5
AR 91-1292	-	HOL	FALSE	1	FALSE	0.5
AR 91-1409	-	-	FALSE	1	FALSE	0.5
AR 92-1042	-	-	FALSE	1	FALSE	0.5
AR 92-1146	-	HOL	FALSE	1	FALSE	0.5
AR 93-0562	-	HOL	FALSE	1	FALSE	0.5
AR 93-1243	-	-	FALSE	1	FALSE	0.5
AR 94-1224	-	-	FALSE	1	FALSE	0.5
AR 94-2061	-	-	FALSE	1	FALSE	0.5
AR 95-0319	-	HOL	FALSE	1	FALSE	0.5
AR 96-1218	-	-	FALSE	1	FALSE	0.5
AR 97-0942	-	HOL	FALSE	1	FALSE	0.5
AR 97-1032	-	HOL	FALSE	1	FALSE	0.5
AR 97-3034	-	HOL	FALSE	1	FALSE	0.5
AR 97-3246	-	-	FALSE	1	FALSE	0.5
AR 97-3296	-	HOL	FALSE	1	FALSE	0.5
AR 98-0813	-	-	FALSE	1	FALSE	0.5
AR 98-1009	-	HOL	FALSE	1	FALSE	0.5
AR 99-0161	-	-	FALSE	1	FALSE	0.5
AR 99-033-79	-	-	FALSE	1	FALSE	0.5
AR 99-0664	-	-	FALSE	1	FALSE	0.5
AR 99-0669	-	HOL	FALSE	1	FALSE	0.5
AR 99-1184	-	HOL	FALSE	1	FALSE	0.5
ARG 96-0738	-	-	FALSE	1	FALSE	0.5
ARG 96-0739	-	-	FALSE	1	FALSE	0.5
ARG 96-0865	-	-	FALSE	1	FALSE	0.5
ARLETTA	1998	HOL	FALSE	1	FALSE	0.5
ARMA	1986	GB	FALSE	2	FALSE	0.5
ARMADA_?	-	-	FALSE	1	FALSE	0.5
ARRAN CONSUL	1924	GB	TRUE	2	FALSE	0.5
ASSIA_?	-	-	FALSE	5	FALSE	0.5
AUSONIS	-	-	FALSE	1	FALSE	0.5
AVENUE	2010	HOL	TRUE	1	FALSE	0.5
AXONA	2004	HUN	TRUE	1	FALSE	0.5
AZIZA	1991	HOL	FALSE	1	FALSE	0.5
B 15-10	-	HOL	FALSE	2	FALSE	0.5
B 165/95/82	-	-	FALSE	1	FALSE	0.5
B 401/5/95	-	BRD	FALSE	1	FALSE	0.5
B 68/861	-	-	FALSE	1	FALSE	0.5
B 98/222/122	-	BRD	FALSE	1	FALSE	0.5
B. 53054	-	POL	FALSE	1	FALSE	0.5
B1019/2/95	-	-	FALSE	1	FALSE	0.5
B777019-86N	-	-	FALSE	1	FALSE	0.5
B92/135/267	-	-	FALSE	1	FALSE	0.5
BARCELONA	2009	HOL	TRUE	1	FALSE	0.5
BARTINA	1988	HOL	TRUE	3	FALSE	0.5
BELITA	1986	HOL	TRUE	1	FALSE	0.5
BELLEISLE	1974	CAN	FALSE	2	FALSE	0.5
BELMONDA	2010	BRD	TRUE	1	FALSE	0.5
BELORUSSKY KRACHMALISTY	1970	SU	FALSE	5	FALSE	0.5
BELUGA	2000	BRD	FALSE	2	FALSE	0.5
BERNADETTE	2002	BRD	TRUE	1	FALSE	0.5
BETTINA	1988	BRD	TRUE	2	FALSE	0.5
BH 91-156	-	-	FALSE	1	FALSE	0.5
BH 96-92	-	-	FALSE	1	FALSE	0.5
BIE 91-217	-	HOL	FALSE	1	FALSE	0.5
BIE 92-1027	-	HOL	FALSE	1	FALSE	0.5
BIE 93-1101	-	HOL	FALSE	2	FALSE	0.5
BIE 93-628	-	HOL	FALSE	1	FALSE	0.5
BIE 94-890	-	HOL	FALSE	1	FALSE	0.5
BL 81-4-259	-	HOL	FALSE	1	FALSE	0.5
BLAZER RUSSET	2005	USA	TRUE	2	FALSE	0.5
BLUE CONGO	-	-	TRUE	3	FALSE	0.5
BM 77-2095	-	BRD	FALSE	1	FALSE	0.5
BOBR	1983	POL	FALSE	5	FALSE	0.5
BOROX	-	-	FALSE	1	FALSE	0.5
BORWINA	2003	BRD	TRUE	2	FALSE	0.5
BOVA	1991	DEN	FALSE	1	FALSE	0.5
BOXER	1996	GB	FALSE	1	FALSE	0.5
BRILJANT_?	-	-	FALSE	1	FALSE	0.5
BRU 89-714-136	-	HOL	FALSE	2	FALSE	0.5
BS 3/82	-	-	FALSE	1	FALSE	0.5
BS 857/58	-	-	FALSE	1	FALSE	0.5
BU 58.109/31N	-	DDR	FALSE	4	FALSE	0.5
BURREN	1993	IRL	TRUE	1	FALSE	0.5
BZURA	1983	POL	TRUE	3	FALSE	0.5
C 4/47	-	-	FALSE	1	FALSE	0.5
CALGARY	1989	HOL	FALSE	3	FALSE	0.5
CANELLE	2003	FRA	FALSE	1	FALSE	0.5
CAROLA_10618	1979	BRD	FALSE	1	FALSE	0.5
CASTELINE	2001	FRA	FALSE	1	FALSE	0.5
CD 1045	-	HOL	FALSE	1	FALSE	0.5
CEB 68-117-18	-	HOL	FALSE	1	FALSE	0.5
CEB 77-6-18	-	HOL	FALSE	1	FALSE	0.5
CEB 97-5117	-	HOL	FALSE	1	FALSE	0.5
CELINE	1999	GB	TRUE	3	FALSE	0.5
CEZANNE	2009	HOL	FALSE	1	FALSE	0.5
CHLOE	1995	FRA	FALSE	2	FALSE	0.5
CICERO	1995	HOL	TRUE	1	FALSE	0.5
CILENA	1981	BRD	TRUE	7	FALSE	0.5
CIP 312/35	-	-	FALSE	1	FALSE	0.5
CIRZA	-	-	FALSE	1	FALSE	0.5
CIV T III I	-	-	FALSE	1	FALSE	0.5
CLARKE K 126	-	GB	FALSE	1	FALSE	0.5
CLAUSE 7P3	-	-	FALSE	1	FALSE	0.5
CLAUSTAR	1967	FRA	TRUE	3	FALSE	0.5
CLEOPATRA_?	-	-	FALSE	4	FALSE	0.5
CMK 90-002-002	-	HOL	FALSE	1	FALSE	0.5
CMK 91-088-016	-	HOL	FALSE	1	FALSE	0.5
CMK 93-121-025	-	HOL	FALSE	1	FALSE	0.5
CMK 94-028-020	-	HOL	FALSE	1	FALSE	0.5
CMK 97-007-004	-	HOL	FALSE	1	FALSE	0.5
CMK 98-803-002	-	HOL	FALSE	1	FALSE	0.5
COA 94019-5R	-	USA	FALSE	1	FALSE	0.5
COLLEEN	1991	IRL	TRUE	1	FALSE	0.5
COMPTON'S SURPRISE	1870	USA	FALSE	4	FALSE	0.5
CORDIA_?	-	-	FALSE	1	FALSE	0.5
CRE 98-200	-	-	FALSE	1	FALSE	0.5
CRISBA	-	-	FALSE	1	FALSE	0.5
CRUCE JESUS	-	-	FALSE	1	FALSE	0.5
CS 8617	-	-	FALSE	1	FALSE	0.5
CULTRA	1986	IRL	TRUE	1	FALSE	0.5
CUMNOCK	<1900	GB	FALSE	1	FALSE	0.5
CUNERA	1998	HOL	FALSE	2	FALSE	0.5
CVETNIK	1954	YUG	FALSE	2	FALSE	0.5
CYNIA	1980	POL	FALSE	1	FALSE	0.5
D 19486	-	-	FALSE	1	FALSE	0.5
D 2051	-	POL	FALSE	1	FALSE	0.5
D 42/8	-	GB	FALSE	8	FALSE	0.5
D X P-42	-	NOR	FALSE	1	FALSE	0.5
D191.103	-	-	FALSE	2	FALSE	0.5
DALI	1995	HOL	TRUE	2	FALSE	0.5
DAR 89-156	-	HOL	FALSE	1	FALSE	0.5
DB 271(39)	-	-	FALSE	1	FALSE	0.5
DEFENDER	-	USA	TRUE	1	FALSE	0.5
DEKKER B 7-16	-	-	FALSE	1	FALSE	0.5
DELIANNE	2005	HOL	FALSE	1	FALSE	0.5
DENAR	1999	POL	TRUE	1	FALSE	0.5
DHS 70-1034-9	-	HOL	FALSE	2	FALSE	0.5
DHS 70-116-37	-	HOL	FALSE	1	FALSE	0.5
DHS 70-577-1	-	-	FALSE	1	FALSE	0.5
DHS 70-699-39	-	HOL	FALSE	2	FALSE	0.5
DINAMO_?	-	-	FALSE	1	FALSE	0.5
DISCO	1990	HOL	TRUE	5	FALSE	0.5
DITTA	1989	AUT	TRUE	2	FALSE	0.5
DIVAA	2011	GB	TRUE	1	FALSE	0.5
DJM 91.02	-	-	FALSE	1	FALSE	0.5
DOLLY	2010	FRA	FALSE	1	FALSE	0.5
DOON PEARL	1931	GB	FALSE	1	FALSE	0.5
DORETT	1990	BRD	TRUE	1	FALSE	0.5
DOUNIA	-	-	TRUE	1	FALSE	0.5
DR.McINTOSH	-	-	FALSE	2	FALSE	0.5
DRAGA_?	-	-	FALSE	2	FALSE	0.5
DRUID	1993	IRL	TRUE	1	FALSE	0.5
DUCA	1990	BRD	FALSE	1	FALSE	0.5
DXMP 70	-	GB	FALSE	2	FALSE	0.5
DYNAMICA	2006	HOL	FALSE	1	FALSE	0.5
E 00/414/487	-	BRD	FALSE	1	FALSE	0.5
E 399/1	-	-	FALSE	1	FALSE	0.5
E 91/32/116	-	-	FALSE	1	FALSE	0.5
E 94/577/35	-	BRD	FALSE	1	FALSE	0.5
E 95/169/147	-	BRD	FALSE	1	FALSE	0.5
E 95/208/231	-	-	FALSE	1	FALSE	0.5
E 96/359/1049	-	BRD	FALSE	1	FALSE	0.5
E 98/76/195	-	-	FALSE	1	FALSE	0.5
E. 76/56	-	-	FALSE	1	FALSE	0.5
E. 77/330	-	-	FALSE	1	FALSE	0.5
E90.79	-	-	FALSE	1	FALSE	0.5
E93.77.13	-	-	FALSE	1	FALSE	0.5
EARLY PURITAN	1888	USA	TRUE	7	FALSE	0.5
EBA	1966	HOL	TRUE	3	FALSE	0.5
EDEN_11472	1992	GB	FALSE	2	FALSE	0.5
EL BEIDA	2011	FRA	TRUE	1	FALSE	0.5
EL PASO	2003	HOL	FALSE	1	FALSE	0.5
ELEISA	1976	BRD	FALSE	1	FALSE	0.5
ELVIRA_?	-	-	FALSE	8	FALSE	0.5
EMP 00-104	-	-	FALSE	1	FALSE	0.5
EOLE	1995	FRA	FALSE	1	FALSE	0.5
EOS_11578	2000	HOL	TRUE	2	FALSE	0.5
EOS_?	-	-	FALSE	1	FALSE	0.5
ERASMUS	1994	HOL	FALSE	1	FALSE	0.5
ESPRIT	2001	BRD	FALSE	1	FALSE	0.5
ET5838/8	-	IRL	FALSE	1	FALSE	0.5
EVEREST	2006	HOL	TRUE	1	FALSE	0.5
EVOLUTION	2012	HOL	TRUE	1	FALSE	0.5
EXCALIBUR	2009	GB	FALSE	1	FALSE	0.5
F 12/17	-	GB	FALSE	1	FALSE	0.5
F X AQ-1	-	NOR	FALSE	1	FALSE	0.5
FABIOLA	-	-	TRUE	1	FALSE	0.5
FESTIVAL	2010	HOL	FALSE	1	FALSE	0.5
FL 1625_?	-	-	FALSE	4	FALSE	0.5
FL 1771_?	-	-	FALSE	3	FALSE	0.5
FL 1867	1999	USA	FALSE	7	FALSE	0.5
FLAVIA	1998	BRD	TRUE	1	FALSE	0.5
FOB1982-056-072	-	HOL	FALSE	1	FALSE	0.5
FOB1992-120-009	-	HOL	FALSE	1	FALSE	0.5
FOB2002-136-066R	-	HOL	FALSE	1	FALSE	0.5
FONTENOTTE	-	-	FALSE	2	FALSE	0.5
FORTUNA_?	-	-	FALSE	5	FALSE	0.5
FRIGGA	1966	BRD	FALSE	6	FALSE	0.5
FRILA	1968	BRD	FALSE	5	FALSE	0.5
FRUHNUDEL	1941	GER	FALSE	7	FALSE	0.5
FUTURA	1998	HOL	FALSE	2	FALSE	0.5
G06TM008.003	-	-	FALSE	1	FALSE	0.5
G81TT155.1	-	-	FALSE	4	FALSE	0.5
G84TT411.1	-	-	FALSE	1	FALSE	0.5
G88TT270.004	-	-	FALSE	1	FALSE	0.5
G89D2006.3	-	-	FALSE	1	FALSE	0.5
G90TT032003	-	-	FALSE	1	FALSE	0.5
G93TT296006	-	-	FALSE	1	FALSE	0.5
G94TT131008	-	-	FALSE	2	FALSE	0.5
G95TM001002	-	-	FALSE	1	FALSE	0.5
G97TT267003	-	-	FALSE	1	FALSE	0.5
G98SC184008	-	-	FALSE	1	FALSE	0.5
G98TD001.002	-	-	FALSE	2	FALSE	0.5
GASORE	1996	BEL	TRUE	1	FALSE	0.5
GAZELLE	2013	FRA	TRUE	1	FALSE	0.5
GEORGE	-	-	FALSE	1	FALSE	0.5
GEZA	-	-	FALSE	1	FALSE	0.5
GIPSY	1984	FRA	FALSE	1	FALSE	0.5
GLADIATOR_?	-	-	FALSE	2	FALSE	0.5
GLENNA	1987	GB	FALSE	1	FALSE	0.5
GOYA_?	-	-	FALSE	1	FALSE	0.5
HEDEMARKSPOTET	-	-	FALSE	1	FALSE	0.5
HEG 93-3	-	HOL	FALSE	1	FALSE	0.5
HEG 94-51	-	-	FALSE	1	FALSE	0.5
HELENA	1991	BRD	FALSE	1	FALSE	0.5
HEO 94-189	-	HOL	FALSE	1	FALSE	0.5
HEO 96-176	-	HOL	FALSE	1	FALSE	0.5
HIL 95-303	-	-	FALSE	1	FALSE	0.5
HORIZON	2001	HOL	TRUE	1	FALSE	0.5
HORSA	1957	BRD	FALSE	2	FALSE	0.5
HOT 03-7460	-	HOL	FALSE	1	FALSE	0.5
HR 121/71-59	-	-	FALSE	2	FALSE	0.5
HR 8/50	-	-	FALSE	2	FALSE	0.5
HZ 81 B 6	-	HOL	FALSE	1	FALSE	0.5
HZ 81 H 202	-	HOL	FALSE	1	FALSE	0.5
HZ 86 AM 75	-	HOL	FALSE	2	FALSE	0.5
HZ 87 AM 27	-	HOL	FALSE	1	FALSE	0.5
HZ 87 KW 81	-	HOL	FALSE	1	FALSE	0.5
HZ 87 P 200	-	HOL	FALSE	1	FALSE	0.5
HZ 91 P 019	-	HOL	FALSE	1	FALSE	0.5
IBIS	1987	POL	FALSE	1	FALSE	0.5
INCA BELLA	2010	GB	TRUE	1	FALSE	0.5
INCA SUN	2001	GB	FALSE	3	FALSE	0.5
INDIRA	1981	BRD	FALSE	6	FALSE	0.5
INOVA	1999	HOL	TRUE	1	FALSE	0.5
INRA 55.1.1077	-	FRA	FALSE	1	FALSE	0.5
INRA 70.33.171	-	-	FALSE	1	FALSE	0.5
INRA 71.28.16	-	-	FALSE	1	FALSE	0.5
INRA 72.68.5	-	-	FALSE	1	FALSE	0.5
INRA 83.76.7	-	-	FALSE	1	FALSE	0.5
INRA 92T.84.25	-	-	FALSE	1	FALSE	0.5
INRA 94T146.43	-	FRA	FALSE	1	FALSE	0.5
INRA 94T97.43	-	-	FALSE	1	FALSE	0.5
INRA 95T97.2	-	-	FALSE	1	FALSE	0.5
INRA 97T.46.64	-	-	FALSE	1	FALSE	0.5
INRA92T110.14	-	-	FALSE	1	FALSE	0.5
INRA95T118.2	-	-	FALSE	1	FALSE	0.5
INSTITUT DE BEAUVAIS	1884	FRA	FALSE	7	FALSE	0.5
IROISE	1982	FRA	FALSE	3	FALSE	0.5
ISABEL	1999	FRA	FALSE	1	FALSE	0.5
ISABELL	1974	BRD	FALSE	2	FALSE	0.5
ISCI 1481	-	ITA	FALSE	1	FALSE	0.5
ISP 19-8-03	-	-	FALSE	1	FALSE	0.5
ISP 23-3-02	-	-	FALSE	1	FALSE	0.5
ISP 3-10-01	-	-	FALSE	1	FALSE	0.5
JANA	1973	YUG	FALSE	3	FALSE	0.5
JANET_12753	1984	HOL	FALSE	1	FALSE	0.5
JDB 83-53	-	HOL	FALSE	1	FALSE	0.5
JESSICA_?	-	-	FALSE	1	FALSE	0.5
JULIANE	1999	BRD	FALSE	2	FALSE	0.5
JUNIOR	1990	HOL	FALSE	2	FALSE	0.5
JUPITER_?	-	-	FALSE	1	FALSE	0.5
JUSTINE	1999	FRA	FALSE	1	FALSE	0.5
K3684	-	-	FALSE	1	FALSE	0.5
KA 2002-1628	-	HOL	FALSE	1	FALSE	0.5
KA 2005-0352	-	HOL	FALSE	1	FALSE	0.5
KA 2005-4238	-	-	FALSE	1	FALSE	0.5
KA 546/89	-	-	FALSE	1	FALSE	0.5
KA 95-1666	-	HOL	FALSE	1	FALSE	0.5
KARDENT	1996	HOL	FALSE	3	FALSE	0.5
KARLENA	1988	DDR	TRUE	3	FALSE	0.5
KASTELLI	2011	HOL	TRUE	1	FALSE	0.5
KE 300/43	-	-	FALSE	1	FALSE	0.5
KE 48	-	-	FALSE	1	FALSE	0.5
KE 73/120	-	-	FALSE	1	FALSE	0.5
KE.27	-	-	FALSE	2	FALSE	0.5
KE.52	-	HUN	FALSE	1	FALSE	0.5
KE.53	-	-	FALSE	1	FALSE	0.5
KE.74	-	-	FALSE	1	FALSE	0.5
KERNE	1961	FRA	FALSE	1	FALSE	0.5
KIFLI	2010	GB	TRUE	1	FALSE	0.5
KISMET	-	GB	FALSE	1	FALSE	0.5
KONST 81-820	-	HOL	FALSE	1	FALSE	0.5
KORAL	1987	POL	FALSE	1	FALSE	0.5
KRASA	1991	CS	FALSE	1	FALSE	0.5
KREPKA	1986	BRD	FALSE	3	FALSE	0.5
L 175/93/88	-	BRD	FALSE	2	FALSE	0.5
L 176/89/233	-	BRD	FALSE	1	FALSE	0.5
L 278/92/135	-	-	FALSE	1	FALSE	0.5
L 2821/1	-	GB	FALSE	1	FALSE	0.5
L 29/90/84	-	-	FALSE	1	FALSE	0.5
L 363/88/4835	-	BRD	FALSE	1	FALSE	0.5
L 3953/5	-	BRD	FALSE	1	FALSE	0.5
L 3982/1	-	BRD	FALSE	1	FALSE	0.5
L 4115/12	-	BRD	FALSE	1	FALSE	0.5
L 415/87/4571	-	-	FALSE	1	FALSE	0.5
L 82/2137	-	BRD	FALSE	1	FALSE	0.5
L 95/46/52	-	-	FALSE	1	FALSE	0.5
L 95/561/867	-	-	FALSE	1	FALSE	0.5
L 96/225/309	-	BRD	FALSE	1	FALSE	0.5
L 98/9/388	-	-	FALSE	1	FALSE	0.5
L 98/961/195	-	BRD	FALSE	1	FALSE	0.5
L3097/144	-	-	FALSE	1	FALSE	0.5
L96/432/660	-	-	FALSE	1	FALSE	0.5
LABADIA	2001	HOL	TRUE	1	FALSE	0.5
LABELLA	2008	HOL	TRUE	1	FALSE	0.5
LADY AMARILLA	2007	HOL	TRUE	1	FALSE	0.5
LATERRA	2010	HOL	FALSE	1	FALSE	0.5
LATONA	1994	HOL	FALSE	1	FALSE	0.5
LAURENE	2008	HOL	FALSE	1	FALSE	0.5
LEE 92-196	-	HOL	FALSE	1	FALSE	0.5
LEMHI RUSSET	1980	USA	FALSE	14	FALSE	0.5
LENNON 36/6.5	-	-	FALSE	1	FALSE	0.5
LENNON 5003.29_?	-	-	FALSE	1	FALSE	0.5
LENNON 6038.1	-	-	FALSE	1	FALSE	0.5
LINNEA	1997	HOL	FALSE	1	FALSE	0.5
LORD	1999	POL	TRUE	1	FALSE	0.5
LT 22-44	-	-	FALSE	1	FALSE	0.5
LU. 62.356/11	-	DDR	FALSE	1	FALSE	0.5
LULU	2009	GB	FALSE	1	FALSE	0.5
LUSA	2012	HOL	TRUE	1	FALSE	0.5
M 22/12	-	-	FALSE	2	FALSE	0.5
MA 88-486	-	-	FALSE	1	FALSE	0.5
MA 98-0032	-	HOL	FALSE	1	FALSE	0.5
MA. 62.34/21	-	DDR	FALSE	1	FALSE	0.5
MAGNUM	2003	FRA	TRUE	1	FALSE	0.5
MAGYAR ROZSA	1980	HUN	FALSE	2	FALSE	0.5
MALIN	2000	IRL	TRUE	1	FALSE	0.5
MANITOU	2008	HOL	TRUE	1	FALSE	0.5
MARENA	1995	BRD	TRUE	2	FALSE	0.5
MARIANNE	2007	HOL	FALSE	1	FALSE	0.5
MARIELLE	-	-	FALSE	1	FALSE	0.5
MASCOTTE	1998	HOL	FALSE	1	FALSE	0.5
MATJAZ	1963	YUG	FALSE	1	FALSE	0.5
ME 93-D-005	-	HOL	FALSE	1	FALSE	0.5
MELANIE	1993	HOL	TRUE	2	FALSE	0.5
MERCATOR	1999	HOL	FALSE	1	FALSE	0.5
MERCURY	1999	HOL	FALSE	1	FALSE	0.5
META_?	-	-	FALSE	2	FALSE	0.5
MINSAND	1981	DEN	FALSE	1	FALSE	0.5
MONDRIAAN	1997	HOL	FALSE	1	FALSE	0.5
MONONA	1964	USA	FALSE	10	FALSE	0.5
MONTANA_14077	1971	BRD	FALSE	1	FALSE	0.5
MORAG	1985	GB	FALSE	1	FALSE	0.5
MPI 44.335/13	-	GER	FALSE	1	FALSE	0.5
MPI 60.1343/52	-	BRD	FALSE	6	FALSE	0.5
MPI 61.516/20	-	BRD	FALSE	2	FALSE	0.5
MUH 92-13	-	-	FALSE	1	FALSE	0.5
N 263	-	-	FALSE	1	FALSE	0.5
N 476-9	-	-	FALSE	1	FALSE	0.5
N 85-13-66	-	-	FALSE	1	FALSE	0.5
N-180	-	-	FALSE	1	FALSE	0.5
N79-APQ-46	-	DEN	FALSE	1	FALSE	0.5
NATURELLA	1998	FRA	FALSE	1	FALSE	0.5
ND 1196-2R	-	USA	FALSE	4	FALSE	0.5
ND 2008-2	-	-	FALSE	2	FALSE	0.5
NIKA	1995	HOL	FALSE	1	FALSE	0.5
NIKITA	1992	HOL	FALSE	3	FALSE	0.5
NISKA	1990	USA	FALSE	2	FALSE	0.5
NO 00-0205	-	AUT	FALSE	1	FALSE	0.5
NO 94-1805	-	AUT	FALSE	1	FALSE	0.5
NO 97-3804	-	AUT	FALSE	1	FALSE	0.5
NOOKSACK	1973	USA	FALSE	13	FALSE	0.5
NORDONNA	1995	USA	FALSE	2	FALSE	0.5
NY ZH/2	-	USA	FALSE	1	FALSE	0.5
O'SIRÈNE	1983	FRA	TRUE	3	FALSE	0.5
OASIS	1998	FRA	FALSE	1	FALSE	0.5
OKH 78-766	-	HOL	FALSE	1	FALSE	0.5
OL 22127	-	-	FALSE	1	FALSE	0.5
OL 452	-	-	FALSE	1	FALSE	0.5
OLIVIA	1994	HOL	TRUE	1	FALSE	0.5
OLYMPUS	2008	GB	TRUE	2	FALSE	0.5
OP 4051/2	-	IRL	FALSE	1	FALSE	0.5
OP 4563/24	-	IRL	FALSE	1	FALSE	0.5
OPAL_14717	2004	BRD	TRUE	1	FALSE	0.5
OPERLE	2001	FRA	FALSE	1	FALSE	0.5
ORNELLA	1995	TCH	TRUE	1	FALSE	0.5
OSPREY	2000	GB	TRUE	3	FALSE	0.5
OTTAR	1974	NOR	TRUE	1	FALSE	0.5
P 97/27	-	-	FALSE	1	FALSE	0.5
P. 65.389-33	-	POL	FALSE	1	FALSE	0.5
P93-388W	-	-	FALSE	1	FALSE	0.5
PA 97B23-2	-	USA	FALSE	2	FALSE	0.5
PA 97B35-2	-	USA	FALSE	1	FALSE	0.5
PALLAS_?	-	-	FALSE	1	FALSE	0.5
PALLINA	1995	BRD	FALSE	1	FALSE	0.5
PAMIR_14824	1965	BRD	FALSE	2	FALSE	0.5
PANAMERA	2013	HOL	TRUE	1	FALSE	0.5
PANA_?	-	-	FALSE	3	FALSE	0.5
PARELLA	2013	HOL	FALSE	3	FALSE	0.5
PG 422	-	POL	FALSE	1	FALSE	0.5
PHUR 80-1756-619 (phu)	-	HOL	FALSE	1	FALSE	0.5
PILGRIM	1988	GB	FALSE	1	FALSE	0.5
PIRMUNES	1952	SU	FALSE	2	FALSE	0.5
PIROL	2000	BRD	TRUE	1	FALSE	0.5
PIROSCHKA	1982	AUT	FALSE	1	FALSE	0.5
PK 87-204-13	-	HOL	FALSE	1	FALSE	0.5
PLANTA	1984	BRD	FALSE	1	FALSE	0.5
POS 97-1	-	HOL	FALSE	1	FALSE	0.5
PRATTIGAUER	-	-	FALSE	1	FALSE	0.5
PRIEKULU VISAGRIE	1930	SU	FALSE	1	FALSE	0.5
PROZENTRAGIS	1927	GER	FALSE	2	FALSE	0.5
PRUDENTA_?	-	-	FALSE	1	FALSE	0.5
PS 12	-	POL	FALSE	3	FALSE	0.5
PS 1216	-	-	FALSE	1	FALSE	0.5
PS 147	-	-	FALSE	1	FALSE	0.5
PS 1611	-	POL	FALSE	3	FALSE	0.5
PS 646	-	-	FALSE	4	FALSE	0.5
PS 647	-	-	FALSE	4	FALSE	0.5
PÉNÉLOPE	1994	FRA	TRUE	1	FALSE	0.5
R 18/6	-	-	FALSE	1	FALSE	0.5
RA 93-0096	-	HOL	FALSE	1	FALSE	0.5
RADOSA	1964	HOL	FALSE	7	FALSE	0.5
RAFAELA	2004	BRD	TRUE	1	FALSE	0.5
RAMONA	1988	BRD	TRUE	1	FALSE	0.5
RASANT_?	-	-	FALSE	1	FALSE	0.5
RD188-91	-	-	FALSE	1	FALSE	0.5
RED BARON	2002	HOL	TRUE	1	FALSE	0.5
RED CLOUD	1992	USA	FALSE	1	FALSE	0.5
RED FANTASY	2006	BRD	TRUE	1	FALSE	0.5
RED ONE	2001	HOL	TRUE	2	FALSE	0.5
RED VALENTINE	2010	HOL	TRUE	1	FALSE	0.5
REGINA_?	-	-	FALSE	1	FALSE	0.5
RH4X-064-4	-	HOL	FALSE	1	FALSE	0.5
RH4X-456-8	-	HOL	FALSE	1	FALSE	0.5
RH88-025-50	-	HOL	FALSE	1	FALSE	0.5
RICARDA	2014	BRD	TRUE	1	FALSE	0.5
RINCONA	1999	BRD	FALSE	1	FALSE	0.5
RIOJA	1999	HUN	FALSE	1	FALSE	0.5
ROMINA	1989	AUT	FALSE	1	FALSE	0.5
RONALDO	2011	HOL	TRUE	1	FALSE	0.5
ROPTA A 83	-	HOL	FALSE	2	FALSE	0.5
ROPTA J 861	-	HOL	FALSE	1	FALSE	0.5
ROSAGOLD	2010	HOL	TRUE	1	FALSE	0.5
ROYAL	2008	DEN	TRUE	1	FALSE	0.5
ROZEN	1982	FRA	FALSE	1	FALSE	0.5
RR 62-5-43	-	HOL	FALSE	2	FALSE	0.5
RUSTICA	1988	BRD	FALSE	1	FALSE	0.5
RZ 89-2050	-	-	FALSE	2	FALSE	0.5
RZ 91-2313	-	-	FALSE	1	FALSE	0.5
RZ 93-503	-	-	FALSE	1	FALSE	0.5
RZ 93-7105	-	HOL	FALSE	1	FALSE	0.5
RZ 93-9810	-	HOL	FALSE	1	FALSE	0.5
RZ 94-1538	-	-	FALSE	1	FALSE	0.5
RZ 95-6141	-	-	FALSE	1	FALSE	0.5
RZ 95-6643	-	-	FALSE	1	FALSE	0.5
RZ 96-157	-	-	FALSE	1	FALSE	0.5
RZ-86-2918	-	-	FALSE	1	FALSE	0.5
RZD 91-1659	-	HOL	FALSE	2	FALSE	0.5
RZD 94-2663	-	-	FALSE	1	FALSE	0.5
S 19344	-	POL	FALSE	1	FALSE	0.5
S 24/24	-	-	FALSE	1	FALSE	0.5
S 6/69	-	-	FALSE	1	FALSE	0.5
S. kesselbrenneri hybrid	-	-	FALSE	1	FALSE	0.5
SA 00-623-1	-	-	FALSE	1	FALSE	0.5
SA 00-710-3	-	-	FALSE	2	FALSE	0.5
SA 03-012-4	-	-	FALSE	1	FALSE	0.5
SA 03-363-1	-	-	FALSE	1	FALSE	0.5
SA 03-901-1	-	-	FALSE	1	FALSE	0.5
SA 04-057-5	-	-	FALSE	1	FALSE	0.5
SA 05-506-2	-	-	FALSE	1	FALSE	0.5
SA 2952/78	-	-	FALSE	1	FALSE	0.5
SA 402/87	-	-	FALSE	1	FALSE	0.5
SA 88-012-2	-	-	FALSE	1	FALSE	0.5
SA 91-050-4	-	BRD	FALSE	1	FALSE	0.5
SA 92-352-6	-	-	FALSE	1	FALSE	0.5
SA 94-709-2	-	BRD	FALSE	1	FALSE	0.5
SA 95-003-1	-	BRD	FALSE	1	FALSE	0.5
SA 95-604-1	-	BRD	FALSE	1	FALSE	0.5
SA 99-002-44	-	-	FALSE	1	FALSE	0.5
SAPOLIA	-	-	FALSE	1	FALSE	0.5
SASSY	2004	FRA	TRUE	1	FALSE	0.5
SCARLET_?	-	-	FALSE	1	FALSE	0.5
SEMENA	1982	BRD	FALSE	1	FALSE	0.5
SENSATION_?	-	-	FALSE	1	FALSE	0.5
SETANTA	2004	IRL	TRUE	1	FALSE	0.5
SI 77-29-79	-	-	FALSE	1	FALSE	0.5
SIBU	1993	BRD	FALSE	1	FALSE	0.5
SIEGLINDE	1935	GER	TRUE	3	FALSE	0.5
SILVESTER	1998	HOL	FALSE	1	FALSE	0.5
SINORA	1999	HOL	TRUE	1	FALSE	0.5
SL 93-650	-	-	FALSE	1	FALSE	0.5
SM 84-02-01	-	HOL	FALSE	1	FALSE	0.5
SM 92-26-08	-	HOL	FALSE	1	FALSE	0.5
SOFIA	2004	HOL	TRUE	1	FALSE	0.5
SOLIST_?	-	-	FALSE	1	FALSE	0.5
SOMERSET	1989	USA	FALSE	1	FALSE	0.5
SOMMERNIERE	1965	AUT	FALSE	1	FALSE	0.5
SPIRIT	2006	HOL	FALSE	1	FALSE	0.5
STARGA	2000	HOL	TRUE	1	FALSE	0.5
SUMMIT RUSSET	2003	USA	FALSE	2	FALSE	0.5
SUSANNE	2008	HOL	FALSE	1	FALSE	0.5
SVP M 54-10	-	HOL	FALSE	1	FALSE	0.5
SW 98-2723	-	-	FALSE	1	FALSE	0.5
SYNERGY	-	-	TRUE	1	FALSE	0.5
T2532/64	-	-	FALSE	1	FALSE	0.5
T2707/1	-	IRL	FALSE	1	FALSE	0.5
T958/5	-	-	FALSE	1	FALSE	0.5
TE 86-26-02	-	-	FALSE	1	FALSE	0.5
TE 98-05-31	-	-	FALSE	1	FALSE	0.5
TE 98-12-04	-	-	FALSE	1	FALSE	0.5
TEMPORA	1978	BRD	FALSE	2	FALSE	0.5
THOMANA	1977	BRD	FALSE	4	FALSE	0.5
THURSO	-	-	FALSE	3	FALSE	0.5
TORRIDON	1988	GB	FALSE	2	FALSE	0.5
TORVA	1987	DEN	FALSE	1	FALSE	0.5
TRA 89-462	-	HOL	FALSE	1	FALSE	0.5
TSC 01-23	-	HOL	FALSE	1	FALSE	0.5
UK 150-19D22	-	-	FALSE	1	FALSE	0.5
ULSTER CONCORDE	1968	GB	FALSE	1	FALSE	0.5
ULSTER DALE	1950	GB	FALSE	1	FALSE	0.5
UPMARKET	2009	GB	FALSE	1	FALSE	0.5
USDA 927-3	-	USA	FALSE	5	FALSE	0.5
USW 5279-4	-	USA	FALSE	1	FALSE	0.5
V2	-	HOL	FALSE	1	FALSE	0.5
VALES EMERALD	2005	GB	FALSE	1	FALSE	0.5
VALES EVEREST	2005	GB	FALSE	1	FALSE	0.5
VALES SOVEREIGN	2003	GB	TRUE	2	FALSE	0.5
VDW 87-36	-	-	FALSE	1	FALSE	0.5
VDZ 87-38	-	HOL	FALSE	1	FALSE	0.5
VDZ 99-276	-	HOL	FALSE	1	FALSE	0.5
VE 75-209	-	HOL	FALSE	1	FALSE	0.5
VE 77-146	-	HOL	FALSE	1	FALSE	0.5
VE 79-113	-	HOL	FALSE	2	FALSE	0.5
VE 82-96	-	HOL	FALSE	1	FALSE	0.5
VE 86-27	-	-	FALSE	1	FALSE	0.5
VE 97-62	-	-	FALSE	1	FALSE	0.5
VEBECA	1981	HOL	TRUE	1	FALSE	0.5
VENTO	1994	HOL	FALSE	1	FALSE	0.5
VERONA	2006	BRD	TRUE	1	FALSE	0.5
VF4RED-1	-	HOL	FALSE	1	FALSE	0.5
VIENNA	2004	BRD	FALSE	1	FALSE	0.5
VINETA_?	-	-	FALSE	1	FALSE	0.5
VIRGO_?	-	-	FALSE	1	FALSE	0.5
VISNOVSKE ROHLICKY	-	-	FALSE	2	FALSE	0.5
VITA	1973	SU	FALSE	1	FALSE	0.5
VITESSE	1997	HOL	FALSE	1	FALSE	0.5
VITKON-16	-	HOL	FALSE	1	FALSE	0.5
VIVAKS	1971	HOL	FALSE	4	FALSE	0.5
VOLARE	2012	HOL	TRUE	1	FALSE	0.5
VOLUMIA	2004	HOL	TRUE	1	FALSE	0.5
VR 00-48	-	HOL	FALSE	1	FALSE	0.5
VR 00-847	-	HOL	FALSE	1	FALSE	0.5
VR 95-98	-	HOL	FALSE	1	FALSE	0.5
VR 98-72	-	HOL	FALSE	1	FALSE	0.5
VR 99-982	-	-	FALSE	1	FALSE	0.5
VTN 62-69-5	-	HOL	FALSE	2	FALSE	0.5
W 2899-9	-	-	FALSE	1	FALSE	0.5
W 72-19-443	-	HOL	FALSE	3	FALSE	0.5
W 72-38-720	-	HOL	FALSE	4	FALSE	0.5
W 7224/308	-	-	FALSE	1	FALSE	0.5
W 798/334	-	-	FALSE	1	FALSE	0.5
WEGA_?	-	-	FALSE	5	FALSE	0.5
WJ 99-11	-	HOL	FALSE	1	FALSE	0.5
WL 88-875	-	HOL	FALSE	1	FALSE	0.5
X-65-18-17	-	NOR	FALSE	1	FALSE	0.5
YP 00-250	-	HOL	FALSE	1	FALSE	0.5
YP 98-3	-	HOL	FALSE	1	FALSE	0.5
YP 99-275	-	HOL	FALSE	1	FALSE	0.5
ZHUKOVSKY RANNY	1993	RUS	FALSE	1	FALSE	0.5
ZLATA	1989	CS	FALSE	2	FALSE	0.5
ZORZA	1961	POL	FALSE	1	FALSE	0.5
ZPC 69 C 160	-	-	FALSE	1	FALSE	0.5
ZĪLE_17759	>1948	SU	FALSE	1	FALSE	0.5
dutch	-	-	FALSE	1	FALSE	0.5
open pollinated	-	-	FALSE	2	FALSE	0.5
pollenmixture 1576-72 + AGRA	-	-	FALSE	1	FALSE	0.5
HERBSTGELBE	-	GER	FALSE	2	FALSE	0.489583
VTN 61-1-35	-	-	FALSE	1	FALSE	0.484375
VTN 62-41-4	-	HOL	FALSE	3	FALSE	0.484375
MPI 49.767/7	-	BRD	FALSE	4	FALSE	0.474609
54.3/14/34	-	DDR	FALSE	2	FALSE	0.46875
AUGUSTA_9969	1951	BRD	FALSE	1	FALSE	0.46875
CREBELLA	1987	HOL	FALSE	1	FALSE	0.46875
JARA	1956	CS	FALSE	2	FALSE	0.46875
P 1/34	-	-	FALSE	1	FALSE	0.46875
W 4436/1	-	BRD	FALSE	2	FALSE	0.46875
668-17 colchicined and selfed	-	-	FALSE	1	FALSE	0.460938
B.3769	-	HOL	FALSE	2	FALSE	0.460938
KOOPMANS BLAUWE	1937	HOL	FALSE	5	FALSE	0.45752
EARLY GEM_?	-	-	FALSE	12	FALSE	0.453125
P 55/7	-	GB	FALSE	1	FALSE	0.453125
11(13)	-	GB	FALSE	3	FALSE	0.441895
sto	-	-	FALSE	6	FALSE	0.441447
CLARKE 650	-	GB	FALSE	3	FALSE	0.441406
CHILOTE	-	-	FALSE	1	FALSE	0.440247
SVITEZ	1902	GER	FALSE	4	FALSE	0.440247
MINN. 4-9	-	USA	FALSE	1	FALSE	0.438309
MINN. 4-9-1	-	USA	FALSE	5	FALSE	0.438309
2242-3	-	SU	FALSE	2	FALSE	0.4375
5.132.017-80N	-	DDR	FALSE	1	FALSE	0.4375
5010(13)	-	GB	FALSE	1	FALSE	0.4375
[truncated: 2,207 more rows]

## Sheet: S5. Genotyped vars in Pedigree
Supplementary Table S5. Genotyped varieties in pedigree
Genotype	Ploidy	Year of Release	Stuctrure group	PedigreeName	Origin
BLACK 1256	Tetraploid	1955	Rest	1256A(23)	GB
ABBOT	Tetraploid	2008	Rest	ABBOT	HOL
Accord	Tetraploid	1996	Rest	ACCORD	HOL
Ackersegen	Tetraploid	1929	Rest	ACKERSEGEN	GER
ACOUSTIC	Tetraploid	2016	Rest	ACOUSTIC	HOL
Adirondack	Tetraploid	1881	Rest	ADIRONDACK	USA
Agata	Tetraploid	1990	Rest	AGATA	HOL
Agria	Tetraploid	1985	Agria	AGRIA	BRD
Ajiba	Tetraploid	1992	Rest	AJIBA	HOL
Aladin	Tetraploid	1999	Rest	ALADIN	HOL
Albion	Tetraploid	1895	Rest	ALBION_9497	HOL
Alcmaria	Tetraploid	1969	Rest	ALCMARIA	HOL
Allure	Tetraploid	1990	Starch	ALLURE	HOL
Almera	Tetraploid	1999	Rest	ALMERA	HOL
Alpha	Tetraploid	1925	Rest	ALPHA_9558	HOL
Altus	Tetraploid	2008	Starch	ALTUS	HOL
Am 78-3704	Tetraploid	1988	Starch	AM 78-3704	HOL
AMADO	Tetraploid	2002	Starch	AMADO	BRD
AMANDA	Tetraploid	1986	Rest	AMANDA_9632	SWE
Amarin	Tetraploid	2010	Rest	AMARIN	HOL
Ambition	Tetraploid	2007	Rest	AMBITION	HOL
Amorosa	Tetraploid	2000	Rest	AMOROSA	HOL
Ampera	Tetraploid	1998	Rest	AMPERA	BRD
Amyla	Tetraploid	1999	Rest	AMYLA_9693	FRA
Annabelle	Tetraploid	2001	Rest	ANNABELLE	HOL
Anosta	Tetraploid	1975	Rest	ANOSTA	HOL
ANUSCHKA	Tetraploid	2004	Rest	ANUSCHKA	BRD
Ar 76-168-1	Tetraploid	1986	Rest	AR 76-168-1	HOL
Ar 80-127-5	Tetraploid	1990	Rest	AR 80-127-5	#N/A
Ar 85-96-13	Tetraploid	1995	Starch	AR 85-96-13	HOL
Arcade	Tetraploid	1999	Agria	ARCADE	HOL
Arielle	Tetraploid	1999	Rest	ARIELLE	HOL
Arinda	Tetraploid	1993	Rest	ARINDA	HOL
Arizona	Tetraploid	2009	Rest	ARIZONA	HOL
ARKULA	Tetraploid	1975	Rest	ARKULA	DDR
Arlanda	Tetraploid	2007	Starch	ARLANDA	HOL
Armundo	Tetraploid	1997	Rest	ARMUNDO	HOL
Arnova	Tetraploid	1999	Rest	ARNOVA	HOL
Arran Chief	Tetraploid	1911	Rest	ARRAN CHIEF	GB
Arran Victory	Tetraploid	1918	Rest	ARRAN VICTORY	GB
Arrow	Tetraploid	2004	Rest	ARROW	HOL
Arsenal	Tetraploid	2009	Rest	ARSENAL	HOL
Artemis	Tetraploid	2000	Rest	ARTEMIS	HOL
Astarte	Tetraploid	1976	Starch	ASTARTE_9928	HOL
Asterix	Tetraploid	1991	Rest	ASTERIX	HOL
Atlantic	Tetraploid	1976	Rest	ATLANTIC_9956	USA
Aurora	Tetraploid	1972	Rest	AURORA_9981	HOL
Ausonia	Tetraploid	1981	Rest	AUSONIA	HOL
Avano	Tetraploid	2005	Starch	AVANO	HOL
Avarna	Tetraploid	2005	Starch	AVARNA	HOL
Avaya	Tetraploid	2005	Starch	AVAYA	HOL
Aveka	Tetraploid	2001	Starch	AVEKA	HOL
Avenance	Tetraploid	2005	Starch	AVENANCE	HOL
Aventra	Tetraploid	2005	Starch	AVENTRA	HOL
Averia	Tetraploid	2004	Starch	AVERIA	HOL
Aviala	Tetraploid	2004	Starch	AVIALA	HOL
Axion	Tetraploid	2008	Starch	AXION	HOL
Bafana	Tetraploid	2009	Rest	BAFANA	HOL
Ballydoon	Tetraploid	1931	Rest	BALLYDOON	GB
Bartina	Tetraploid	1988	Rest	BARTINA	HOL
BELANA	Tetraploid	2001	Rest	BELANA	BRD
Belle De Fontenay	Tetraploid	1885	Rest	BELLE DE FONTENAY	FRA
Bellini	Tetraploid	2001	Rest	BELLINI	HOL
Berber	Tetraploid	1984	Rest	BERBER	HOL
Bildtstar	Tetraploid	1984	Rest	BILDTSTAR	HOL
BINELLA	Tetraploid	1990	Rest	BINELLA	HOL
Bintje	Tetraploid	1910	Rest	BINTJE	HOL
Biogold	Tetraploid	2004	Rest	BIOGOLD	HOL
Bionica	Tetraploid	2008	Rest	BIONICA	HOL
BL6174167	Tetraploid	1953-2008	Rest	BL 61-74-167	HOL
British Queen	Tetraploid	1894	Rest	BRITISH QUEEN	GB
Brodick	Tetraploid	1990	Rest	BRODICK	GB
Bronko	Tetraploid	2008	Agria	BRONKO	HOL
Caesar	Tetraploid	1990	Rest	CAESAR	HOL
Canberra	Tetraploid	2007	Rest	CANBERRA	HOL
Cara	Tetraploid	1973	Rest	CARA	IRL
CARDINAL	Tetraploid	1972	Rest	CARDINAL_10595	HOL
CARUSO	Tetraploid	2010	Rest	CARUSO	BRD
Casteline	Tetraploid	2001	Rest	CASTELINE	FRA
CENTURY RUSSET	Tetraploid	1995	Rest	CENTURY RUSSET	USA
Challenger	Tetraploid	2008	Agria	CHALLENGER	HOL
Champion	Tetraploid	1876	Rest	CHAMPION_10793	GB
Charlotte	Tetraploid	1981	Rest	CHARLOTTE	FRA
Cherie	Tetraploid	1997	Rest	CHÉRIE	FRA
Chipper	Tetraploid	2010	Rest	CHIPPER	HOL
Cilena	Tetraploid	1981	Rest	CILENA	BRD
Citadel	Tetraploid	2007	Rest	CITADEL	HOL
Civa	Tetraploid	1960	Rest	CIVA	HOL
CLASSIC RUSSET	Tetraploid	2009	Rest	CLASSIC RUSSET	USA
CLEARWATER RUSSET	Tetraploid	2008	Rest	CLEARWATER RUSSET	USA
Clivia	Tetraploid	1962	Rest	CLIVIA	BRD
CMK1988-169-005	Tetraploid	1998	Rest	CMK 88-169-005	HOL
CMK1988-171-008	Tetraploid	1998	Rest	CMK 88-171-8	HOL
CMK1990-002-002	Tetraploid	2000	Agria	CMK 90-002-002	HOL
CMK1990-331-163	Tetraploid	2000	Starch	CMK 90-331-163	HOL
CMK1991-088-016	Tetraploid	2001	Rest	CMK 91-088-016	HOL
CMK1993-121-025	Tetraploid	2003	Rest	CMK 93-121-025	HOL
CMK1994-028-020	Tetraploid	2004	Rest	CMK 94-028-020	HOL
CMK1997-007-004	Tetraploid	2007	Agria	CMK 97-007-004	HOL
Countessa	Tetraploid	2008	Agria	COUNTESSA	HOL
Courage	Tetraploid	1998	Rest	COURAGE	HOL
Craigs Alliance	Tetraploid	1948	Rest	CRAIGS ALLIANCE	GB
Craigs Bounty	Tetraploid	1946	Rest	CRAIGS BOUNTY	GB
Craigs Defiance	Tetraploid	1938	Rest	CRAIGS DEFIANCE	GB
Crisps4all	Tetraploid	2008	Rest	CRISPS4ALL	HOL
Cupido	Tetraploid	1995	Rest	CUPIDO	HOL
CYCLOON	Tetraploid	1996	Rest	CYCLOON	HOL
Daisy	Tetraploid	1998	Rest	DAISY	FRA
Dali	Tetraploid	1995	Rest	DALI	HOL
Defender	Tetraploid	2006	Rest	DEFENDER	USA
Desiree	Tetraploid	1962	Rest	DÉSIRÉE	HOL
Diamant	Tetraploid	1982	Rest	DIAMANT	HOL
Dione	Tetraploid	2010	Agria	DIONE	HOL
Ditta	Tetraploid	1989	Rest	DITTA	AUT
DOB1997-507-015	Tetraploid	2007	Rest	DOB1997-507-015	HOL
Dolce Vita	Tetraploid	2008	Agria	DOLCE VITA	HOL
Donald	Tetraploid	1996	Rest	DONALD	HOL
Doon Star	Tetraploid	1926	Rest	DOON STAR	GB
Dorado	Tetraploid	1995	Rest	DORADO_11329	HOL
Dr Mcintosh	Tetraploid	1944	Rest	DR. McINTOSH	GB
Dynamica	Tetraploid	2006	Rest	DYNAMICA	HOL
Early Rose	Tetraploid	1867	Rest	EARLY ROSE	USA
Eden (2000)	Tetraploid	2000	Rest	EDEN_11473	FRA
Ehud	Tetraploid	1965	Rest	EHUD	HOL
Eigenheimer	Tetraploid	1893	Rest	EIGENHEIMER	HOL
El mundo	Tetraploid	2010	Rest	EL MUNDO	HOL
El Paso	Tetraploid	2003	Rest	EL PASO	HOL
ELDENA	Tetraploid	2001	Rest	ELDENA	BRD
Elisabeth	Tetraploid	2002	Rest	ELISABETH	HOL
Elkana	Tetraploid	1978	Rest	ELKANA	HOL
ENDEAVOUR	Tetraploid	2011	Rest	ENDEAVOUR	HOL
Eos	Tetraploid	2000	Rest	EOS_11578	HOL
Epicure	Tetraploid	1897	Rest	EPICURE	GB
Escort	Tetraploid	1982	Rest	ESCORT	HOL
Estima	Tetraploid	1973	Rest	ESTIMA	HOL
EUROFLORA	Tetraploid	2010	Starch	EUROFLORA	BRD
Eurostar	Tetraploid	2011	Agria	EUROSTAR_11650	HOL
Everest	Tetraploid	2006	Rest	EVEREST	HOL
Evita	Tetraploid	1988	Agria	EVITA_11663	HOL
Exquisa	Tetraploid	1992	Rest	EXQUISA	BRD
Fabula	Tetraploid	1997	Rest	FABULA	HOL
FADO	Tetraploid	2014	Rest	FADO	HOL
Felsina	Tetraploid	1992	Rest	FELSINA	HOL
Festien	Tetraploid	2000	Starch	FESTIEN	HOL
Fianna	Tetraploid	1987	Rest	FIANNA	HOL
Fichtelgold	Tetraploid	1945	Rest	FICHTELGOLD	BRD
Florida	Tetraploid	2003	Agria	FLORIDA	HOL
Folva	Tetraploid	1989	Rest	FOLVA	DEN
Fontane	Tetraploid	1999	Agria	FONTANE	HOL
FORZA	Tetraploid	2008	Agria	FORZA	HOL
Fresco	Tetraploid	1985	Rest	FRESCO	HOL
Frieslander	Tetraploid	1990	Rest	FRIESLANDER	HOL
Frisia	Tetraploid	1988	Rest	FRISIA	HOL
GEM RUSSET	Tetraploid	2000	Rest	GEM RUSSET	USA
Gladstone	Tetraploid	1932	Rest	GLADSTONE_12162	GB
Gloria	Tetraploid	1972	Rest	GLORIA_12179	BRD
Golden Wonder	Tetraploid	1906	Rest	GOLDEN WONDER	GB
Goya (2000)	Tetraploid	2000	Starch	GOYA_12238	HOL
Granola	Tetraploid	1975	Rest	GRANOLA	BRD
Great Scot	Tetraploid	1909	Rest	GREAT SCOT	GB
Hansa	Tetraploid	1957	Rest	HANSA	BRD
Herald	Tetraploid	1928	Rest	HERALD	GB
Hermes	Tetraploid	1973	Rest	HERMES	AUT
Heroud	Tetraploid	2010	Agria	HEROUD	HOL
HIGHLAND RUSSET	Tetraploid	2006	Rest	HIGHLAND RUSSET	USA
Home Guard	Tetraploid	1943	Rest	HOME GUARD	GB
IDAROSE	Tetraploid	2000	Rest	IDAROSE	USA
Impala	Tetraploid	1989	Rest	IMPALA	BRD
Innovator	Tetraploid	1999	Rest	INNOVATOR	HOL
Inova	Tetraploid	1999	Rest	INOVA	HOL
Irish Queen	Tetraploid	1899	Rest	IRISH QUEEN	GB
Jaerla	Tetraploid	1969	Rest	JAERLA	HOL
Jaune D'Or	Tetraploid	1850	Rest	JAUNE D'OR	FRA
Ka 77-0133	Tetraploid	1987	Starch	KA 77-0133	HOL
Kantara	Tetraploid	1997	Starch	KANTARA	HOL
Karakter	Tetraploid	1996	Starch	KARAKTER	HOL
Kardal	Tetraploid	1988	Starch	KARDAL	HOL
Kardent	Tetraploid	1996	Starch	KARDENT	HOL
Karnico	Tetraploid	1987	Starch	KARNICO	HOL
Kartel	Tetraploid	1994	Starch	KARTEL	HOL
KASTELLI	Tetraploid	2011	Rest	KASTELLI	HOL
Katahdin	Tetraploid	1932	Rest	KATAHDIN	USA
Katinka	Tetraploid	1998	Starch	KATINKA	HOL
Kennebec	Tetraploid	1948	Rest	KENNEBEC	USA
Kepplestone Kidney	Tetraploid	1899	Rest	KEPPLESTONE KIDNEY	GB
Kerpondy	Tetraploid	1949	Rest	KERPONDY	FRA
King George	Tetraploid	1911	Rest	KING GEORGE	GB
Kondor	Tetraploid	1984	Rest	KONDOR	HOL
Kuras	Tetraploid	1996	Rest	KURAS	HOL
Kuroda	Tetraploid	1998	Rest	KURODA	HOL
Labadia	Tetraploid	2001	Rest	LABADIA	HOL
Lady Amarilla	Tetraploid	2007	Agria	LADY AMARILLA	HOL
LADY AMELIA	Tetraploid	1996	Agria	LADY AMELIA	HOL
LADY ANNA	Tetraploid	2010	Agria	LADY ANNA	HOL
Lady Blanca	Tetraploid	2007	Agria	LADY BLANCA	HOL
LADY BRITTA	Tetraploid	2008	Agria	LADY BRITTA	HOL
Lady Christl	Tetraploid	1996	Rest	LADY CHRISTL	HOL
Lady Claire	Tetraploid	1996	Agria	LADY CLAIRE	HOL
Lady Felicia	Tetraploid	1997	Agria	LADY FELICIA	HOL
Lady Jo	Tetraploid	2001	Agria	LADY JO	HOL
Lady Lenora	Tetraploid	2010	Rest	LADY LENORA	HOL
Lady Olympia	Tetraploid	1996	Agria	LADY OLYMPIA	HOL
Lady Rosetta	Tetraploid	1988	Starch	LADY ROSETTA	HOL
LADY SARA	Tetraploid	2012	Rest	LADY SARA	HOL
LADY TERRA	Tetraploid	2015	Agria	LADY TERRA	HOL
Lady Valora	Tetraploid	2007	Agria	LADY VALORA	HOL
LANORMA	Tetraploid	2006	Rest	LANORMA	HOL
Laura	Tetraploid	1998	Rest	LAURA_13419	BRD
Laurene	Tetraploid	2008	Rest	LAURENE	HOL
Lenape	Tetraploid	1967	Rest	LENAPE	USA
Leonardo	Tetraploid	2010	Agria	LEONARDO_13455	HOL
Leyla	Tetraploid	1988	Rest	LEYLA	BRD
Libertas	Tetraploid	1946	Rest	LIBERTAS	HOL
Liseta	Tetraploid	1988	Rest	LISETA	HOL
Lucinda	Tetraploid	2011	Rest	LUCINDA	HOL
Magnum Bonum	Tetraploid	1876	Rest	MAGNUM BONUM_13669	GB
Majestic	Tetraploid	1911	Rest	MAJESTIC	GB
Manitou	Tetraploid	2008	Rest	MANITOU	HOL
Mantra	Tetraploid	2003	Starch	MANTRA	HOL
Mara	Tetraploid	1973	Starch	MARA	HOL
Marabel	Tetraploid	1993	Rest	MARABEL	HOL
Marfona	Tetraploid	1977	Rest	MARFONA	HOL
Marilyn	Tetraploid	2006	Rest	MARILYN	HOL
Maris Piper	Tetraploid	1963	Rest	MARIS PIPER	GB
Markies	Tetraploid	1997	Agria	MARKIES	HOL
May Queen	Tetraploid	1890	Rest	MAY QUEEN	GB
Melody	Tetraploid	2001	Rest	MELODY	HOL
Menco	Tetraploid	2003	Starch	MENCO	HOL
Merano	Tetraploid	2006	Starch	MERANO	HOL
Mercator	Tetraploid	1999	Starch	MERCATOR	HOL
Milva	Tetraploid	1998	Rest	MILVA_13936	BRD
MIRAKEL	Tetraploid	1994	Rest	MIRAKEL	HOL
Monalisa	Tetraploid	1982	Rest	MONALISA	HOL
Mondial	Tetraploid	1987	Rest	MONDIAL	HOL
MONTE CARLO	Tetraploid	2009	Starch	MONTE CARLO	HOL
Morene	Tetraploid	1983	Rest	MORENE	HOL
MOZART	Tetraploid	2003	Rest	MOZART	HOL
MURATO	Tetraploid	2002	Rest	MURATO	HOL
Musica	Tetraploid	2007	Rest	MUSICA	HOL
Mustang	Tetraploid	2005	Rest	MUSTANG	AUT
Myatt'S Ashleaf	Tetraploid	1804	Rest	MYATT'S ASHLEAF	GB
Nadine	Tetraploid	1987	Rest	NADINE	GB
Nicola	Tetraploid	1973	Rest	NICOLA	BRD
Niska	Tetraploid	1990	Rest	NISKA	USA
Noisette	Tetraploid	1993	Rest	NOISETTE	FRA
Nomade	Tetraploid	1995	Starch	NOMADE	HOL
Obelix	Tetraploid	1988	Rest	OBELIX	HOL
OPAL	Tetraploid	2004	Rest	OPAL_14717	BRD
Opera	Tetraploid	2007	Agria	OPERA	HOL
Orchestra	Tetraploid	2007	Rest	ORCHESTRA	HOL
Oriana	Tetraploid	2006	Rest	ORIANA	HOL
OSIRA	Tetraploid	2010	Rest	OSIRA	BRD
Pallas_Duplo	Tetraploid	2003	Rest	PALLAS_14814	HOL
Panda	Tetraploid	1986	Rest	PANDA	BRD
PANTHER	Tetraploid	2011	Rest	PANTHER_14836	HOL
Paterson'S Victoria	Tetraploid	1856	Rest	PATERSON'S VICTORIA	GB
Peerless	Tetraploid	1862	Rest	PEERLESS	USA
Pekaro	Tetraploid	2007	Rest	PEKARO	HOL
Pentland Dell	Tetraploid	1961	Rest	PENTLAND DELL	GB
Pepo (1919)	Tetraploid	1919	Rest	PEPO_14926	GER
Picasso	Tetraploid	1994	Rest	PICASSO	HOL
Pink Firr Apple	Tetraploid	1850	Rest	PINK FIR APPLE	GB
PK87-204-013	Tetraploid	1997	Agria	PK 87-204-13	HOL
Premiere	Tetraploid	1979	Rest	PREMIERE	HOL
Prevalent	Tetraploid	1966	Rest	PREVALENT	HOL
Primura	Tetraploid	1961	Rest	PRIMURA	HOL
Princess	Tetraploid	1998	Rest	PRINCESS_15219	BRD
Profijt	Tetraploid	1949	Rest	PROFIJT	HOL
Quarta	Tetraploid	1979	Agria	QUARTA	BRD
Raja	Tetraploid	1994	Rest	RAJA	HOL
Ramos	Tetraploid	2000	Agria	RAMOS	HOL
Ranger Russet	Tetraploid	1991	Rest	RANGER RUSSET	USA
Ratte	Tetraploid	1872	Rest	RATTE	GER
REAAL	Tetraploid	1956	Rest	REAAL	HOL
Record	Tetraploid	1932	Rest	RECORD_15436	HOL
Red Baron	Tetraploid	2002	Rest	RED BARON	HOL
Red One	Tetraploid	2001	Rest	RED ONE	HOL
Red Scarlett	Tetraploid	1999	Rest	RED SCARLETT	HOL
Redstar	Tetraploid	1997	Rest	REDSTAR	HOL
Remarka	Tetraploid	1991	Rest	REMARKA	HOL
Robeny	Tetraploid	2006	Starch	ROBENY	HOL
ROCK	Tetraploid	2014	Agria	ROCK	HOL
Rodeo	Tetraploid	1999	Rest	RODEO	HOL
Romano	Tetraploid	1981	Rest	ROMANO	HOL
ROMANZE	Tetraploid	1979	Rest	ROMANZE_15657	BRD
Rosagold	Tetraploid	2010	Rest	ROSAGOLD	HOL
Rosella	Tetraploid	1991	Agria	ROSELLA	BRD
ROYAL	Tetraploid	2008	Rest	ROYAL	DEN
Russet Burbank	Tetraploid	1888	Rest	RUSSET BURBANK	USA
RUSSET NORKOTAH	Tetraploid	1987	Rest	RUSSET NORKOTAH	USA
Safrane	Tetraploid	1991	Rest	SAFRANE	FRA
Sagitta	Tetraploid	2006	Rest	SAGITTA_15876	HOL
Samba	Tetraploid	1989	Rest	SAMBA	FRA
Santana	Tetraploid	1994	Rest	SANTANA	HOL
Sante	Tetraploid	1983	Rest	SANTÉ	HOL
Saphire	Tetraploid	2004	Rest	SAPHIRE	HOL
SARPO MIRA	Tetraploid	2003	Rest	SARPO MIRA	HUN
Saskia	Tetraploid	1946	Rest	SASKIA	HOL
Satellite	Tetraploid	2007	Rest	SATELLITE	HOL
Saturna	Tetraploid	1964	Rest	SATURNA	HOL
Saviola	Tetraploid	2009	Rest	SAVIOLA	HOL
Seresta	Tetraploid	1994	Starch	SERESTA	HOL
Shamrock	Tetraploid	1899	Rest	SHAMROCK	IRL
Shepody	Tetraploid	1980	Rest	SHEPODY	CAN
Sifra	Tetraploid	2008	Rest	SIFRA	HOL
Silvester	Tetraploid	1998	Agria	SILVESTER	HOL
Simply Red	Tetraploid	2001	Rest	SIMPLY RED	HOL
Sinora	Tetraploid	1999	Agria	SINORA	HOL
SLANEY	Tetraploid	1993	Rest	SLANEY	IRL
Smart	Tetraploid	2008	Agria	SMART	HOL
Snowbird	Tetraploid	2011	Rest	SNOWBIRD	HOL
Soprano	Tetraploid	2005	Rest	SOPRANO	HOL
Spirit	Tetraploid	2006	Rest	SPIRIT	HOL
Spunta	Tetraploid	1968	Rest	SPUNTA	HOL
Starga	Tetraploid	2000	Starch	STARGA	HOL
Stefano	Tetraploid	1993	Starch	STEFANO	HOL
Stirling	Tetraploid	1991	Rest	STIRLING	GB
SUMMIT RUSSET	Tetraploid	2003	Rest	SUMMIT RUSSET	USA
Susanne	Tetraploid	2008	Rest	SUSANNE	HOL
Flourball (Sutton's)	Tetraploid	1870	Rest	SUTTON'S FLOURBALL	GB
Sylvana	Tetraploid	2008	Rest	SYLVANA	HOL
Tahi	Tetraploid	1960	Rest	TAHI	NZL
Tasso	Tetraploid	1963	Rest	TASSO	BRD
Taurus	Tetraploid	2008	Rest	TAURUS	HOL
Terra Gold	Tetraploid	2004	Rest	TERRA GOLD	HOL
The Alness	Tetraploid	1934	Rest	THE ALNESS	GB
Timate	Tetraploid	1984	Rest	TIMATE	HOL
Tinwald'S Perfection	Tetraploid	1914	Rest	TINWALD'S PERFECTION	GB
TOLUCA	Tetraploid	2006	Rest	TOLUCA	HOL
Toyoshiro	Tetraploid	1976	Rest	TOYOSHIRO	JAP
Triplo	Tetraploid	2000	Agria	TRIPLO	HOL
Triumf	Tetraploid	1921	Rest	TRIUMF_16729	HOL
Ulme	Tetraploid	1991	Rest	ULME	BRD
Ulster Glade	Tetraploid	1961	Rest	ULSTER GLADE	GB
Ulster Knight	Tetraploid	1954	Rest	ULSTER KNIGHT	GB
Ulster Sceptre	Tetraploid	1962	Rest	ULSTER SCEPTRE	GB
Ultimus	Tetraploid	1935	Rest	ULTIMUS	HOL
Umatilla Russet	Tetraploid	1998	Rest	UMATILLA RUSSET	USA
Up To Date	Tetraploid	1894	Rest	UP TO DATE	-
Urgenta	Tetraploid	1951	Rest	URGENTA	HOL
VALENTINA	Tetraploid	2001	Rest	VALENTINA	HOL
Valiant	Tetraploid	1987	Starch	VALIANT_17131	GB
Ve 66-295	Tetraploid	1976	Rest	VE 66-295	HOL
Ve 70-9	Tetraploid	1980	Starch	VE 70-9	HOL
Ve 71-105	Tetraploid	1981	Starch	VE 71-105	HOL
Ve 74-45	Tetraploid	1987	Rest	VE 74-45	HOL
VE8228	Tetraploid	1992	Rest	VE 82-28	HOL
Vectra	Tetraploid	2006	Starch	VECTRA	HOL
Verba	Tetraploid	1981	Starch	VERBA	SU
KWS096	Tetraploid	2003	?	VERDI	BRD
Veronie	Tetraploid	1999	Rest	VERONIE	HOL
Victoria	Tetraploid	1997	Agria	VICTORIA_17245	HOL
Virgo	Tetraploid	2002	Rest	VIRGO_17278	HOL
Vision	Tetraploid	2006	Agria	VISION	HOL
Vitelotte Noire	Tetraploid	1899	Rest	VITELOTTE NOIRE	FRA
Vivaldi	Tetraploid	1998	Rest	VIVALDI	HOL
Voyager	Tetraploid	2003	Rest	VOYAGER	HOL
Vr-98-808	Tetraploid	2008	Agria	VR 808	HOL
Vr-95-98	Tetraploid	2005	Rest	VR 95-98	HOL
Vr-98-72	Tetraploid	2008	Rest	VR 98-72	HOL
Vtn 62-33-3	Tetraploid	1972	Starch	VTN 62-33-3	HOL
W 72-22-496	Tetraploid	1982	Rest	W 72-22-489	HOL
Wilja	Tetraploid	1967	Rest	WILJA	HOL
Winston	Tetraploid	1992	Rest	WINSTON	GB
Wisent	Tetraploid	2005	Starch	WISENT	HOL
XANTIA	Tetraploid	1998	Rest	XANTIA	HOL
Y 66-13-636	Tetraploid	1976	Rest	Y 66-13-636	HOL
Yam	Tetraploid	1787	Rest	YAM	GB
Yukon Gold	Tetraploid	1980	Rest	YUKON GOLD	CAN
Zafira	Tetraploid	2003	Rest	ZAFIRA	HOL
ZORBA	Tetraploid	1997	Rest	ZORBA	ESP

## Sheet: S6. SNP Clusters
Supplementary Table S6. Clusters of post-1945 SNPs
Chromosome	Cluster	Start_pos	End_pos	Num_SNPS	Avg_MAF	avg_presence_in_post1990_cultivars	avg_presence_in_European_cultivars	Num_First_Observed_Genotypes	Most_Common_First_Observed_Genotype	First_Observed_Genotypes	SNPs	European_cultivars_pre1945(14)	European_cultivars_1945-1970(13)	European_cultivars_1970-1980(11)	European_cultivars_1980-1990(28)	European_cultivars_1990-2000(46)	European_cultivars_2000-2010(80)	European_cultivars_2010-present(19)	Num_marker_overlaps_Gebhardt2023	Marker_overlap_names_Gebhardt2023
chr05	1	50539238	55060738	7	0.096	103.6	100	2	ULSTER GLADE	ULSTER GLADE,6;MARIS PIPER,1	PotVar0034495,PotVar0034716,PotVar0123083,PotVar0126227,solcap_snp_c1_12444,solcap_snp_c2_42452,solcap_snp_c2_49124	0	2	7	17	32	50	13	44	H1, P2a8, StCoi1, S1d4, STM5146, S3b7, solcap_snp_c2_10358, St_At5g49510, CHS, solcap_snp_c2_54371, solcap_snp_c2_54368, S3c1, solcap_snp_c2_42473, 239E4left, CP113, DMG400013076, 57R, pTSC5.3 (L_late), pTY5.3, pM5.2, pLBR5.2 (PinVB), Eca5A, UGPase-5, CP58 (UGPase), GP284, GP270, TG689, STM1031, Actin, STPOAC58 (STPOAC85, Stac)), St_At3g55360, DMG400023508, TG69, GroV1, S5a7, CP49-b, GP265, StSP6…
chr11	1	42891727	46721738	15	0.091	99	95.9	1	1256A(23)	1256A(23),15	PotVar0008242,PotVar0008301,PotVar0008409,PotVar0008449,PotVar0008495,PotVar0008857,PotVar0008928,PotVar0008949,PotVar0117909,PotVar0118125,PotVar0124359,PotVar0130477,PotVar0130487,R3a_h_LG11,R3b_g_LG11	0	2	8	18	23	42	12	40	R3a, R3b, CSR11.2, pTY11.5, solcap_snp_c2_15342, StAOS2, pLBR11.3 (Pin11B, Rpi-smira1), pM11.3, RuBisCo_bp, solcap_snp_c2_15255, St_At1g07960 (C2_At1g07960), solcap_snp_c2_30300, 45/XI, BA88b3T3, St1.2.1, TG105, GP283, StI046, STM0025, GP250, pTSC11.2 (REC_B_11-2), Rm, BA88b3T7, TG26, CaM-11, St_At5g51700, GP185, 123/XI, BA228d23T7, BA202k7T3, BA116j10T3, BA52i9T7, R10, R11, R6, R7, RSe-XIb, St1.…
chr11	2	39617872	42122071	15	0.067	65.3	66	1	1256A(23)	1256A(23),15	PotVar0047270,PotVar0047369,PotVar0110594,PotVar0112291,PotVar0112292,PotVar0112353,PotVar0112483,PotVar0112738,PotVar0112803,PotVar0112810,PotVar0112922,PotVar0112942,PotVar0113046,PotVar0113064,PotVar0113202	0	2	5	15	15	32	6	18	CSR11.2, pTW11.1, pTY11.5, solcap_snp_c2_14946, S1d1, CP137, GP255, St_At4g01560, DMG400000457, DMG400000459, P, STM2005, S2g8, P10g7, GP38, INV-n-11/3, pLBR11.3 (Pin11B, Rpi-smira1), pM11.3
chr01	4	22466227	76095750	6	0.043	48.8	48.2	3	ULSTER GLADE	ULSTER GLADE,3;PENTLAND DELL,2;AGRIA,1	PotVar0041355,PotVar0041876,PotVar0043495,PotVar0100762,PotVar0114353,solcap_snp_c1_4615	0	2	3	10	12	24	6	119	CP108, PGI-1, GP1, DMG400041506, P10a3, pM1.2, solcap_snp_c2_57185, CP100, P1e6, solcap_snp_c1_16425, solcap_snp_c1_14663, St48A, GP184, solcap_snp_c1_14956, StI042, S (Sr1), solcap_snp_c2_27680, INV-n-1/1, S1c4, GP206, solcap_snp_c2_35218, St_At5g49480, solcap_snp_c2_40105, STM1029, GP232, GluB, solcap_snp_c1_14249, TG125, solcap_snp_c1_16169, solcap_snp_c2_45622, pLBR1.2 (Pin1C), solcap_snp_c2_…
chr08	1	56284979	58954554	10	0.037	47.1	39.7	1	VTN 62-33-3	VTN 62-33-3,10	PotVar0023391,PotVar0023563,PotVar0023576,PotVar0023717,PotVar0023806,PotVar0023875,PotVar0024020,PotVar0024064,PotVar0024073,PotVar0097495	0	0	0	8	11	26	1	21	pTY8.3, solcap_snp_c1_8282, OSM-1g (Osm-8, 57t3 ), OSM-1h (Osm-8, 57t3), OSM-5a (Osm-8, 57t3), OSM-3b (Osm-8, 57t3, CT28), STM1001, OSM-3f (Osm-8, 57t3), OSM-3c (Osm-8, 57t3), OSM-4d (Osm-8, 57t3), OSM-2d (Osm-8, 57t3), pLBR8.3 (Pin8A, qrAUDPC8), P1g6, solcap_snp_c2_16993, P1a11, St_At5g41350, St_At1g63980, solcap_snp_c2_17113, STG0032, BMY-8/3, Eca8A
chr09	2	57987211	60824486	6	0.037	45.2	39.7	1	VTN 62-33-3	VTN 62-33-3,6	PotVar0093983,PotVar0101835,PotVar0103807,PotVar0107609,PotVar0107741,PotVar0107783	0	0	1	7	17	21	6	23	pTY9.2, TG35, GP307, Cyt-c red 12 kD, TG404, S1d10, P2a6, DMG400011401, S2h4, TG429, FUM1, HT-9, Lox1St2, GP94, St_At1g05385, GP129, GP220, solcap_snp_c2_22003, CSR9.2, Eca9, Rpi-ver1, pLBR9.2 (dPI09b), RSe-IXa (Sen18)
chr12	2	55119243	58149708	7	0.036	38	39.3	3	EHUD	EHUD,4;CLIVIA,2;PENTLAND DELL,1	PotVar0031195,PotVar0053570,PotVar0068182,PotVar0068572,PotVar0068584,PotVar0068694,PotVar0068849	0	2	3	6	11	20	6	27	St_At5g19690, HXK-12, STM5121, Cyt-c red 51kD, P3g8, P2f8, St_At2g06530 (C2At2g06530), CP66 (Ppo), Jaz1, P7c5, SUS4 (SUS-12), CP48, St_At4g16710, StI007, STM1091, LapA, LapN, P8b11, solcap_snp_c2_16200, MfaXIIspl, Gpa2, Rx (Rx1), IPM4, GP516, pLBR12.2 (Pin12A), pM12.3, pTY12.3
chr02	2	34554022	34951679	6	0.019	37.5	38.7	1	CLIVIA	CLIVIA,6	PotVar0046293,PotVar0046344,PotVar0046347,PotVar0046453,PotVar0046488,PotVar0046697	0	0	3	6	12	18	5	7	CBR2.2, solcap_snp_c1_5844, solcap_snp_c2_17795, PFP-Œ≤, SUS-2, pTY2.3 (yi-c), CSR2.2
chr02	1	34945301	37477410	9	0.019	35.7	36.4	2	CLIVIA	CLIVIA,8;NICOLA,1	PotVar0010070,PotVar0010269,PotVar0010382,PotVar0010539,PotVar0010937,PotVar0046566,PotVar0046898,PotVar0047091,PotVar0116026	0	2	4	5	16	20	5	14	CBR2.2, pTY2.3 (yi-c), CSR2.2, CP157, TG462, CD35, STM1045, TG20, STG0019, STM5114, StI052, St_At3g01160, GP216, pTY2.4
chr12	3	10352920	50394899	13	0.036	47.1	33.8	3	VTN 62-33-3	VTN 62-33-3,7;LENAPE,5;CRAIGS BOUNTY,1	PotVar0012995,PotVar0027776,PotVar0027790,PotVar0031923,PotVar0036404,PotVar0036484,PotVar0037366,PotVar0037523,PotVar0066105,solcap_snp_c2_14411,solcap_snp_c2_45742,solcap_snp_c2_57686,solcap_snp_c2_58213	0	0	0	7	6	19	6	73	P7h9, StI054, GP96, pM12.2, DMG400028652, DMG400014461, solcap_snp_c2_42675, DMG400014470, StI030, GP91, solcap_snp_c2_49683, DMG400046617, P9e10, solcap_snp_c2_45811, GP195, GP183, GP197, DMG400043120, solcap_snp_c2_19727, solcap_snp_c2_19722, DMG400000653, solcap_snp_c2_13951, STM0040b, RSe-XIIa, Ts12.1 (qOPA12), DMG400044872, DMG400015917, solcap_snp_c1_3172, solcap_snp_c2_9486, solcap_snp_c2_…
chr07	8	1428405	9132230	6	0.02	42.2	31.8	2	MARIS PIPER	MARIS PIPER,5;ULSTER GLADE,1	PotVar0022140,PotVar0022336,PotVar0028133,PotVar0095504,PotVar0095745,PotVar0127514	0	2	1	2	15	16	3	39	DMG400011219, St_At5g57655, CP137, GP308, RSe-VIIb, CBR7.1, pLBR7.1 (Pin7A), pM7.1, pTY7.1, pTSC7.1 (Sug7a), HT-7, GP121, solcap_snp_c2_36832, STM5144, S2e2 (SPS), SPS, solcap_snp_c2_55832, solcap_snp_c2_55838, solcap_snp_c2_52663, StOPR3, StI064, P7a9, St_At2g16060, St_At5g20180, solcap_snp_c2_46752, solcap_snp_c2_46708, St_At5g56940, solcap_snp_c1_15485, CP104, DBE-7, St_At2g06925, Ts7.2 (qIPC-…
chr09	4	553509	3552508	7	0.032	31.6	31.4	3	ULSTER GLADE	ULSTER GLADE,4;MARIS PIPER,2;1256A(23),1	PotVar0011543,PotVar0012048,PotVar0012243,PotVar0012301,PotVar0012493,PotVar0114604,solcap_snp_c2_39037	0	3	3	2	11	16	4	31	UCP, FRK-9, FBP-cp, solcap_snp_c2_48597, Prp1, STM1102, solcap_snp_c1_11572, DMG400036882, CP44, S1c3, CP137, HSP70, P8g1, PPA2, GP97, GP91, St_At5g06130, STM1052, STM1051, StI002, INV-GE/GF (Lin5, Brix9-2-5), pTSC9.1 (Sug9a, L_BLUB), pTY9.1, pTW9.1, pM9.1, pLBR9.1 (Pin9A, dPI09a), GP263, GP272, P10h2 (Fbpa-cy), CP20, StI057
chr05	12	1198214	9910033	5	0.023	24.4	31	1	MARIS PIPER	MARIS PIPER,5	PotVar0048128,PotVar0083747,PotVar0083805,PotVar0083916,PotVar0091553	0	3	3	7	8	11	4	92	RSe-Va, pTY5.1 (yi-a), pTW5.1, pTSC5.1 (Sug5a), pM5.1, St_At3g55120, solcap_snp_c2_33512, CHI, solcap_snp_c2_33522, solcap_snp_c2_33537, DMG400025099, DMG400025105, CP31, solcap_snp_c2_52066, GT8, DMG400000810, TPARL, DMG401012961, STM0013, solcap_snp_c1_3767, DMG400014555, solcap_snp_c2_11924, St_At2g01110, GP21, solcap_snp_c2_11829, solcap_snp_c2_11822, StI058, StCDF1, solcap_snp_c2_22990, solc…
chr05	2	1198442	4487234	14	0.025	40.3	30.4	1	VTN 62-33-3	VTN 62-33-3,14	PotVar0024748,PotVar0024779,PotVar0024997,PotVar0025320,PotVar0025753,PotVar0025959,PotVar0048115,PotVar0078044,PotVar0078140,PotVar0078215,PotVar0078683,PotVar0078882,PotVar0078927,PotVar0079591	0	0	1	6	5	20	5	36	RSe-Va, pTY5.1 (yi-a), pTW5.1, pTSC5.1 (Sug5a), pM5.1, St_At3g55120, solcap_snp_c2_33512, CHI, solcap_snp_c2_33522, solcap_snp_c2_33537, DMG400025099, DMG400025105, CP31, solcap_snp_c2_52066, GT8, DMG400000810, TPARL, DMG401012961, STM0013, solcap_snp_c1_3767, DMG400014555, solcap_snp_c2_11924, St_At2g01110, GP21, solcap_snp_c2_11829, solcap_snp_c2_11822, StI058, StCDF1, Nb, Rx2, pLBR5.1 (Pi01(a,…
chr03	1	5213355	28886299	8	0.022	40.6	29.6	2	LENAPE	LENAPE,5;1256A(23),3	solcap_snp_c1_16052,solcap_snp_c1_4778,solcap_snp_c1_8969,solcap_snp_c2_37411,solcap_snp_c2_37431,solcap_snp_c2_57638,solcap_snp_c2_658,solcap_snp_c2_660	0	0	1	4	7	21	3	15	pLBR3.1 (Pin3A), CP116, Pal, pBWR3.1 (qBWR-2), solcap_snp_c2_50637, P8f11, STM0040, solcap_snp_c2_5742, P1f11, GP35, pTSC3.1, Stp23 (PHO1a), P4e12, DMG400017855, STM0047
chr09	5	2317736	54193558	13	0.025	32.1	29.4	3	VTN 62-33-3	VTN 62-33-3,10;ULSTER SCEPTRE,2;REAAL,1	PotVar0011738,PotVar0012230,PotVar0051160,PotVar0054644,PotVar0073418,PotVar0111200,PotVar0111226,PotVar0117807,PotVar0131000,PotVar0131026,PotVar0131102,PotVar0131150,PotVar0133065	0	0	1	8	10	19	4	68	pTSC9.1 (Sug9a, L_BLUB), pTY9.1, pTW9.1, pM9.1, pLBR9.1 (Pin9A, dPI09a), GP263, GP272, P10h2 (Fbpa-cy), CP20, StI057, SBEII, STM5145, ENO (S3d10), STM3012, STG0011, St_At3g09925, DMG400003874, St_At3g09920, TG18, P7h8, St_At2g37025, PAL, P1e4, S1f2, St_At2g27090, GP39, GP267, StVe1, Ve1, WRKY1, solcap_snp_c2_38526, solcap_snp_c2_4387, PAL, P2d11, solcap_snp_c2_1918, DMG400029885, pM9.2, PHO2 (Stp…
chr12	7	2428470	56339785	6	0.018	26.7	28.8	2	ULSTER GLADE	ULSTER GLADE,5;AGATA,1	PotVar0030970,PotVar0031666,PotVar0053456,PotVar0068202,PotVar0068458,PotVar0068687	0	2	2	5	6	17	4	147	Ry-sto (Ry-fsto), pLBR12.1 (QTLpcs12, dPI12), pM12.1, pTW12.1, pTY12.1 (yi-e), GP200, CT156, St_At5g38530, DMG400029298, TG296, STMCL13, solcap_snp_c1_2724, S2g1 (Cat), DMG400029318, DMG400029321, TG28, DMG400039085, St_At4g33360, GP273, DMG400015434, StI063, P10e4, ATPD, GP204, DMG401018799, SCARysto4, P7a11, Nt PR-5, PR-5/319, PR-5/21, PR-5/321c, STM1045, CP112, P1a11, Cgu, DMG400004984, solcap…
chr05	7	7928814	10387869	17	0.025	27.5	28.5	1	CRAIGS BOUNTY	CRAIGS BOUNTY,17	PotVar0083954,PotVar0084210,PotVar0085266,PotVar0085404,PotVar0090941,PotVar0090987,PotVar0091007,PotVar0091010,PotVar0091039,PotVar0091088,PotVar0091119,PotVar0091270,PotVar0091507,PotVar0091659,PotVar0091820,PotVar0125852,solcap_snp_c1_14643	0	4	1	2	8	17	4	14	pTW5.2, P3b10, P7g4, solcap_snp_c2_37066, solcap_snp_c1_11078, DMG400039783, St_At1g60440, solcap_snp_c2_43501, solcap_snp_c2_55893, StPto, pTY5.2, pTSC5.2 (REC_B_05-1), GWD (Gb-R1), DMG400018605
chr05	3	4643306	7803973	10	0.018	37.9	28.1	1	VTN 62-33-3	VTN 62-33-3,10	PotVar0079940,PotVar0080122,PotVar0080575,PotVar0080670,PotVar0080883,PotVar0083808,PotVar0089637,PotVar0089709,PotVar0089842,PotVar0117221	0	0	0	4	3	19	5	52	pTY5.1 (yi-a), pTSC5.1 (Sug5a), pM5.1, Nb, Rx2, DMG400018440, TG432, StI032, BA47f2T7, solcap_snp_c2_23056, SPUD237, solcap_snp_c2_50312, St_At1g14790, P3f8 (RDRP), R1-contig, r1-contig, BA132h9T3, DMG400031262, solcap_snp_c2_50301, solcap_snp_c2_50302 (solcap_snp_c2_50298), AAA_ATPase, R1, pLBR5.1 (Pi01(a,b), Pi0(b,d), PinVA, qrAUDPC5), CBR5.1, H2, Gpa, Gpa5, Grp1, St_At1g14300, HC, BA87d17t3, B…
chr06	1	46674707	48872114	6	0.024	27.2	27.3	2	1256A(23)	1256A(23),3;PREVALENT,3	PotVar0070009,PotVar0070141,PotVar0070186,PotVar0090559,PotVar0090764,PotVar0090775	0	1	2	6	6	11	4	13	pLBR6.2, CSR6.1, GP262, INV-na-6/1, St3.3.1, solcap_snp_c2_46172, INV-6/2, S2a4, solcap_snp_c2_16777, P8g9, GP215, pLBR6.3, Ts6.1 (qIPC6, qOPA6)
chr07	1	41440402	45213094	10	0.023	33.7	26.1	3	VTN 62-33-3	VTN 62-33-3,6;LENAPE,3;VERBA,1	PotVar0069612,PotVar0069893,PotVar0092426,PotVar0092775,PotVar0092990,PotVar0093018,PotVar0128887,PotVar0128906,PotVar0134230,solcap_snp_c1_3153	0	0	0	6	8	17	3	24	Ts7.2 (qIPC-7), solcap_snp_c1_3142, St_At3g26060, SUS-7/1, STM1043, STM1097, pTSC7.3 (Sug7b), Sus3 (SUS-7/2), DMG400013567, GP84, BA228g19T7, SS VI-7, solcap_snp_c1_3153, solcap_snp_c1_3154, pTY7.2 (yi-b), solcap_snp_c1_3163, solcap_snp_c2_9354 (c2_9355, c2_9356), solcap_snp_c1_7517, GP193, St1.2.4, solcap_snp_c2_15928, solcap_snp_c2_16025, pM7.3, RSe-VIIa
chr08	5	51723803	57185829	6	0.017	26.2	25.2	2	SATURNA	SATURNA,5;ULSTER GLADE,1	PotVar0023774,PotVar0023794,PotVar0023945,PotVar0063330,PotVar0097450,PotVar0119084	0	1	3	1	11	11	5	42	pLBR8.2 (Pin8C, Pi-VIII), S1b8, StI047, solcap_snp_c2_53854, StI022, PGM-8, CP14, InvInh-8, St_At5g47010, StI044, BMY-8/2 (BMY1), DMG400001829, STM5135, StI003, P2b3, DMG402026234, St_At5g47390, STM1024, GP40, GP312, DMG400004827, solcap_snp_c2_19078, LDH2 (S1f8), pTY8.3, pTSC8.2, GP301, INV-8/2, St_At4g22670, GP173, solcap_snp_c1_8282, OSM-1g (Osm-8, 57t3 ), OSM-1h (Osm-8, 57t3), OSM-5a (Osm-8, …
chr03	12	35198358	47133032	16	0.023	30.9	25	1	VTN 62-33-3	VTN 62-33-3,16	PotVar0055210,PotVar0055234,PotVar0055339,PotVar0055353,PotVar0068047,PotVar0068141,PotVar0085679,PotVar0085798,PotVar0085805,PotVar0094796,PotVar0094804,PotVar0094878,PotVar0095449,PotVar0115703,PotVar0115775,PotVar0131425	0	0	0	7	5	13	2	50	AMY3, solcap _snp_c1_15926, St_At1g02140, Pain1, pTSC3.2 (Sug3a), solcap_snp_c2_37982, TG130, PGM-3, FRK-3, solcap_snp_c2_42312, solcap_snp_c2_24983, CSR3.1, RSe-IIIa, pLBR3.2 (Pin3B), solcap_snp_c1_6869, solcap_snp_c1_6853, solcap_snp_c1_6864, GP1, P3d10, GP35-p, solcap_snp_c2_45703, St_At5g23880, solcap_snp_c1_4444, StI013, StI005, TG13, Y, bch (CHY2), solcap_snp_c2_45505, SPI, M16/M17, CP133, …
chr09	3	551513	6343631	8	0.03	33.1	24.8	1	ULSTER GLADE	ULSTER GLADE,8	PotVar0011275,PotVar0011398,PotVar0011629,PotVar0012115,PotVar0012370,PotVar0114436,PotVar0114529,PotVar0133769	0	0	2	7	9	16	5	45	UCP, FRK-9, FBP-cp, solcap_snp_c2_48597, Prp1, STM1102, solcap_snp_c1_11572, DMG400036882, CP44, S1c3, CP137, HSP70, P8g1, PPA2, GP97, GP91, St_At5g06130, STM1052, STM1051, StI002, INV-GE/GF (Lin5, Brix9-2-5), pTSC9.1 (Sug9a, L_BLUB), pTY9.1, pTW9.1, pM9.1, pLBR9.1 (Pin9A, dPI09a), GP263, GP272, P10h2 (Fbpa-cy), CP20, StI057, SBEII, STM5145, ENO (S3d10), STM3012, STG0011, St_At3g09925, DMG4000038…
chr03	3	53912517	59253053	10	0.016	27.9	24.4	2	VTN 62-33-3	VTN 62-33-3,9;MARA,1	PotVar0013408,PotVar0013480,PotVar0013778,PotVar0013895,PotVar0013943,PotVar0014009,PotVar0014057,PotVar0020884,PotVar0030361,PotVar0030743	0	0	0	2	7	21	3	32	Ts3.1 (qSPA3), pLBR3.4 (Pin3C, qrAUDPC3.1), P7g11, S1a10, P7g3, GP256, PPE, St_At1g74520, St_At1g52590, DMG400000619, DMG400000639, solcap_snp_c2_26382, S2g5, STM5115, DMG400014209, DNAJ8, solcap_snp_c1_108, solcap_snp_c2_397, St4cl, St_At1g09760, S1b3 (RBO), pTY3.2, pTSC3.4 (Sug3c, a_early), pM3.2, solcap_snp_c2_245, solcap_snp_c2_229, GP91, P1g11, S3a3, St_At1g80360, HXK1 (P3c10), GP295
chr05	4	8352822	47370008	15	0.019	31.7	23.9	1	VTN 62-33-3	VTN 62-33-3,15	PotVar0001033,PotVar0001239,PotVar0001283,PotVar0001415,PotVar0014475,PotVar0034098,PotVar0085501,PotVar0091038,PotVar0091177,PotVar0091364,PotVar0091638,PotVar0091918,PotVar0091929,PotVar0104796,PotVar0125832	0	0	1	7	3	17	3	30	solcap_snp_c2_37066, solcap_snp_c1_11078, DMG400039783, St_At1g60440, solcap_snp_c2_43501, solcap_snp_c2_55893, StPto, pTY5.2, pTSC5.2 (REC_B_05-1), GWD (Gb-R1), DMG400018605, DMG400016975, St_At1g67700, Gap C (Ci13), GP198, STM5148, StWRKY1, Cyt-c red 51kD, St1.2.4, S1d4, GP213 (pap3), DMG400039801, GP507, DMG400017040, G6PPT-5 (Gpt), InvInh-5, GP188, GP234, P1e7, RSe-Vb
chr03	2	6400907	28828346	6	0.018	32.8	23.3	1	VTN 62-33-3	VTN 62-33-3,6	PotVar0021479,PotVar0055456,PotVar0106377,PotVar0106457,PotVar0110637,PotVar0132195	0	0	0	3	7	12	3	10	pBWR3.1 (qBWR-2), STM0040, solcap_snp_c2_5742, P1f11, GP35, pTSC3.1, Stp23 (PHO1a), P4e12, DMG400017855, STM0047
chr06	6	703158	30642471	5	0.02	27.4	23	2	VTN 62-33-3	VTN 62-33-3,4;1256A(23),1	PotVar0024137,PotVar0026839,PotVar0069491,PotVar0083062,PotVar0083339	0	0	1	7	2	18	5	42	DBE-6/1, DBE-6/2, solcap_snp_c1_9229, solcap_snp_c2_30509, RSe-VIb, Mi/Meu, Mi-9, Rpi-blb2, pLBR6.1, pM6.1, pTW6.1, DMG400025511, CT119, solcap_snp_c2_53250, GP79, St_At3g25120, Cyt-c red 10kD, pTSC6.1 (Sug6b, CIS_E_06-1), pTY6.2 (yi-d), P1f3, St_At1g07080, AspS, solcap_snp_c2_27564, GP164, solcap_snp_c2_36712, St3.3.13, Eca6A, BA41b2T7, BA71g1T3, BA34j14T7, STM0001, DMG400041768, S1g2, S1a8, DMG…
chr03	11	43532645	50467384	11	0.024	26.7	22.9	1	VTN 62-33-3	VTN 62-33-3,11	PotVar0043007,PotVar0055546,PotVar0055635,PotVar0055974,PotVar0056335,PotVar0070350,PotVar0070358,PotVar0120283,PotVar0120478,PotVar0120613,PotVar0121805	0	0	0	7	6	13	2	42	pLBR3.2 (Pin3B), Y, SUS-3, solcap_snp_c2_20177, St_At3g10220, solcap_snp_c2_53699, solcap_snp_c2_29678, TG74, STG0018, GP80, solcap_snp_c2_57865, SssI, pTY3.1, pM3.1, pTSC3.3 (Sug3b, L_early), 3_45458723, 3_45458753, 3_45458754, solcap_snp_c2_55284, GP25, P1f3, pLBR3.3 (Pin3B, qrAUDPC3.2), smp24, StSGT1-1, solcap_snp_c2_20347, solcap_snp_c2_17559, DMG400009508, solcap_snp_c2_17581, Ts3.1 (qSPA3),…
chr02	3	43283538	44287816	8	0.028	36.2	22.5	1	VTN 62-33-3	VTN 62-33-3,8	PotVar0002130,PotVar0002190,PotVar0002322,PotVar0002441,PotVar0002464,PotVar0002525,PotVar0002595,PotVar0002717	0	0	0	2	6	14	4	10	Eca2B, StDND1, GbssII, solcap_snp_c1_7874 (c1_7873, c1_7869), St_At2g04700, pLBR2.4, Ts2.2 (qIPC2), pM2.3, pTY2.5, pTSC2.2 (Sug2b)
chr10	2	95867	1814631	7	0.016	21.9	21	3	MARIS PIPER	MARIS PIPER,5;ULSTER SCEPTRE,1;EHUD,1	PotVar0065157,PotVar0065181,PotVar0065788,PotVar0116657,PotVar0116703,PotVar0116710,PotVar0116797	0	1	2	2	8	10	2	18	GP289, St_At5g60990, DMG400008685, St_At3g13235, STM2012, solcap_snp_c2_826, TG313, DMG400024997, ACRE20, solcap_snp_c2_950, St_At5g54310, solcap_snp_c2_992, St_At3g15410, S3e8, pTY10.1, Eca10B, pLBR10.1, RSe-Xb
chr07	2	45719791	48422318	8	0.023	34.8	20.4	1	VTN 62-33-3	VTN 62-33-3,8	PotVar0093655,PotVar0093742,PotVar0115014,PotVar0115344,PotVar0115368,PotVar0119736,PotVar0133588,PotVar0133592	0	0	0	4	5	17	1	15	pM7.3, RSe-VIIa, St_At4g15420, StI019, S1a1, STM2013, St_At2g32970, GP27, P2b10, STM1088, STM1009, CP54, Aco, G6PPT-7/1, pTY7.3
chr02	4	45243909	45940361	8	0.025	33	20.2	3	VTN 62-33-3	VTN 62-33-3,4;1256A(23),2;LENAPE,2	PotVar0003111,PotVar0003131,PotVar0003213,PotVar0003265,PotVar0003426,PotVar0003490,PotVar0003667,PotVar0003785	0	0	1	2	5	13	4	8	Eca2B, Ts2.2 (qIPC2), pTY2.5, pTSC2.2 (Sug2b), G6pdh, DMG401020221, GP172, DMG400020235
chr03	7	53912317	55042678	5	0.022	26.6	19.8	1	VTN 62-33-3	VTN 62-33-3,5	PotVar0030336,PotVar0030577,PotVar0030842,PotVar0121143,PotVar0121404	0	0	0	5	5	9	1	12	Ts3.1 (qSPA3), pLBR3.4 (Pin3C, qrAUDPC3.1), P7g11, S1a10, P7g3, GP256, PPE, St_At1g74520, St_At1g52590, pTY3.2, pTSC3.4 (Sug3c, a_early), pM3.2
chr12	4	52762308	59495132	15	0.021	27.5	19.7	3	VTN 62-33-3	VTN 62-33-3,9;ALLURE,4;LENAPE,2	PotVar0031665,PotVar0053573,PotVar0053636,PotVar0053701,PotVar0061917,PotVar0068194,PotVar0068893,PotVar0069135,PotVar0069242,PotVar0097929,PotVar0097975,PotVar0098049,PotVar0098059,PotVar0098260,solcap_snp_c2_46502	0	0	0	7	5	13	4	53	S1g6, RSe-XIIa, solcap_snp_c1_7770, Aco1, St_At2g32950, P9g5, CP114, STG0003, St_At5g19690, HXK-12, STM5121, Cyt-c red 51kD, P3g8, P2f8, St_At2g06530 (C2At2g06530), CP66 (Ppo), Jaz1, P7c5, SUS4 (SUS-12), CP48, St_At4g16710, StI007, STM1091, LapA, LapN, P8b11, solcap_snp_c2_16200, MfaXIIspl, Gpa2, Rx (Rx1), IPM4, GP516, IPM3, GP306, GP34, solcap_snp_c2_25372, DMG400007797, CT100, solcap_snp_c2_253…
chr11	9	26375761	32924098	8	0.017	14.4	19.1	2	PREVALENT	PREVALENT,7;JAERLA,1	PotVar0021775,PotVar0021972,PotVar0061367,PotVar0061370,PotVar0061523,PotVar0061577,PotVar0061595,PotVar0113328	0	1	1	6	4	7	1	9	pTY11.4, TAL1, STG0004, S1b2, pLBR11.2 (Pin11C), pM11.2, OSM-8e (Osm-11), P1g4, CSR11.2
chr06	5	38678297	43717204	8	0.016	23.4	18.6	1	VTN 62-33-3	VTN 62-33-3,8	PotVar0054869,PotVar0087364,PotVar0104694,PotVar0119434,PotVar0127164,PotVar0127224,PotVar0127331,PotVar0133893	0	0	0	4	7	14	1	11	pTSC6.3, GP35, solcap_snp_c2_51489, StI021, StI011, GP255, solcap_snp_c2_52385, St_At1g77470, CP18, St_At1g44575, pLBR6.2
chr01	9	5790643	82398993	8	0.013	20.1	18.4	5	AGRIA	AGRIA,3;AURORA_9981,2;ARKULA,1;ARCADE,1;PENTLAND DELL,1	PotVar0042037,PotVar0049368,PotVar0049697,PotVar0060823,PotVar0060925,PotVar0060940,PotVar0102229,solcap_snp_c1_14211	0	2	2	3	7	15	4	174	Eca1A, P9b6, GP501, GP244, GP312, GP40, STG0005, PSTR-a, STM0015, S1a7, S1h5, solcap_snp_c2_35601, St1.2.4, STM1007, DMG400036984, solcap_snp_c2_32112, CP108, PGI-1, GP1, DMG400041506, P10a3, pM1.2, solcap_snp_c2_57185, CP100, P1e6, solcap_snp_c1_16425, solcap_snp_c1_14663, St48A, GP184, solcap_snp_c1_14956, StI042, S (Sr1), solcap_snp_c2_27680, INV-n-1/1, S1c4, GP206, solcap_snp_c2_35218, St_At5…
chr10	3	58252133	60527201	5	0.019	14.8	18	1	ULSTER GLADE	ULSTER GLADE,5	PotVar0057417,PotVar0057452,PotVar0057839,PotVar0058242,PotVar0122845	0	1	1	4	4	9	2	22	pTSC10.2 (Sug10a), pLBR10.4 (Pin10B, Pi-X.2), RSe-Xa, Ts10.1 (qIPC10), Gro1.2, GP35, solcap_snp_c1_14475, GLDH, pTY10.3, pM10.1, solcap_snp_c1_13416, solcap_snp_c2_28756, BA81l15T3, St1.2.4, BA81l15T7, BA113a17T3, DMG400011440, BA66k2T7, solcap_snp_c2_41769, CP72, AGP, solcap_snp_c1_12229
chr12	1	1449959	6011600	9	0.019	30	18	2	VTN 62-33-3	VTN 62-33-3,8;LENAPE,1	PotVar0018140,PotVar0018377,PotVar0018463,PotVar0018635,PotVar0052061,PotVar0052632,PotVar0053387,PotVar0104537,solcap_snp_c2_6500	0	0	0	0	7	12	4	32	InvInh-12/3, InvInh-12/2, InvInh-12/1, GP122, St_At1g48300, StI051, GP514, S1d5, STG0007, YES3-3A/B, Sli, Ry-sto (Ry-fsto), pLBR12.1 (QTLpcs12, dPI12), pM12.1, pTW12.1, pTY12.1 (yi-e), GP200, CT156, St_At5g38530, DMG400029298, TG296, STMCL13, solcap_snp_c1_2724, S2g1 (Cat), DMG400029318, DMG400029321, TG28, DMG400039085, St_At4g33360, GP273, DMG400015434, StI063
chr02	9	22471038	31627312	12	0.015	15.8	17.9	2	MARIS PIPER	MARIS PIPER,11;ULSTER GLADE,1	PotVar0088873,PotVar0089166,PotVar0089221,PotVar0089271,PotVar0089341,PotVar0094122,PotVar0094522,PotVar0117644,PotVar0124310,solcap_snp_c1_11502,solcap_snp_c1_15175,solcap_snp_c2_39698	0	1	0	5	7	10	3	52	pLBR2.2 (dPi02), Sabp, pTY2.2 (yi-c), CP48, TG1, GP131, solcap_snp_c2_21682, T0869_COS2.1, GP508, St1.2.3, GP35-c, DMG400006975, St_At1g78690, solcap_snp_c2_45319, St_At4g20070, solcap_snp_c1_12320, solcap_snp_c1_12345, CSR2.1, STG0033, GP86, StNPR1, TG234, GP321, St_At2g34560, P10b11, RSe-IIa, pLBR2.3 (Pin2B), pM2.2, SS IV, solcap_snp_c2_57789, solcap_snp_c1_7412, GP214, GP33, GP209, TG14 (TD091…
chr06	7	41997647	55471584	11	0.016	19.2	17.9	4	ALCMARIA	ALCMARIA,5;MARIS PIPER,3;KENNEBEC,2;ULSTER SCEPTRE,1	PotVar0039835,PotVar0039988,PotVar0040135,PotVar0040630,PotVar0040651,PotVar0040658,PotVar0040971,PotVar0040983,PotVar0087404,solcap_snp_c1_2979,solcap_snp_c2_8793	0	3	1	4	8	12	4	69	St_At1g77470, CP18, St_At1g44575, pLBR6.2, GP96, P10g7, StI016, WRKY2, S1a8, 6_45694949, CSR6.1, solcap_snp_c1_8133, STG0005, GP262, INV-na-6/1, St3.3.1, solcap_snp_c2_46172, INV-6/2, S2a4, solcap_snp_c2_16777, P8g9, GP215, solcap_snp_c2_31144, StGP28, pLBR6.3, Ts6.1 (qIPC6, qOPA6), HXK-6, solcap_snp_c2_33892, Cyt-c red 33kD, solcap_snp_c2_5758, St4cl, GP89, RPS27, ICE2, P1g11, P8a9, STM5126, StI…
chr11	11	580295	1111038	7	0.008	19.7	17.7	1	W 72-22-489	W 72-22-489,7	PotVar0063974,PotVar0064044,PotVar0064080,PotVar0064400,PotVar0064470,PotVar0064502,PotVar0064578	0	0	0	1	4	10	3	14	solcap_snp_c2_13345, UGPase (CP58), pTY11.1, RMc1, GpaXl-tar, Rpi-cap, Ry-adg, Ra-adg (ra), Ny-2, Na-adg, PLRV.1, Eca11A, pLBR11.1 (Pin11A, QTLpcs11), pM11.1
chr03	6	55426279	56996189	5	0.019	22.8	17.6	1	VTN 62-33-3	VTN 62-33-3,5	PotVar0013315,PotVar0013481,PotVar0013856,PotVar0013984,PotVar0014076	0	0	0	5	5	6	2	16	Ts3.1 (qSPA3), pLBR3.4 (Pin3C, qrAUDPC3.1), STM5115, DMG400014209, DNAJ8, solcap_snp_c1_108, solcap_snp_c2_397, St4cl, St_At1g09760, S1b3 (RBO), pTY3.2, pTSC3.4 (Sug3c, a_early), pM3.2, solcap_snp_c2_245, solcap_snp_c2_229, GP91
chr04	1	66582918	68943550	14	0.009	19.2	17.4	1	CILENA	CILENA,14	PotVar0015084,PotVar0015185,PotVar0015302,PotVar0015371,PotVar0015420,PotVar0015803,PotVar0015888,PotVar0015944,PotVar0015961,PotVar0016340,PotVar0016613,PotVar0017154,PotVar0017185,PotVar0017739	0	0	0	3	3	12	5	47	GP82, CP57, Eca4B, StI020, solcap_snp_c1_10179, solcap_snp_c2_34019, GP83, STM1002 (StDEFICIENS), DMG400003712, TG22, HXK-4, solcap_snp_c2_35959, St_At1g47830 (CCAP), INV-4, RSe-IVb, pM4.3, pTY4.3, pTW4.1, solcap_snp_c2_35942, STM5156, GP257, St_At1g76080, PC, St_At1g76130-a, Amy23 (AmyZ), S2a12, GP35, GP165, GP277, DMG400009967, DHN, STM1036, GP502, Ci7, StI012, St_At1g63610, DMG400009978, DMG40…
chr05	6	10706943	12927725	5	0.018	15.4	16.6	2	CRAIGS BOUNTY	CRAIGS BOUNTY,4;KENNEBEC,1	PotVar0014328,PotVar0014522,PotVar0014558,solcap_snp_c2_32885,solcap_snp_c2_51915	0	3	0	2	5	11	1	5	pTY5.2, pTSC5.2 (REC_B_05-1), DMG400016975, St_At1g67700, Gap C (Ci13)
chr02	17	35570638	39531571	6	0.012	18.7	16.3	1	MARIS PIPER	MARIS PIPER,6	PotVar0009316,PotVar0009797,PotVar0090112,PotVar0090179,PotVar0115871,PotVar0119061	0	2	2	2	6	8	2	31	St3.2, CBR2.2, CP157, TG462, CD35, STM1045, TG20, STG0019, STM5114, StI052, St_At3g01160, GP216, pTY2.4, P10f5, FBPA-pl (CP70), R (D, DFR), GP313, STM2004, P8b7, STG0006, StAOC, GP246, STM1072, RbcS (CP15), solcap_snp_c2_7558, HT-2/2, DSD, S1b9, CP116, solcap_snp_c1_2632, pLBR2.4
chr07	12	754632	1579107	9	0.016	16.3	16	1	PREVALENT	PREVALENT,9	PotVar0022129,PotVar0022306,PotVar0022382,PotVar0022400,PotVar0022545,PotVar0022615,PotVar0022616,PotVar0022690,PotVar0022723	0	1	1	7	4	6	0	7	HQT, solcap_snp_c1_10783, RSe-VIIb, CBR7.1, pLBR7.1 (Pin7A), pM7.1, pTY7.1
chr12	5	1452229	2129882	5	0.01	16.8	16	2	PENTLAND DELL	PENTLAND DELL,4;AGATA,1	PotVar0052312,PotVar0052752,PotVar0052759,PotVar0052781,PotVar0052865	0	1	1	1	6	8	3	12	InvInh-12/3, InvInh-12/2, InvInh-12/1, GP122, St_At1g48300, StI051, GP514, S1d5, pLBR12.1 (QTLpcs12, dPI12), pM12.1, pTW12.1, pTY12.1 (yi-e)
chr06	2	46903840	53015352	16	0.015	21.3	15.4	3	VTN 62-33-3	VTN 62-33-3,12;REAAL,3;VERBA,1	PotVar0040586,PotVar0070012,PotVar0073937,PotVar0073938,PotVar0073952,PotVar0074095,PotVar0084829,PotVar0085062,PotVar0085068,PotVar0085118,PotVar0090553,PotVar0090690,PotVar0090696,PotVar0090731,PotVar0126429,PotVar0126443	0	0	2	3	6	12	3	44	pLBR6.2, CSR6.1, INV-na-6/1, St3.3.1, solcap_snp_c2_46172, INV-6/2, S2a4, solcap_snp_c2_16777, P8g9, GP215, solcap_snp_c2_31144, StGP28, pLBR6.3, Ts6.1 (qIPC6, qOPA6), HXK-6, solcap_snp_c2_33892, Cyt-c red 33kD, solcap_snp_c2_5758, St4cl, GP89, RPS27, ICE2, P1g11, P8a9, STM5126, StI059, STM1100, StI015, GP24, St_At5g62530, pTSC6.2 (CIS_E_06-3, REC_E_06-2), Pha1, StI045, StEDS1, GP299, solcap_snp_…
chr07	6	45720768	48421915	7	0.013	16.6	15.1	2	SATURNA	SATURNA,6;MARIS PIPER,1	PotVar0115057,PotVar0115164,PotVar0115377,PotVar0119598,PotVar0119637,PotVar0119741,PotVar0133602	0	2	2	3	3	9	3	15	pM7.3, RSe-VIIa, St_At4g15420, StI019, S1a1, STM2013, St_At2g32970, GP27, P2b10, STM1088, STM1009, CP54, Aco, G6PPT-7/1, pTY7.3
chr11	4	1114370	5009697	8	0.021	28.8	15.1	1	VTN 62-33-3	VTN 62-33-3,8	PotVar0064787,PotVar0066337,PotVar0067017,PotVar0067459,PotVar0067681,PotVar0106019,PotVar0106057,PotVar0110432	0	0	1	1	5	12	0	70	UGPase (CP58), CT182, solcap_snp_c1_4322, solcap_snp_c1_4319, pTY11.1, M39b, solcap_snp_c1_4336, SSCP4348, M33, chr11_1259552, B11.6, BSDR4, Nl27, St3.3.13, BA35h22T3, RMc1, GpaXl-tar, Rpi-cap, Ry-sto (XI), Ry-adg, Ra-adg (ra), Ny-2, Na-adg, PLRV.1, Eca11A, Sen1 (RSe-XIa, Sen3), pLBR11.1 (Pin11A, QTLpcs11), 193I9, BA35h22T7, M45, chr11_1519485, Nl25, St_At5g16710, SSCP13, SSCP14, BA30p15T7, BA30p…
chr07	3	51373206	54685571	8	0.013	26.9	15	1	VTN 62-33-3	VTN 62-33-3,8	PotVar0043885,PotVar0043970,PotVar0044024,PotVar0047482,PotVar0047836,PotVar0047949,PotVar0048010,PotVar0102773	0	0	0	2	5	8	3	30	CP51, ChP, St3.3.2, Gro1, Ts7.1 (qOPA-7.1), pLBR7.3, Rpi-mch1, Rpi1, GP34-b, pTY7.3, DMG400017297, TG572, SpAFLP2, Rpi2, AGPaseB, SpT1756, solcap_snp_c2_28223, S1c9, GLO, DMG400027633, St_At1g53670, St_At1g78620, PPC1, GP127, St_At3g15290, TG20, St_At5g54310, CP103, CAB13, pM7.4
chr04	7	61551919	61679272	5	0.017	19.4	14.8	3	VTN 62-33-3	VTN 62-33-3,3;REAAL,1;LENAPE,1	PotVar0113774,PotVar0113906,PotVar0113945,PotVar0113960,PotVar0113964	0	0	0	3	7	5	4	3	Ts4.1 (qIPA4), pLBR4.2 (qrAUDPC4), pTY4.3
chr05	5	3378238	5639209	22	0.013	29	14.7	2	VERBA	VERBA,21;AM 78-3704,1	PotVar0024831,PotVar0025194,PotVar0025443,PotVar0025740,PotVar0025764,PotVar0025780,PotVar0026317,PotVar0078022,PotVar0078025,PotVar0078111,PotVar0078229,PotVar0078469,PotVar0078670,PotVar0078972,PotVar0079124,PotVar0079737,PotVar0080027,PotVar0080320,PotVar0080800,PotVar0116903,PotVar0117324,PotVar0117367	0	0	0	2	1	16	2	48	pTY5.1 (yi-a), pTSC5.1 (Sug5a), pM5.1, solcap_snp_c2_11924, St_At2g01110, GP21, solcap_snp_c2_11829, solcap_snp_c2_11822, StI058, StCDF1, solcap_snp_c2_22990, solcap_snp_c2_22989, Nb, Rx2, DMG400018440, TG432, StI032, BA47f2T7, solcap_snp_c2_23056, SPUD237, solcap_snp_c2_50312, St_At1g14790, P3f8 (RDRP), R1-contig, r1-contig, BA132h9T3, DMG400031262, solcap_snp_c2_50301, solcap_snp_c2_50302 (solc…
chr04	2	7253455	40913437	6	0.012	14.8	14.2	2	1256A(23)	1256A(23),5;AGRIA,1	PotVar0007631,PotVar0008028,PotVar0014820,PotVar0073690,PotVar0073733,PotVar0109577	0	0	1	3	7	10	5	50	pTY4.1, pLBR4.1 (Pi1(a,b,c,g), Pin4A), CBR4.1, Rpi-mcd1, Gpa4, STM3160, solcap_snp_c2_11534, STM2026, CP137, St_At2g20390, STG0020, CP55, MBF, STM1050 (WUN1), BA1m23T3, GP220, Rpi-amr3i, TG339, P9b12, solcap_snp_c1_11710, solcap_snp_c2_39597, CT175, pM4.2, GP261, solcap_snp_c1_8347, STM5140, TG506, Nc-spl, Ny-tbr, G6PPT-4, solcap_snp_c1_16643, St_At4g25650, GP180, P7g4, STM3023, pTY4.2, DMG400046…
chr03	21	56995658	59948708	5	0.013	14.2	14	1	PREVALENT	PREVALENT,5	PotVar0014066,PotVar0020255,PotVar0020715,PotVar0020851,PotVar0020972	0	1	3	2	5	3	2	14	pLBR3.4 (Pin3C, qrAUDPC3.1), pTY3.2, pTSC3.4 (Sug3c, a_early), pM3.2, P1g11, S3a3, St_At1g80360, HXK1 (P3c10), GP295, StI060, INV-cw-3, STM0021, STG0010, LoxH3
chr01	3	77751944	88148309	24	0.013	17.4	13.9	2	JAERLA	JAERLA,22;SATURNA,2	PotVar0028771,PotVar0028863,PotVar0028901,PotVar0028970,PotVar0029043,PotVar0029251,PotVar0029334,PotVar0035147,PotVar0035163,PotVar0035469,PotVar0035473,PotVar0035692,PotVar0035775,PotVar0050119,PotVar0050307,PotVar0050332,PotVar0050467,PotVar0050677,PotVar0061070,PotVar0096626,PotVar0096683,PotVar0096705,PotVar0100004,PotVar0122380	0	2	1	5	7	14	2	81	RSe-Ib , pTW1.1, pTY1.3 (Yi-h), GP124, TG116, GP297, St_At5g27620, solcap_snp_c2_2463, GP167, solcap_snp_c2_2505, P1e2, GP235, GP194, INV-1/2, P1a3, CBR1.1, CSR1.3, solcap_snp_c2_7007, DMG400018273 (ADXR), CP62, DMG400018260, TG237, solcap_snp_c1_2519, DMG400018255, solcap_snp_c2_7248, DMG400024906, solcap_snp_c2_7002, St_At1g09830, GP258, S2a5, DMG400023773, P8f11, DMG401029758, solcap_snp_c2_98…
chr06	11	50828900	51533772	9	0.009	10	13.9	1	KENNEBEC	KENNEBEC,9	PotVar0073880,PotVar0073894,PotVar0073914,PotVar0073929,PotVar0126279,PotVar0126280,PotVar0126301,solcap_snp_c2_56141,solcap_snp_c2_5828	0	2	0	2	4	5	1	10	pLBR6.3, Ts6.1 (qIPC6, qOPA6), P1g11, P8a9, STM5126, StI059, STM1100, StI015, RSe-VIa, pM6.2
chr09	6	54717072	66771775	19	0.019	21.5	13.9	3	VTN 62-33-3	VTN 62-33-3,17;MARIS PIPER,1;LENAPE,1	PotVar0010982,PotVar0011077,PotVar0011103,PotVar0051602,PotVar0051627,PotVar0061825,PotVar0072480,PotVar0072668,PotVar0072895,PotVar0093826,PotVar0097025,PotVar0097075,PotVar0103809,PotVar0103839,PotVar0105177,PotVar0107610,PotVar0107700,PotVar0107794,PotVar0108620	0	1	2	4	8	8	1	95	Ts9.1 (qIPA9), pTY9.2, CSR9.1, solcap_snp_c2_54867, P7a11, TG35, GP307, Cyt-c red 12 kD, TG404, S1d10, P2a6, DMG400011401, S2h4, TG429, FUM1, HT-9, Lox1St2, GP94, St_At1g05385, GP129, GP220, solcap_snp_c2_22003, CSR9.2, Eca9, CT198, S1f10, UPA18, solcap_snp_c2_46797, chr09_55113777, STG0012, DMG400006105, chr09_55354021, StI014, GP282, STINHWI, STM1021, STPI (STPII1), CP110 (Pin1) , CP115, CP135,…
chr01	11	80088710	85874149	6	0.017	16.2	13.7	1	SATURNA	SATURNA,6	PotVar0035134,PotVar0035198,PotVar0049844,PotVar0050065,PotVar0096682,PotVar0126949	0	1	1	3	3	9	0	41	pTY1.3 (Yi-h), CBR1.1, CSR1.3, solcap_snp_c1_2519, DMG400018255, solcap_snp_c2_7248, DMG400024906, solcap_snp_c2_7002, St_At1g09830, GP258, S2a5, DMG400023773, P8f11, DMG401029758, solcap_snp_c2_9878, TG430, DMG400029765, P8h12, solcap_snp_c1_14055, St_At5g64350, DMG400010679, CP132, TG17, solcap_snp_c1_1684, DMG400037874, pLBR1.5 (qrAUDPC1, Pi-I.2), solcap_snp_c2_4920, solcap_snp_c2_4843, St_At3…
chr01	2	64499526	72899330	8	0.015	16.5	13.6	2	LENAPE	LENAPE,7;VTN 62-33-3,1	PotVar0006194,PotVar0006260,PotVar0033542,PotVar0033690,PotVar0033691,PotVar0033878,PotVar0043360,PotVar0049198	0	0	1	3	4	12	2	40	pTY1.2, pLBR1.3 (Pin1A), HT-1, GP317, STM1046, St_At4g01880, DMG400046605, P7g4, CP64, DMG401006826, DMG400006841, SLP, St_At3g08030, P7a11, CP19, CP69, GP175, GP196, Cis, UGPase-1, STM5136, STG0016, G6PPT-1, GP207, DMG400025997, P2g3, GP298, P1a9, GP33, DMG400025974, GP208, DMG400025966, solcap_snp_c1_5656, St_At4g00090, solcap_snp_c2_12106, DMG400000010, P1e7, pLBR1.4 (Pi-I.2), pTW1.1, pTY1.3 (…
chr11	8	5010341	16755578	20	0.013	9.2	13.2	2	PREVALENT	PREVALENT,15;JAERLA,5	PotVar0005817,PotVar0054067,PotVar0058580,PotVar0058660,PotVar0059213,PotVar0059215,PotVar0059282,PotVar0059339,PotVar0059751,PotVar0059809,PotVar0059898,PotVar0059928,PotVar0060163,PotVar0060301,PotVar0060552,PotVar0105417,PotVar0105624,PotVar0105908,PotVar0105925,PotVar0105963	0	1	0	6	3	5	0	44	pM11.1, solcap_snp_c1_16496, INV-11/1, solcap_snp_c2_21020, St_At3g52220, S2f9, Rpi-amr1, solcap_snp_c2_23919, DMG400000986, StI018, solcap_snp_c2_23976, GP230, solcap_snp_c2_44869, TG497, P3c9, S1d9, InvInh-11, solcap_snp_c2_52749, St_At5g09880, pBWR11.1 (qBWR-5), STM0037, solcap_snp_c2_12333, solcap_snp_c1_4005, pTSC11.1 (Sug10a), pTY11.3, St_At1g21690, solcap_snp_c1_4000, solcap_snp_c2_12276, …
chr04	16	15978404	59342013	9	0.01	13.9	12.9	5	LENAPE	LENAPE,3;INOVA,2;TAHI,2;NICOLA,1;AMOROSA,1	PotVar0007710,PotVar0008088,PotVar0073625,PotVar0073697,PotVar0098981,PotVar0099014,PotVar0099016,PotVar0116201,PotVar0116356	0	0	2	1	4	14	1	44	CBR4.1, GP255, P7g4, STM3023, pTY4.2, DMG400046287, DMG400038533, PGM-4, DMG400041278, DMG400043183, DMG400009723, S1d9, DMG400042246, DMG400038024, solcap_snp_c2_55707, DMG400034862, DMG400034379, GP221, pTSC4.2, P1e4, DMG400037810, solcap_snp_c1_3311, solcap_snp_c2_43229, Cyt-c red 33kD (cyc1), RSe-IVa (Sen1-4?), St1.2.4, P450, solcap_snp_c1_13396, StI055, solcap_snp_c2_54229, St_At4g39660, P1f…
chr03	14	56357171	59827907	5	0.013	15	12.4	1	CLIVIA	CLIVIA,5	PotVar0014016,PotVar0020482,PotVar0020505,PotVar0020547,PotVar0020636	0	0	1	3	4	5	1	14	pLBR3.4 (Pin3C, qrAUDPC3.1), pTY3.2, pTSC3.4 (Sug3c, a_early), pM3.2, solcap_snp_c2_229, GP91, P1g11, S3a3, St_At1g80360, HXK1 (P3c10), GP295, StI060, INV-cw-3, STM0021
chr04	21	67694466	69074949	13	0.01	10.2	12.3	1	MARA	MARA,13	PotVar0015587,PotVar0015606,PotVar0015638,PotVar0015826,PotVar0015966,PotVar0016134,PotVar0016472,PotVar0016499,PotVar0016784,PotVar0017077,PotVar0017294,PotVar0017378,PotVar0017901	0	0	0	2	3	8	2	39	Eca4B, HXK-4, solcap_snp_c2_35959, St_At1g47830 (CCAP), INV-4, RSe-IVb, pM4.3, pTY4.3, pTW4.1, solcap_snp_c2_35942, STM5156, GP257, St_At1g76080, PC, St_At1g76130-a, Amy23 (AmyZ), S2a12, GP35, GP165, GP277, DMG400009967, DHN, STM1036, GP502, Ci7, StI012, St_At1g63610, DMG400009978, DMG400009902, SBEI (Pbe), pLBR4.3, DMG400009909, solcap_snp_c2_10617, HT-4/3, HMGCR, solcap_snp_c1_3476, solcap_snp_…
chr12	6	10354012	52762740	7	0.011	15	11.9	2	ALCMARIA	ALCMARIA,5;PENTLAND DELL,2	PotVar0031900,PotVar0036325,PotVar0037395,PotVar0037472,PotVar0037573,PotVar0061914,PotVar0061955	0	2	1	2	1	18	1	78	P7h9, StI054, GP96, pM12.2, DMG400028652, DMG400014461, solcap_snp_c2_42675, DMG400014470, StI030, GP91, solcap_snp_c2_49683, DMG400046617, P9e10, solcap_snp_c2_45811, GP195, GP183, GP197, DMG400043120, solcap_snp_c2_19727, solcap_snp_c2_19722, DMG400000653, solcap_snp_c2_13951, STM0040b, RSe-XIIa, Ts12.1 (qOPA12), DMG400044872, DMG400015917, solcap_snp_c1_3172, solcap_snp_c2_9486, solcap_snp_c2_…
chr09	1	60829004	65333972	7	0.008	19.7	11.4	2	AMANDA_9632	AMANDA_9632,6;REAAL,1	PotVar0011160,PotVar0061844,PotVar0073121,PotVar0107543,PotVar0108681,PotVar0108689,PotVar0118718	0	0	0	0	4	8	3	51	CSR9.2, Eca9, CT198, S1f10, UPA18, solcap_snp_c2_46797, chr09_55113777, STG0012, DMG400006105, chr09_55354021, StI014, GP282, STINHWI, STM1021, STPI (STPII1), CP110 (Pin1) , CP115, CP135, DMG400017237, solcap_snp_c2_30008, PT1, TG421, Rpi-ver1, pLBR9.2 (dPI09b), solcap_snp_c1_6585, GP260, St_At3g23400, DMG400017146, solcap_snp_c2_20640, C2_At3g16840, S2g3 (STH-2), BMY-9, solcap_snp_c1_11866, GP10…
chr08	7	47425204	58954440	12	0.014	8.3	11.3	2	SATURNA	SATURNA,10;ULSTER GLADE,2	PotVar0023394,PotVar0063481,PotVar0076956,PotVar0077023,PotVar0077228,PotVar0077531,PotVar0102997,PotVar0103022,PotVar0103158,PotVar0103160,PotVar0125363,PotVar0125484	0	1	3	4	4	4	1	71	pM8.2, pTSC8.1 (Sug8b), CP53, BA73e8T3, GP217, StI027, DMG400045585, GP36, GP92, STM1057, CT287, DMG400018917, Ppo (POT32), Ppo (POT33), DMG400020811, CYP71D11, pTY8.2, CT88, solcap_snp_c2_28588, RSe-VIIIa, pLBR8.2 (Pin8C, Pi-VIII), Rpi-blb1 (RB, Rpi-sto1, Rpi-pta1), TG261, S1b8, StI047, solcap_snp_c2_53854, StI022, PGM-8, CP14, InvInh-8, St_At5g47010, StI044, BMY-8/2 (BMY1), DMG400001829, STM513…
chr03	13	2330667	28828779	6	0.009	19	11.2	2	PENTLAND DELL	PENTLAND DELL,4;ASTARTE_9928,2	PotVar0019258,PotVar0019295,PotVar0019506,PotVar0019558,PotVar0106359,PotVar0106421	0	1	2	1	1	11	3	25	pLBR3.1 (Pin3A), S1d4, St_At1g65720, STM1053, STM1019, STM1017, 3_3319080, STG0002, solcap_snp_c1_5365, GP510, RbcS (CP15), CP116, Pal, pBWR3.1 (qBWR-2), solcap_snp_c2_50637, P8f11, STM0040, solcap_snp_c2_5742, P1f11, GP35, pTSC3.1, Stp23 (PHO1a), P4e12, DMG400017855, STM0047
chr07	4	55458358	56900185	5	0.013	21.4	11.2	1	VTN 62-33-3	VTN 62-33-3,5	PotVar0036821,PotVar0037039,PotVar0037090,PotVar0037236,PotVar0128566	0	0	0	1	3	8	0	16	Ts7.1 (qOPA-7.1), G6PPT-7/2, GP275, SBE III, solcap_snp_c2_18655, DMG400022183, St_At1g55880, pTY7.4, pM7.4, pLBR7.4 (dPI07), GP174, St_At1g55870, DMG400022166, DMG400022161, S2g9, CP104
chr04	11	12465765	39511024	6	0.004	12	11	1	VTN 62-33-3	VTN 62-33-3,6	PotVar0008085,PotVar0014735,PotVar0073749,PotVar0073815,PotVar0091954,PotVar0092152	0	0	0	2	3	5	1	22	CBR4.1, Nc-spl, Ny-tbr, St_At4g25650, GP180, P7g4, STM3023, pTY4.2, DMG400046287, DMG400038533, PGM-4, DMG400041278, DMG400043183, DMG400009723, S1d9, DMG400042246, DMG400038024, solcap_snp_c2_55707, DMG400034862, DMG400034379, GP221, pTSC4.2
chr04	12	49112989	56637242	13	0.007	13.5	11	3	VTN 62-33-3	VTN 62-33-3,10;ASTERIX,2;LENAPE,1	PotVar0074924,PotVar0075053,PotVar0075076,PotVar0076140,PotVar0076226,PotVar0084429,PotVar0088511,PotVar0116231,PotVar0116398,PotVar0116435,PotVar0116456,PotVar0116542,PotVar0116543	0	0	0	3	4	5	3	16	CBR4.1, GP255, pTY4.2, solcap_snp_c1_13396, StI055, solcap_snp_c2_54229, St_At4g39660, P1f4, DPE-4 (Dpe-P), GP172, TG652, DMG400045900, S1c3, TG208, MT, Ts4.1 (qIPA4)
chr06	3	53916440	54136749	5	0.009	17.8	10.8	2	NADINE	NADINE,4;REAAL,1	PotVar0039695,PotVar0039960,PotVar0040006,PotVar0040039,PotVar0040072	0	0	0	2	2	9	2	8	pTSC6.2 (CIS_E_06-3, REC_E_06-2), RSe-VIa, GP285, P3c9, CP12, St_At2g43360, pLBR6.4, pM6.2
chr10	1	44610327	59057561	5	0.009	11.4	10.8	5	CRAIGS BOUNTY	CRAIGS BOUNTY,1;ULSTER GLADE,1;LIBERTAS,1;MONALISA,1;REAAL,1	PotVar0051850,PotVar0057593,PotVar0119183,PotVar0132241,PotVar0132243	0	1	1	4	4	8	3	76	P10f5 (VATD), pLBR10.2 (QTLpcs10), solcap_snp_c1_11991, Cht B, GP227, solcap_snp_c2_45606, St_At3g08760, CBR10.1, TG280, CT214, GP266, InvInh-10/2, DMG400019131, RCA1, pTSC10.1, pTY10.2 (yi-f), InvInh-10/3, GP218, GP35, P8g1, STM5132, CT240, 10_51544544, I/D (PSC), PAL, solcap_snp_c2_51213, S1a4, Rpi-ber1, TG63, TG422, INV-10/2, ENO (S3d10), INV-10/3, Rpi-ber2, Rpi-rzc1, pLBR10.3 (Pi-X.1), CP105,…
chr04	6	51124718	56637078	6	0.01	17.7	10.2	2	REAAL	REAAL,4;AMANDA_9632,2	PotVar0074809,PotVar0075008,PotVar0075013,PotVar0075056,PotVar0116232,PotVar0116539	0	0	0	1	2	8	1	11	CBR4.1, GP255, pTY4.2, DPE-4 (Dpe-P), GP172, TG652, DMG400045900, S1c3, TG208, MT, Ts4.1 (qIPA4)
chr10	8	4094781	4566914	7	0.008	8.3	10.1	1	CRAIGS BOUNTY	CRAIGS BOUNTY,7	PotVar0107934,PotVar0108061,PotVar0108118,PotVar0108136,PotVar0108162,PotVar0108237,PotVar0108382	0	0	1	1	1	7	1	2	TPT, pBWR9.1 (qBWR-4)
chr06	8	700964	30642526	5	0.012	13.8	10	2	ASTARTE_9928	ASTARTE_9928,3;MARA,2	PotVar0027034,PotVar0027035,PotVar0069488,PotVar0082924,PotVar0083396	0	0	1	2	1	11	0	42	DBE-6/1, DBE-6/2, solcap_snp_c1_9229, solcap_snp_c2_30509, RSe-VIb, Mi/Meu, Mi-9, Rpi-blb2, pLBR6.1, pM6.1, pTW6.1, DMG400025511, CT119, solcap_snp_c2_53250, GP79, St_At3g25120, Cyt-c red 10kD, pTSC6.1 (Sug6b, CIS_E_06-1), pTY6.2 (yi-d), P1f3, St_At1g07080, AspS, solcap_snp_c2_27564, GP164, solcap_snp_c2_36712, St3.3.13, Eca6A, BA41b2T7, BA71g1T3, BA34j14T7, STM0001, DMG400041768, S1g2, S1a8, DMG…
chr08	3	52574211	53872605	7	0.009	17	9.9	1	VERBA	VERBA,7	PotVar0096177,PotVar0096213,PotVar0096240,PotVar0096440,PotVar0100189,PotVar0100247,PotVar0100469	0	0	0	1	3	8	1	16	PGM-8, CP14, InvInh-8, St_At5g47010, StI044, BMY-8/2 (BMY1), DMG400001829, STM5135, StI003, P2b3, DMG402026234, St_At5g47390, STM1024, pTY8.3, pTSC8.2, pLBR8.3 (Pin8A, qrAUDPC8)
chr08	9	1143640	52624803	11	0.009	8.3	9.9	2	SATURNA	SATURNA,10;CILENA,1	PotVar0063763,PotVar0063811,PotVar0088802,PotVar0088811,PotVar0096052,PotVar0096241,PotVar0108898,PotVar0109009,PotVar0110032,PotVar0110086,PotVar0113622	0	1	2	3	4	4	1	93	BA261b9T7, STM3010, STM5113, BMY-8/1, St_At5g46630, CT27, STM1054, STM1055 (STPATP1b), STM1056 (Stpatpg), PAT, CBR8.1, STG0014, GP316, St_At4g31130, solcap_snp_c2_34103, CSR8.1, DMG400005778, CP112, solcap_snp_c2_26919, DMG400005856, PPA1, psaD, pTY8.1 (yi-g), pM8.1, pLBR8.1, Ns, MDH, GP293-b, GP170, Lox (Plox1), SC811, GP245, DMG400016053, solcap_snp_c2_52857, GP84, STM0024, P8c6, P1a10, solcap_…
chr11	5	16754274	42122356	7	0.01	18.4	9.9	2	VTN 62-33-3	VTN 62-33-3,6;VERBA,1	PotVar0005803,PotVar0005888,PotVar0021631,PotVar0021746,PotVar0110592,PotVar0110595,PotVar0112275	0	0	0	1	2	10	0	49	PLRV.4, pTY11.4, P1h3, solcap_snp_c2_4991, TAL1, STG0004, S1b2, pLBR11.2 (Pin11C), pM11.2, OSM-8e (Osm-11), P1g4, DMG403008663, DMG400022057, 1251_3, GP318, ANT, 5450_3, Sen2, 2502_3, 2502_1, CSR11.2, GP162, Cl.80, St1.2.1, St_At5g12200, GP505, HXK-11, STM5109, solcap_snp_c2_55949, pTW11.1, pTY11.5, S1g5, STM2018, StI028, solcap_snp_c2_14946, S1d1, CP137, GP255, St_At4g01560, DMG400000457, DMG400…
chr04	3	67197355	68936590	9	0.006	13.6	9.8	1	AM 78-3704	AM 78-3704,9	PotVar0015419,PotVar0015423,PotVar0015560,PotVar0015743,PotVar0016521,PotVar0016524,PotVar0016743,PotVar0017079,PotVar0017497	0	0	0	1	3	11	1	40	Eca4B, STM1002 (StDEFICIENS), DMG400003712, TG22, HXK-4, solcap_snp_c2_35959, St_At1g47830 (CCAP), INV-4, RSe-IVb, pM4.3, pTY4.3, pTW4.1, solcap_snp_c2_35942, STM5156, GP257, St_At1g76080, PC, St_At1g76130-a, Amy23 (AmyZ), S2a12, GP35, GP165, GP277, DMG400009967, DHN, STM1036, GP502, Ci7, StI012, St_At1g63610, DMG400009978, DMG400009902, SBEI (Pbe), pLBR4.3, DMG400009909, solcap_snp_c2_10617, HT-…
chr11	3	1113913	11709238	9	0.013	17.3	9.7	1	VTN 62-33-3	VTN 62-33-3,9	PotVar0059284,PotVar0059608,PotVar0059811,PotVar0059886,PotVar0059973,PotVar0060051,PotVar0060082,PotVar0060496,PotVar0064771	0	0	1	1	3	10	0	105	UGPase (CP58), CT182, solcap_snp_c1_4322, solcap_snp_c1_4319, pTY11.1, M39b, solcap_snp_c1_4336, SSCP4348, M33, chr11_1259552, B11.6, BSDR4, Nl27, St3.3.13, BA35h22T3, RMc1, GpaXl-tar, Rpi-cap, Ry-sto (XI), Ry-adg, Ra-adg (ra), Ny-2, Na-adg, PLRV.1, Eca11A, Sen1 (RSe-XIa, Sen3), pLBR11.1 (Pin11A, QTLpcs11), 193I9, BA35h22T7, M45, chr11_1519485, Nl25, St_At5g16710, SSCP13, SSCP14, BA30p15T7, BA30p…
chr10	9	17537887	36780577	8	0.007	7.5	9.5	1	CRAIGS BOUNTY	CRAIGS BOUNTY,8	PotVar0006545,PotVar0006651,PotVar0007280,PotVar0007330,PotVar0007333,PotVar0014582,PotVar0014656,PotVar0112046	0	0	1	1	1	6	1	4	TG43, STG0025, INV-cw-10, CBR10.1
chr01	10	76374753	76376058	5	0.01	8.8	9	1	PREVALENT	PREVALENT,5	PotVar0042369,PotVar0042373,PotVar0042393,PotVar0042423,PotVar0042433	0	0	2	1	0	3	3	4	RSe-Ib , pTW1.1, pTY1.3 (Yi-h), CBR1.1
chr09	7	11085797	51298015	8	0.012	13.1	9	3	TAHI	TAHI,4;VERBA,3;TASSO,1	PotVar0007449,PotVar0012789,PotVar0054615,PotVar0107285,PotVar0111223,PotVar0131005,PotVar0131140,solcap_snp_c2_25533	0	0	1	0	0	10	0	27	WRKY1, solcap_snp_c2_38526, solcap_snp_c2_4387, PAL, P2d11, solcap_snp_c2_1918, DMG400029885, pM9.2, PHO2 (StpH), DMG400027986, solcap_snp_c2_1484, St_At2g29210, PM0360, Gm, UBC878-962 (SC878), GP167, DMG402017675, DMG400044020, STPATP1, solcap_snp_c2_53556, solcap_snp_c2_22749, STG0015, GP250, solcap_snp_c2_56183, DMG400017649 (PPR), Ts9.1 (qIPA9), pTY9.2
chr10	7	2433945	29368446	5	0.005	7	9	2	ULSTER SCEPTRE	ULSTER SCEPTRE,4;CRAIGS BOUNTY,1	PotVar0006542,PotVar0104001,PotVar0104224,PotVar0104268,PotVar0120156	0	0	1	1	1	6	1	22	pTY10.1, pLBR10.1, RSe-Xb, GLO, CP47, StAOS3, CP51, S1b9, GP516, St_At2g33990, TPT, PAL, S1e5, pBWR9.1 (qBWR-4), solcap_snp_c2_32779, DBE-10, CP59, InvInh-10/1, STM0051, TG386, CP104, CBR10.1
chr06	4	55226734	58982440	9	0.008	15.2	8.9	5	VALIANT_17131	VALIANT_17131,3;KARTEL,2;NADINE,2;KARAKTER,1;VE 66-295,1	PotVar0041041,PotVar0041167,PotVar0056982,PotVar0057065,PotVar0057082,PotVar0057237,PotVar0057368,PotVar0066091,PotVar0132843	0	0	0	2	2	9	2	29	pTSC6.2 (CIS_E_06-3, REC_E_06-2), RSe-VIa, S1a2, S1g5, StI004, S1c3, StTL15A, pLBR6.4, pM6.2, St_At1g18640, DMG400030426, P3c6, DMG400030434, DMG400030438, DMG400030441, DMG400030356, P8d7, P1f3, pTY6.3, solcap_snp_c2_9308, DMG400027682, St_At1g20050, solcap_snp_c2_9243, DMG400020173 (MAK), DMG400020103 (QUA1), PLRV.2, GP76, DMG400020100, CP61
chr11	12	579949	3788284	9	0.01	5.7	8.9	3	EHUD	EHUD,6;REAAL,2;MARIS PIPER,1	PotVar0063964,PotVar0064037,PotVar0064177,PotVar0064633,PotVar0064695,PotVar0064743,PotVar0066954,PotVar0067107,PotVar0067478	0	1	2	5	5	3	0	56	solcap_snp_c2_13345, UGPase (CP58), CT182, solcap_snp_c1_4322, solcap_snp_c1_4319, pTY11.1, M39b, solcap_snp_c1_4336, SSCP4348, M33, chr11_1259552, B11.6, BSDR4, Nl27, St3.3.13, BA35h22T3, RMc1, GpaXl-tar, Rpi-cap, Ry-sto (XI), Ry-adg, Ra-adg (ra), Ny-2, Na-adg, PLRV.1, Eca11A, Sen1 (RSe-XIa, Sen3), pLBR11.1 (Pin11A, QTLpcs11), 193I9, BA35h22T7, M45, chr11_1519485, Nl25, St_At5g16710, SSCP13, SSC…
chr04	15	59319081	63207268	12	0.009	9.8	8.8	2	MARA	MARA,11;LENAPE,1	PotVar0000472,PotVar0000614,PotVar0000717,PotVar0070703,PotVar0070742,PotVar0070858,PotVar0070941,PotVar0098934,PotVar0099015,PotVar0099104,PotVar0113817,PotVar0123630	0	0	1	1	3	7	2	24	St_At1g71810, Ts4.1 (qIPA4), solcap_snp_c1_11211, GP248, GP297, St_At5g27620, S2e12, St_At1g35720, P3d2, HT-4/2, TG62, DMG400030811, P2g6 (aro1), solcap_snp_c2_43743, St_At4g09040, S3e12, P3d1, PGI-4, MADS16, STG0008, solcap_snp_c2_26757, St_At1g27530, pLBR4.2 (qrAUDPC4), pTY4.3
chr10	4	13636034	43282602	6	0.004	9.7	8.8	1	CARA	CARA,6	PotVar0004449,PotVar0007304,PotVar0007327,PotVar0085882,PotVar0103638,PotVar0111929	0	0	1	1	2	4	1	12	CP104, TG43, STG0025, INV-cw-10, GP248, STM0020, DMG400040189, DMG400044972, Nt PR-1a, GP73, GP247, CBR10.1
chr01	6	80015928	81312521	11	0.015	16.6	8.6	1	VTN 62-33-3	VTN 62-33-3,11	PotVar0049853,PotVar0049906,PotVar0049929,PotVar0050061,PotVar0050120,PotVar0050207,PotVar0050245,PotVar0050453,PotVar0050599,PotVar0096778,PotVar0096787	0	0	1	1	3	8	1	12	pTY1.3 (Yi-h), CBR1.1, CSR1.3, DMG400018260, TG237, solcap_snp_c1_2519, DMG400018255, solcap_snp_c2_7248, DMG400024906, solcap_snp_c2_7002, St_At1g09830, pLBR1.5 (qrAUDPC1, Pi-I.2)
chr10	6	96178	1309893	7	0.005	6.4	8.4	2	PENTLAND DELL	PENTLAND DELL,6;CRAIGS BOUNTY,1	PotVar0065124,PotVar0065219,PotVar0065361,PotVar0065555,PotVar0065681,PotVar0065736,PotVar0065761	0	1	1	1	0	5	1	11	GP289, St_At5g60990, DMG400008685, St_At3g13235, STM2012, solcap_snp_c2_826, TG313, pTY10.1, Eca10B, pLBR10.1, RSe-Xb
chr05	10	18899781	53792229	12	0.009	10.8	8.3	6	MARA	MARA,4;ASTARTE_9928,3;LENAPE,2;ULSTER GLADE,1;ULSTER SCEPTRE,1;KA 77-0133,1	PotVar0001015,PotVar0001270,PotVar0001324,PotVar0034033,PotVar0035035,PotVar0081632,PotVar0081674,PotVar0081868,PotVar0082112,PotVar0127929,PotVar0128038,solcap_snp_c2_8513	0	1	2	4	2	5	1	58	Cyt-c red 51kD, St1.2.4, S1d4, GP213 (pap3), DMG400039801, GP507, DMG400017040, G6PPT-5 (Gpt), InvInh-5, GP188, GP234, P1e7, ME, P1f3, solcap_snp_c1_15965, RSe-Vb, solcap_snp_c1_13068, solcap_snp_c2_40803, TK, StI049, STG0021, GP78, St_At1g10500, P3d10, solcap_snp_c1_13941, P2a8, StCoi1, S1d4, STM5146, S3b7, solcap_snp_c2_10358, St_At5g49510, CHS, solcap_snp_c2_54371, solcap_snp_c2_54368, S3c1, s…
chr04	8	3824918	62200836	8	0.009	12	8.2	1	VTN 62-33-3	VTN 62-33-3,8	PotVar0000753,PotVar0070771,PotVar0070981,PotVar0071029,PotVar0076753,PotVar0098898,PotVar0099194,PotVar0100550	0	0	0	2	5	4	3	120	DMG400029505, CT229, solcap_snp_c1_9546, PK, pTSC4.1 (L_mid), pTY4.1, pM4.1, pLBR4.1 (Pi1(a,b,c,g), Pin4A), St_At3g51010, St_At3g17040, GAP, Clemson_Id 127E11, DMG402011526, 54I8L, TG370, SL_MboI-40B16, TG123, GP73, S2e1, contig237, CBR4.1, Rpi-blb3, Rpi-abpt, R2 (Rpi-edn1.1), Rpi-mcd1, Rpi-snk, Gpa4, P1a9, Th21, DMG400011479, STM3160, solcap_snp_c2_11534, STM2026, CP137, St_At2g20390, STG0020, C…
chr01	13	86674457	87641621	6	0.012	6.7	8	1	SATURNA	SATURNA,6	PotVar0099647,PotVar0099866,PotVar0110932,PotVar0110978,PotVar0111052,PotVar0111080	0	1	1	3	2	2	1	12	pTY1.4, pTSC1.1 (Sug1a), StEDS5, solcap_snp_c2_14740, solcap_snp_c2_14769, DMG400040387, INV-1/3, GP253, P2e5 (Cyph1), S2e10, pBWR1.1 (qBWR-1), pLBR1.6
chr11	13	26377195	41334319	9	0.006	7.6	8	3	NICOLA	NICOLA,4;AURORA_9981,3;LENAPE,2	PotVar0021627,PotVar0021896,PotVar0047376,PotVar0061627,PotVar0071393,PotVar0071429,PotVar0085539,solcap_snp_c2_30369,solcap_snp_c2_41085	0	0	2	2	3	7	0	43	pTY11.4, TAL1, STG0004, S1b2, pLBR11.2 (Pin11C), pM11.2, OSM-8e (Osm-11), P1g4, DMG403008663, DMG400022057, 1251_3, GP318, ANT, 5450_3, Sen2, 2502_3, 2502_1, CSR11.2, GP162, Cl.80, St1.2.1, St_At5g12200, GP505, HXK-11, STM5109, solcap_snp_c2_55949, pTW11.1, pTY11.5, S1g5, STM2018, StI028, solcap_snp_c2_14946, S1d1, CP137, GP255, St_At4g01560, DMG400000457, DMG400000459, P, STM2005, S2g8, pLBR11.3…
chr05	8	2941953	8985351	5	0.006	12	7.8	3	VERBA	VERBA,3;CMK 88-171-8,1;VE 66-295,1	PotVar0024742,PotVar0083817,PotVar0084178,PotVar0085405,PotVar0125819	0	0	0	2	1	10	0	70	pTY5.1 (yi-a), pTSC5.1 (Sug5a), pM5.1, DMG400014555, solcap_snp_c2_11924, St_At2g01110, GP21, solcap_snp_c2_11829, solcap_snp_c2_11822, StI058, StCDF1, solcap_snp_c2_22990, solcap_snp_c2_22989, Nb, Rx2, DMG400018440, TG432, StI032, BA47f2T7, solcap_snp_c2_23056, SPUD237, solcap_snp_c2_50312, St_At1g14790, P3f8 (RDRP), R1-contig, r1-contig, BA132h9T3, DMG400031262, solcap_snp_c2_50301, solcap_snp_…
chr12	10	55936432	56339053	9	0.005	10.8	7.8	3	CHARLOTTE	CHARLOTTE,7;GRANOLA,1;W 72-22-489,1	PotVar0031032,PotVar0068536,PotVar0068876,PotVar0068879,PotVar0068976,PotVar0069168,PotVar0069233,PotVar0069306,PotVar0069332	0	0	1	1	3	7	1	6	St_At2g06530 (C2At2g06530), CP66 (Ppo), Jaz1, P7c5, MfaXIIspl, pLBR12.2 (Pin12A)
chr04	5	56009760	56633977	5	0.006	13.4	7.6	1	REAAL	REAAL,5	PotVar0084311,PotVar0084383,PotVar0084431,PotVar0116457,PotVar0116464	0	0	0	0	2	5	1	1	Ts4.1 (qIPA4)
chr04	14	49170622	61679105	5	0.01	9.6	7.6	1	MARA	MARA,5	PotVar0076301,PotVar0113958,PotVar0116181,PotVar0116308,PotVar0133162	0	0	1	2	3	5	2	35	CBR4.1, GP255, pTY4.2, solcap_snp_c1_13396, StI055, solcap_snp_c2_54229, St_At4g39660, P1f4, DPE-4 (Dpe-P), GP172, TG652, DMG400045900, S1c3, TG208, MT, FBP-cy, Ci21, P7a11, HT-4/1, St_At1g71810, Ts4.1 (qIPA4), solcap_snp_c1_11211, GP248, GP297, St_At5g27620, S2e12, St_At1g35720, P3d2, HT-4/2, TG62, DMG400030811, P2g6 (aro1), solcap_snp_c2_43743, pLBR4.2 (qrAUDPC4), pTY4.3
chr11	6	14944010	42121230	9	0.007	9.8	7.6	2	VTN 62-33-3	VTN 62-33-3,8;LENAPE,1	PotVar0054261,PotVar0061379,PotVar0061719,PotVar0112357,PotVar0112455,PotVar0112668,PotVar0113005,PotVar0113131,PotVar0113193	0	0	0	1	2	7	0	53	CP117, St3.3.11, PLRV.4, DMG400044340, pTY11.4, St_At1g33970, P1h3, solcap_snp_c2_4991, TAL1, STG0004, S1b2, pLBR11.2 (Pin11C), pM11.2, OSM-8e (Osm-11), P1g4, DMG403008663, DMG400022057, 1251_3, GP318, ANT, 5450_3, Sen2, 2502_3, 2502_1, CSR11.2, GP162, Cl.80, St1.2.1, St_At5g12200, GP505, HXK-11, STM5109, solcap_snp_c2_55949, pTW11.1, pTY11.5, S1g5, STM2018, StI028, solcap_snp_c2_14946, S1d1, CP1…
chr05	14	451164	3822626	5	0.007	5	7.2	2	MARIS PIPER	MARIS PIPER,3;SATURNA,2	PotVar0024607,PotVar0025608,PotVar0048349,PotVar0048521,PotVar0048722	0	1	1	2	3	2	1	38	PHO1b (Stp1, StpL), STLSP, STM1041, Cyt-c red 55kD, solcap_snp_c1_7622, RSe-Va, pTY5.1 (yi-a), pTW5.1, pTSC5.1 (Sug5a), pM5.1, St_At2g03510, FRK-5, solcap_snp_c2_23829, solcap_snp_c2_23834, Uptg1, solcap_snp_c2_23846, solcap_snp_c2_40379, St_At3g55120, solcap_snp_c2_33512, CHI, solcap_snp_c2_33522, solcap_snp_c2_33537, DMG400025099, DMG400025105, CP31, solcap_snp_c2_52066, GT8, DMG400000810, TPAR…
chr11	7	41865224	42409691	8	0.007	17.2	7.2	1	VTN 62-33-3	VTN 62-33-3,8	PotVar0008113,PotVar0112167,PotVar0112532,PotVar0112664,PotVar0112743,PotVar0112967,PotVar0113195,PotVar0113261	0	0	0	0	3	7	1	8	CSR11.2, pTW11.1, pTY11.5, St_At3g54470, STM5137, cLEC-24-C3, pLBR11.3 (Pin11B, Rpi-smira1), pM11.3
chr02	7	8138110	41437314	46	0.008	11.2	7	7	VERBA	VERBA,34;VE 66-295,4;PENTLAND DELL,2;ULSTER SCEPTRE,2;LENAPE,2;CARA,1;MARA,1	PotVar0006747,PotVar0006870,PotVar0006913,PotVar0006934,PotVar0007051,PotVar0007054,PotVar0007178,PotVar0009159,PotVar0009279,PotVar0009408,PotVar0009568,PotVar0009802,PotVar0009943,PotVar0010072,PotVar0010080,PotVar0010145,PotVar0010195,PotVar0010331,PotVar0010400,PotVar0010535,PotVar0010668,PotVar0010851,PotVar0037994,PotVar0038285,PotVar0038592,PotVar0045680,PotVar0045695,PotVar0045730,PotVar0…	0	1	2	3	6	12	1	172	St3.2, DMG400040945, STM3011, GP249, St_At1g30580, GP199, GP23, DMG400013094, pTSC2.1 (Sug2a, L_BLUB, L_mid, L_late), pTY2.1, solcap_snp_c2_30946, DMG400004521, DMG400012650, StI053, solcap_snp_c2_47096, StPAD4-1, StPAD4-2, St1.2.4, solcap_snp_c2_41108, St_At1g65720, pLBR2.1 (Pin2A), pM2.1, DMG400017873, S3e4, solcap_snp_c1_15973 (solcap_snp_c1_15971), SK2, solcap_snp_c2_30162, solcap_snp_c2_3015…
chr07	9	707472	56901566	7	0.007	9	7	4	SATURNA	SATURNA,3;MONALISA,2;MARA,1;CLIVIA,1	PotVar0022873,PotVar0036741,PotVar0036768,PotVar0095511,PotVar0132538,PotVar0132568,PotVar0134287	0	1	1	2	1	7	2	180	HQT, solcap_snp_c1_10783, DMG400011219, St_At5g57655, CP137, GP308, RSe-VIIb, CBR7.1, pLBR7.1 (Pin7A), pM7.1, pTY7.1, pTSC7.1 (Sug7a), HT-7, GP121, solcap_snp_c2_36832, STM5144, S2e2 (SPS), SPS, solcap_snp_c2_55832, solcap_snp_c2_55838, solcap_snp_c2_52663, StOPR3, StI064, P7a9, St_At2g16060, St_At5g20180, solcap_snp_c2_46752, solcap_snp_c2_46708, St_At5g56940, solcap_snp_c1_15485, CP104, DBE-7, …
chr12	12	1450208	2426752	8	0.009	6	7	2	CRAIGS BOUNTY	CRAIGS BOUNTY,6;REAAL,2	PotVar0052085,PotVar0052416,PotVar0052532,PotVar0052907,PotVar0052933,PotVar0053192,PotVar0053236,PotVar0053343	0	0	0	1	4	4	1	15	InvInh-12/3, InvInh-12/2, InvInh-12/1, GP122, St_At1g48300, StI051, GP514, S1d5, STG0007, YES3-3A/B, Sli, pLBR12.1 (QTLpcs12, dPI12), pM12.1, pTW12.1, pTY12.1 (yi-e)
chr01	5	14836316	72903556	43	0.008	9	6.8	4	VTN 62-33-3	VTN 62-33-3,39;LENAPE,2;ASTERIX,1;AURORA_9981,1	PotVar0000195,PotVar0000210,PotVar0006118,PotVar0006221,PotVar0006336,PotVar0006353,PotVar0032878,PotVar0032940,PotVar0033174,PotVar0033232,PotVar0033293,PotVar0033304,PotVar0033331,PotVar0033341,PotVar0033722,PotVar0033887,PotVar0043342,PotVar0043365,PotVar0043368,PotVar0043403,PotVar0043423,PotVar0043443,PotVar0043560,PotVar0043606,PotVar0043608,PotVar0043709,PotVar0049060,PotVar0071523,PotVar0…	0	0	2	1	3	9	2	98	solcap_snp_c2_35601, St1.2.4, STM1007, DMG400036984, solcap_snp_c2_32112, CP108, PGI-1, GP1, DMG400041506, P10a3, pM1.2, solcap_snp_c2_57185, CP100, P1e6, solcap_snp_c1_16425, solcap_snp_c1_14663, St48A, GP184, solcap_snp_c1_14956, StI042, S (Sr1), solcap_snp_c2_27680, INV-n-1/1, S1c4, GP206, solcap_snp_c2_35218, St_At5g49480, solcap_snp_c2_40105, STM1029, GP232, GluB, solcap_snp_c1_14249, TG125,…
chr02	8	42105080	42639396	8	0.008	13.5	6.4	1	VERBA	VERBA,8	PotVar0001594,PotVar0001818,PotVar0001826,PotVar0001969,PotVar0001981,PotVar0002032,PotVar0002037,PotVar0002038	0	0	0	1	2	5	1	9	St_At1g19690, S1f6, CP109, Eca2B, pLBR2.4, Ts2.2 (qIPC2), pM2.3, pTY2.5, pTSC2.2 (Sug2b)
chr12	8	55120164	56339644	5	0.005	8.4	6.4	3	AM 78-3704	AM 78-3704,3;PENTLAND DELL,1;MARA,1	PotVar0030982,PotVar0031211,PotVar0068253,PotVar0069075,PotVar0069136	0	1	1	1	1	7	0	12	St_At5g19690, HXK-12, STM5121, Cyt-c red 51kD, P3g8, P2f8, St_At2g06530 (C2At2g06530), CP66 (Ppo), Jaz1, P7c5, MfaXIIspl, pLBR12.2 (Pin12A)
chr01	19	84423929	85589649	10	0.004	6.2	6.1	2	ARKULA	ARKULA,8;AMANDA_9632,2	PotVar0035302,PotVar0035377,PotVar0035542,PotVar0035703,PotVar0035793,PotVar0035871,PotVar0036006,PotVar0036013,PotVar0036129,PotVar0036148	0	0	0	1	3	3	2	8	St_At2g15320, St_At2g15570, S2g6, StI009, STM2002, DMG403025920, pTY1.4, pTSC1.1 (Sug1a)
chr04	10	7255574	39510871	9	0.009	9	6	1	MARA	MARA,9	PotVar0014757,PotVar0014771,PotVar0073622,PotVar0073628,PotVar0073668,PotVar0073797,PotVar0109558,PotVar0121077,PotVar0127736	0	0	1	2	2	2	0	50	pTY4.1, pLBR4.1 (Pi1(a,b,c,g), Pin4A), CBR4.1, Rpi-mcd1, Gpa4, STM3160, solcap_snp_c2_11534, STM2026, CP137, St_At2g20390, STG0020, CP55, MBF, STM1050 (WUN1), BA1m23T3, GP220, Rpi-amr3i, TG339, P9b12, solcap_snp_c1_11710, solcap_snp_c2_39597, CT175, pM4.2, GP261, solcap_snp_c1_8347, STM5140, TG506, Nc-spl, Ny-tbr, G6PPT-4, solcap_snp_c1_16643, St_At4g25650, GP180, P7g4, STM3023, pTY4.2, DMG400046…
chr05	9	51429211	54855622	6	0.007	9	6	2	KARTEL	KARTEL,5;ULSTER SCEPTRE,1	PotVar0034599,PotVar0081513,PotVar0082064,PotVar0082074,PotVar0082095,PotVar0123062	0	0	0	0	0	7	0	37	STM5146, S3b7, solcap_snp_c2_10358, St_At5g49510, CHS, solcap_snp_c2_54371, solcap_snp_c2_54368, S3c1, solcap_snp_c2_42473, 239E4left, CP113, DMG400013076, 57R, pTSC5.3 (L_late), pTY5.3, pM5.2, pLBR5.2 (PinVB), H1, Eca5A, UGPase-5, CP58 (UGPase), GP284, GP270, TG689, STM1031, Actin, STPOAC58 (STPOAC85, Stac)), St_At3g55360, DMG400023508, TG69, GroV1, S5a7, CP49-b, GP265, StSP6A, GP22, St_At1g79790
chr04	13	57897029	61551733	8	0.004	8.9	5.8	1	REAAL	REAAL,8	PotVar0070851,PotVar0070894,PotVar0070942,PotVar0098885,PotVar0098925,PotVar0099149,PotVar0100543,PotVar0113768	0	0	0	0	1	5	1	19	Ci21, P7a11, HT-4/1, St_At1g71810, Ts4.1 (qIPA4), solcap_snp_c1_11211, GP248, GP297, St_At5g27620, S2e12, St_At1g35720, P3d2, HT-4/2, TG62, DMG400030811, P2g6 (aro1), solcap_snp_c2_43743, pLBR4.2 (qrAUDPC4), pTY4.3
chr05	11	51427733	52984837	6	0.008	10.7	5.8	2	VTN 62-33-3	VTN 62-33-3,5;NADINE,1	PotVar0081457,PotVar0081494,PotVar0081650,PotVar0081699,PotVar0081700,PotVar0127917	0	0	0	2	2	4	0	21	STM5146, S3b7, solcap_snp_c2_10358, St_At5g49510, CHS, solcap_snp_c2_54371, solcap_snp_c2_54368, S3c1, solcap_snp_c2_42473, 239E4left, CP113, DMG400013076, 57R, pTSC5.3 (L_late), pTY5.3, pM5.2, pLBR5.2 (PinVB), H1, Eca5A, UGPase-5, CP58 (UGPase)
chr06	13	53014811	55700993	6	0.003	5.5	5.5	1	REAAL	REAAL,6	PotVar0039838,PotVar0040623,PotVar0040984,PotVar0041083,PotVar0127591,PotVar0127624	0	0	0	1	0	5	2	18	pTSC6.2 (CIS_E_06-3, REC_E_06-2), RSe-VIa, DMG402027033, solcap_snp_c2_22302, FRK-6/1 (CP50), FRK-6/2 (Fk), GP285, P3c9, CP12, St_At2g43360, EXO, BEL5, CP104, S1a2, S1g5, StI004, pLBR6.4, pM6.2
chr01	1	63696928	71095359	22	0.008	9.9	5.4	8	KA 77-0133	KA 77-0133,13;AVENANCE,3;SATURNA,1;1256A(23),1;VERBA,1;LENAPE,1;MONALISA,1;DONALD,1	PotVar0032897,PotVar0032943,PotVar0033229,PotVar0033230,PotVar0043404,PotVar0043513,PotVar0049061,PotVar0049230,PotVar0049334,PotVar0049447,PotVar0049457,PotVar0049561,PotVar0072127,PotVar0072239,PotVar0072439,PotVar0098417,PotVar0098649,PotVar0098785,PotVar0126042,PotVar0126147,PotVar0126156,PotVar0129847	0	1	2	2	3	7	3	35	pTY1.2, TG70, CP12-2, CP11, P8f5, solcap_snp_c2_41336, pLBR1.3 (Pin1A), HT-1, GP317, STM1046, St_At4g01880, DMG400046605, P7g4, CP64, DMG401006826, DMG400006841, SLP, St_At3g08030, P7a11, CP19, CP69, GP175, GP196, Cis, UGPase-1, STM5136, STG0016, G6PPT-1, GP207, DMG400025997, P2g3, GP298, P1a9, GP33, pTY1.3 (Yi-h)
chr03	9	42879665	49761506	6	0.003	7.8	5.3	1	MARA	MARA,6	PotVar0055106,PotVar0055164,PotVar0055375,PotVar0056331,PotVar0070267,PotVar0113479	0	0	0	0	2	5	1	50	RSe-IIIa, pLBR3.2 (Pin3B), Y, bch (CHY2), solcap_snp_c2_45505, SPI, M16/M17, CP133, CP6, StKI-C, KT-InvInh-3/2, solcap_snp_c2_20285, SUS-3, solcap_snp_c2_20177, St_At3g10220, solcap_snp_c2_53699, solcap_snp_c2_29678, TG74, STG0018, GP80, solcap_snp_c2_57865, SssI, pTY3.1, pM3.1, pTSC3.3 (Sug3b, L_early), 3_45458723, 3_45458753, 3_45458754, solcap_snp_c2_55284, GP25, P1f3, pLBR3.3 (Pin3B, qrAUDPC3…
chr03	8	36139493	41905197	14	0.003	7.9	5.2	1	MARA	MARA,14	PotVar0067976,PotVar0067983,PotVar0094773,PotVar0094895,PotVar0095395,PotVar0115485,PotVar0115523,PotVar0115594,PotVar0115751,PotVar0115782,PotVar0129421,PotVar0129455,PotVar0129546,PotVar0129563	0	0	1	1	1	5	1	18	St_At1g02140, Pain1, pTSC3.2 (Sug3a), solcap_snp_c2_37982, TG130, PGM-3, FRK-3, solcap_snp_c2_42312, solcap_snp_c2_24983, CSR3.1, RSe-IIIa, pLBR3.2 (Pin3B), solcap_snp_c1_6869, solcap_snp_c1_6853, solcap_snp_c1_6864, GP1, pTY3.1, pM3.1
chr07	13	4255477	53765454	8	0.005	4.8	5.2	2	FOLVA	FOLVA,4;LENAPE,4	PotVar0047718,PotVar0047859,PotVar0095542,PotVar0132060,PotVar0132621,solcap_snp_c2_12529,Gro14_b_Paal_LG07,Gro14_f_Paal_LG07	0	0	0	1	2	3	1	131	pLBR7.1 (Pin7A), pTSC7.1 (Sug7a), P7a9, St_At2g16060, St_At5g20180, solcap_snp_c2_46752, solcap_snp_c2_46708, St_At5g56940, solcap_snp_c1_15485, CP104, DBE-7, St_At2g06925, Ts7.2 (qIPC-7), CSR7.1, solcap_snp_c2_52104, solcap_snp_c2_52110, StI040, solcap_snp_c2_36218, P3d8, Pha2, pBWR7.1 (qBWR-3), solcap_snp_c2_4555, StI025, GP231, GP257, DMG400037533, STM0004, STM0014, STM0031, solcap_snp_c1_1645…
chr07	16	51991917	56900210	5	0.006	4.4	5.2	3	VE 66-295	VE 66-295,3;CLIVIA,1;GLORIA_12179,1	PotVar0036820,PotVar0037214,PotVar0044652,PotVar0048000,PotVar0102669	0	0	1	2	3	3	1	46	Ts7.1 (qOPA-7.1), pLBR7.3, Rpi-mch1, Rpi1, pTY7.3, DMG400017297, TG572, SpAFLP2, Rpi2, AGPaseB, SpT1756, solcap_snp_c2_28223, S1c9, GLO, DMG400027633, St_At1g53670, St_At1g78620, PPC1, GP127, St_At3g15290, TG20, St_At5g54310, CP103, CAB13, DMG400019267, GP227, GP219, S1d9, STM5120, THI, PME, G6PPT-7/2, GP275, SBE III, solcap_snp_c2_18655, DMG400022183, St_At1g55880, pTY7.4, pM7.4, pLBR7.4 (dPI07)…
chr02	6	31554326	36537890	18	0.006	7.4	5.1	3	SAMBA	SAMBA,16;MARIS PIPER,1;LENAPE,1	PotVar0010704,PotVar0010872,PotVar0037915,PotVar0038010,PotVar0038371,PotVar0038431,PotVar0038668,PotVar0038745,PotVar0045800,PotVar0046208,PotVar0046303,PotVar0046304,PotVar0046556,PotVar0046891,PotVar0047154,PotVar0118965,PotVar0119060,PotVar0120738	0	2	1	4	3	7	0	41	RSe-IIa, STM2022, solcap_snp_c2_52011, P2b8, S1h5, CT277, CP65, EIF3, DMG400029723, St_At4g21710, CBR2.2, S2d5, StI056, DMG400022380, DMG400022378, GP35, HT-2/1, GP296, DMG400013878, St_At1g11430, S2g2, GP293, solcap_snp_c2_27438, SssIII, STM2010, solcap_snp_c2_17867, solcap_snp_c2_17864, solcap_snp_c1_5844, solcap_snp_c2_17795, PFP-Œ≤, SUS-2, pTY2.3 (yi-c), CSR2.2, CP157, TG462, CD35, STM1045, T…
chr07	5	1100713	33213446	18	0.007	9.6	5.1	4	VALIANT_17131	VALIANT_17131,11;VERBA,3;NADINE,3;MARA,1	PotVar0022225,PotVar0022452,PotVar0022526,PotVar0028319,PotVar0028351,PotVar0032779,PotVar0086423,PotVar0095767,PotVar0095833,PotVar0097696,PotVar0097757,PotVar0102373,PotVar0130024,PotVar0130051,PotVar0130054,PotVar0130068,PotVar0132489,PotVar0132707	0	0	1	1	2	7	1	61	solcap_snp_c1_10783, DMG400011219, St_At5g57655, CP137, GP308, RSe-VIIb, CBR7.1, pLBR7.1 (Pin7A), pM7.1, pTY7.1, pTSC7.1 (Sug7a), HT-7, GP121, solcap_snp_c2_36832, STM5144, S2e2 (SPS), SPS, solcap_snp_c2_55832, solcap_snp_c2_55838, solcap_snp_c2_52663, StOPR3, StI064, P7a9, St_At2g16060, St_At5g20180, solcap_snp_c2_46752, solcap_snp_c2_46708, St_At5g56940, solcap_snp_c1_15485, CP104, DBE-7, St_At…
chr01	7	3935489	87644585	13	0.005	6.3	5	8	LENAPE	LENAPE,5;CARA,2;NADINE,1;KARAKTER,1;MARA,1;YUKON GOLD,1;NICOLA,1;SATURNA,1	PotVar0005924,PotVar0028896,PotVar0028927,PotVar0042099,PotVar0043398,PotVar0043647,PotVar0045209,PotVar0049010,PotVar0050202,PotVar0050808,PotVar0099926,PotVar0129859,solcap_snp_c2_48546	0	1	2	3	2	5	1	221	pLBR1.1 (Pin1B), pM1.1, StCf9, solcap_snp_c2_51800, CP45, StI037, GluA, Eca1A, St3.3.13, P9b6, GP501, GP244, GP312, GP40, STG0005, PSTR-a, STM0015, S1a7, S1h5, solcap_snp_c2_35601, St1.2.4, STM1007, DMG400036984, solcap_snp_c2_32112, CP108, PGI-1, GP1, DMG400041506, P10a3, pM1.2, solcap_snp_c2_57185, CP100, P1e6, solcap_snp_c1_16425, solcap_snp_c1_14663, St48A, GP184, solcap_snp_c1_14956, StI042,…
chr02	5	32937431	45328645	6	0.005	8.5	5	3	AM 78-3704	AM 78-3704,4;1256A(23),1;ULSTER SCEPTRE,1	PotVar0003368,PotVar0038624,PotVar0045743,PotVar0046422,PotVar0047075,PotVar0128490	0	0	0	1	1	4	0	95	St3.2, CBR2.2, GP35, HT-2/1, GP296, DMG400013878, St_At1g11430, S2g2, GP293, solcap_snp_c2_27438, SssIII, STM2010, solcap_snp_c2_17867, solcap_snp_c2_17864, solcap_snp_c1_5844, solcap_snp_c2_17795, PFP-Œ≤, SUS-2, pTY2.3 (yi-c), CSR2.2, CP157, TG462, CD35, STM1045, TG20, STG0019, STM5114, StI052, St_At3g01160, GP216, pTY2.4, P10f5, FBPA-pl (CP70), R (D, DFR), GP313, STM2004, P8b7, STG0006, StAOC, …
chr03	16	26374680	36082283	8	0.004	9.6	5	1	MARA	MARA,8	PotVar0085643,PotVar0094681,PotVar0106350,PotVar0106410,PotVar0119326,PotVar0119327,PotVar0121931,PotVar0131461	0	0	0	0	0	5	0	10	pBWR3.1 (qBWR-2), solcap_snp_c2_10087, GP303, P3c9, GMPase (P3g6), StTinI, CP112, AMY3, solcap _snp_c1_15926, pTY3.1
chr10	5	56696772	60796286	14	0.004	11.8	5	1	AM 78-3704	AM 78-3704,14	PotVar0005344,PotVar0005531,PotVar0005609,PotVar0005660,PotVar0005685,PotVar0057428,PotVar0057482,PotVar0057603,PotVar0057639,PotVar0057959,PotVar0057985,PotVar0058139,PotVar0122661,PotVar0122826	0	0	0	0	2	7	1	48	pTY10.2 (yi-f), Rpi-rzc1, pTSC10.2 (Sug10a), solcap_snp_c2_48107, P8h11, CP49, CP65, STM2003, StHIN1, VAMP, DMG400028231, St_At3g58470, P3a10, StI023, pLBR10.4 (Pin10B, Pi-X.2), RSe-Xa, S1f9, P3c6, STM1040, EIF4e, St_At3g54360, Ts10.1 (qIPC10), Gro1.2, GP35, solcap_snp_c1_14475, GLDH, pTY10.3, pM10.1, solcap_snp_c1_13416, solcap_snp_c2_28756, BA81l15T3, St1.2.4, BA81l15T7, BA113a17T3, DMG40001144…
chr01	8	718143	82556552	8	0.005	10	4.9	2	VALIANT_17131	VALIANT_17131,7;LIBERTAS,1	PotVar0045210,PotVar0045404,PotVar0060673,PotVar0071924,PotVar0102174,PotVar0119813,PotVar0120034,PotVar0132314	0	1	0	2	4	7	1	211	STG0017, solcap_snp_c2_36640, Ank, STM0046, solcap_snp_c2_54803, solcap_snp_c2_54797, CSR1.1, STM5127, solcap_snp_c1_2426, Icdh-1, pLBR1.1 (Pin1B), pM1.1, pTY1.1, StCf9, St_At5g53000, S2a5, arpP1a, GP264, CP46, StI062, LoxH1, StI034, StPEN1, St_At5g06370, StI043, BA114i24, ENT1, S1b7, GP519, S1g12, StCf9, solcap_snp_c2_51800, CP45, StI037, GluA, Eca1A, St3.3.13, P9b6, GP501, GP244, GP312, GP40, S…
chr05	16	588632	13571212	17	0.004	3.7	4.8	1	VE 66-295	VE 66-295,17	PotVar0048334,PotVar0048362,PotVar0077896,PotVar0078218,PotVar0078467,PotVar0079933,PotVar0080481,PotVar0080676,PotVar0080843,PotVar0084177,PotVar0089668,PotVar0091179,PotVar0091493,PotVar0109944,PotVar0114695,PotVar0116931,PotVar0117364	0	0	0	3	1	2	0	104	RSe-Va, pTY5.1 (yi-a), pTW5.1, pTSC5.1 (Sug5a), pM5.1, St_At2g03510, FRK-5, solcap_snp_c2_23829, solcap_snp_c2_23834, Uptg1, solcap_snp_c2_23846, solcap_snp_c2_40379, St_At3g55120, solcap_snp_c2_33512, CHI, solcap_snp_c2_33522, solcap_snp_c2_33537, DMG400025099, DMG400025105, CP31, solcap_snp_c2_52066, GT8, DMG400000810, TPARL, DMG401012961, STM0013, solcap_snp_c1_3767, DMG400014555, solcap_snp_c…
chr04	20	63489931	66583525	13	0.005	4.5	4.5	1	MARA	MARA,13	PotVar0015107,PotVar0075256,PotVar0075336,PotVar0075341,PotVar0075539,PotVar0075692,PotVar0075890,PotVar0075914,PotVar0087300,PotVar0111483,PotVar0111538,PotVar0130823,PotVar0130827	0	0	0	0	2	3	1	20	GP35, pLBR4.2 (qrAUDPC4), SMO, solcap_snp_c2_32042, P9b3, St_At1g27450, St_At3g16150, AMY21 (AmyZ), St_At1g76130-b, solcap_snp_c1_3166, StI001, GP35, St_At5g25900, StAOS1, GP274, Eca4B, RSe-IVb, pM4.3, pTY4.3, pTW4.1
chr05	13	15884455	49101428	13	0.006	5.3	4.5	1	CRAIGS BOUNTY	CRAIGS BOUNTY,13	PotVar0001207,PotVar0001216,PotVar0001264,PotVar0001284,PotVar0001316,PotVar0001357,PotVar0001523,PotVar0001524,PotVar0034000,PotVar0104813,solcap_snp_c1_15298,solcap_snp_c1_16526,solcap_snp_c2_48572	0	1	0	0	0	5	0	21	Cyt-c red 51kD, St1.2.4, S1d4, GP213 (pap3), DMG400039801, GP507, DMG400017040, G6PPT-5 (Gpt), InvInh-5, GP188, GP234, P1e7, ME, P1f3, solcap_snp_c1_15965, RSe-Vb, solcap_snp_c1_13068, solcap_snp_c2_40803, TK, StI049, STG0021
chr01	12	68291147	70114075	8	0.004	7.1	4.4	1	MARA	MARA,8	PotVar0043704,PotVar0072269,PotVar0098457,PotVar0098513,PotVar0098522,PotVar0098658,PotVar0098747,PotVar0098808	0	0	1	1	1	3	0	5	UGPase-1, STM5136, STG0016, G6PPT-1, pTY1.3 (Yi-h)
chr07	20	46188592	53101068	5	0.006	3	4.4	2	VE 66-295	VE 66-295,4;REAAL,1	PotVar0044675,PotVar0044680,PotVar0047463,PotVar0115429,PotVar0133640	0	0	0	3	0	2	0	57	pM7.3, RSe-VIIa, St_At4g15420, StI019, S1a1, STM2013, St_At2g32970, GP27, P2b10, STM1088, STM1009, CP54, Aco, G6PPT-7/1, BMY-7/1, BMY-7/2, BMY-7/3, GP32, solcap_snp_c2_25250, solcap_snp_c2_25261, solcap_snp_c2_25265, solcap_snp_c2_46329, solcap_snp_c2_19787, DMG400018344, solcap_snp_c2_19748, solcap_snp_c2_19899, solcap_snp_c2_35100, S2a1, solcap_snp_c2_35106, solcap_snp_c1_10461, StI008, DMG4000…
chr11	10	16754280	35992124	5	0.006	10.4	4.4	1	MARA	MARA,5	PotVar0005887,PotVar0021930,PotVar0021938,PotVar0061509,PotVar0071365	0	0	1	1	0	3	0	16	PLRV.4, pTY11.4, P1h3, solcap_snp_c2_4991, TAL1, STG0004, S1b2, pLBR11.2 (Pin11C), pM11.2, OSM-8e (Osm-11), P1g4, DMG403008663, DMG400022057, 1251_3, Sen2, CSR11.2
chr08	4	48260356	57186013	10	0.005	7.4	4.2	4	ELISABETH	ELISABETH,5;MONALISA,3;W 72-22-489,1;BIOGOLD,1	PotVar0023765,PotVar0023842,PotVar0023946,PotVar0063400,PotVar0096296,PotVar0100092,PotVar0100093,PotVar0100386,PotVar0100443,PotVar0125353	0	0	0	1	2	5	1	52	Ppo (POT32), Ppo (POT33), DMG400020811, CYP71D11, pTY8.2, CT88, solcap_snp_c2_28588, RSe-VIIIa, pLBR8.2 (Pin8C, Pi-VIII), Rpi-blb1 (RB, Rpi-sto1, Rpi-pta1), TG261, S1b8, StI047, solcap_snp_c2_53854, StI022, PGM-8, CP14, InvInh-8, St_At5g47010, StI044, BMY-8/2 (BMY1), DMG400001829, STM5135, StI003, P2b3, DMG402026234, St_At5g47390, STM1024, GP40, GP312, DMG400004827, solcap_snp_c2_19078, LDH2 (S1f…
chr11	14	3508453	46013652	11	0.004	7.6	4.2	6	VTN 62-33-3	VTN 62-33-3,4;VALIANT_17131,3;LENAPE,1;NADINE,1;IMPALA,1;AM 78-3704,1	PotVar0008569,PotVar0021602,PotVar0058669,PotVar0058729,PotVar0059696,PotVar0060183,PotVar0066811,PotVar0105694,PotVar0124367,PotVar0130423,PotVar0134716	0	0	0	1	3	4	1	161	GpaXl-tar, Ry-adg, Ra-adg (ra), Na-adg, PLRV.1, Eca11A, pLBR11.1 (Pin11A, QTLpcs11), GP259, solcap_snp_c2_5974, pM11.1, pTY11.2, CSR11.1, StI017, GP125, TG508, TG194, St_At3g60830, GP518, solcap_snp_c2_6185, CT168, STM5130, GP163, solcap_snp_c2_6108, TG651, DBE-11, solcap_snp_c2_6256, GP87, STM1009, CP54, solcap_snp_c1_16496, INV-11/1, solcap_snp_c2_21020, St_At3g52220, S2f9, Rpi-amr1, solcap_snp…
chr01	20	85872881	86976275	8	0.001	5	4.1	1	AMANDA_9632	AMANDA_9632,8	PotVar0099354,PotVar0110877,PotVar0110918,PotVar0111058,PotVar0124482,PotVar0124578,PotVar0124641,PotVar0126926	0	0	0	0	1	2	2	10	CP63, CP13, solcap_snp_c2_53074, AGPaseS, DMG400030954, solcap_snp_c2_14731, pTY1.4, pTSC1.1 (Sug1a), StEDS5, solcap_snp_c2_14740
chr04	4	4665105	66922254	7	0.003	4.6	4.1	5	CMK 93-121-025	CMK 93-121-025,3;AMANDA_9632,1;AM 78-3704,1;1256A(23),1;NADINE,1	PotVar0015154,PotVar0015255,PotVar0074745,PotVar0076556,PotVar0101138,PotVar0101362,PotVar0101532	0	0	0	1	3	10	2	147	solcap_snp_c1_9546, PK, pTSC4.1 (L_mid), pTY4.1, pM4.1, pLBR4.1 (Pi1(a,b,c,g), Pin4A), St_At3g51010, St_At3g17040, GAP, Clemson_Id 127E11, DMG402011526, 54I8L, TG370, SL_MboI-40B16, TG123, GP73, S2e1, contig237, CBR4.1, Rpi-blb3, Rpi-abpt, R2 (Rpi-edn1.1), Rpi-mcd1, Rpi-snk, Gpa4, P1a9, Th21, DMG400011479, STM3160, solcap_snp_c2_11534, STM2026, CP137, St_At2g20390, STG0020, CP55, MBF, STM1050 (WU…
chr08	2	49756087	55926530	14	0.003	9.1	4.1	2	KARTEL	KARTEL,13;NADINE,1	PotVar0063060,PotVar0063157,PotVar0063331,PotVar0063339,PotVar0063401,PotVar0081279,PotVar0096290,PotVar0096436,PotVar0100194,PotVar0100303,PotVar0100427,PotVar0103368,PotVar0103406,PotVar0119088	0	0	0	1	1	4	0	34	CT88, solcap_snp_c2_28588, RSe-VIIIa, pLBR8.2 (Pin8C, Pi-VIII), Rpi-blb1 (RB, Rpi-sto1, Rpi-pta1), TG261, S1b8, StI047, solcap_snp_c2_53854, StI022, PGM-8, CP14, InvInh-8, St_At5g47010, StI044, BMY-8/2 (BMY1), DMG400001829, STM5135, StI003, P2b3, DMG402026234, St_At5g47390, STM1024, GP40, GP312, DMG400004827, solcap_snp_c2_19078, LDH2 (S1f8), pTY8.3, pTSC8.2, GP301, INV-8/2, St_At4g22670, pLBR8.3…
chr10	11	56197186	59368123	8	0.003	3.2	4.1	1	NADINE	NADINE,8	PotVar0004926,PotVar0005019,PotVar0005465,PotVar0005543,PotVar0005654,PotVar0057409,PotVar0057498,PotVar0057893	0	0	0	1	1	2	1	36	pTY10.2 (yi-f), Rpi-ber2, Rpi-rzc1, TG403, STM5117, CT124, P10h2 (Fbpa-cy), solcap_snp_c2_15616, STM1106, INV-CD111 (INV-CD141), pTSC10.2 (Sug10a), solcap_snp_c2_48107, P8h11, CP49, CP65, STM2003, StHIN1, VAMP, DMG400028231, St_At3g58470, P3a10, StI023, pLBR10.4 (Pin10B, Pi-X.2), RSe-Xa, S1f9, P3c6, STM1040, EIF4e, St_At3g54360, Ts10.1 (qIPC10), Gro1.2, GP35, solcap_snp_c1_14475, GLDH, pTY10.3, s…
chr02	12	35569800	39536084	12	0.004	8	4	1	AM 78-3704	AM 78-3704,12	PotVar0009202,PotVar0009252,PotVar0009410,PotVar0009581,PotVar0009843,PotVar0009883,PotVar0010199,PotVar0010531,PotVar0010582,PotVar0010850,PotVar0090033,PotVar0115948	0	0	0	0	1	3	0	31	St3.2, CBR2.2, CP157, TG462, CD35, STM1045, TG20, STG0019, STM5114, StI052, St_At3g01160, GP216, pTY2.4, P10f5, FBPA-pl (CP70), R (D, DFR), GP313, STM2004, P8b7, STG0006, StAOC, GP246, STM1072, RbcS (CP15), solcap_snp_c2_7558, HT-2/2, DSD, S1b9, CP116, solcap_snp_c1_2632, pLBR2.4
chr02	21	20011025	44829053	8	0.005	4.6	4	3	MARIS PIPER	MARIS PIPER,3;LENAPE,3;EHUD,2	PotVar0001827,PotVar0001888,PotVar0006964,PotVar0039274,PotVar0039343,solcap_snp_c1_7876,solcap_snp_c2_35687,solcap_snp_c2_35692	0	1	2	1	2	3	1	161	St3.2, DMG400015505, DMG400042914, GP236, RbcS (CP15), Ts2.1 (qIPA2.1), CBR2.1, pLBR2.2 (dPi02), St_At1g60640, PotVar0039036, solcap_snp_c2_32460, solcap_snp_c2_32381, DMG400003324, TG276, Sabp, pTY2.2 (yi-c), CP48, TG1, GP131, solcap_snp_c2_21682, T0869_COS2.1, GP508, St1.2.3, GP35-c, DMG400006975, St_At1g78690, solcap_snp_c2_45319, St_At4g20070, solcap_snp_c1_12320, solcap_snp_c1_12345, CSR2.1,…
chr02	22	25382681	29255557	5	0.003	3	4	1	FOLVA	FOLVA,5	PotVar0062020,PotVar0062316,PotVar0062502,PotVar0082294,PotVar0089172	0	0	0	1	0	3	0	22	pTY2.2 (yi-c), DMG400006975, St_At1g78690, solcap_snp_c2_45319, St_At4g20070, solcap_snp_c1_12320, solcap_snp_c1_12345, CSR2.1, STG0033, GP86, StNPR1, TG234, GP321, St_At2g34560, P10b11, RSe-IIa, pLBR2.3 (Pin2B), pM2.2, SS IV, solcap_snp_c2_57789, solcap_snp_c1_7412, CBR2.2
chr07	14	6322770	53315563	20	0.004	3.5	4	3	FOLVA	FOLVA,11;LENAPE,8;VERBA,1	PotVar0044280,PotVar0044417,PotVar0062953,PotVar0092857,PotVar0092927,PotVar0093624,PotVar0104431,PotVar0115045,PotVar0115193,PotVar0115211,PotVar0115270,PotVar0115347,PotVar0119601,PotVar0119756,PotVar0127398,PotVar0127494,PotVar0128802,PotVar0132508,solcap_snp_c1_14734,solcap_snp_c2_46571	0	0	0	1	2	3	1	120	CP104, DBE-7, St_At2g06925, Ts7.2 (qIPC-7), CSR7.1, solcap_snp_c2_52104, solcap_snp_c2_52110, StI040, solcap_snp_c2_36218, P3d8, Pha2, pBWR7.1 (qBWR-3), solcap_snp_c2_4555, StI025, GP231, GP257, DMG400037533, STM0004, STM0014, STM0031, solcap_snp_c1_16450, pTSC7.2 (CIS_E_07-1), AGPaseS-7, DMG400010911, DMG400006520, pLBR7.2, pM7.2, solcap_snp_c2_31376, STM1004, STM1003, solcap_snp_c1_2780, DMG400…
chr03	5	58374904	60349246	8	0.004	8.9	3.8	2	AM 78-3704	AM 78-3704,7;ULSTER SCEPTRE,1	PotVar0019854,PotVar0019907,PotVar0020016,PotVar0020268,PotVar0020324,PotVar0020403,PotVar0020624,PotVar0021254	0	0	0	0	2	1	1	13	pLBR3.4 (Pin3C, qrAUDPC3.1), pTSC3.4 (Sug3c, a_early), HXK1 (P3c10), GP295, StI060, INV-cw-3, STM0021, STG0010, LoxH3, StI035, solcap_snp_c2_37146, PME (S2a6), STM1069
chr04	9	62390966	63318097	5	0.003	8.6	3.8	2	BRODICK	BRODICK,3;NOMADE,2	PotVar0000457,PotVar0000616,PotVar0086981,PotVar0086987,PotVar0123629	0	0	0	0	1	2	1	8	STG0008, solcap_snp_c2_26757, St_At1g27530, SUT4, solcap_snp_c2_55781, solcap_snp_c1_16191, pLBR4.2 (qrAUDPC4), pTY4.3
chr01	15	2537671	75093494	7	0.006	2.3	3.7	1	VTN 62-33-3	VTN 62-33-3,7	PotVar0041253,PotVar0041254,PotVar0044828,PotVar0045298,PotVar0045491,PotVar0045515,PotVar0045593	0	0	0	1	1	3	1	145	pLBR1.1 (Pin1B), pM1.1, StI034, StPEN1, St_At5g06370, StI043, BA114i24, ENT1, S1b7, GP519, S1g12, StCf9, solcap_snp_c2_51800, CP45, StI037, GluA, Eca1A, St3.3.13, P9b6, GP501, GP244, GP312, GP40, STG0005, PSTR-a, STM0015, S1a7, S1h5, solcap_snp_c2_35601, St1.2.4, STM1007, DMG400036984, solcap_snp_c2_32112, CP108, PGI-1, GP1, DMG400041506, P10a3, pM1.2, solcap_snp_c2_57185, CP100, P1e6, solcap_snp…
chr02	13	33705799	36390043	13	0.004	3	3.6	1	ARKULA	ARKULA,13	PotVar0010866,PotVar0010875,PotVar0045698,PotVar0046192,PotVar0046307,PotVar0046311,PotVar0046362,PotVar0046655,PotVar0046698,PotVar0047014,PotVar0116076,PotVar0118968,PotVar0128366	0	0	0	1	1	2	0	21	CBR2.2, S2g2, GP293, solcap_snp_c2_27438, SssIII, STM2010, solcap_snp_c2_17867, solcap_snp_c2_17864, solcap_snp_c1_5844, solcap_snp_c2_17795, PFP-Œ≤, SUS-2, pTY2.3 (yi-c), CSR2.2, CP157, TG462, CD35, STM1045, TG20, STG0019, pTY2.4
chr11	15	684305	3517528	10	0.004	2.7	3.6	2	ELKANA	ELKANA,9;REAAL,1	PotVar0064045,PotVar0064155,PotVar0064634,PotVar0064741,PotVar0066154,PotVar0066711,PotVar0066948,PotVar0066967,PotVar0067294,PotVar0122614	0	0	0	1	2	2	0	52	solcap_snp_c2_13345, UGPase (CP58), CT182, solcap_snp_c1_4322, solcap_snp_c1_4319, pTY11.1, M39b, solcap_snp_c1_4336, SSCP4348, M33, chr11_1259552, B11.6, BSDR4, Nl27, St3.3.13, BA35h22T3, RMc1, GpaXl-tar, Rpi-cap, Ry-sto (XI), Ry-adg, Ra-adg (ra), Ny-2, Na-adg, PLRV.1, Eca11A, Sen1 (RSe-XIa, Sen3), pLBR11.1 (Pin11A, QTLpcs11), 193I9, BA35h22T7, M45, chr11_1519485, Nl25, St_At5g16710, SSCP13, SSC…
chr03	10	45077458	46813604	5	0.005	6.4	3.4	1	MARA	MARA,5	PotVar0042919,PotVar0043139,PotVar0043149,PotVar0043236,PotVar0054959	0	0	0	0	1	3	0	10	Y, solcap_snp_c2_29678, TG74, STG0018, GP80, solcap_snp_c2_57865, pTY3.1, pM3.1, pTSC3.3 (Sug3b, L_early), Ts3.1 (qSPA3)
chr03	15	44009673	49190014	7	0.005	5.6	3.4	3	MARA	MARA,5;LENAPE,1;CLIVIA,1	PotVar0056840,PotVar0120567,PotVar0121676,PotVar0121688,PotVar0121768,PotVar0121853,PotVar0121885	0	0	0	1	1	4	0	33	pLBR3.2 (Pin3B), Y, St_At3g10220, solcap_snp_c2_53699, solcap_snp_c2_29678, TG74, STG0018, GP80, solcap_snp_c2_57865, SssI, pTY3.1, pM3.1, pTSC3.3 (Sug3b, L_early), 3_45458723, 3_45458753, 3_45458754, solcap_snp_c2_55284, GP25, P1f3, pLBR3.3 (Pin3B, qrAUDPC3.2), smp24, StSGT1-1, solcap_snp_c2_20347, solcap_snp_c2_17559, DMG400009508, solcap_snp_c2_17581, Ts3.1 (qSPA3), StKI-B, StKI-A (P1e9), STM1…
chr02	11	42571023	44271010	7	0.003	3.7	3.3	2	AR 85-96-13	AR 85-96-13,6;AM 78-3704,1	PotVar0001739,PotVar0001960,PotVar0002015,PotVar0002071,PotVar0002186,PotVar0002219,PotVar0002654	0	0	0	0	1	3	1	15	Eca2B, STM1064, DMG400001369, STM3000, solcap_snp_c1_4849, Cyt-c red 53kD, StDND1, GbssII, solcap_snp_c1_7874 (c1_7873, c1_7869), St_At2g04700, pLBR2.4, Ts2.2 (qIPC2), pM2.3, pTY2.5, pTSC2.2 (Sug2b)
chr02	14	20010958	28286749	11	0.007	7.1	3.3	4	VERBA	VERBA,6;NADINE,3;ULSTER SCEPTRE,1;VE 66-295,1	PotVar0029454,PotVar0038903,PotVar0039002,PotVar0039006,PotVar0039350,PotVar0062424,PotVar0062525,PotVar0089177,PotVar0089211,PotVar0123938,PotVar0124306	0	0	0	2	1	4	1	41	DMG400015505, DMG400042914, GP236, RbcS (CP15), Ts2.1 (qIPA2.1), CBR2.1, pLBR2.2 (dPi02), St_At1g60640, PotVar0039036, solcap_snp_c2_32460, solcap_snp_c2_32381, DMG400003324, TG276, Sabp, pTY2.2 (yi-c), CP48, TG1, GP131, solcap_snp_c2_21682, T0869_COS2.1, GP508, St1.2.3, GP35-c, DMG400006975, St_At1g78690, solcap_snp_c2_45319, St_At4g20070, solcap_snp_c1_12320, solcap_snp_c1_12345, CSR2.1, STG003…
chr07	11	46624381	55459499	12	0.003	6.8	3.3	3	AM 78-3704	AM 78-3704,9;VALIANT_17131,2;MARA,1	PotVar0044181,PotVar0044185,PotVar0044576,PotVar0047677,PotVar0047715,PotVar0047741,PotVar0047843,PotVar0047920,PotVar0093675,PotVar0128675,PotVar0134022,PotVar0134087	0	0	0	0	2	3	1	73	pM7.3, RSe-VIIa, St_At2g32970, GP27, P2b10, STM1088, STM1009, CP54, Aco, G6PPT-7/1, BMY-7/1, BMY-7/2, BMY-7/3, GP32, solcap_snp_c2_25250, solcap_snp_c2_25261, solcap_snp_c2_25265, solcap_snp_c2_46329, solcap_snp_c2_19787, DMG400018344, solcap_snp_c2_19748, solcap_snp_c2_19899, solcap_snp_c2_35100, S2a1, solcap_snp_c2_35106, solcap_snp_c1_10461, StI008, DMG400009379, DMG400009380, GP516, CP56, GP3…
chr08	8	1143438	57203211	10	0.005	2.9	3.3	4	NADINE	NADINE,6;VE 66-295,2;BRODICK,1;MARA,1	PotVar0023699,PotVar0023704,PotVar0063741,PotVar0076438,PotVar0086915,PotVar0088630,PotVar0096067,PotVar0107822,PotVar0123303,PotVar0123305	0	0	1	2	1	3	0	127	BA261b9T7, STM3010, STM5113, BMY-8/1, St_At5g46630, CT27, STM1054, STM1055 (STPATP1b), STM1056 (Stpatpg), PAT, CBR8.1, STG0014, GP316, St_At4g31130, solcap_snp_c2_34103, CSR8.1, DMG400005778, CP112, solcap_snp_c2_26919, DMG400005856, PPA1, psaD, pTY8.1 (yi-g), pM8.1, pLBR8.1, Ns, MDH, GP293-b, GP170, Lox (Plox1), SC811, GP245, DMG400016053, solcap_snp_c2_52857, GP84, STM0024, P8c6, P1a10, solcap_…
chr01	16	83819939	88147679	13	0.004	7.4	3.2	3	KARAKTER	KARAKTER,7;STIRLING,5;RAJA,1	PotVar0035195,PotVar0036063,PotVar0099351,PotVar0099597,PotVar0110953,PotVar0111032,PotVar0111066,PotVar0122352,PotVar0124573,PotVar0124605,PotVar0124614,PotVar0124638,PotVar0127071	0	0	0	0	1	4	1	37	pLBR1.5 (qrAUDPC1, Pi-I.2), solcap_snp_c2_4920, solcap_snp_c2_4843, St_At3g19630, GP228, DMG400025760, St_At2g15320, St_At2g15570, S2g6, StI009, STM2002, DMG403025920, DMG400025931, solcap_snp_c2_46451, CP63, CP13, solcap_snp_c2_53074, AGPaseS, DMG400030954, solcap_snp_c2_14731, pTY1.4, pTSC1.1 (Sug1a), StEDS5, solcap_snp_c2_14740, solcap_snp_c2_14769, DMG400040387, INV-1/3, GP253, P2e5 (Cyph1), …
chr02	10	28326781	30506003	13	0.005	3.5	3.2	2	VALIANT_17131	VALIANT_17131,12;1256A(23),1	PotVar0062001,PotVar0062253,PotVar0082290,PotVar0082431,PotVar0082503,PotVar0082614,PotVar0094225,PotVar0094378,PotVar0094395,PotVar0094410,PotVar0111710,PotVar0111816,PotVar0111878	0	0	0	2	0	2	0	17	pTY2.2 (yi-c), RSe-IIa, pLBR2.3 (Pin2B), pM2.2, SS IV, solcap_snp_c2_57789, solcap_snp_c1_7412, GP214, GP33, GP209, TG14 (TD091), GP98, StI029, STI0036, DMG400010234, GP136, CBR2.2
chr01	17	85590206	86976347	8	0.002	3.1	3.1	2	ARKULA	ARKULA,7;ROMANZE_15657,1	PotVar0036195,PotVar0099341,PotVar0099364,PotVar0124618,PotVar0126599,PotVar0126979,PotVar0126998,PotVar0127070	0	0	0	0	1	2	1	12	DMG400025931, solcap_snp_c2_46451, CP63, CP13, solcap_snp_c2_53074, AGPaseS, DMG400030954, solcap_snp_c2_14731, pTY1.4, pTSC1.1 (Sug1a), StEDS5, solcap_snp_c2_14740
chr02	16	40850047	45940165	15	0.003	6.1	3.1	1	AM 78-3704	AM 78-3704,15	PotVar0001551,PotVar0001856,PotVar0002036,PotVar0002060,PotVar0002072,PotVar0002320,PotVar0002532,PotVar0003124,PotVar0003234,PotVar0003425,PotVar0003781,PotVar0006749,PotVar0006850,PotVar0006936,PotVar0007079	0	0	0	0	1	2	1	39	solcap_snp_c1_7268, GP513, ZEP (ABA1, AT5G67030), solcap_snp_c2_27218, St_At4g33985, DMG400010023, GP504, StI024, St_At1g19690, S1f6, CP109, Eca2B, STM1064, DMG400001369, STM3000, solcap_snp_c1_4849, Cyt-c red 53kD, StDND1, GbssII, solcap_snp_c1_7874 (c1_7873, c1_7869), St_At2g04700, P9f12, solcap_snp_c2_47197, solcap_snp_c2_47202, GP102, solcap_snp_c2_35700, Prk (STM1030), St_At5g40530, pLBR2.4,…
chr06	12	27227305	58106182	14	0.003	2.9	3.1	11	REAAL	REAAL,3;MARA,2;KARAKTER,1;AR 80-127-5,1;BILDTSTAR,1;LADY CHRISTL,1;PENTLAND DELL,1;ANOSTA,1;ARKULA,1;DAISY,1;AURORA_9981,1	PotVar0004028,PotVar0040595,PotVar0040642,PotVar0057072,PotVar0057092,PotVar0057163,PotVar0057224,PotVar0057247,PotVar0057369,PotVar0065871,PotVar0069496,PotVar0090582,PotVar0090668,PotVar0127140	0	1	1	1	3	4	1	121	St_At5g61510, STM0019, DMG400025283, CD67, TG231, STM5119, StSGT1-2, P8d7, P1f11, pTSC6.3, P3g6, StI061, DMG400044903, GP506, GP136, St_At3g10920, GP202, GP102, WUN1, STM1050, St_At1g55670, Rpi-ver, GP35, solcap_snp_c2_51489, StI021, StI011, GP255, solcap_snp_c2_52385, St_At1g77470, CP18, St_At1g44575, pLBR6.2, GP96, P10g7, StI016, WRKY2, S1a8, 6_45694949, CSR6.1, solcap_snp_c1_8133, STG0005, GP2…
chr12	9	7073911	52762241	14	0.004	4.3	3.1	2	AM 78-3704	AM 78-3704,13;ULSTER SCEPTRE,1	PotVar0037364,PotVar0037365,PotVar0037368,PotVar0037372,PotVar0037407,PotVar0037448,PotVar0037543,PotVar0037550,PotVar0061913,PotVar0107217,PotVar0109071,PotVar0109206,PotVar0109286,PotVar0118845	0	0	0	0	1	5	0	98	pTY12.1 (yi-e), CP112, P1a11, Cgu, DMG400004984, solcap_snp_c2_23252 (solcap_snp_c2_23258, solcap_snp_c2_23259), GP168, PPA1, GP81, GP269, CP20, GP215, STM2028, pTSC12.1 (L_late), solcap_snp_c2_53324, DMG400011613, DMG400041652, solcap_snp_c2_18825, CP104, GP315, P7h9, StI054, GP96, pM12.2, DMG400028652, DMG400014461, solcap_snp_c2_42675, DMG400014470, StI030, GP91, solcap_snp_c2_49683, DMG400046…
chr03	17	6856903	30424689	7	0.002	5	3	1	LENAPE	LENAPE,7	solcap_snp_c1_2051,solcap_snp_c1_3343,solcap_snp_c1_4776,solcap_snp_c1_4777,solcap_snp_c1_4782,solcap_snp_c1_4784,solcap_snp_c2_5236	0	0	0	0	0	3	0	11	pBWR3.1 (qBWR-2), STM0040, solcap_snp_c2_5742, P1f11, GP35, pTSC3.1, Stp23 (PHO1a), P4e12, DMG400017855, STM0047, solcap_snp_c2_10087
chr03	18	4463099	28684231	5	0.003	5	3	1	LENAPE	LENAPE,5	solcap_snp_c1_12180,solcap_snp_c1_4680,solcap_snp_c2_14425,solcap_snp_c2_37412,solcap_snp_c2_675	0	0	0	0	0	3	0	16	pLBR3.1 (Pin3A), RbcS (CP15), CP116, Pal, pBWR3.1 (qBWR-2), solcap_snp_c2_50637, P8f11, STM0040, solcap_snp_c2_5742, P1f11, GP35, pTSC3.1, Stp23 (PHO1a), P4e12, DMG400017855, STM0047
chr03	25	54220580	56355931	7	0.003	3	3	1	CMK 88-169-005	CMK 88-169-005,7	PotVar0013243,PotVar0013387,PotVar0013876,PotVar0013954,PotVar0030844,PotVar0121148,PotVar0121421	0	0	0	0	2	1	0	21	Ts3.1 (qSPA3), pLBR3.4 (Pin3C, qrAUDPC3.1), PPE, St_At1g74520, St_At1g52590, DMG400000619, DMG400000639, solcap_snp_c2_26382, S2g5, STM5115, DMG400014209, DNAJ8, solcap_snp_c1_108, solcap_snp_c2_397, St4cl, St_At1g09760, S1b3 (RBO), pTY3.2, pTSC3.4 (Sug3c, a_early), pM3.2, solcap_snp_c2_245
chr07	17	42426883	51461108	10	0.001	3	3	1	KURAS	KURAS,10	PotVar0047703,PotVar0069632,PotVar0092621,PotVar0093639,PotVar0104406,PotVar0115082,PotVar0115195,PotVar0119699,PotVar0128892,PotVar0133617	0	0	0	0	1	1	1	61	STM1043, pTSC7.3 (Sug7b), DMG400013567, GP84, BA228g19T7, SS VI-7, solcap_snp_c1_3153, solcap_snp_c1_3154, pTY7.2 (yi-b), solcap_snp_c1_3163, solcap_snp_c2_9354 (c2_9355, c2_9356), solcap_snp_c1_7517, GP193, St1.2.4, solcap_snp_c2_15928, solcap_snp_c2_16025, pM7.3, RSe-VIIa, solcap_snp_c1_16193, St_At1g21690, St_At4g15420, StI019, S1a1, STM2013, St_At2g32970, GP27, P2b10, STM1088, STM1009, CP54, …
chr07	18	42285768	48539410	6	0.001	3	3	1	KURAS	KURAS,6	PotVar0069920,PotVar0092935,PotVar0093758,PotVar0104495,PotVar0128942,PotVar0133601	0	0	0	0	1	1	1	36	SUS-7/1, STM1043, STM1097, pTSC7.3 (Sug7b), Sus3 (SUS-7/2), DMG400013567, GP84, BA228g19T7, SS VI-7, solcap_snp_c1_3153, solcap_snp_c1_3154, pTY7.2 (yi-b), solcap_snp_c1_3163, solcap_snp_c2_9354 (c2_9355, c2_9356), solcap_snp_c1_7517, GP193, St1.2.4, solcap_snp_c2_15928, solcap_snp_c2_16025, pM7.3, RSe-VIIa, solcap_snp_c1_16193, St_At1g21690, St_At4g15420, StI019, S1a1, STM2013, St_At2g32970, GP2…
chr07	19	43769559	51991509	13	0.001	3	3	1	KURAS	KURAS,13	PotVar0047700,PotVar0047701,PotVar0047857,PotVar0047980,PotVar0088459,PotVar0092690,PotVar0092693,PotVar0092694,PotVar0093529,PotVar0115199,PotVar0119639,PotVar0133628,PotVar0135011	0	0	0	0	1	1	1	54	pTSC7.3 (Sug7b), pTY7.2 (yi-b), St1.2.4, solcap_snp_c2_15928, solcap_snp_c2_16025, pM7.3, RSe-VIIa, solcap_snp_c1_16193, St_At1g21690, St_At4g15420, StI019, S1a1, STM2013, St_At2g32970, GP27, P2b10, STM1088, STM1009, CP54, Aco, G6PPT-7/1, BMY-7/1, BMY-7/2, BMY-7/3, GP32, solcap_snp_c2_25250, solcap_snp_c2_25261, solcap_snp_c2_25265, solcap_snp_c2_46329, solcap_snp_c2_19787, DMG400018344, solcap_s…
chr03	20	43535184	52330081	13	0.003	4.8	2.8	1	MARA	MARA,13	PotVar0029745,PotVar0055494,PotVar0055995,PotVar0056292,PotVar0056541,PotVar0056589,PotVar0056730,PotVar0056883,PotVar0070385,PotVar0070398,PotVar0070413,PotVar0070459,PotVar0070523	0	0	0	0	0	3	0	53	pLBR3.2 (Pin3B), Y, SUS-3, solcap_snp_c2_20177, St_At3g10220, solcap_snp_c2_53699, solcap_snp_c2_29678, TG74, STG0018, GP80, solcap_snp_c2_57865, SssI, pTY3.1, pM3.1, pTSC3.3 (Sug3b, L_early), 3_45458723, 3_45458753, 3_45458754, solcap_snp_c2_55284, GP25, P1f3, pLBR3.3 (Pin3B, qrAUDPC3.2), smp24, StSGT1-1, solcap_snp_c2_20347, solcap_snp_c2_17559, DMG400009508, solcap_snp_c2_17581, Ts3.1 (qSPA3),…
chr03	24	44010834	53912057	12	0.002	2.6	2.8	3	KURAS	KURAS,5;NOMADE,4;CARDINAL_10595,3	PotVar0029883,PotVar0030263,PotVar0030314,PotVar0043055,PotVar0054975,PotVar0055808,PotVar0056194,PotVar0056295,PotVar0056447,PotVar0056487,PotVar0120530,PotVar0121788	0	0	0	2	2	2	0	58	pLBR3.2 (Pin3B), Y, St_At3g10220, solcap_snp_c2_53699, solcap_snp_c2_29678, TG74, STG0018, GP80, solcap_snp_c2_57865, SssI, pTY3.1, pM3.1, pTSC3.3 (Sug3b, L_early), 3_45458723, 3_45458753, 3_45458754, solcap_snp_c2_55284, GP25, P1f3, pLBR3.3 (Pin3B, qrAUDPC3.2), smp24, StSGT1-1, solcap_snp_c2_20347, solcap_snp_c2_17559, DMG400009508, solcap_snp_c2_17581, Ts3.1 (qSPA3), StKI-B, StKI-A (P1e9), STM1…
chr08	6	45716734	48264928	7	0.004	5.3	2.7	3	AR 85-96-13	AR 85-96-13,4;NADINE,2;KARAKTER,1	PotVar0077527,PotVar0077726,PotVar0086644,PotVar0086780,PotVar0086910,PotVar0123487,PotVar0125504	0	0	0	1	1	3	0	21	pM8.2, StI005, pTSC8.1 (Sug8b), St_At5g11490, St_At5g25630, solcap_snp_c2_18943, GP130, S2h7, CP53, BA73e8T3, GP217, StI027, DMG400045585, GP36, GP92, STM1057, CT287, DMG400018917, pTY8.2, RSe-VIIIa, pLBR8.2 (Pin8C, Pi-VIII)
chr12	11	367232	59495961	65	0.003	3	2.7	19	AR 80-127-5	AR 80-127-5,11;LENAPE,11;KURAS,9;ULSTER SCEPTRE,7;AM 78-3704,5;CMK 88-169-005,4;CRAIGS BOUNTY,3;PENTLAND DELL,2;PREVALENT,2;MIRAKEL,2;AMYLA_9693,1;JAERLA,1;ARKULA,1;MARIS PIPER,1;ULSTER GLADE,1;SATURNA,1;ASTARTE_9928,1;MARA,1;1256A(23),1	PotVar0018241,PotVar0018247,PotVar0018351,PotVar0018376,PotVar0018543,PotVar0018624,PotVar0027659,PotVar0027777,PotVar0030953,PotVar0031202,PotVar0031214,PotVar0031485,PotVar0031868,PotVar0031958,PotVar0037381,PotVar0037390,PotVar0037468,PotVar0037561,PotVar0037617,PotVar0037642,PotVar0052353,PotVar0052395,PotVar0052673,PotVar0052707,PotVar0052817,PotVar0053092,PotVar0053126,PotVar0053143,PotVar0…	0	1	3	1	3	7	1	204	GP264, DMG400023833, TG602, GP268, DMG400023856, DMG400023859, DMG400023861, DMG400023862, P2b12, GP229, STM0003, St_At3g17000, InvInh-12/3, InvInh-12/2, InvInh-12/1, GP122, St_At1g48300, StI051, GP514, S1d5, STG0007, YES3-3A/B, Sli, Ry-sto (Ry-fsto), pLBR12.1 (QTLpcs12, dPI12), pM12.1, pTW12.1, pTY12.1 (yi-e), GP200, CT156, St_At5g38530, DMG400029298, TG296, STMCL13, solcap_snp_c1_2724, S2g1 (Ca…
chr01	18	681544	77825567	15	0.006	2.7	2.6	1	VTN 62-33-3	VTN 62-33-3,15	PotVar0028644,PotVar0028775,PotVar0028776,PotVar0028777,PotVar0028890,PotVar0028908,PotVar0041357,PotVar0041629,PotVar0042115,PotVar0042134,PotVar0042649,PotVar0042679,PotVar0110310,PotVar0119832,PotVar0120073	0	0	0	1	1	3	1	181	solcap_snp_c2_36639, STG0017, solcap_snp_c2_36640, Ank, STM0046, solcap_snp_c2_54803, solcap_snp_c2_54797, CSR1.1, STM5127, solcap_snp_c1_2426, Icdh-1, pLBR1.1 (Pin1B), pM1.1, pTY1.1, StCf9, St_At5g53000, S2a5, arpP1a, GP264, CP46, StI062, LoxH1, StI034, StPEN1, St_At5g06370, StI043, BA114i24, ENT1, S1b7, GP519, S1g12, StCf9, solcap_snp_c2_51800, CP45, StI037, GluA, Eca1A, St3.3.13, P9b6, GP501, …
chr07	25	3015754	47423883	5	0.002	1.6	2.6	4	PENTLAND DELL	PENTLAND DELL,2;MILVA_13936,1;GRANOLA,1;MARA,1	PotVar0027908,PotVar0032694,PotVar0102293,PotVar0119635,PotVar0128817	0	1	1	1	1	3	1	93	RSe-VIIb, pLBR7.1 (Pin7A), pTY7.1, pTSC7.1 (Sug7a), solcap_snp_c2_36832, STM5144, S2e2 (SPS), SPS, solcap_snp_c2_55832, solcap_snp_c2_55838, solcap_snp_c2_52663, StOPR3, StI064, P7a9, St_At2g16060, St_At5g20180, solcap_snp_c2_46752, solcap_snp_c2_46708, St_At5g56940, solcap_snp_c1_15485, CP104, DBE-7, St_At2g06925, Ts7.2 (qIPC-7), CSR7.1, solcap_snp_c2_52104, solcap_snp_c2_52110, StI040, solcap_s…
chr09	9	2324160	64810966	8	0.003	1.9	2.5	4	NADINE	NADINE,5;REAAL,1;LADY AMELIA,1;LENAPE,1	PotVar0007466,PotVar0007495,PotVar0011949,PotVar0058529,PotVar0073307,PotVar0105169,PotVar0107305,solcap_snp_c2_46413	0	0	0	1	2	1	1	139	pTSC9.1 (Sug9a, L_BLUB), pTY9.1, pTW9.1, pM9.1, pLBR9.1 (Pin9A, dPI09a), GP263, GP272, P10h2 (Fbpa-cy), CP20, StI057, SBEII, STM5145, ENO (S3d10), STM3012, STG0011, St_At3g09925, DMG400003874, St_At3g09920, TG18, P7h8, St_At2g37025, PAL, P1e4, S1f2, St_At2g27090, GP39, GP267, StVe1, Ve1, WRKY1, solcap_snp_c2_38526, solcap_snp_c2_4387, PAL, P2d11, solcap_snp_c2_1918, DMG400029885, pM9.2, PHO2 (Stp…
chr04	22	49111844	63202236	8	0.003	2.1	2.4	3	IMPALA	IMPALA,5;1256A(23),2;CILENA,1	PotVar0070772,PotVar0070893,PotVar0076124,PotVar0076224,PotVar0100516,PotVar0113940,PotVar0113961,PotVar0123656	0	0	0	2	1	2	1	43	CBR4.1, GP255, pTY4.2, solcap_snp_c1_13396, StI055, solcap_snp_c2_54229, St_At4g39660, P1f4, DPE-4 (Dpe-P), GP172, TG652, DMG400045900, S1c3, TG208, MT, FBP-cy, Ci21, P7a11, HT-4/1, St_At1g71810, Ts4.1 (qIPA4), solcap_snp_c1_11211, GP248, GP297, St_At5g27620, S2e12, St_At1g35720, P3d2, HT-4/2, TG62, DMG400030811, P2g6 (aro1), solcap_snp_c2_43743, St_At4g09040, S3e12, P3d1, PGI-4, MADS16, STG0008,…
chr07	10	707361	3695641	6	0.005	9.2	2.3	2	KARTEL	KARTEL,5;NADINE,1	PotVar0022707,PotVar0022881,PotVar0095737,PotVar0095789,PotVar0102333,PotVar0130084	0	0	0	1	1	4	1	19	HQT, solcap_snp_c1_10783, DMG400011219, St_At5g57655, CP137, GP308, RSe-VIIb, CBR7.1, pLBR7.1 (Pin7A), pM7.1, pTY7.1, pTSC7.1 (Sug7a), HT-7, GP121, solcap_snp_c2_36832, STM5144, S2e2 (SPS), SPS, solcap_snp_c2_55832
chr01	24	59136427	82397307	5	0.002	2.2	2.2	2	ARKULA	ARKULA,4;KURAS,1	PotVar0018932,PotVar0060921,PotVar0060929,PotVar0061205,PotVar0061253	0	0	0	0	1	1	1	124	pTY1.2, pM1.3, S3e12, DIR1, AMY-1, solcap_snp_c2_45301, Ts1.1 (qSPA1), STM0045, solcap_snp_c1_16040, St_At1g08830, S2c7 (SOD), STM2020, GP93, GP90, AGPaseS-L3, TG70, CP12-2, CP11, P8f5, solcap_snp_c2_41336, pLBR1.3 (Pin1A), HT-1, GP317, STM1046, St_At4g01880, DMG400046605, P7g4, CP64, DMG401006826, DMG400006841, SLP, St_At3g08030, P7a11, CP19, CP69, GP175, GP196, Cis, UGPase-1, STM5136, STG0016, …
chr08	11	1142820	48264391	5	0.004	1.2	2.2	1	NADINE	NADINE,5	PotVar0063905,PotVar0095961,PotVar0096102,PotVar0096116,PotVar0125449	0	0	0	1	1	1	0	78	BA261b9T7, STM3010, STM5113, BMY-8/1, St_At5g46630, CT27, STM1054, STM1055 (STPATP1b), STM1056 (Stpatpg), PAT, CBR8.1, STG0014, GP316, St_At4g31130, solcap_snp_c2_34103, CSR8.1, DMG400005778, CP112, solcap_snp_c2_26919, DMG400005856, PPA1, psaD, pTY8.1 (yi-g), pM8.1, pLBR8.1, Ns, MDH, GP293-b, GP170, Lox (Plox1), SC811, GP245, DMG400016053, solcap_snp_c2_52857, GP84, STM0024, P8c6, P1a10, solcap_…
chr04	17	7257401	69076070	17	0.003	4.1	2.1	4	NOMADE	NOMADE,14;AVAYA,1;PANDA,1;EHUD,1	PotVar0015044,PotVar0015267,PotVar0015390,PotVar0015399,PotVar0015582,PotVar0015665,PotVar0016366,PotVar0016783,PotVar0017078,PotVar0017250,PotVar0017420,PotVar0017554,PotVar0017766,PotVar0017816,PotVar0017923,PotVar0087109,PotVar0109389	0	0	2	3	4	8	1	165	pTY4.1, pLBR4.1 (Pi1(a,b,c,g), Pin4A), CBR4.1, Rpi-mcd1, Gpa4, STM3160, solcap_snp_c2_11534, STM2026, CP137, St_At2g20390, STG0020, CP55, MBF, STM1050 (WUN1), BA1m23T3, GP220, Rpi-amr3i, TG339, P9b12, solcap_snp_c1_11710, solcap_snp_c2_39597, CT175, pM4.2, GP261, solcap_snp_c1_8347, STM5140, TG506, Nc-spl, Ny-tbr, GP255, G6PPT-4, solcap_snp_c1_16643, St_At4g25650, GP180, P7g4, STM3023, pTY4.2, DM…
chr07	15	42424890	53315887	10	0.003	4.7	2.1	2	VERBA	VERBA,8;VE 66-295,2	PotVar0044251,PotVar0047648,PotVar0069651,PotVar0069770,PotVar0092687,PotVar0092734,PotVar0092796,PotVar0115040,PotVar0115295,PotVar0128950	0	0	0	3	0	3	0	76	STM1043, pTSC7.3 (Sug7b), DMG400013567, GP84, BA228g19T7, SS VI-7, solcap_snp_c1_3153, solcap_snp_c1_3154, pTY7.2 (yi-b), solcap_snp_c1_3163, solcap_snp_c2_9354 (c2_9355, c2_9356), solcap_snp_c1_7517, GP193, St1.2.4, solcap_snp_c2_15928, solcap_snp_c2_16025, pM7.3, RSe-VIIa, solcap_snp_c1_16193, St_At1g21690, St_At4g15420, StI019, S1a1, STM2013, St_At2g32970, GP27, P2b10, STM1088, STM1009, CP54, …
chr01	25	80748582	82140641	6	0.001	3	2	1	KARAKTER	KARAKTER,6	PotVar0049936,PotVar0050082,PotVar0050117,PotVar0050436,PotVar0061081,PotVar0061107	0	0	0	0	0	2	0	13	pTY1.3 (Yi-h), CBR1.1, CSR1.3, St_At1g09830, GP258, S2a5, DMG400023773, P8f11, DMG401029758, solcap_snp_c2_9878, TG430, DMG400029765, pLBR1.5 (qrAUDPC1, Pi-I.2)
chr09	8	54183788	63370815	9	0.003	1.9	2	4	TASSO	TASSO,4;TAHI,2;ULME,2;ANOSTA,1	PotVar0051041,PotVar0051353,PotVar0051694,PotVar0058319,PotVar0072545,PotVar0107448,PotVar0107518,PotVar0129367,PotVar0129369	0	0	1	0	1	2	0	59	Ts9.1 (qIPA9), pTY9.2, solcap_snp_c2_43437, solcap_snp_c1_12802, DMG400019363, GP87, CSR9.1, solcap_snp_c2_54867, P7a11, TG35, GP307, Cyt-c red 12 kD, TG404, S1d10, P2a6, DMG400011401, S2h4, TG429, FUM1, HT-9, Lox1St2, GP94, St_At1g05385, GP129, GP220, solcap_snp_c2_22003, CSR9.2, Eca9, CT198, S1f10, UPA18, solcap_snp_c2_46797, chr09_55113777, STG0012, DMG400006105, chr09_55354021, StI014, GP282,…
chr10	10	156746	59064951	53	0.002	2.5	2	14	CARA	CARA,8;MERCATOR,8;FIANNA,7;BIOGOLD,7;GLORIA_12179,4;CRAIGS BOUNTY,4;LIBERTAS,4;ROMANZE_15657,3;AR 80-127-5,2;CARDINAL_10595,2;NOMADE,1;NADINE,1;REAAL,1;PRINCESS_15219,1	PotVar0004381,PotVar0004602,PotVar0004629,PotVar0004710,PotVar0004727,PotVar0004730,PotVar0004787,PotVar0004925,PotVar0004958,PotVar0005070,PotVar0005673,PotVar0006541,PotVar0006550,PotVar0006555,PotVar0057516,PotVar0057589,PotVar0057604,PotVar0057670,PotVar0057826,PotVar0057950,PotVar0058059,PotVar0065121,PotVar0065650,PotVar0065690,PotVar0065699,PotVar0065735,PotVar0094647,PotVar0104170,PotVar0…	0	0	1	1	5	2	2	133	GP289, St_At5g60990, DMG400008685, St_At3g13235, STM2012, solcap_snp_c2_826, TG313, DMG400024997, ACRE20, solcap_snp_c2_950, St_At5g54310, solcap_snp_c2_992, St_At3g15410, S3e8, St_At1g53000, DMG400025036, pTY10.1, Eca10B, pLBR10.1, RSe-Xb, PPC, solcap_snp_c2_1106, solcap_snp_c1_289, TG303, DMG400021254, GLO, CP47, StAOS3, CP51, S1b9, GP516, St_At2g33990, TPT, PAL, S1e5, pBWR9.1 (qBWR-4), solcap_…
chr02	25	28487295	37104492	9	0.003	3.1	1.9	1	LENAPE	LENAPE,9	PotVar0128493,solcap_snp_c1_12381,solcap_snp_c1_13920,solcap_snp_c1_14419,solcap_snp_c1_9944,solcap_snp_c2_17929,solcap_snp_c2_42085,solcap_snp_c2_42189,solcap_snp_c2_46915	0	0	0	1	0	2	0	65	pTY2.2 (yi-c), RSe-IIa, pLBR2.3 (Pin2B), pM2.2, SS IV, solcap_snp_c2_57789, solcap_snp_c1_7412, GP214, GP33, GP209, TG14 (TD091), GP98, StI029, STI0036, DMG400010234, GP136, solcap_snp_c1_11581, DMG400010229, GP26, solcap_snp_c2_44770, LIPIII, solcap_snp_c2_13051, solcap_snp_c2_51998, STM2022, solcap_snp_c2_52011, P2b8, S1h5, CT277, CP65, EIF3, DMG400029723, St_At4g21710, CBR2.2, S2d5, StI056, DM…
chr03	4	43540790	56356991	14	0.001	3.1	1.9	2	INNOVATOR	INNOVATOR,13;AURORA_9981,1	PotVar0013389,PotVar0013565,PotVar0013853,PotVar0014011,PotVar0030313,PotVar0030575,PotVar0030880,PotVar0055973,PotVar0056332,PotVar0056868,PotVar0070517,PotVar0121238,PotVar0121687,PotVar0121743	0	0	1	0	1	0	1	80	pLBR3.2 (Pin3B), Y, SUS-3, solcap_snp_c2_20177, St_At3g10220, solcap_snp_c2_53699, solcap_snp_c2_29678, TG74, STG0018, GP80, solcap_snp_c2_57865, SssI, pTY3.1, pM3.1, pTSC3.3 (Sug3b, L_early), 3_45458723, 3_45458753, 3_45458754, solcap_snp_c2_55284, GP25, P1f3, pLBR3.3 (Pin3B, qrAUDPC3.2), smp24, StSGT1-1, solcap_snp_c2_20347, solcap_snp_c2_17559, DMG400009508, solcap_snp_c2_17581, Ts3.1 (qSPA3),…
chr02	15	32044454	35024732	9	0.001	1.7	1.8	2	AVENTRA	AVENTRA,8;IMPALA,1	PotVar0037934,PotVar0038023,PotVar0038208,PotVar0038343,PotVar0045693,PotVar0046154,PotVar0046807,PotVar0047043,PotVar0047077	0	0	0	1	0	1	1	25	DMG400029723, St_At4g21710, CBR2.2, S2d5, StI056, DMG400022380, DMG400022378, GP35, HT-2/1, GP296, DMG400013878, St_At1g11430, S2g2, GP293, solcap_snp_c2_27438, SssIII, STM2010, solcap_snp_c2_17867, solcap_snp_c2_17864, solcap_snp_c1_5844, solcap_snp_c2_17795, PFP-Œ≤, SUS-2, pTY2.3 (yi-c), CSR2.2
chr03	19	44040430	55884872	6	0.003	2.2	1.7	2	LENAPE	LENAPE,5;CLIVIA,1	PotVar0043260,solcap_snp_c1_110,solcap_snp_c1_8999,solcap_snp_c2_20089,solcap_snp_c2_20130,solcap_snp_c2_388	0	0	0	1	1	2	0	73	pLBR3.2 (Pin3B), Y, solcap_snp_c2_53699, solcap_snp_c2_29678, TG74, STG0018, GP80, solcap_snp_c2_57865, SssI, pTY3.1, pM3.1, pTSC3.3 (Sug3b, L_early), 3_45458723, 3_45458753, 3_45458754, solcap_snp_c2_55284, GP25, P1f3, pLBR3.3 (Pin3B, qrAUDPC3.2), smp24, StSGT1-1, solcap_snp_c2_20347, solcap_snp_c2_17559, DMG400009508, solcap_snp_c2_17581, Ts3.1 (qSPA3), StKI-B, StKI-A (P1e9), STM1058, STM1025, …
chr02	19	40850184	45937137	13	0.003	1.2	1.6	4	BERBER	BERBER,6;1256A(23),5;PREVALENT,1;IMPALA,1	PotVar0001654,PotVar0001673,PotVar0002019,PotVar0002183,PotVar0002642,PotVar0003221,PotVar0003502,PotVar0003635,PotVar0003646,PotVar0003652,PotVar0003750,PotVar0006754,PotVar0007194	0	0	0	2	0	2	0	39	solcap_snp_c1_7268, GP513, ZEP (ABA1, AT5G67030), solcap_snp_c2_27218, St_At4g33985, DMG400010023, GP504, StI024, St_At1g19690, S1f6, CP109, Eca2B, STM1064, DMG400001369, STM3000, solcap_snp_c1_4849, Cyt-c red 53kD, StDND1, GbssII, solcap_snp_c1_7874 (c1_7873, c1_7869), St_At2g04700, P9f12, solcap_snp_c2_47197, solcap_snp_c2_47202, GP102, solcap_snp_c2_35700, Prk (STM1030), St_At5g40530, pLBR2.4,…
chr07	7	4255079	25170388	7	0.003	6	1.6	2	KARTEL	KARTEL,6;BRODICK,1	PotVar0086374,PotVar0095483,PotVar0095539,PotVar0095565,PotVar0097726,PotVar0132101,PotVar0132620	0	0	0	0	0	4	0	33	pLBR7.1 (Pin7A), pTSC7.1 (Sug7a), P7a9, St_At2g16060, St_At5g20180, solcap_snp_c2_46752, solcap_snp_c2_46708, St_At5g56940, solcap_snp_c1_15485, CP104, DBE-7, St_At2g06925, Ts7.2 (qIPC-7), CSR7.1, solcap_snp_c2_52104, solcap_snp_c2_52110, StI040, solcap_snp_c2_36218, P3d8, Pha2, pBWR7.1 (qBWR-3), solcap_snp_c2_4555, StI025, GP231, GP257, DMG400037533, STM0004, STM0014, STM0031, pTSC7.2 (CIS_E_07-…
chr05	15	450452	54869082	19	0.003	1.6	1.5	7	LENAPE	LENAPE,8;BIOGOLD,3;ARKULA,3;NADINE,2;MILVA_13936,1;CMK 88-171-8,1;MONTE CARLO,1	PotVar0001097,PotVar0014358,PotVar0024585,PotVar0025010,PotVar0034531,PotVar0034651,PotVar0034728,PotVar0034918,PotVar0048791,PotVar0079033,PotVar0079845,PotVar0079850,PotVar0089789,PotVar0128138,solcap_snp_c2_12498,solcap_snp_c2_47252,solcap_snp_c2_50308,solcap_snp_c2_50314,solcap_snp_c2_8508	0	0	0	1	1	1	0	178	PHO1b (Stp1, StpL), STLSP, STM1041, CD31, Cyt-c red 55kD, solcap_snp_c1_7622, RSe-Va, pTY5.1 (yi-a), pTW5.1, pTSC5.1 (Sug5a), pM5.1, St_At2g03510, FRK-5, solcap_snp_c2_23829, solcap_snp_c2_23834, Uptg1, solcap_snp_c2_23846, solcap_snp_c2_40379, St_At3g55120, solcap_snp_c2_33512, CHI, solcap_snp_c2_33522, solcap_snp_c2_33537, DMG400025099, DMG400025105, CP31, solcap_snp_c2_52066, GT8, DMG400000810…
chr08	10	1142261	59145652	26	0.003	1.9	1.5	12	VE 66-295	VE 66-295,7;1256A(23),3;BIOGOLD,3;TAHI,3;MARA,2;TASSO,2;SAGITTA_15876,1;PENTLAND DELL,1;ARKULA,1;MARIS PIPER,1;CLIVIA,1;CLEARWATER RUSSET,1	PotVar0023160,PotVar0023371,PotVar0023790,PotVar0023803,PotVar0024019,PotVar0060616,PotVar0088629,PotVar0088645,PotVar0088648,PotVar0096075,PotVar0096098,PotVar0096163,PotVar0097388,PotVar0097397,PotVar0097488,PotVar0100145,PotVar0103134,PotVar0113618,PotVar0113646,PotVar0113652,PotVar0119085,PotVar0119131,solcap_snp_c1_13742,solcap_snp_c1_9171,solcap_snp_c2_34079,solcap_snp_c2_57850	0	1	0	1	2	3	1	135	BA261b9T7, STM3010, STM5113, BMY-8/1, St_At5g46630, CT27, STM1054, STM1055 (STPATP1b), STM1056 (Stpatpg), PAT, CBR8.1, STG0014, GP316, St_At4g31130, solcap_snp_c2_34103, CSR8.1, DMG400005778, CP112, solcap_snp_c2_26919, DMG400005856, PPA1, psaD, pTY8.1 (yi-g), pM8.1, pLBR8.1, Ns, MDH, GP293-b, GP170, Lox (Plox1), SC811, GP245, DMG400016053, solcap_snp_c2_52857, GP84, STM0024, P8c6, P1a10, solcap_…
chr01	21	76727687	82398106	5	0.003	2.4	1.4	1	KARAKTER	KARAKTER,5	PotVar0029041,PotVar0042731,PotVar0060861,PotVar0061162,PotVar0110265	0	0	0	0	0	2	0	42	RSe-Ib , pTW1.1, pTY1.3 (Yi-h), DMG400022488, GP88, DMG400022478, DMG400028576, Lox, GP124, TG116, GP297, St_At5g27620, solcap_snp_c2_2463, GP167, solcap_snp_c2_2505, P1e2, GP235, GP194, INV-1/2, P1a3, CBR1.1, CSR1.3, solcap_snp_c2_7007, DMG400018273 (ADXR), CP62, DMG400018260, TG237, solcap_snp_c1_2519, DMG400018255, solcap_snp_c2_7248, DMG400024906, solcap_snp_c2_7002, St_At1g09830, GP258, S2a5…
chr01	22	64137037	72622224	17	0.001	3.3	1.4	2	KARAKTER	KARAKTER,11;AMANDA_9632,6	PotVar0006227,PotVar0033186,PotVar0033332,PotVar0033333,PotVar0043295,PotVar0043340,PotVar0043343,PotVar0043468,PotVar0043517,PotVar0043604,PotVar0043607,PotVar0049074,PotVar0049214,PotVar0049420,PotVar0049425,PotVar0072244,PotVar0098642	0	0	0	1	0	2	0	44	pTY1.2, TG70, CP12-2, CP11, P8f5, solcap_snp_c2_41336, pLBR1.3 (Pin1A), HT-1, GP317, STM1046, St_At4g01880, DMG400046605, P7g4, CP64, DMG401006826, DMG400006841, SLP, St_At3g08030, P7a11, CP19, CP69, GP175, GP196, Cis, UGPase-1, STM5136, STG0016, G6PPT-1, GP207, DMG400025997, P2g3, GP298, P1a9, GP33, DMG400025974, GP208, DMG400025966, solcap_snp_c1_5656, St_At4g00090, solcap_snp_c2_12106, DMG4000…
chr01	23	80087264	80756261	5	0.001	2.8	1.4	2	STIRLING	STIRLING,4;CARA,1	PotVar0049880,PotVar0049947,PotVar0050021,PotVar0050025,PotVar0096714	0	0	1	0	1	1	1	9	pTY1.3 (Yi-h), CBR1.1, CSR1.3, solcap_snp_c1_2519, DMG400018255, solcap_snp_c2_7248, DMG400024906, solcap_snp_c2_7002, St_At1g09830
chr04	19	49124067	53985092	10	0.002	1.4	1.4	4	LEONARDO_13455	LEONARDO_13455,6;LADY CLAIRE,2;AR 80-127-5,1;TAHI,1	PotVar0074746,PotVar0074758,PotVar0074881,PotVar0075052,PotVar0076203,PotVar0076273,PotVar0088477,PotVar0088503,PotVar0116293,PotVar0130953	0	0	0	0	1	1	1	12	CBR4.1, pTY4.2, solcap_snp_c1_13396, StI055, solcap_snp_c2_54229, St_At4g39660, P1f4, DPE-4 (Dpe-P), GP172, TG652, DMG400045900, Ts4.1 (qIPA4)
chr07	23	754400	53315516	12	0.001	0.5	1.4	3	CHARLOTTE	CHARLOTTE,6;REAAL,4;PENTLAND DELL,2	PotVar0022739,PotVar0028358,PotVar0044285,PotVar0092576,PotVar0093700,PotVar0095500,PotVar0095742,PotVar0102535,PotVar0115384,PotVar0115386,PotVar0115392,PotVar0127380	0	1	1	1	0	2	0	150	HQT, solcap_snp_c1_10783, DMG400011219, St_At5g57655, CP137, GP308, RSe-VIIb, CBR7.1, pLBR7.1 (Pin7A), pM7.1, pTY7.1, pTSC7.1 (Sug7a), HT-7, GP121, solcap_snp_c2_36832, STM5144, S2e2 (SPS), SPS, solcap_snp_c2_55832, solcap_snp_c2_55838, solcap_snp_c2_52663, StOPR3, StI064, P7a9, St_At2g16060, St_At5g20180, solcap_snp_c2_46752, solcap_snp_c2_46708, St_At5g56940, solcap_snp_c1_15485, CP104, DBE-7, …
chr09	12	20475413	67025321	5	0.003	0.8	1.4	4	LENAPE	LENAPE,2;ULSTER SCEPTRE,1;FOLVA,1;CLIVIA,1	PotVar0007610,PotVar0061811,PotVar0131144,PotVar0131178,PotVar0131597	0	0	0	1	1	1	0	129	pM9.2, DMG400027986, solcap_snp_c2_1484, St_At2g29210, PM0360, Gm, UBC878-962 (SC878), GP167, DMG402017675, DMG400044020, STPATP1, solcap_snp_c2_53556, solcap_snp_c2_22749, STG0015, GP250, solcap_snp_c2_56183, DMG400017649 (PPR), solcap_snp_c2_27666, solcap_snp_c2_27644, DMG400018954, T1582, SSR651299, Ry(o)-phu, Ts9.1 (qIPA9), pTY9.2, PAL, GP190, solcap_snp_c1_4082, solcap_snp_c2_12781 (solcap_s…
chr04	18	52148365	61679072	9	0.003	3.3	1.3	2	SINORA	SINORA,7;NADINE,2	PotVar0070761,PotVar0099105,PotVar0099147,PotVar0113957,PotVar0116204,PotVar0116286,PotVar0116304,PotVar0116528,PotVar0133181	0	0	0	1	1	1	0	30	CBR4.1, GP255, pTY4.2, DPE-4 (Dpe-P), GP172, TG652, DMG400045900, S1c3, TG208, MT, FBP-cy, Ci21, P7a11, HT-4/1, St_At1g71810, Ts4.1 (qIPA4), solcap_snp_c1_11211, GP248, GP297, St_At5g27620, S2e12, St_At1g35720, P3d2, HT-4/2, TG62, DMG400030811, P2g6 (aro1), solcap_snp_c2_43743, pLBR4.2 (qrAUDPC4), pTY4.3
chr06	9	11485596	15280543	6	0	1.5	1.3	2	CMK 93-121-025	CMK 93-121-025,4;DONALD,2	PotVar0024110,PotVar0024135,PotVar0036543,PotVar0086324,PotVar0086327,PotVar0090923	0	0	0	0	1	0	1	1	pTSC6.3
chr11	16	9335045	46362098	17	0.002	0.4	1.3	5	FOLVA	FOLVA,10;LENAPE,4;unknown,1;LADY CHRISTL,1;NADINE,1	PotVar0008116,PotVar0008238,PotVar0021975,PotVar0047337,PotVar0054055,PotVar0054260,PotVar0059065,PotVar0059740,PotVar0060379,PotVar0061361,PotVar0061446,PotVar0112634,PotVar0113008,PotVar0113256,PotVar0117898,PotVar0130709,PotVar0134713	0	0	0	1	1	1	0	111	pBWR11.1 (qBWR-5), pTSC11.1 (Sug10a), pTY11.3, St_At1g21690, solcap_snp_c1_4000, solcap_snp_c2_12276, solcap_snp_c1_3996, GP320, SUT1, solcap_snp_c2_49310, Nia, DMG400044200, solcap_snp_c2_32994, solcap_snp_c2_29113, St3.3.13, INV-na-11/2, CP117, St3.3.11, PLRV.4, DMG400044340, pTY11.4, St_At1g33970, P1h3, solcap_snp_c2_4991, TAL1, STG0004, S1b2, pLBR11.2 (Pin11C), pM11.2, OSM-8e (Osm-11), P1g4, …
chr02	24	4856354	45936375	6	0.001	1.3	1.2	5	LADY VALORA	LADY VALORA,2;CARA,1;EHUD,1;ROYAL,1;NISKA,1	PotVar0003481,PotVar0003718,PotVar0032205,PotVar0032535,PotVar0046244,solcap_snp_c2_7623	0	0	1	0	1	1	1	205	St3.2, GP1, DPE-2, GP205, DMG400040945, STM3011, GP249, St_At1g30580, GP199, GP23, DMG400013094, pTSC2.1 (Sug2a, L_BLUB, L_mid, L_late), pTY2.1, solcap_snp_c2_30946, DMG400004521, DMG400012650, StI053, solcap_snp_c2_47096, StPAD4-1, StPAD4-2, St1.2.4, solcap_snp_c2_41108, St_At1g65720, pLBR2.1 (Pin2A), pM2.1, DMG400017873, S3e4, solcap_snp_c1_15973 (solcap_snp_c1_15971), SK2, solcap_snp_c2_30162,…
chr06	10	441455	719874	5	0.005	5	1.2	1	KARTEL	KARTEL,5	PotVar0082984,PotVar0083221,PotVar0083340,PotVar0083467,PotVar0083561	0	0	0	0	0	2	0	12	solcap_snp_c2_43963, DMG400007286 (CP12.1, solcap_snp_c2_54011), solcap_snp_c2_54010, solcap_snp_c1_15726, GP317, solcap_snp_c2_30632, solcap_snp_c1_9224, DBE-6/1, RSe-VIb, pLBR6.1, pM6.1, pTW6.1
chr07	24	4461526	56899446	8	0.002	1.8	1.2	7	CLIVIA	CLIVIA,2;OBELIX,1;IMPALA,1;CLASSIC RUSSET,1;unknown,1;CHARLOTTE,1;CH√âRIE,1	PotVar0027969,PotVar0028035,PotVar0028233,PotVar0036872,PotVar0115117,PotVar0132050,PotVar0132507,PotVar0134206	0	0	0	1	1	1	0	156	pLBR7.1 (Pin7A), pTSC7.1 (Sug7a), solcap_snp_c2_46752, solcap_snp_c2_46708, St_At5g56940, solcap_snp_c1_15485, CP104, DBE-7, St_At2g06925, Ts7.2 (qIPC-7), CSR7.1, solcap_snp_c2_52104, solcap_snp_c2_52110, StI040, solcap_snp_c2_36218, P3d8, Pha2, pBWR7.1 (qBWR-3), solcap_snp_c2_4555, StI025, GP231, GP257, DMG400037533, STM0004, STM0014, STM0031, solcap_snp_c1_16450, pTSC7.2 (CIS_E_07-1), AGPaseS-7…
chr02	23	24247886	34491945	17	0.003	0.1	1.1	1	VE 66-295	VE 66-295,17	PotVar0038347,PotVar0038734,PotVar0038763,PotVar0045741,PotVar0046172,PotVar0046199,PotVar0046202,PotVar0062649,PotVar0082254,PotVar0082343,PotVar0082542,PotVar0088846,PotVar0089160,PotVar0094349,PotVar0111709,PotVar0117594,PotVar0124110	0	0	0	1	0	1	0	69	pLBR2.2 (dPi02), pTY2.2 (yi-c), solcap_snp_c2_21682, T0869_COS2.1, GP508, St1.2.3, GP35-c, DMG400006975, St_At1g78690, solcap_snp_c2_45319, St_At4g20070, solcap_snp_c1_12320, solcap_snp_c1_12345, CSR2.1, STG0033, GP86, StNPR1, TG234, GP321, St_At2g34560, P10b11, RSe-IIa, pLBR2.3 (Pin2B), pM2.2, SS IV, solcap_snp_c2_57789, solcap_snp_c1_7412, GP214, GP33, GP209, TG14 (TD091), GP98, StI029, STI0036…
chr11	17	2741428	46365680	11	0.001	1	1.1	2	PRINCESS_15219	PRINCESS_15219,10;FOLVA,1	PotVar0008315,PotVar0008817,PotVar0066185,PotVar0105466,PotVar0105623,PotVar0106050,PotVar0117960,PotVar0117982,PotVar0118015,PotVar0118043,PotVar0122605	0	0	0	1	1	0	0	169	GpaXl-tar, Ry-sto (XI), Ry-adg, Ra-adg (ra), Ny-2, Na-adg, PLRV.1, Eca11A, pLBR11.1 (Pin11A, QTLpcs11), TG523, DMG400016135, solcap_snp_c2_33678, solcap_snp_c1_2162, STG0001, ShkB, GP259, solcap_snp_c2_5974, pM11.1, pTY11.2, CSR11.1, StI017, GP125, TG508, TG194, St_At3g60830, GP518, solcap_snp_c2_6185, CT168, STM5130, GP163, solcap_snp_c2_6108, TG651, DBE-11, solcap_snp_c2_6256, GP87, STM1009, CP…
chr01	14	60989778	71414638	9	0.003	3	1	1	KARAKTER	KARAKTER,9	PotVar0018712,PotVar0033823,PotVar0043311,PotVar0049476,PotVar0049532,PotVar0049774,PotVar0098517,PotVar0098696,PotVar0098757	0	0	0	0	0	1	0	48	pTY1.2, pM1.3, AMY-1, solcap_snp_c2_45301, Ts1.1 (qSPA1), STM0045, solcap_snp_c1_16040, St_At1g08830, S2c7 (SOD), STM2020, GP93, GP90, AGPaseS-L3, TG70, CP12-2, CP11, P8f5, solcap_snp_c2_41336, pLBR1.3 (Pin1A), HT-1, GP317, STM1046, St_At4g01880, DMG400046605, P7g4, CP64, DMG401006826, DMG400006841, SLP, St_At3g08030, P7a11, CP19, CP69, GP175, GP196, Cis, UGPase-1, STM5136, STG0016, G6PPT-1, GP20…
chr02	18	40847119	43786576	12	0.004	2	1	1	PENTLAND DELL	PENTLAND DELL,12	PotVar0001601,PotVar0001980,PotVar0002103,PotVar0002329,PotVar0002372,PotVar0002422,PotVar0006717,PotVar0006824,PotVar0006827,PotVar0006912,PotVar0006921,PotVar0007191	0	1	0	0	0	0	0	25	solcap_snp_c1_7268, GP513, ZEP (ABA1, AT5G67030), solcap_snp_c2_27218, St_At4g33985, DMG400010023, GP504, StI024, St_At1g19690, S1f6, CP109, Eca2B, STM1064, DMG400001369, STM3000, solcap_snp_c1_4849, Cyt-c red 53kD, StDND1, GbssII, solcap_snp_c1_7874 (c1_7873, c1_7869), pLBR2.4, Ts2.2 (qIPC2), pM2.3, pTY2.5, pTSC2.2 (Sug2b)
chr03	22	44011050	53122307	6	0	2	1	1	KARDENT	KARDENT,6	PotVar0029746,PotVar0029864,PotVar0029955,PotVar0043201,PotVar0056461,PotVar0121776	0	0	0	0	0	1	0	55	pLBR3.2 (Pin3B), Y, St_At3g10220, solcap_snp_c2_53699, solcap_snp_c2_29678, TG74, STG0018, GP80, solcap_snp_c2_57865, SssI, pTY3.1, pM3.1, pTSC3.3 (Sug3b, L_early), 3_45458723, 3_45458753, 3_45458754, solcap_snp_c2_55284, GP25, P1f3, pLBR3.3 (Pin3B, qrAUDPC3.2), smp24, StSGT1-1, solcap_snp_c2_20347, solcap_snp_c2_17559, DMG400009508, solcap_snp_c2_17581, Ts3.1 (qSPA3), StKI-B, StKI-A (P1e9), STM1…
chr04	23	64914188	67808853	7	0.001	2.1	1	2	NOMADE	NOMADE,6;BRODICK,1	PotVar0015675,PotVar0015774,PotVar0015856,PotVar0016029,PotVar0016047,PotVar0075325,PotVar0075986	0	0	0	0	0	1	0	29	GP35, pLBR4.2 (qrAUDPC4), AMY21 (AmyZ), St_At1g76130-b, solcap_snp_c1_3166, StI001, GP35, St_At5g25900, StAOS1, GP274, St_At5g42950, GP82, CP57, Eca4B, StI020, solcap_snp_c1_10179, solcap_snp_c2_34019, GP83, STM1002 (StDEFICIENS), DMG400003712, TG22, HXK-4, solcap_snp_c2_35959, St_At1g47830 (CCAP), INV-4, RSe-IVb, pM4.3, pTY4.3, pTW4.1
chr04	24	5012373	63488582	12	0.002	1.2	1	8	LENAPE	LENAPE,5;EXQUISA,1;GRANOLA,1;AMANDA_9632,1;CMK 93-121-025,1;LADY CLAIRE,1;NADINE,1;ULSTER GLADE,1	PotVar0000768,PotVar0092027,PotVar0100540,PotVar0100898,PotVar0100938,PotVar0106918,PotVar0130942,solcap_snp_c1_8323,solcap_snp_c1_8334,solcap_snp_c1_8335,solcap_snp_c2_21367,solcap_snp_c2_25278	0	0	1	1	1	1	1	123	pTY4.1, pM4.1, pLBR4.1 (Pi1(a,b,c,g), Pin4A), St_At3g51010, St_At3g17040, GAP, Clemson_Id 127E11, DMG402011526, 54I8L, TG370, SL_MboI-40B16, TG123, GP73, S2e1, contig237, CBR4.1, Rpi-blb3, Rpi-abpt, R2 (Rpi-edn1.1), Rpi-mcd1, Rpi-snk, Gpa4, P1a9, Th21, DMG400011479, STM3160, solcap_snp_c2_11534, STM2026, CP137, St_At2g20390, STG0020, CP55, MBF, STM1050 (WUN1), BA1m23T3, GP220, Rpi-amr3i, TG339, P…
chr07	21	25170080	38280522	6	0.003	1	1	1	LENAPE	LENAPE,6	PotVar0086354,PotVar0086384,solcap_snp_c2_1963,solcap_snp_c2_26520,solcap_snp_c2_31365,solcap_snp_c2_7742	0	0	0	1	0	0	0	18	Ts7.2 (qIPC-7), solcap_snp_c1_16450, pTSC7.2 (CIS_E_07-1), AGPaseS-7, DMG400010911, DMG400006520, pLBR7.2, pM7.2, solcap_snp_c2_31376, STM1004, STM1003, solcap_snp_c1_2780, DMG400009571, StRAR1, GP503, GP304, StI033, pTY7.2 (yi-b)
chr09	10	550852	66775141	9	0.001	1.1	1	4	PRINCESS_15219	PRINCESS_15219,6;ULME,1;EHUD,1;DEFENDER,1	PotVar0011020,PotVar0072481,PotVar0072608,PotVar0093956,PotVar0096962,PotVar0097026,PotVar0097177,PotVar0114419,PotVar0114494	0	0	0	0	1	1	1	185	UCP, FRK-9, FBP-cp, solcap_snp_c2_48597, Prp1, STM1102, solcap_snp_c1_11572, DMG400036882, CP44, S1c3, CP137, HSP70, P8g1, PPA2, GP97, GP91, St_At5g06130, STM1052, STM1051, StI002, INV-GE/GF (Lin5, Brix9-2-5), pTSC9.1 (Sug9a, L_BLUB), pTY9.1, pTW9.1, pM9.1, pLBR9.1 (Pin9A, dPI09a), GP263, GP272, P10h2 (Fbpa-cy), CP20, StI057, SBEII, STM5145, ENO (S3d10), STM3012, STG0011, St_At3g09925, DMG4000038…
chr07	22	1397650	44303772	7	0.002	0.9	0.4	2	LENAPE	LENAPE,6;FOLVA,1	PotVar0127476,PotVar0128836,solcap_snp_c1_10783,solcap_snp_c1_13999,solcap_snp_c2_1995,solcap_snp_c2_29253,solcap_snp_c2_34559	0	0	0	1	0	0	0	89	solcap_snp_c1_10783, DMG400011219, St_At5g57655, CP137, GP308, RSe-VIIb, CBR7.1, pLBR7.1 (Pin7A), pM7.1, pTY7.1, pTSC7.1 (Sug7a), HT-7, GP121, solcap_snp_c2_36832, STM5144, S2e2 (SPS), SPS, solcap_snp_c2_55832, solcap_snp_c2_55838, solcap_snp_c2_52663, StOPR3, StI064, P7a9, St_At2g16060, St_At5g20180, solcap_snp_c2_46752, solcap_snp_c2_46708, St_At5g56940, solcap_snp_c1_15485, CP104, DBE-7, St_At…
chr11	18	3509077	45336398	5	0.002	1.2	0.4	2	FIANNA	FIANNA,4;ROYAL,1	PotVar0008901,PotVar0066847,PotVar0067289,PotVar0067425,PotVar0067504	0	0	0	0	1	1	0	148	GpaXl-tar, Ry-adg, Ra-adg (ra), Na-adg, PLRV.1, Eca11A, pLBR11.1 (Pin11A, QTLpcs11), GP259, solcap_snp_c2_5974, pM11.1, pTY11.2, CSR11.1, StI017, GP125, TG508, TG194, St_At3g60830, GP518, solcap_snp_c2_6185, CT168, STM5130, GP163, solcap_snp_c2_6108, TG651, DBE-11, solcap_snp_c2_6256, GP87, STM1009, CP54, solcap_snp_c1_16496, INV-11/1, solcap_snp_c2_21020, St_At3g52220, S2f9, Rpi-amr1, solcap_snp…
chr03	23	38319400	59814157	6	0.001	0.8	0.3	3	NOMADE	NOMADE,4;IMPALA,1;CARUSO,1	PotVar0020587,PotVar0021186,PotVar0068027,PotVar0068062,PotVar0095438,PotVar0115493	0	0	0	1	0	0	1	121	Pain1, pTSC3.2 (Sug3a), solcap_snp_c2_37982, TG130, PGM-3, FRK-3, solcap_snp_c2_42312, solcap_snp_c2_24983, CSR3.1, RSe-IIIa, pLBR3.2 (Pin3B), solcap_snp_c1_6869, solcap_snp_c1_6853, solcap_snp_c1_6864, GP1, P3d10, GP35-p, solcap_snp_c2_45703, St_At5g23880, solcap_snp_c1_4444, StI013, StI005, TG13, Y, bch (CHY2), solcap_snp_c2_45505, SPI, M16/M17, CP133, CP6, StKI-C, KT-InvInh-3/2, solcap_snp_c2_…
chr02	20	7662943	19054880	5	0.003	1	0	1	LENAPE	LENAPE,5	solcap_snp_c1_9654,solcap_snp_c2_4502,solcap_snp_c2_4521,solcap_snp_c2_47764,solcap_snp_c2_55646	0	0	0	0	0	0	0	31	DMG400040945, STM3011, GP249, St_At1g30580, GP199, GP23, DMG400013094, pTSC2.1 (Sug2a, L_BLUB, L_mid, L_late), pTY2.1, solcap_snp_c2_30946, DMG400004521, DMG400012650, StI053, solcap_snp_c2_47096, StPAD4-1, StPAD4-2, St1.2.4, solcap_snp_c2_41108, St_At1g65720, pLBR2.1 (Pin2A), pM2.1, DMG400017873, S3e4, solcap_snp_c1_15973 (solcap_snp_c1_15971), SK2, solcap_snp_c2_30162, solcap_snp_c2_30158, STM0…
chr09	11	7058100	49276935	6	0	0.5	0	2	ROMANZE_15657	ROMANZE_15657,5;REAAL,1	PotVar0007472,PotVar0034225,PotVar0111239,PotVar0131233,PotVar0132970,PotVar0132974	0	0	0	0	0	0	0	27	GP39, GP267, StVe1, Ve1, WRKY1, solcap_snp_c2_38526, solcap_snp_c2_4387, PAL, P2d11, solcap_snp_c2_1918, DMG400029885, pM9.2, PHO2 (StpH), DMG400027986, solcap_snp_c2_1484, St_At2g29210, PM0360, Gm, UBC878-962 (SC878), GP167, DMG402017675, DMG400044020, STPATP1, solcap_snp_c2_53556, solcap_snp_c2_22749, STG0015, pTY9.2

## Sheet: S7. StarchOverlaps
Supplementary Table S7. Overlaps between SNPs introgressed via VTN 62-33-3, and population structure groups.
	Variety	Structure Group (Vos et al 2015)	Cluster 8.1 SNPs (/10)	Cluster 5.2 SNPs (/14)	Cluster 9.2 SNPs (/6)
Post-2010 varieties	Amarin	Rest	0	0	0
	Caruso	Rest	0	0	0
	Dione	Agria	0	0	0
	El Mundo	Rest	0	0	0
	Euroflora	Starch	9	14	0
	Lady Anna	Agria	0	13	6
	Lady Lenora	Rest	0	14	5
	Leonardo	Agria	0	14	0
	Osira	Rest	0	0	0
	Rosagold	Rest	0	0	4
	Endeavour	Rest	0	0	0
	Kastelli	Rest	0	0	1
	Lucinda	Rest	0	0	0
	Panther	Rest	0	0	5
	Lady Sara	Rest	0	0	0
	Fado	Rest	0	0	0
	Rock	Agria	0	13	4
	Lady Terra	Agria	0	0	0
	Acoustic	Rest	0	0	0
Varieties released 2000-2010	AMOROSA	Rest	0	0	0
	ARTEMIS	Rest	0	1	0
	EDEN_11473	Rest	0	0	0
	EOS_11578	Rest	0	0	0
	FESTIEN	Starch	10	14	6
	RAMOS	Agria	0	13	4
	STARGA	Starch	10	13	5
	TRIPLO	Agria	0	0	0
	ANNABELLE	Rest	0	0	0
	AVEKA	Starch	10	14	0
	BELANA	Rest	0	14	5
	BELLINI	Rest	0	0	0
	ELDENA	Rest	0	0	0
	LABADIA	Rest	0	0	5
	LADY JO	Agria	10	14	5
	MELODY	Rest	10	0	0
	RED ONE	Rest	0	0	0
	SIMPLY RED	Rest	0	0	1
	AMADO	Starch	10	1	6
	ELISABETH	Rest	2	0	0
	RED BARON	Rest	0	0	0
	VERDI	?	0	0	0
	MOZART	Rest	0	0	0
	SARPO MIRA	Rest	0	0	0
	VOYAGER	Rest	0	0	0
	ZAFIRA	Rest	0	0	1
	ANUSCHKA	Rest	0	0	0
	ARROW	Rest	0	0	0
	BIOGOLD	Rest	0	0	0
	OPAL_14717	Rest	0	0	0
	SAPHIRE	Rest	0	13	6
	AVANO	Starch	10	0	0
	AVARNA	Starch	10	14	0
	AVENANCE	Starch	0	14	0
	AVENTRA	Starch	9	12	3
	MUSTANG	Rest	0	0	0
	SOPRANO	Rest	0	0	0
	WISENT	Starch	10	14	6
	DEFENDER	Rest	0	0	0
	EVEREST	Rest	0	0	0
	LANORMA	Rest	0	13	6
	MARILYN	Rest	0	0	0
	MERANO	Starch	9	14	5
	ORIANA	Rest	0	1	0
	SAGITTA_15876	Rest	0	0	0
	TOLUCA	Rest	0	1	0
	AMBITION	Rest	0	0	0
	CANBERRA	Rest	0	0	0
	CITADEL	Rest	3	0	0
	LADY AMARILLA	Agria	0	0	0
	LADY BLANCA	Agria	10	0	0
	LADY VALORA	Agria	8	0	0
	MUSICA	Rest	0	13	5
	OPERA	Agria	0	13	0
	ORCHESTRA	Rest	0	0	0
	PEKARO	Rest	0	0	0
	SATELLITE	Rest	9	1	0
	ALTUS	Starch	10	10	5
	AXION	Starch	0	10	0
	BIONICA	Rest	0	0	0
	CHALLENGER	Agria	3	0	5
	CLEARWATER RUSSET	Rest	1	0	0
	ABBOT	Rest	10	0	0
	COUNTESSA	Agria	0	0	0
	CRISPS4ALL	Rest	0	14	6
	FORZA	Agria	10	0	0
	LADY BRITTA	Agria	0	0	0
	MANITOU	Rest	0	0	0
	ROYAL	Rest	2	0	0
	SIFRA	Rest	10	0	0
	SMART	Agria	0	0	0
	SYLVANA	Rest	3	1	0
	TAURUS	Rest	6	0	4
	VR 808	Agria	9	0	0
	ARIZONA	Rest	10	0	0
	ARSENAL	Rest	0	14	0
	BAFANA	Rest	0	0	1
	CLASSIC RUSSET	Rest	0	0	0
	MONTE CARLO	Starch	10	1	5
	SAVIOLA	Rest	0	0	0

## Sheet: S8. Selga et al Semlo SNPs
Supplmentary Table S8. Additional published information about the genotype of variety "Semlo"
Chr05 Cluster 1	Major allele (Selga et al)	Semlo (Selga et al, 2022)
PotVar0034495	N/A	N/A
PotVar0034716	N/A	N/A
PotVar0126227	N/A	N/A
solcap_snp_c1_12444	TTTT	TTTT
solcap_snp_c2_42452	N/A	N/A
solcap_snp_c2_49124	N/A	N/A
Chr11 Cluster 1
PotVar0008242	N/A	N/A
PotVar0008301	N/A	N/A
PotVar0008409	GGGG	AGGG
PotVar0008449	N/A	N/A
PotVar0008495	N/A	N/A
PotVar0008857	GGGG	AGGG
PotVar0008928	AAAA	AAAG
PotVar0008949	CCCC	TCCC
PotVar0117909	AAAA	AAAG
PotVar0118125	N/A	N/A
PotVar0124359	CCCC	TCCC
PotVar0130477	N/A	N/A
PotVar0130487	AAAA	AAAG

## Sheet: S9. MCAs of SNP clusters
Supplementary Table S9. The Major contributing Ancestors of SNPs found in prominent modern introgression SNP clusters
Variety	Year	Origin	Direct Offspring	Genotype_score_1.4	Contribution_score_1.4	Genotype_score_5.1	Contribution_score_5.1	Genotype_score_5.2	Contribution_score_5.2	Genotype_score_8.1	Contribution_score_8.1	Genotype_score_9.2	Contribution_score_9.2	Genotype_score_9.5	Contribution_score_9.5	Genotype_score_11.1	Contribution_score_11.1	Genotype_score_11.2	Contribution_score_11.2	Genotype_score_12.2	Contribution_score_12.2	Genotype_score_12.3	Contribution_score_12.3
43	-	POL	1	N/A	-0.0117188	N/A	-0.00669643	N/A	-0.0117188	N/A	-0.0117188	N/A	-0.0117188	N/A	-0.0117188	N/A	-0.0117188	N/A	-0.00546875	N/A	-0.0117188	N/A	-0.00480769
52.231	-	-	1	N/A	0.5	N/A	1.4428	N/A	-1.78139	N/A	-1.43809	N/A	-1.63965	N/A	-1.6114	N/A	1.09368	N/A	1.75462	N/A	-1.98493	N/A	-1.69313
083	-	-	1	N/A	-0.737819	N/A	0.103027	N/A	-1.08894	N/A	-0.94198	N/A	-1.17085	N/A	-1.22566	N/A	-0.152856	N/A	-0.639002	N/A	-1.22646	N/A	-0.938768
146.22	-	-	1	N/A	-0.3125	N/A	0.267857	N/A	-0.3125	N/A	-0.23125	N/A	-0.3125	N/A	-0.3125	N/A	0.0791667	N/A	-0.2	N/A	0.00892857	N/A	-0.3125
172	-	-	1	N/A	-0.00390625	N/A	0.00446429	N/A	-0.00390625	N/A	-0.00390625	N/A	0.00195312	N/A	-0.00390625	N/A	0.00130208	N/A	-0.00390625	N/A	0.00334821	N/A	-0.00390625
267.04	-	BRD	1	N/A	-0.625	N/A	0.535714	N/A	-0.625	N/A	-0.4625	N/A	-0.625	N/A	-0.625	N/A	0.158333	N/A	-0.4	N/A	0.0178571	N/A	-0.625
735	-	GB	3	N/A	-0.388112	N/A	-0.220686	N/A	-0.660841	N/A	-0.552386	N/A	-0.602875	N/A	-0.548582	N/A	0.773509	N/A	0.570335	N/A	-0.277296	N/A	-0.610352
0742	-	-	1	N/A	-0.737819	N/A	0.103027	N/A	-1.08894	N/A	-0.94198	N/A	-1.17085	N/A	-1.22566	N/A	-0.152856	N/A	-0.639002	N/A	-1.22646	N/A	-0.938768
19044	-	POL	1	N/A	-0.0117188	N/A	-0.00669643	N/A	-0.0117188	N/A	-0.0117188	N/A	-0.0117188	N/A	-0.0117188	N/A	-0.0117188	N/A	-0.00546875	N/A	-0.0117188	N/A	-0.00480769
19169	-	POL	1	N/A	-0.0117188	N/A	-0.00669643	N/A	-0.0117188	N/A	-0.0117188	N/A	-0.0117188	N/A	-0.0117188	N/A	-0.0117188	N/A	-0.00546875	N/A	-0.0117188	N/A	-0.00480769
12/70	-	-	1	N/A	-0.25	N/A	-0.25	N/A	-0.25	N/A	-0.25	N/A	-0.25	N/A	-0.25	N/A	-0.25	N/A	-0.25	N/A	-0.25	N/A	-0.25
11-79	-	AUS	18	N/A	-0.625	N/A	-0.147321	N/A	-0.625	N/A	-0.625	N/A	-0.625	N/A	-0.625	N/A	0.3	N/A	-0.475	N/A	-0.625	N/A	-0.3125
48060	-	-	1	N/A	-0.28125	N/A	-0.0223214	N/A	-0.147321	N/A	-0.28125	N/A	-0.28125	N/A	-0.28125	N/A	0.472917	N/A	-0.05625	N/A	-0.28125	N/A	-0.146635
341633	-	-	1	N/A	-0.078125	N/A	0.0535714	N/A	-0.078125	N/A	0.046875	N/A	-0.078125	N/A	0.00600962	N/A	-0.00729167	N/A	-0.078125	N/A	-0.00669643	N/A	-0.078125
(CPC 2487/6 (vrn)	-	-	1	N/A	-0.015625	N/A	0.00892857	N/A	-0.015625	N/A	-0.015625	N/A	-0.015625	N/A	-0.015625	N/A	0.009375	N/A	-0.015625	N/A	-0.015625	N/A	0.015625
(CPC 2488/3 (vrn)	-	-	1	N/A	-0.810384	N/A	0.59661	N/A	0.357213	N/A	0.54707	N/A	0.211344	N/A	-0.0191932	N/A	-0.0124674	N/A	-0.41429	N/A	-1.14265	N/A	0.54218
(CPC 2525-2 (acl)	-	-	1	N/A	-0.00585938	N/A	0.0410156	N/A	-0.0683594	N/A	-0.0683594	N/A	-0.0683594	N/A	-0.058744	N/A	0.046224	N/A	0.00976562	N/A	-0.0683594	N/A	-0.0599459
(CPC 2528-1 (acl)	-	-	1	N/A	-0.00585938	N/A	0.0410156	N/A	-0.0683594	N/A	-0.0683594	N/A	-0.0683594	N/A	-0.058744	N/A	0.046224	N/A	0.00976562	N/A	-0.0683594	N/A	-0.0599459
1071/79/2793	-	BRD	1	N/A	0.0833333	N/A	0.535714	N/A	-0.75	N/A	-0.75	N/A	-0.75	N/A	-0.75	N/A	-0.25	N/A	-0.75	N/A	-0.75	N/A	-0.75
11(13)	-	GB	3	N/A	-0.165405	N/A	-0.0463867	N/A	-0.213885	N/A	-0.1698	N/A	-0.16744	N/A	-0.20874	N/A	-0.164062	N/A	-0.207194	N/A	-0.18886	N/A	-0.155405
1104A(3)	-	GB	2	N/A	-0.172241	N/A	-0.236816	N/A	-0.484741	N/A	-0.365991	N/A	-0.578491	N/A	-0.419837	N/A	0.834009	N/A	0.617537	N/A	0.0732945	N/A	-0.388371
1104C(2)	-	GB	9	N/A	-0.25	N/A	-0.131696	N/A	-0.606027	N/A	-0.501562	N/A	-0.653646	N/A	-0.558894	N/A	0.892708	N/A	0.563542	N/A	0.0412946	N/A	-0.669471
114/67/1904 NT	-	BRD	1	N/A	1	N/A	2.8856	N/A	-3.56278	N/A	-2.87617	N/A	-3.2793	N/A	-3.22281	N/A	2.18737	N/A	3.50924	N/A	-3.96987	N/A	-3.38627
1144/56	-	BRD	1	N/A	-0.976562	N/A	0.953125	N/A	-1.26674	N/A	-1.50313	N/A	-1.47917	N/A	-1.6262	N/A	-0.173958	N/A	-1.29271	N/A	-1.1942	N/A	-1.39062
120/13	-	-	2	N/A	-0.25	N/A	0.25	N/A	-0.25	N/A	-0.25	N/A	-0.25	N/A	-0.25	N/A	0.25	N/A	-0.25	N/A	-0.25	N/A	-0.25
121(2)	-	GB	1	N/A	-0.0469666	N/A	-0.0692487	N/A	-0.116163	N/A	-0.0954041	N/A	-0.132904	N/A	-0.0926396	N/A	0.21345	N/A	0.166103	N/A	0.0144174	N/A	-0.108812
1256A(23)	-	GB	11	-1	-1	-1	-1	-1	-1	-1	-1	-1	-1	-1	-1	1	0.575	1	0.428906	-1	-1	-1	-1
1256C(7)	-	GB	1	N/A	-0.125	N/A	-0.0758929	N/A	-0.125	N/A	-0.125	N/A	-0.125	N/A	-0.125	N/A	0.125	N/A	-0.125	N/A	-0.125	N/A	-0.0625
1257A(7)	-	GB	21	N/A	-0.278646	N/A	0.00390625	N/A	-0.702288	N/A	-0.580078	N/A	-0.423828	N/A	-0.548077	N/A	0.463802	N/A	0.459115	N/A	-0.305246	N/A	-0.296274
1306A(2)	-	GB	3	N/A	-0.171875	N/A	-0.236607	N/A	-0.484375	N/A	-0.365625	N/A	-0.578125	N/A	-0.419471	N/A	0.834375	N/A	0.617708	N/A	0.0736607	N/A	-0.388221
131/73/2264	-	-	1	N/A	0.0416667	N/A	0.267857	N/A	-0.375	N/A	-0.375	N/A	-0.375	N/A	-0.375	N/A	-0.125	N/A	-0.375	N/A	-0.375	N/A	-0.375
1325/77/2620	-	-	3	N/A	-0.5	N/A	-0.107143	N/A	-0.5	N/A	-0.5	N/A	-0.5	N/A	-0.5	N/A	-0.5	N/A	-0.05	N/A	-0.214286	N/A	-0.230769
1345/77/2565	-	BRD	1	N/A	0.5	N/A	0.0714286	N/A	-0.25	N/A	-0.75	N/A	-0.75	N/A	-0.461538	N/A	0.75	N/A	0.8	N/A	-0.75	N/A	-0.75
1379/63/1626 UL	-	BRD	1	N/A	-0.395833	N/A	0.830357	N/A	-0.866071	N/A	-0.5375	N/A	-0.770833	N/A	-1	N/A	-0.266667	N/A	-0.8875	N/A	-0.508929	N/A	-0.668269
1505/70	-	BRD	2	N/A	0.0833333	N/A	0.285714	N/A	-0.25	N/A	-0.25	N/A	-0.25	N/A	-0.25	N/A	0.25	N/A	-0.25	N/A	-0.25	N/A	-0.25
1531(3)	-	GB	2	N/A	-0.15625	N/A	-0.107143	N/A	-0.15625	N/A	-0.15625	N/A	-0.15625	N/A	-0.15625	N/A	0.160417	N/A	-0.15625	N/A	-0.15625	N/A	-0.09375
1592C(11)	-	GB	1	N/A	-0.0625	N/A	-0.0625	N/A	-0.0625	N/A	-0.0625	N/A	-0.0625	N/A	-0.0625	N/A	0.0708333	N/A	-0.0625	N/A	-0.0625	N/A	-0.0625
162/71/1914	-	-	1	N/A	0.25	N/A	0.0357143	N/A	-0.125	N/A	-0.375	N/A	-0.375	N/A	-0.230769	N/A	0.375	N/A	0.4	N/A	-0.375	N/A	-0.375
1629/52	-	BRD	2	N/A	-0.488281	N/A	0.476562	N/A	-0.633371	N/A	-0.751563	N/A	-0.739583	N/A	-0.813101	N/A	-0.0869792	N/A	-0.646354	N/A	-0.597098	N/A	-0.695312
163/55	-	AUT	3	N/A	-0.666667	N/A	-0.25	N/A	-1	N/A	-1	N/A	-1	N/A	-1	N/A	0.9	N/A	-0.55	N/A	-1	N/A	-1
1686B(4)	-	GB	1	N/A	-0.25	N/A	-0.151786	N/A	-0.25	N/A	-0.25	N/A	-0.25	N/A	-0.25	N/A	0.25	N/A	-0.25	N/A	-0.25	N/A	-0.125
169(15)	-	GB	1	N/A	-0.132324	N/A	-0.0371094	N/A	-0.171108	N/A	-0.13584	N/A	-0.133952	N/A	-0.166992	N/A	-0.13125	N/A	-0.165755	N/A	-0.151088	N/A	-0.124324
175(5)	-	GB	1	N/A	-0.132324	N/A	-0.0371094	N/A	-0.171108	N/A	-0.13584	N/A	-0.133952	N/A	-0.166992	N/A	-0.13125	N/A	-0.165755	N/A	-0.151088	N/A	-0.124324
175/59/S20T	-	-	1	N/A	-0.197917	N/A	0.415179	N/A	-0.433036	N/A	-0.26875	N/A	-0.385417	N/A	-0.5	N/A	-0.133333	N/A	-0.44375	N/A	-0.254464	N/A	-0.334135
177/38	-	POL	1	N/A	-0.15625	N/A	0.107143	N/A	-0.15625	N/A	0.09375	N/A	-0.15625	N/A	0.0120192	N/A	-0.0145833	N/A	-0.15625	N/A	-0.0133929	N/A	-0.15625
2-402	-	AUS	2	N/A	-0.3125	N/A	-0.0736607	N/A	-0.3125	N/A	-0.3125	N/A	-0.3125	N/A	-0.3125	N/A	0.15	N/A	-0.2375	N/A	-0.3125	N/A	-0.15625
2008/41	-	-	1	N/A	0.0208333	N/A	0.0714286	N/A	-0.0625	N/A	-0.0625	N/A	-0.0625	N/A	-0.0625	N/A	0.0625	N/A	-0.0625	N/A	-0.0625	N/A	-0.0625
205(1)	-	GB	1	N/A	-0.0661621	N/A	-0.0185547	N/A	-0.0855539	N/A	-0.0679199	N/A	-0.0669759	N/A	-0.0834961	N/A	-0.065625	N/A	-0.0828776	N/A	-0.0755441	N/A	-0.062162
208(1)	-	GB	1	N/A	-0.0661621	N/A	-0.0185547	N/A	-0.0855539	N/A	-0.0679199	N/A	-0.0669759	N/A	-0.0834961	N/A	-0.065625	N/A	-0.0828776	N/A	-0.0755441	N/A	-0.062162
2102/77/2698	-	BRD	1	N/A	0.333333	N/A	0.5	N/A	-0.5	N/A	-0.5	N/A	-0.5	N/A	-0.5	N/A	-0.5	N/A	-0.5	N/A	0.285714	N/A	-0.5
218/16 (vrn)	-	-	1	N/A	-0.0221354	N/A	0.0223214	N/A	0.0142299	N/A	-0.00390625	N/A	-0.0351562	N/A	-0.00901442	N/A	0.0195312	N/A	-0.0143229	N/A	-0.0267857	N/A	0.0429688
2182EF(7)	-	GB	6	N/A	-0.5	N/A	-0.303571	N/A	-0.5	N/A	-0.5	N/A	-0.5	N/A	-0.5	N/A	0.5	N/A	-0.5	N/A	-0.5	N/A	-0.25
22/71/2176	-	-	1	N/A	0.0208333	N/A	0.160714	N/A	-0.125	N/A	0.1375	N/A	-0.125	N/A	-0.125	N/A	0.116667	N/A	-0.125	N/A	0.125	N/A	-0.125
2201(30)	-	-	2	N/A	-0.00260417	N/A	0.0212054	N/A	-0.0859375	N/A	-0.0859375	N/A	-0.0859375	N/A	-0.0186298	N/A	-0.0859375	N/A	-0.0859375	N/A	-0.00558036	N/A	0.0102163
2203(10)	-	GB	2	N/A	0.00292969	N/A	-0.00251116	N/A	0.00502232	N/A	-0.00351563	N/A	0.00130208	N/A	0.00480769	N/A	0.00546875	N/A	0.00572917	N/A	-0.00195312	N/A	0.00420673
2213/43	-	BRD	1	N/A	-0.244141	N/A	0.238281	N/A	-0.316685	N/A	-0.375781	N/A	-0.369792	N/A	-0.40655	N/A	-0.0434896	N/A	-0.323177	N/A	-0.298549	N/A	-0.347656
2221B(1)	-	GB	2	N/A	-0.125	N/A	-0.125	N/A	-0.125	N/A	-0.125	N/A	-0.125	N/A	-0.125	N/A	0.141667	N/A	-0.125	N/A	-0.125	N/A	-0.125
2296(2.1)	-	GB	2	N/A	-0.03125	N/A	0.0267857	N/A	-0.03125	N/A	-0.03125	N/A	-0.03125	N/A	-0.03125	N/A	-0.03125	N/A	-0.03125	N/A	-0.03125	N/A	-0.03125
2296(2.25)	-	GB	1	N/A	-0.03125	N/A	0.0178571	N/A	-0.03125	N/A	-0.03125	N/A	-0.03125	N/A	-0.03125	N/A	0.01875	N/A	-0.03125	N/A	-0.03125	N/A	0.03125
231/57	-	-	1	N/A	0.0208333	N/A	0.0714286	N/A	-0.0625	N/A	-0.0625	N/A	-0.0625	N/A	-0.0625	N/A	0.0625	N/A	-0.0625	N/A	-0.0625	N/A	-0.0625
232/77/2610	-	BRD	2	N/A	0.0416667	N/A	0.321429	N/A	-0.25	N/A	0.275	N/A	-0.25	N/A	-0.25	N/A	0.233333	N/A	-0.25	N/A	0.25	N/A	-0.25
2323C(1)	-	GB	1	N/A	-0.0625	N/A	-0.0625	N/A	-0.0625	N/A	-0.0625	N/A	-0.0625	N/A	-0.0625	N/A	0.0708333	N/A	-0.0625	N/A	-0.0625	N/A	-0.0625
2356(53)	-	GB	1	N/A	-0.0625	N/A	0.0535714	N/A	-0.0625	N/A	-0.0625	N/A	-0.0625	N/A	-0.0625	N/A	-0.0625	N/A	-0.0625	N/A	-0.0625	N/A	-0.0625
2363D(6)	-	GB	1	N/A	-0.0625	N/A	0.0357143	N/A	-0.0625	N/A	-0.0625	N/A	-0.0625	N/A	-0.0625	N/A	0.0375	N/A	-0.0625	N/A	-0.0625	N/A	0.0625
2497-9	-	SU	2	N/A	-0.5	N/A	0.357143	N/A	0.5	N/A	0.5	N/A	-0.5	N/A	0.0769231	N/A	0.433333	N/A	0.433333	N/A	0.0714286	N/A	0.5
25(2)	-	GB	1	N/A	-0.0234833	N/A	-0.0346244	N/A	-0.0580815	N/A	-0.047702	N/A	-0.066452	N/A	-0.0463198	N/A	0.106725	N/A	0.0830516	N/A	0.00720869	N/A	-0.0544058
2693ABC(2)	-	GB	4	N/A	-0.125	N/A	0.107143	N/A	-0.125	N/A	-0.125	N/A	-0.125	N/A	-0.125	N/A	-0.125	N/A	-0.125	N/A	-0.125	N/A	-0.125
279-M3	-	-	1	N/A	-0.0703125	N/A	-0.0703125	N/A	-0.0703125	N/A	-0.0703125	N/A	-0.0703125	N/A	-0.0703125	N/A	-0.0703125	N/A	-0.0703125	N/A	-0.0703125	N/A	-0.0703125
28/47/244 B	-	BRD	1	N/A	-0.0768229	N/A	0.0613839	N/A	-0.0820312	N/A	-0.0820312	N/A	0.0117188	N/A	-0.0820312	N/A	0.0497396	N/A	-0.0445313	N/A	0.0412946	N/A	-0.0820312
2814A(1)	-	GB	2	N/A	-0.125	N/A	-0.125	N/A	-0.125	N/A	-0.125	N/A	-0.125	N/A	-0.125	N/A	0.141667	N/A	-0.125	N/A	-0.125	N/A	-0.125
29 (dms)	-	-	3	N/A	-0.0975342	N/A	-0.00477818	N/A	-0.156128	N/A	-0.150879	N/A	-0.155314	N/A	-0.0953087	N/A	0.057902	N/A	-0.0973307	N/A	-0.135359	N/A	-0.157339
3046(1)	-	-	2	N/A	-0.125	N/A	-0.125	N/A	-0.125	N/A	-0.125	N/A	-0.125	N/A	-0.125	N/A	0.141667	N/A	-0.125	N/A	-0.125	N/A	-0.125
3069D(4)	-	GB	3	N/A	-0.25	N/A	-0.25	N/A	-0.25	N/A	-0.25	N/A	-0.25	N/A	-0.25	N/A	0.283333	N/A	-0.25	N/A	-0.25	N/A	-0.25
3070D(3)	-	GB	1	N/A	-0.125	N/A	0.0714286	N/A	-0.125	N/A	-0.125	N/A	-0.125	N/A	-0.125	N/A	0.075	N/A	-0.125	N/A	-0.125	N/A	0.125
3071AB(1)	-	GB	3	N/A	-0.25	N/A	-0.25	N/A	-0.25	N/A	-0.25	N/A	-0.25	N/A	-0.25	N/A	0.283333	N/A	-0.25	N/A	-0.25	N/A	-0.25
3075AC(6)	-	GB	1	N/A	-0.25	N/A	-0.25	N/A	-0.25	N/A	-0.25	N/A	-0.25	N/A	-0.25	N/A	0.283333	N/A	-0.25	N/A	-0.25	N/A	-0.25
3161AB(4)	-	GB	1	N/A	-0.125	N/A	0.0714286	N/A	-0.125	N/A	-0.125	N/A	-0.125	N/A	-0.125	N/A	0.075	N/A	-0.125	N/A	-0.125	N/A	0.125
3234D(4)	-	GB	1	N/A	-0.0625	N/A	0.0357143	N/A	-0.0625	N/A	-0.0625	N/A	-0.0625	N/A	-0.0625	N/A	0.0375	N/A	-0.0625	N/A	-0.0625	N/A	0.0625
3261(49)	-	GB	4	N/A	-0.0625	N/A	0.0357143	N/A	-0.0625	N/A	-0.0625	N/A	-0.0625	N/A	-0.0625	N/A	0.0375	N/A	-0.0625	N/A	-0.0625	N/A	0.0625
3305(6)	-	GB	2	N/A	-0.125	N/A	0.0714286	N/A	-0.125	N/A	-0.125	N/A	-0.125	N/A	-0.125	N/A	0.075	N/A	-0.125	N/A	-0.125	N/A	0.125
3333/60	-	-	1	N/A	-0.625	N/A	0.535714	N/A	-0.625	N/A	-0.4625	N/A	-0.625	N/A	-0.625	N/A	0.158333	N/A	-0.4	N/A	0.0178571	N/A	-0.625
346/73/2289	-	BRD	1	N/A	-0.25	N/A	0.285714	N/A	-0.25	N/A	-0.25	N/A	0.125	N/A	-0.25	N/A	0.0833333	N/A	-0.25	N/A	0.214286	N/A	-0.25
358/73/2261	-	-	1	N/A	0.0416667	N/A	0.267857	N/A	-0.375	N/A	-0.375	N/A	-0.375	N/A	-0.375	N/A	-0.125	N/A	-0.375	N/A	-0.375	N/A	-0.375
386/9	-	-	1	N/A	-0.25	N/A	0.285714	N/A	-0.25	N/A	-0.25	N/A	0.125	N/A	-0.25	N/A	0.0833333	N/A	-0.25	N/A	0.214286	N/A	-0.25
387(1)	-	GB	1	N/A	-0.132324	N/A	-0.0371094	N/A	-0.171108	N/A	-0.13584	N/A	-0.133952	N/A	-0.166992	N/A	-0.13125	N/A	-0.165755	N/A	-0.151088	N/A	-0.124324
397(1)	-	GB	1	N/A	-0.132324	N/A	-0.0371094	N/A	-0.171108	N/A	-0.13584	N/A	-0.133952	N/A	-0.166992	N/A	-0.13125	N/A	-0.165755	N/A	-0.151088	N/A	-0.124324
4008/25	-	-	1	N/A	-0.384549	N/A	0.127723	N/A	-0.0704055	N/A	0.00441488	N/A	-0.125804	N/A	-0.12051	N/A	0.0622192	N/A	-0.092395	N/A	-0.298215	N/A	-0.0463664
4137B(15)	-	GB	3	N/A	-0.125	N/A	0.0714286	N/A	-0.125	N/A	-0.125	N/A	-0.125	N/A	-0.125	N/A	0.075	N/A	-0.125	N/A	-0.125	N/A	0.125
427/72/2250	-	BRD	2	N/A	-0.25	N/A	0.285714	N/A	-0.25	N/A	-0.25	N/A	0.125	N/A	-0.25	N/A	0.0833333	N/A	-0.25	N/A	0.214286	N/A	-0.25
429A(8)	-	GB	1	N/A	-0.0390625	N/A	-0.0613839	N/A	-0.108259	N/A	-0.0875	N/A	-0.125	N/A	-0.0847356	N/A	0.204687	N/A	0.173958	N/A	0.0223214	N/A	-0.100962
43/60/96/1	-	POL	1	N/A	-0.0117188	N/A	-0.00669643	N/A	-0.0117188	N/A	-0.0117188	N/A	-0.0117188	N/A	-0.0117188	N/A	-0.0117188	N/A	-0.00546875	N/A	-0.0117188	N/A	-0.00480769
440 (spg)	-	-	1	N/A	-0.134766	N/A	-0.0881696	N/A	0.115513	N/A	0.239063	N/A	-0.0638021	N/A	-0.119291	N/A	-0.0205729	N/A	-0.142969	N/A	-0.226562	N/A	0.171575
4495ABC(11)	-	GB	2	N/A	-0.25	N/A	-0.25	N/A	-0.25	N/A	-0.25	N/A	-0.25	N/A	-0.25	N/A	0.283333	N/A	-0.25	N/A	-0.25	N/A	-0.25
4517(1)	-	GB	1	N/A	-0.25	N/A	-0.25	N/A	-0.25	N/A	-0.25	N/A	-0.25	N/A	-0.25	N/A	0.283333	N/A	-0.25	N/A	-0.25	N/A	-0.25
49 H	-	-	1	N/A	-0.222222	N/A	-0.0833333	N/A	-0.333333	N/A	-0.333333	N/A	-0.333333	N/A	-0.333333	N/A	0.3	N/A	-0.183333	N/A	-0.333333	N/A	-0.333333
5010(13)	-	GB	1	N/A	-0.25	N/A	0.142857	N/A	-0.25	N/A	-0.25	N/A	-0.25	N/A	-0.25	N/A	0.15	N/A	-0.25	N/A	-0.25	N/A	0.25
52/72/2206	-	BRD	15	N/A	-3.32292	N/A	2.13393	N/A	-3.85268	N/A	-4.2625	N/A	-4.58333	N/A	-4.75481	N/A	-1.57917	N/A	-3.42083	N/A	-3.8125	N/A	-4.25481
54.3/14/34	-	DDR	2	N/A	0.00520833	N/A	0.0223214	N/A	-0.03125	N/A	0.00625	N/A	-0.03125	N/A	0.00480769	N/A	0.0291667	N/A	0.0291667	N/A	0.03125	N/A	0.00480769
540/2	-	-	1	N/A	0.0520833	N/A	0.00892857	N/A	-0.0580357	N/A	-0.1875	N/A	-0.1875	N/A	-0.1875	N/A	0.0625	N/A	0.0375	N/A	-0.0446429	N/A	-0.0432692
55-00-1	-	HOL	2	N/A	0.00520833	N/A	0.0178571	N/A	-0.0390625	N/A	-0.0078125	N/A	-0.0182292	N/A	-0.0390625	N/A	-0.0390625	N/A	-0.0390625	N/A	-0.0212054	N/A	-0.015024
56-FP-55	-	DEN	1	N/A	0.0078125	N/A	0.0334821	N/A	-0.046875	N/A	0.009375	N/A	-0.046875	N/A	0.00721154	N/A	0.04375	N/A	0.04375	N/A	0.046875	N/A	0.00721154
56N18-4	-	USA	1	N/A	-0.125	N/A	0.482143	N/A	-0.428571	N/A	-0.4	N/A	-0.5625	N/A	-0.5625	N/A	-0.125	N/A	-0.204167	N/A	-0.348214	N/A	-0.408654
571(18)	-	GB	2	N/A	-0.0390625	N/A	-0.0613839	N/A	-0.108259	N/A	-0.0875	N/A	-0.125	N/A	-0.0847356	N/A	0.204687	N/A	0.173958	N/A	0.0223214	N/A	-0.100962
58/53/426 B	-	-	1	N/A	-0.197917	N/A	0.415179	N/A	-0.433036	N/A	-0.26875	N/A	-0.385417	N/A	-0.5	N/A	-0.133333	N/A	-0.44375	N/A	-0.254464	N/A	-0.334135
62.65/28	-	BRD	1	N/A	-0.104167	N/A	0.1875	N/A	-0.1875	N/A	-0.0875	N/A	-0.0833333	N/A	-0.110577	N/A	0.175	N/A	0.175	N/A	-0.1875	N/A	0.0144231
625(1)	-	GB	1	N/A	-0.0469666	N/A	-0.0692487	N/A	-0.116163	N/A	-0.0954041	N/A	-0.132904	N/A	-0.0926396	N/A	0.21345	N/A	0.166103	N/A	0.0144174	N/A	-0.108812
636(2)	-	GB	1	N/A	-0.264648	N/A	-0.0742188	N/A	-0.342215	N/A	-0.27168	N/A	-0.267904	N/A	-0.333984	N/A	-0.2625	N/A	-0.33151	N/A	-0.302176	N/A	-0.248648
64-9-28 (phu)	-	-	1	N/A	-0.03125	N/A	0.03125	N/A	-0.03125	N/A	-0.03125	N/A	-0.03125	N/A	-0.03125	N/A	-0.03125	N/A	-0.03125	N/A	-0.03125	N/A	-0.03125
64/31 NE	-	-	1	N/A	-0.125	N/A	0.214286	N/A	-0.125	N/A	-0.125	N/A	-0.125	N/A	-0.125	N/A	0.00833333	N/A	-0.125	N/A	0.0178571	N/A	-0.125
642(2)	-	GB	1	N/A	-0.264648	N/A	-0.0742188	N/A	-0.342215	N/A	-0.27168	N/A	-0.267904	N/A	-0.333984	N/A	-0.2625	N/A	-0.33151	N/A	-0.302176	N/A	-0.248648
6430/1011	-	-	9	N/A	0.125	N/A	1.64286	N/A	-1.75	N/A	-1.75	N/A	-1.52083	N/A	-1.59615	N/A	-1.2	N/A	-1.01667	N/A	1.28571	N/A	-1.60577
663/38	-	-	1	N/A	-0.125	N/A	0.0714286	N/A	-0.125	N/A	-0.125	N/A	-0.125	N/A	0.00961538	N/A	-0.125	N/A	-0.125	N/A	-0.125	N/A	-0.125
668-17 colchicined and selfed	-	-	1	N/A	-0.169271	N/A	0.164062	N/A	-0.157366	N/A	0.104688	N/A	-0.240885	N/A	0.0426683	N/A	-0.0526042	N/A	0.0963542	N/A	-0.164062	N/A	-0.123197
6790(2)	-	GB	1	N/A	-0.25	N/A	0.142857	N/A	-0.25	N/A	-0.25	N/A	-0.25	N/A	-0.25	N/A	0.15	N/A	-0.25	N/A	-0.25	N/A	0.25
692A(52)	-	GB	1	N/A	-0.078125	N/A	-0.122768	N/A	-0.216518	N/A	-0.175	N/A	-0.25	N/A	-0.169471	N/A	0.409375	N/A	0.347917	N/A	0.0446429	N/A	-0.201923
699(49)	-	GB	2	N/A	-0.0939331	N/A	-0.138497	N/A	-0.232326	N/A	-0.190808	N/A	-0.265808	N/A	-0.185279	N/A	0.4269	N/A	0.332206	N/A	0.0288348	N/A	-0.217623
70 A 26 (adg)	-	-	1	N/A	0	N/A	0.133929	N/A	-0.28125	N/A	-0.28125	N/A	-0.28125	N/A	-0.28125	N/A	0.183333	N/A	0.0645833	N/A	-0.28125	N/A	-0.28125
70-ĆĆ-8	-	DEN	1	N/A	0.015625	N/A	0.0669643	N/A	-0.09375	N/A	0.01875	N/A	-0.09375	N/A	0.0144231	N/A	0.0875	N/A	0.0875	N/A	0.09375	N/A	0.0144231
70(13)	-	GB	1	N/A	-0.707031	N/A	-0.691964	N/A	-1.10882	N/A	-1.06484	N/A	-0.964844	N/A	-1.11719	N/A	-0.867188	N/A	-1.06094	N/A	-0.960938	N/A	-0.56851
71 ASA 102 (adg)	-	-	1	N/A	-0.0625	N/A	0.0446429	N/A	-0.0625	N/A	-0.0625	N/A	-0.0625	N/A	-0.0625	N/A	0.0458333	N/A	0.0166667	N/A	-0.0625	N/A	0.00480769
71 ASC 76 (adg)	-	-	1	N/A	0.03125	N/A	0.133929	N/A	-0.1875	N/A	-0.1875	N/A	-0.1875	N/A	-0.110577	N/A	0.125	N/A	0.0125	N/A	-0.1875	N/A	-0.1875
7338/812	-	-	2	N/A	-0.75	N/A	1.14286	N/A	-0.214286	N/A	-0.75	N/A	-0.75	N/A	-0.75	N/A	0.883333	N/A	-0.75	N/A	-0.75	N/A	-0.307692
74 A 3	-	-	1	N/A	0.333333	N/A	0.285714	N/A	-0.5	N/A	0.5	N/A	0.166667	N/A	0.115385	N/A	-0.5	N/A	-0.5	N/A	0.428571	N/A	-0.5
76.PO.12.14.268	-	-	4	N/A	-0.5	N/A	-0.5	N/A	-0.5	N/A	-0.5	N/A	-0.5	N/A	-0.5	N/A	0.8	N/A	0.5	N/A	-0.5	N/A	-0.5
7683A(12)	-	GB	3	N/A	-0.5	N/A	0.285714	N/A	-0.5	N/A	-0.5	N/A	-0.5	N/A	-0.5	N/A	0.3	N/A	-0.5	N/A	-0.5	N/A	0.5
78/92	-	-	1	N/A	-2.58545	N/A	-0.458395	N/A	-3.3583	N/A	-2.85668	N/A	-3.48232	N/A	-3.61949	N/A	-1.02675	N/A	-2.42796	N/A	-3.63384	N/A	-2.85691
791A(116)	-	GB	2	N/A	-0.0316162	N/A	-0.0314593	N/A	-0.0316162	N/A	-0.0316162	N/A	-0.0316162	N/A	-0.0316162	N/A	0.0350505	N/A	-0.0314209	N/A	-0.0316162	N/A	-0.0314002
8204A(4)	-	GB	2	N/A	-0.5	N/A	-0.5	N/A	-0.5	N/A	-0.5	N/A	-0.5	N/A	-0.5	N/A	0.566667	N/A	-0.5	N/A	-0.5	N/A	-0.5
8318(6)	-	GB	1	N/A	-0.5	N/A	-0.5	N/A	-0.5	N/A	-0.5	N/A	-0.5	N/A	-0.5	N/A	0.566667	N/A	-0.5	N/A	-0.5	N/A	-0.5
834C(29)	-	GB	10	N/A	-0.335938	N/A	0.227679	N/A	-0.165179	N/A	0.0515625	N/A	-0.03125	N/A	-0.0769231	N/A	-0.176563	N/A	-0.210938	N/A	-0.277902	N/A	-0.207332
85 F 276.5	-	-	1	N/A	0.333333	N/A	0.142857	N/A	-0.5	N/A	-0.5	N/A	-0.5	N/A	-0.5	N/A	-0.5	N/A	-0.5	N/A	-0.5	N/A	-0.5
882(5)	-	GB	4	N/A	-0.15625	N/A	-0.245536	N/A	-0.433036	N/A	-0.35	N/A	-0.5	N/A	-0.338942	N/A	0.81875	N/A	0.695833	N/A	0.0892857	N/A	-0.403846
885(2)	-	GB	2	N/A	-0.210286	N/A	-0.139648	N/A	-0.316197	N/A	-0.285645	N/A	-0.246582	N/A	-0.133413	N/A	0.258659	N/A	0.224154	N/A	-0.216936	N/A	-0.214694
885(3)	-	GB	1	N/A	-0.354818	N/A	-0.117467	N/A	-0.4601	N/A	-0.385352	N/A	-0.343099	N/A	-0.474384	N/A	0.425	N/A	0.325977	N/A	-0.39495	N/A	-0.477088
885(4)	-	GB	4	N/A	-0.211121	N/A	-0.184256	N/A	-0.545384	N/A	-0.433777	N/A	-0.616069	N/A	-0.489366	N/A	0.863359	N/A	0.59054	N/A	0.0572946	N/A	-0.528921
8898ABC(14)	-	GB	1	N/A	-0.5	N/A	0.285714	N/A	-0.5	N/A	-0.5	N/A	-0.5	N/A	-0.5	N/A	0.3	N/A	-0.5	N/A	-0.5	N/A	0.5
904/61	-	BRD	4	N/A	0.0416667	N/A	0.142857	N/A	-0.125	N/A	-0.125	N/A	-0.125	N/A	-0.125	N/A	0.125	N/A	-0.125	N/A	-0.125	N/A	-0.125
92-BUY-1	-	DEN	1	N/A	0.0833333	N/A	0.357143	N/A	-0.5	N/A	0.1	N/A	-0.5	N/A	0.0769231	N/A	0.466667	N/A	0.466667	N/A	0.5	N/A	0.0769231
93/2/10	-	-	1	N/A	-0.25	N/A	0.25	N/A	-0.25	N/A	-0.25	N/A	-0.25	N/A	-0.25	N/A	0.25	N/A	-0.25	N/A	-0.25	N/A	-0.25
933/61/1222 L	-	BRD	1	N/A	-0.395833	N/A	0.830357	N/A	-0.866071	N/A	-0.5375	N/A	-0.770833	N/A	-1	N/A	-0.266667	N/A	-0.8875	N/A	-0.508929	N/A	-0.668269
993A(1)	-	GB	1	N/A	-0.078125	N/A	-0.0535714	N/A	-0.078125	N/A	-0.078125	N/A	-0.078125	N/A	-0.078125	N/A	0.0802083	N/A	-0.078125	N/A	-0.078125	N/A	-0.046875
997A(44)	-	GB	1	N/A	-0.28125	N/A	-0.28125	N/A	-0.28125	N/A	-0.28125	N/A	-0.28125	N/A	0.00721154	N/A	0.285417	N/A	0.21875	N/A	-0.28125	N/A	-0.28125
997A(51)	-	GB	1	N/A	-0.139323	N/A	0.00195312	N/A	-0.351144	N/A	-0.290039	N/A	-0.211914	N/A	-0.274038	N/A	0.231901	N/A	0.229557	N/A	-0.152623	N/A	-0.148137
998A(18)	-	GB	3	N/A	-0.709635	N/A	-0.234933	N/A	-0.920201	N/A	-0.770703	N/A	-0.686198	N/A	-0.948768	N/A	0.85	N/A	0.651953	N/A	-0.7899	N/A	-0.954177
A 1-4	-	USA	1	N/A	-0.296875	N/A	-0.256696	N/A	-0.296875	N/A	-0.279687	N/A	-0.296875	N/A	-0.296875	N/A	-0.296875	N/A	-0.246875	N/A	-0.296875	N/A	-0.241587
A 102-35	-	USA	3	N/A	-0.526042	N/A	-0.651786	N/A	-0.671875	N/A	-0.594531	N/A	-0.671875	N/A	-0.596154	N/A	-0.671875	N/A	-0.646875	N/A	-0.591518	N/A	-0.644231
A 1101 (adg)	-	-	1	N/A	-0.114583	N/A	-0.0803571	N/A	-0.15625	N/A	-0.15625	N/A	-0.15625	N/A	-0.15625	N/A	0.23125	N/A	0.14375	N/A	-0.0982143	N/A	-0.15625
A 119-1	-	USA	2	N/A	-0.916667	N/A	-1.02232	N/A	-1.0625	N/A	-0.907813	N/A	-1.0625	N/A	-0.927885	N/A	-1.0625	N/A	-1.0125	N/A	-0.919643	N/A	-1.00721
A 119-15	-	USA	1	N/A	-0.119792	N/A	-0.265625	N/A	-0.265625	N/A	-0.265625	N/A	-0.265625	N/A	-0.265625	N/A	-0.265625	N/A	-0.265625	N/A	-0.265625	N/A	-0.265625
A 119-20	-	USA	1	N/A	-0.015625	N/A	-0.015625	N/A	-0.015625	N/A	-0.015625	N/A	-0.015625	N/A	0.00120192	N/A	-0.015625	N/A	-0.015625	N/A	0.00223214	N/A	-0.015625
A 139-1	-	USA	1	N/A	-0.557292	N/A	-0.662946	N/A	-0.703125	N/A	-0.634375	N/A	-0.703125	N/A	-0.703125	N/A	-0.703125	N/A	-0.653125	N/A	-0.703125	N/A	-0.647837
A 163-17	-	USA	1	N/A	-0.046875	N/A	-0.046875	N/A	-0.046875	N/A	-0.0125	N/A	-0.046875	N/A	-0.046875	N/A	-0.046875	N/A	-0.046875	N/A	-0.046875	N/A	-0.046875
A 170-9	-	USA	1	N/A	-0.03125	N/A	-0.03125	N/A	-0.03125	N/A	-0.03125	N/A	-0.03125	N/A	0.00240385	N/A	-0.03125	N/A	-0.03125	N/A	0.00446429	N/A	-0.03125
A 177-52	-	USA	1	N/A	-0.0859375	N/A	-0.0859375	N/A	-0.0859375	N/A	-0.0601563	N/A	-0.0859375	N/A	-0.0522837	N/A	-0.0859375	N/A	-0.0859375	N/A	-0.0502232	N/A	-0.0859375
A 179-3	-	USA	2	N/A	-0.140625	N/A	-0.140625	N/A	-0.140625	N/A	-0.0890625	N/A	-0.140625	N/A	-0.0733173	N/A	-0.140625	N/A	-0.140625	N/A	-0.0691964	N/A	-0.140625
A 180-24	-	USA	1	N/A	-0.140625	N/A	-0.140625	N/A	-0.140625	N/A	-0.0890625	N/A	-0.140625	N/A	-0.0733173	N/A	-0.140625	N/A	-0.140625	N/A	-0.0691964	N/A	-0.140625
A 183-11	-	USA	1	N/A	-0.03125	N/A	-0.03125	N/A	-0.03125	N/A	-0.03125	N/A	-0.03125	N/A	0.00240385	N/A	-0.03125	N/A	-0.03125	N/A	0.00446429	N/A	-0.03125
A 183-8	-	USA	1	N/A	-0.557292	N/A	-0.662946	N/A	-0.703125	N/A	-0.634375	N/A	-0.703125	N/A	-0.703125	N/A	-0.703125	N/A	-0.653125	N/A	-0.703125	N/A	-0.647837
A 25/19	-	IRL	4	N/A	-0.5	N/A	0.797619	N/A	-0.75	N/A	-0.75	N/A	-0.75	N/A	-0.75	N/A	0.738889	N/A	-0.75	N/A	-0.75	N/A	-0.75
A 279-7	-	USA	1	N/A	-0.59375	N/A	-0.513393	N/A	-0.59375	N/A	-0.559375	N/A	-0.59375	N/A	-0.59375	N/A	-0.59375	N/A	-0.49375	N/A	-0.59375	N/A	-0.483173
A 327-3	-	USA	1	N/A	-0.03125	N/A	-0.03125	N/A	-0.03125	N/A	-0.03125	N/A	-0.03125	N/A	0.00240385	N/A	-0.03125	N/A	-0.03125	N/A	0.00446429	N/A	-0.03125
A 36-1	-	USA	1	N/A	-0.140625	N/A	-0.140625	N/A	-0.140625	N/A	-0.0890625	N/A	-0.140625	N/A	-0.0733173	N/A	-0.140625	N/A	-0.140625	N/A	-0.0691964	N/A	-0.140625
A 463-4	-	USA	4	N/A	-0.09375	N/A	-0.09375	N/A	-0.09375	N/A	-0.025	N/A	-0.09375	N/A	-0.09375	N/A	-0.09375	N/A	-0.09375	N/A	-0.09375	N/A	-0.09375
A 469-4	-	-	1	N/A	-0.09375	N/A	-0.09375	N/A	-0.09375	N/A	-0.09375	N/A	-0.09375	N/A	-0.09375	N/A	-0.09375	N/A	-0.09375	N/A	-0.09375	N/A	-0.09375
A 483-17	-	USA	2	N/A	-0.239583	N/A	-0.53125	N/A	-0.53125	N/A	-0.53125	N/A	-0.53125	N/A	-0.53125	N/A	-0.53125	N/A	-0.53125	N/A	-0.53125	N/A	-0.53125
A 492-2	-	USA	1	N/A	-1.11458	N/A	-1.32589	N/A	-1.40625	N/A	-1.26875	N/A	-1.40625	N/A	-1.40625	N/A	-1.40625	N/A	-1.30625	N/A	-1.40625	N/A	-1.29567
A 496-4	-	USA	1	N/A	-1.1875	N/A	-1.02679	N/A	-1.1875	N/A	-1.11875	N/A	-1.1875	N/A	-1.1875	N/A	-1.1875	N/A	-0.9875	N/A	-1.1875	N/A	-0.966346
A 501-13	-	USA	1	N/A	-0.171875	N/A	-0.171875	N/A	-0.171875	N/A	-0.120313	N/A	-0.171875	N/A	-0.104567	N/A	-0.171875	N/A	-0.171875	N/A	-0.100446	N/A	-0.171875
A 589-65	-	USA	7	N/A	-0.28125	N/A	-0.28125	N/A	-0.28125	N/A	-0.178125	N/A	-0.28125	N/A	-0.146635	N/A	-0.28125	N/A	-0.28125	N/A	-0.138393	N/A	-0.28125
A 598-3	-	USA	1	N/A	-0.0625	N/A	-0.0625	N/A	-0.0625	N/A	-0.0625	N/A	-0.0625	N/A	0.00480769	N/A	-0.0625	N/A	-0.0625	N/A	0.00892857	N/A	-0.0625
A 6201-6	-	USA	1	N/A	-0.0625	N/A	-0.0625	N/A	-0.0625	N/A	-0.0625	N/A	-0.0625	N/A	0.00480769	N/A	-0.0625	N/A	-0.0625	N/A	0.00892857	N/A	-0.0625
A 62155-4	-	USA	1	N/A	-0.1875	N/A	-0.1875	N/A	-0.1875	N/A	-0.1875	N/A	-0.1875	N/A	-0.1875	N/A	-0.1875	N/A	-0.1875	N/A	-0.1875	N/A	-0.1875
A 63126-8	-	USA	1	N/A	-0.25	N/A	-0.25	N/A	-0.25	N/A	-0.25	N/A	-0.25	N/A	-0.115385	N/A	-0.25	N/A	-0.25	N/A	-0.107143	N/A	-0.25
A 6334-20	-	USA	4	N/A	-0.0625	N/A	-0.0625	N/A	-0.0625	N/A	-0.0625	N/A	-0.0625	N/A	-0.0625	N/A	-0.0625	N/A	-0.0625	N/A	-0.0625	N/A	-0.0625
A 6356-8	-	USA	1	N/A	-0.0208333	N/A	-0.3125	N/A	-0.3125	N/A	-0.3125	N/A	-0.3125	N/A	-0.3125	N/A	-0.3125	N/A	-0.3125	N/A	-0.3125	N/A	-0.3125
A 6356-9	-	USA	3	N/A	-0.458333	N/A	-0.75	N/A	-0.75	N/A	-0.75	N/A	-0.75	N/A	-0.75	N/A	-0.75	N/A	-0.75	N/A	-0.75	N/A	-0.75
A 6371-3	-	USA	1	N/A	-0.25	N/A	-0.25	N/A	-0.25	N/A	-0.25	N/A	-0.25	N/A	-0.25	N/A	-0.25	N/A	-0.25	N/A	-0.25	N/A	-0.25
A 6595-3	-	USA	1	N/A	-1.1875	N/A	-1.02679	N/A	-1.1875	N/A	-1.11875	N/A	-1.1875	N/A	-1.1875	N/A	-1.1875	N/A	-0.9875	N/A	-1.1875	N/A	-0.966346
A 66102-13	-	USA	2	N/A	-0.0625	N/A	-0.0625	N/A	-0.0625	N/A	0.00625	N/A	-0.0625	N/A	-0.0625	N/A	-0.0625	N/A	-0.0625	N/A	-0.0625	N/A	-0.0625
A 66110-7	-	USA	1	N/A	-0.1875	N/A	-0.1875	N/A	-0.1875	N/A	0.01875	N/A	-0.1875	N/A	-0.1875	N/A	-0.1875	N/A	-0.1875	N/A	-0.1875	N/A	-0.1875
A 66122-4	-	-	1	N/A	-0.0625	N/A	-0.0625	N/A	-0.0625	N/A	0.00625	N/A	-0.0625	N/A	-0.0625	N/A	-0.0625	N/A	-0.0625	N/A	-0.0625	N/A	-0.0625
A 6673-4	-	USA	2	N/A	-0.125	N/A	-0.125	N/A	-0.125	N/A	-0.125	N/A	-0.125	N/A	0.00961538	N/A	-0.125	N/A	-0.125	N/A	0.0178571	N/A	-0.125
A 6680-5	-	USA	2	N/A	-0.0416667	N/A	-0.625	N/A	-0.625	N/A	-0.625	N/A	-0.625	N/A	-0.625	N/A	-0.625	N/A	-0.625	N/A	-0.625	N/A	-0.625
A 67315-7	-	USA	1	N/A	-0.375	N/A	-0.375	N/A	-0.375	N/A	-0.375	N/A	-0.375	N/A	-0.375	N/A	-0.375	N/A	-0.375	N/A	-0.375	N/A	-0.375
A 67490-3	-	USA	1	N/A	-0.125	N/A	-0.125	N/A	-0.125	N/A	0.0125	N/A	-0.125	N/A	-0.125	N/A	-0.125	N/A	-0.125	N/A	-0.125	N/A	-0.125
A 6789-7	-	USA	4	N/A	-0.229167	N/A	-0.8125	N/A	-0.8125	N/A	-0.60625	N/A	-0.8125	N/A	-0.8125	N/A	-0.8125	N/A	-0.8125	N/A	-0.8125	N/A	-0.8125
A 68294-2	-	-	1	N/A	-0.0625	N/A	-0.0625	N/A	-0.0625	N/A	0.00625	N/A	-0.0625	N/A	-0.0625	N/A	-0.0625	N/A	-0.0625	N/A	-0.0625	N/A	-0.0625
A 69327-5	-	USA	1	N/A	-0.125	N/A	-0.125	N/A	-0.125	N/A	-0.125	N/A	-0.125	N/A	-0.125	N/A	-0.125	N/A	-0.125	N/A	-0.125	N/A	-0.125
A 70906-1	-	USA	2	N/A	-0.5	N/A	-0.5	N/A	-0.5	N/A	-0.5	N/A	-0.5	N/A	-0.5	N/A	-0.5	N/A	-0.5	N/A	-0.5	N/A	-0.5
A 74341-4	-	USA	1	N/A	-0.125	N/A	-0.125	N/A	-0.125	N/A	0.0125	N/A	-0.125	N/A	-0.125	N/A	-0.125	N/A	-0.125	N/A	-0.125	N/A	-0.125
A 75175-1	-	USA	1	N/A	-0.25	N/A	-0.25	N/A	-0.25	N/A	0.025	N/A	-0.25	N/A	-0.25	N/A	-0.25	N/A	-0.25	N/A	-0.25	N/A	-0.25
A 75188-3	-	USA	3	N/A	-0.375	N/A	-0.375	N/A	-0.375	N/A	0.0375	N/A	-0.375	N/A	-0.375	N/A	-0.375	N/A	-0.375	N/A	-0.375	N/A	-0.375
A 7532-1	-	USA	3	N/A	-0.125	N/A	-0.125	N/A	-0.125	N/A	0.0125	N/A	-0.125	N/A	-0.125	N/A	-0.125	N/A	-0.125	N/A	-0.125	N/A	-0.125
A 77182-1	-	USA	2	N/A	-0.5	N/A	-0.5	N/A	-0.5	N/A	-0.5	N/A	-0.5	N/A	0.0384615	N/A	-0.5	N/A	-0.5	N/A	0.0714286	N/A	-0.5
A 77236-6	-	USA	1	N/A	-0.75	N/A	-0.75	N/A	-0.75	N/A	-0.75	N/A	-0.75	N/A	-0.75	N/A	-0.75	N/A	-0.75	N/A	-0.75	N/A	-0.75
A 77268-4	-	USA	2	N/A	-0.5	N/A	-0.5	N/A	-0.5	N/A	-0.5	N/A	-0.5	N/A	-0.5	N/A	-0.5	N/A	-0.5	N/A	-0.5	N/A	-0.5
A 7816-14	-	USA	11	N/A	-0.25	N/A	-0.25	N/A	-0.25	N/A	-0.25	N/A	-0.25	N/A	-0.25	N/A	-0.25	N/A	-0.25	N/A	-0.25	N/A	-0.25
A 81386-1	-	USA	1	N/A	-0.25	N/A	-0.25	N/A	-0.25	N/A	0.025	N/A	-0.25	N/A	-0.25	N/A	-0.25	N/A	-0.25	N/A	-0.25	N/A	-0.25
A 8341-5	-	USA	4	N/A	-0.25	N/A	-0.25	N/A	-0.25	N/A	0.025	N/A	-0.25	N/A	-0.25	N/A	-0.25	N/A	-0.25	N/A	-0.25	N/A	-0.25
A 89152-4	-	USA	1	N/A	-0.5	N/A	-0.5	N/A	-0.5	N/A	0.05	N/A	-0.5	N/A	-0.5	N/A	-0.5	N/A	-0.5	N/A	-0.5	N/A	-0.5
A.467	-	HOL	1	N/A	-0.528646	N/A	-0.0892857	N/A	0.316964	N/A	1.05	N/A	-0.536458	N/A	-0.43149	N/A	-0.101042	N/A	-0.686458	N/A	-1.12054	N/A	0.659856
A74-845-206	-	-	1	N/A	0.0208333	N/A	0.160714	N/A	-0.125	N/A	0.025	N/A	-0.125	N/A	-0.125	N/A	-0.125	N/A	-0.125	N/A	-0.125	N/A	-0.125
A74-871-710	-	-	1	N/A	0.0208333	N/A	0.160714	N/A	-0.125	N/A	0.025	N/A	-0.125	N/A	-0.125	N/A	-0.125	N/A	-0.125	N/A	-0.125	N/A	-0.125
A77-1347-276	-	HOL	1	N/A	0.0416667	N/A	0.321429	N/A	-0.25	N/A	0.05	N/A	-0.25	N/A	-0.25	N/A	-0.25	N/A	-0.25	N/A	-0.25	N/A	-0.25
AB 64-543-1	-	HOL	1	N/A	-0.0117188	N/A	0.0820312	N/A	-0.136719	N/A	-0.136719	N/A	-0.136719	N/A	-0.117488	N/A	0.0924479	N/A	0.0195312	N/A	-0.136719	N/A	-0.119892
AB 64-543-1-2	-	HOL	1	N/A	-0.0117188	N/A	0.0820312	N/A	-0.136719	N/A	-0.136719	N/A	-0.136719	N/A	-0.117488	N/A	0.0924479	N/A	0.0195312	N/A	-0.136719	N/A	-0.119892
AB 64-556-1	-	HOL	1	N/A	-0.0117188	N/A	0.0820312	N/A	-0.136719	N/A	-0.136719	N/A	-0.136719	N/A	-0.117488	N/A	0.0924479	N/A	0.0195312	N/A	-0.136719	N/A	-0.119892
AB 64-556-1-2	-	HOL	1	N/A	-0.0117188	N/A	0.0820312	N/A	-0.136719	N/A	-0.136719	N/A	-0.136719	N/A	-0.117488	N/A	0.0924479	N/A	0.0195312	N/A	-0.136719	N/A	-0.119892
AB2XPHU22-147	-	HOL	1	N/A	-0.015625	N/A	0.0892857	N/A	-0.125	N/A	-0.125	N/A	-0.125	N/A	-0.0865385	N/A	0.0854167	N/A	0.0145833	N/A	-0.125	N/A	-0.0913462
AB2XPHU22-162	-	HOL	1	N/A	0	N/A	0.0669643	N/A	-0.140625	N/A	-0.140625	N/A	-0.140625	N/A	-0.140625	N/A	0.0916667	N/A	0.0322917	N/A	-0.140625	N/A	-0.140625
AB2XPHU22-31	-	HOL	1	N/A	-0.03125	N/A	0.104911	N/A	-0.140625	N/A	-0.140625	N/A	-0.140625	N/A	-0.102163	N/A	0.101042	N/A	-0.00104167	N/A	-0.140625	N/A	-0.106971
AB2XPHU22-63	-	HOL	1	N/A	0	N/A	0.0669643	N/A	-0.140625	N/A	-0.140625	N/A	-0.140625	N/A	-0.140625	N/A	0.0916667	N/A	0.0322917	N/A	-0.140625	N/A	-0.140625
ABBOT	2012	HOL	0	0.5	0	2	0	-1	-1	1	0	-1	-1	-1	-1	-1	-1	-1	-1	0.142857	0	0.538462	0
ABPT 30	-	HOL	5	N/A	-0.0625	N/A	0.209821	N/A	-0.28125	N/A	-0.28125	N/A	-0.28125	N/A	-0.204327	N/A	0.202083	N/A	-0.00208333	N/A	-0.28125	N/A	-0.213942
ABPT 30x33-3	-	HOL	2	N/A	-0.125	N/A	0.0892857	N/A	-0.125	N/A	-0.125	N/A	-0.125	N/A	-0.125	N/A	0.0916667	N/A	0.0333333	N/A	-0.125	N/A	0.00961538
ABPT 30x33-4	-	HOL	1	N/A	0.0625	N/A	0.267857	N/A	-0.375	N/A	-0.375	N/A	-0.375	N/A	-0.221154	N/A	0.25	N/A	0.025	N/A	-0.375	N/A	-0.375
ABPT 33	-	HOL	2	N/A	-0.03125	N/A	0.178571	N/A	-0.25	N/A	-0.25	N/A	-0.25	N/A	-0.173077	N/A	0.170833	N/A	0.0291667	N/A	-0.25	N/A	-0.182692
ABPT 34	-	HOL	1	N/A	0	N/A	0.133929	N/A	-0.28125	N/A	-0.28125	N/A	-0.28125	N/A	-0.28125	N/A	0.183333	N/A	0.0645833	N/A	-0.28125	N/A	-0.28125
ABPT 34x7-6	-	HOL	1	N/A	0	N/A	0.267857	N/A	-0.5625	N/A	-0.5625	N/A	-0.5625	N/A	-0.5625	N/A	0.366667	N/A	0.129167	N/A	-0.5625	N/A	-0.5625
ABPT 7	-	HOL	1	N/A	0	N/A	0.133929	N/A	-0.28125	N/A	-0.28125	N/A	-0.28125	N/A	-0.28125	N/A	0.183333	N/A	0.0645833	N/A	-0.28125	N/A	-0.28125
ABUNDANCE	1886	GB	11	N/A	-3.91034	N/A	-2.11249	N/A	-5.66393	N/A	-5.26288	N/A	-5.39952	N/A	-5.73776	N/A	-2.87516	N/A	-3.96208	N/A	-4.59762	N/A	-5.56563
AC 2589-2	-	USA	1	N/A	-0.00390625	N/A	-0.00390625	N/A	-0.00390625	N/A	-0.00390625	N/A	-0.00390625	N/A	-0.00390625	N/A	-0.00390625	N/A	-0.00390625	N/A	-0.00390625	N/A	-0.00390625
AC 25949	-	-	2	N/A	-0.0117188	N/A	-0.0117188	N/A	-0.0117188	N/A	-0.0117188	N/A	-0.0117188	N/A	-0.0117188	N/A	-0.0117188	N/A	-0.0117188	N/A	-0.0117188	N/A	-0.0117188
ACCORD	1996	HOL	0	0.666667	0	1	0	0.928571	0	-1	-1	1	0	1	0	-1	-1	-1	-1	1	0	-1	-1
ACKERSEGEN	1929	GER	38	-1	-1	-1	-1	-1	-1	-1	-1	-1	-1	-1	-1	-1	-1	-1	-1	-1	-1	-1	-1
acl	-	-	3	N/A	-0.0159505	N/A	-0.12793	N/A	-0.12793	N/A	-0.121484	N/A	-0.12793	N/A	-0.12793	N/A	-0.12793	N/A	-0.12793	N/A	-0.12793	N/A	-0.12793
ACOUSTIC	2018	HOL	0	-1	-1	0.857143	0	-1	-1	-1	-1	-1	-1	-1	-1	0.533333	0	0.2	0	-1	-1	-1	-1
adg	-	-	26	N/A	0.0221354	N/A	0.0329241	N/A	-0.0898438	N/A	-0.0585938	N/A	-0.0690104	N/A	-0.0898438	N/A	-0.0117188	N/A	-0.0335937	N/A	-0.00948661	N/A	-0.0658053
adg hybrid	-	-	1	N/A	-0.0323079	N/A	0.118722	N/A	-0.129272	N/A	-0.104736	N/A	-0.12264	N/A	-0.141188	N/A	-0.0164876	N/A	-0.130518	N/A	-0.100307	N/A	-0.112023
adg-hybrid	-	-	1	N/A	0.0833333	N/A	0.827381	N/A	-0.875	N/A	-0.875	N/A	-0.875	N/A	-0.875	N/A	-0.130556	N/A	-0.875	N/A	-0.875	N/A	-0.875
ADIRONDACK	1881	USA	4	-1	-1	-1	-1	-1	-1	-1	-1	-1	-1	-1	-1	-1	-1	-1	-1	-1	-1	-1	-1
ADORA	1990	HOL	8	N/A	-0.75	N/A	-0.25	N/A	-0.75	N/A	-0.75	N/A	-0.75	N/A	-0.75	N/A	-0.25	N/A	0.15	N/A	-0.178571	N/A	-0.75
AGATA	1990	HOL	10	-1	-1	0.571429	0.428571	-1	-1	-1	-1	-1	-1	-1	-1	-1	-1	-1	-1	-1	-1	-1	-1
AGRIA	1985	BRD	100	0.5	2.16667	0.571429	8.82812	-1	-1	-1	-1	-1	-1	-1	-1	1	4.74948	1.66667	7.57031	-1	-1	-1	-1
AGUTI	1977	BRD	2	N/A	-0.5	N/A	0.571429	N/A	-0.5	N/A	-0.5	N/A	0.25	N/A	-0.5	N/A	0.166667	N/A	-0.5	N/A	0.428571	N/A	-0.5
AJIBA	1992	HOL	0	0.5	0	1.57143	0	-1	-1	0.9	0	0.833333	0	-1	-1	0.933333	0	0.933333	0	1	0	-1	-1
ALABASTER	-	GER	1	N/A	-0.892333	N/A	-0.321472	N/A	-1.85782	N/A	-1.79216	N/A	-1.52807	N/A	-1.71883	N/A	-0.840169	N/A	-1.44007	N/A	-1.56141	N/A	-1.50002
ALADIN	1999	HOL	2	0.5	0	-1	-1	-1	-1	-1	-1	-1	-1	-1	-1	-1	-1	-1	-1	0.142857	0	-1	-1
ALBION_9497	1895	HOL	2	-1	-1	-1	-1	-1	-1	-1	-1	-1	-1	-1	-1	-1	-1	-1	-1	-1	-1	-1	-1
ALCMARIA	1969	HOL	33	-1	-1	-1	-1	-1	-1	-1	-1	-1	-1	-1	-1	-1	-1	-1	-1	-1	-1	-1	-1
ALDO_9503	1980	HOL	1	N/A	-0.166667	N/A	-0.375	N/A	0.383929	N/A	0.2125	N/A	0.0833333	N/A	0.115385	N/A	-0.133333	N/A	-0.375	N/A	-0.375	N/A	0.25
ALGODONA	-	-	1	N/A	0.270833	N/A	1.27316	N/A	-1.56264	N/A	-1.03184	N/A	-1.4834	N/A	-1.28448	N/A	0.829102	N/A	1.12962	N/A	-1.68583	N/A	-1.53688
ALLARD	1988	HOL	1	N/A	-0.166667	N/A	-0.0714286	N/A	-0.5	N/A	-0.5	N/A	-0.5	N/A	-0.5	N/A	0.466667	N/A	-0.5	N/A	-0.0357143	N/A	-0.5
ALLERFRUEHESTE GELBE	1922	GER	3	N/A	-0.636882	N/A	-0.42763	N/A	-0.608259	N/A	-0.58374	N/A	-0.637858	N/A	-0.671931	N/A	-0.458089	N/A	-0.60835	N/A	-0.64359	N/A	-0.579458
ALLURE	1990	HOL	0	-1	-1	-1	-1	1	0	-1	-1	-1	-1	0.230769	0	-1	-1	-1	-1	-1	-1	1	0
ALMA_?	-	-	16	N/A	-0.274529	N/A	-0.182677	N/A	-0.7483	N/A	-0.681889	N/A	-0.517873	N/A	-0.566292	N/A	-0.337512	N/A	-0.54369	N/A	-0.436542	N/A	-0.530255
ALMERA	1999	HOL	1	0.666667	0	1	0	-1	-1	-1	-1	-1	-1	-1	-1	-1	-1	-1	-1	0.571429	0	-1	-1
ALPHA_?	-	-	5	N/A	-0.930542	N/A	0.894357	N/A	-2.25741	N/A	-1.52256	N/A	-2.02022	N/A	-2.41194	N/A	0.201847	N/A	-0.957031	N/A	-1.47506	N/A	-2.15561
ALPHA_9558	1925	HOL	0	-1	-1	-1	-1	-1	-1	-1	-1	-1	-1	-1	-1	-1	-1	-1	-1	-1	-1	-1	-1
ALTUS	2008	HOL	1	-1	-1	-1	-1	0.714286	0	1	0	0.833333	0	1.61538	0	-1	-1	-1	-1	-1	-1	0.153846	0
AM 34-9	-	HOL	1	N/A	-0.264323	N/A	-0.0446429	N/A	0.158482	N/A	0.525	N/A	-0.268229	N/A	-0.215745	N/A	-0.0505208	N/A	-0.343229	N/A	-0.560268	N/A	0.329928
AM 64-116	-	HOL	1	N/A	-3.46945e-18	N/A	0.0178571	N/A	0.125	N/A	-0.1875	N/A	-0.0520833	N/A	-0.0625	N/A	-0.0625	N/A	0.0375	N/A	0.0625	N/A	-0.1875
AM 64-2	-	HOL	5	N/A	-0.625	N/A	0.723214	N/A	-0.424107	N/A	0.73125	N/A	0.895833	N/A	-0.538462	N/A	0.708333	N/A	0.754167	N/A	-1.1875	N/A	-0.740385
AM 66-148	-	HOL	2	N/A	0.00520833	N/A	-0.03125	N/A	0.0334821	N/A	-0.03125	N/A	-0.03125	N/A	-0.03125	N/A	-0.03125	N/A	-0.03125	N/A	-0.03125	N/A	-0.03125
AM 66-182	-	HOL	8	N/A	-2.5625	N/A	-0.553571	N/A	2.55804	N/A	3.4375	N/A	-0.1875	N/A	0.788462	N/A	0.345833	N/A	-2.4	N/A	-2.77679	N/A	3.00962
AM 66-42	-	HOL	47	N/A	-4.98958	N/A	5.82143	N/A	-0.504464	N/A	0.45625	N/A	0.791667	N/A	-0.100962	N/A	4.39583	N/A	2.3125	N/A	-5.94643	N/A	3.89423
AM 66-426	-	HOL	7	N/A	-0.166667	N/A	0.0714286	N/A	0.0491071	N/A	0.0375	N/A	-0.239583	N/A	0.0288462	N/A	-0.191667	N/A	0.0625	N/A	-0.3125	N/A	-0.0432692
AM 67-125	-	HOL	4	N/A	-1.55729	N/A	-0.234375	N/A	1.40625	N/A	1.175	N/A	0.354167	N/A	0.479567	N/A	0.0385417	N/A	-1.33646	N/A	-1.77455	N/A	1.23438
AM 67-136	-	HOL	4	N/A	-1.14583	N/A	0.261161	N/A	0.53125	N/A	0.153125	N/A	-0.333333	N/A	-0.698317	N/A	-0.153125	N/A	0.257292	N/A	-1.54688	N/A	-0.133413
AM 67-292	-	HOL	1	N/A	0.03125	N/A	-0.107143	N/A	0.254464	N/A	-0.3125	N/A	-0.177083	N/A	-0.115385	N/A	-0.0625	N/A	0.025	N/A	-0.0625	N/A	-0.3125
AM 67-59	-	HOL	1	N/A	-0.854167	N/A	0.285714	N/A	0.410714	N/A	0.1875	N/A	0.1875	N/A	-0.105769	N/A	-0.525	N/A	0.25	N/A	-1	N/A	0.288462
AM 70-2115	-	HOL	2	N/A	-0.322917	N/A	0.388393	N/A	-0.59375	N/A	0.21875	N/A	-0.609375	N/A	-0.0120192	N/A	0.0479167	N/A	0.135417	N/A	-0.15625	N/A	-0.53125
AM 70-2126	-	HOL	1	N/A	-0.354167	N/A	0.267857	N/A	-0.0357143	N/A	0.2	N/A	-0.354167	N/A	0.182692	N/A	-0.258333	N/A	0.25	N/A	-0.5	N/A	0.0384615
AM 70-2166	-	HOL	9	N/A	-2.11458	N/A	-0.357143	N/A	1.26786	N/A	4.2	N/A	-2.14583	N/A	-1.72596	N/A	-0.404167	N/A	-2.74583	N/A	-4.48214	N/A	2.63942
AM 71-1244	-	HOL	2	N/A	-2.45833	N/A	-0.732143	N/A	2.89732	N/A	2.10625	N/A	1.4375	N/A	1.97596	N/A	-0.729167	N/A	-2.775	N/A	-2.76786	N/A	3
AM 71-1319	-	HOL	7	N/A	0.0625	N/A	-0.214286	N/A	0.508929	N/A	-0.625	N/A	-0.354167	N/A	-0.230769	N/A	-0.125	N/A	0.05	N/A	-0.125	N/A	-0.625
AM 71-1653	-	HOL	1	N/A	-6.93889e-18	N/A	0.0357143	N/A	0.25	N/A	-0.375	N/A	-0.104167	N/A	-0.125	N/A	-0.125	N/A	0.075	N/A	0.125	N/A	-0.375
AM 71-600	-	HOL	2	N/A	0.0104167	N/A	-0.0625	N/A	0.0669643	N/A	-0.0625	N/A	-0.0625	N/A	-0.0625	N/A	-0.0625	N/A	-0.0625	N/A	-0.0625	N/A	-0.0625
AM 71-975	-	HOL	1	N/A	-0.65625	N/A	0.227679	N/A	-0.334821	N/A	0.61875	N/A	-0.625	N/A	-0.891827	N/A	0.93125	N/A	0.0270833	N/A	-0.90625	N/A	-0.15625
AM 72-3477	-	HOL	1	N/A	-2.15625	N/A	-1.41071	N/A	1.84821	N/A	3.825	N/A	-1.02083	N/A	-1.90865	N/A	-0.329167	N/A	-2.2875	N/A	-3.625	N/A	2.74519
AM 72-4454	-	HOL	3	N/A	-2.78125	N/A	-0.486607	N/A	2.61607	N/A	3.06875	N/A	-0.9375	N/A	0.194712	N/A	1.47292	N/A	-2.43542	N/A	-3.24554	N/A	3.33894
AM 72-6815	-	HOL	1	N/A	-0.354167	N/A	0.267857	N/A	-0.0357143	N/A	0.2	N/A	-0.354167	N/A	0.182692	N/A	-0.258333	N/A	0.25	N/A	-0.5	N/A	0.0384615
AM 73-110	-	HOL	2	N/A	-0.708333	N/A	0.714286	N/A	0.455357	N/A	-0.125	N/A	-1.125	N/A	-0.288462	N/A	0.625	N/A	-0.458333	N/A	-0.857143	N/A	1.375
AM 76-336	-	HOL	5	N/A	0.0208333	N/A	-0.125	N/A	0.133929	N/A	-0.125	N/A	-0.125	N/A	-0.125	N/A	-0.125	N/A	-0.125	N/A	-0.125	N/A	-0.125
AM 76-999	-	HOL	1	N/A	-1.38778e-17	N/A	0.0714286	N/A	0.5	N/A	-0.75	N/A	-0.208333	N/A	-0.25	N/A	-0.25	N/A	0.15	N/A	0.25	N/A	-0.75
AM 78-3704	-	HOL	24	0.333333	-4.64583	-1	-1	0.142857	3.55357	2	5.65	-1	-1	-1	-1	-1	-1	-1	-1	-1	-1	1.15385	4.33654
AM 78-3736	-	HOL	11	N/A	-3.25	N/A	-1.75	N/A	4.83036	N/A	4.9	N/A	0.375	N/A	2.26923	N/A	0.683333	N/A	-3.925	N/A	-3.67857	N/A	5.02885
AM 78-3778	-	HOL	8	N/A	-1.3125	N/A	0.455357	N/A	-0.669643	N/A	1.2375	N/A	-1.25	N/A	-1.78365	N/A	1.8625	N/A	0.0541667	N/A	-1.8125	N/A	-0.3125
AM 78-3787	-	HOL	1	N/A	-1	N/A	0.321429	N/A	1.07143	N/A	0	N/A	-1	N/A	-0.0961538	N/A	0.4	N/A	-1	N/A	-1	N/A	1.96154
AM 78-3848	-	HOL	1	N/A	-0.708333	N/A	0.535714	N/A	-0.0714286	N/A	0.4	N/A	-0.708333	N/A	0.365385	N/A	-0.516667	N/A	0.5	N/A	-1	N/A	0.0769231
AM 78-4102	-	HOL	10	N/A	-0.416667	N/A	1.10714	N/A	-0.160714	N/A	-0.25	N/A	-1.25	N/A	-0.480769	N/A	0.85	N/A	0.0833333	N/A	-0.714286	N/A	0.788462
AM 82-1509	-	HOL	2	N/A	0.0833333	N/A	-0.25	N/A	0.25	N/A	-0.25	N/A	-0.25	N/A	0.0384615	N/A	0.25	N/A	0.2	N/A	-0.25	N/A	-0.25
AM 82-1827	-	HOL	2	N/A	0.0416667	N/A	-0.25	N/A	0.267857	N/A	-0.25	N/A	-0.25	N/A	-0.25	N/A	-0.25	N/A	-0.25	N/A	-0.25	N/A	-0.25
AMADO	2002	BRD	1	0.833333	0.5	1.14286	0.428571	0.0714286	0.571429	1	0.45	1	-0.5	1.07692	-0.5	-1	-1	-1	-1	-1	-1	0.846154	0.423077
AMALIA_?	-	-	3	N/A	-0.125	N/A	0.571429	N/A	0	N/A	0	N/A	0	N/A	-0.0769231	N/A	0.3	N/A	0.433333	N/A	-0.0357143	N/A	-0.0384615
AMANDA_9632	1986	SWE	0	-1	-1	0.714286	0	-1	-1	1	0	-1	-1	0.0769231	0	0.133333	0	-1	-1	0.142857	0	-1	-1
AMARIN	2010	HOL	0	0.333333	0	0.714286	0	-1	-1	-1	-1	-1	-1	-1	-1	0.933333	0	-1	-1	0.857143	0	-1	-1
AMARYL	1963	HOL	15	N/A	-0.979167	N/A	2.07589	N/A	-1.95982	N/A	-0.365625	N/A	-1.4401	N/A	-2.74639	N/A	0.411458	N/A	-1.66562	N/A	1.0067	N/A	-2.55168
AMBASSADEUR	1957	HOL	4	N/A	-0.125	N/A	0.65625	N/A	-0.774554	N/A	-0.078125	N/A	-0.114583	N/A	-0.831731	N/A	0.879167	N/A	0.78125	N/A	-0.15625	N/A	-0.831731
AMBITION	2007	HOL	2	-1	-1	-1	-1	-1	-1	-1	-1	-1	-1	-1	-1	-1	-1	0.8	0	0.142857	0	-1	-1
AMELIO	1965	HOL	2	N/A	1.70833	N/A	0.741071	N/A	-1.75446	N/A	-0.68125	N/A	-0.208333	N/A	-1.59615	N/A	-0.654167	N/A	-1.2875	N/A	1.6875	N/A	-1.375
AMERA	1981	HOL	5	N/A	-0.583333	N/A	0.267857	N/A	-0.25	N/A	0.125	N/A	0.729167	N/A	-0.0288462	N/A	-0.5	N/A	-0.525	N/A	0.178571	N/A	-0.5
AMEX	1965	HOL	6	N/A	0.416667	N/A	0.285714	N/A	-0.5	N/A	-0.5	N/A	-0.5	N/A	-0.5	N/A	0.5	N/A	0.4	N/A	0.5	N/A	-0.5
AMINCA	1977	HOL	9	N/A	0.291667	N/A	1.19643	N/A	-1.41071	N/A	0.325	N/A	-0.458333	N/A	-1.375	N/A	-1.40833	N/A	-1.40833	N/A	1.375	N/A	-2.375
AMIRES	1975	HOL	1	N/A	0.104167	N/A	0.0178571	N/A	-0.116071	N/A	-0.375	N/A	-0.375	N/A	-0.375	N/A	0.125	N/A	0.075	N/A	-0.0892857	N/A	-0.0865385
AMOROSA	2000	HOL	6	-1	-1	1.42857	0.428571	-1	-1	-1	-1	-1	-1	-1	-1	-1	-1	-1	-1	-1	-1	-1	-1
AMPERA	1998	BRD	2	-1	-1	1.14286	0	-1	-1	-1	-1	0.5	0	-1	-1	0.333333	0	-1	-1	0.857143	0	-1	-1
AMYLA_9693	1999	FRA	0	-1	-1	0.428571	0	-1	-1	0.1	0	1	0	0.923077	0	-1	-1	-1	-1	-1	-1	-1	-1
ANDERSSEN	1876	GER	3	N/A	-0.500915	N/A	-0.0809266	N/A	-0.681511	N/A	-0.569775	N/A	-0.680954	N/A	-0.755322	N/A	-0.293474	N/A	-0.522466	N/A	-0.675597	N/A	-0.603992
ANETT	1964	BRD	4	N/A	-0.5625	N/A	-0.0446429	N/A	-0.294643	N/A	-0.5625	N/A	-0.5625	N/A	-0.5625	N/A	0.945833	N/A	-0.1125	N/A	-0.5625	N/A	-0.293269
ANNABELLE	2001	HOL	2	-1	-1	1	0	-1	-1	-1	-1	-1	-1	-1	-1	-1	-1	0.0666667	0	0.857143	0	-1	-1
ANOSTA	1975	HOL	10	0.5	0	0.714286	0	-1	-1	-1	-1	-1	-1	-1	-1	0.933333	0	0.933333	0	-1	-1	-1	-1
ANTIGO	1954	USA	2	N/A	-0.0703125	N/A	-0.0703125	N/A	-0.0703125	N/A	-0.0703125	N/A	-0.0703125	N/A	-0.0703125	N/A	-0.0703125	N/A	-0.0703125	N/A	-0.0703125	N/A	-0.0703125
ANTJE_?	-	-	2	N/A	0.0625	N/A	0.0892857	N/A	-0.125	N/A	-0.125	N/A	-0.125	N/A	-0.125	N/A	-0.125	N/A	0.00833333	N/A	0.0357143	N/A	-0.125
ANUSCHKA	2004	BRD	0	-1	-1	0.571429	0	-1	-1	-1	-1	-1	-1	-1	-1	1.53333	0	-1	-1	-1	-1	0.769231	0
APTA	1951	BRD	21	N/A	0.0208333	N/A	-0.0625	N/A	-0.0625	N/A	-0.0625	N/A	0.0208333	N/A	-0.0625	N/A	-0.0625	N/A	-0.0625	N/A	-0.0625	N/A	-0.0625
AQUILA_9787	1942	GER	94	N/A	-2.54514	N/A	0.459287	N/A	-0.813244	N/A	-0.439681	N/A	-0.350179	N/A	-1.00735	N/A	-0.131413	N/A	-1.28499	N/A	-2.69822	N/A	-0.837277
AR 73-21-27	-	-	1	N/A	0.333333	N/A	0.5	N/A	-0.5	N/A	-0.5	N/A	-0.5	N/A	-0.5	N/A	-0.5	N/A	-0.5	N/A	0.142857	N/A	-0.5
AR 74-43-17	-	HOL	1	N/A	0.208333	N/A	0.0357143	N/A	-0.232143	N/A	-0.75	N/A	-0.75	N/A	-0.75	N/A	0.25	N/A	0.15	N/A	-0.178571	N/A	-0.173077
AR 74-78-1	-	HOL	1	N/A	-0.666667	N/A	0.964286	N/A	-0.875	N/A	-0.875	N/A	-0.875	N/A	-0.875	N/A	-0.675	N/A	-0.875	N/A	-0.642857	N/A	-0.875
AR 75-131-18	-	-	1	N/A	0.166667	N/A	0.25	N/A	-0.25	N/A	-0.25	N/A	-0.25	N/A	-0.25	N/A	-0.25	N/A	-0.25	N/A	0.142857	N/A	-0.25
AR 76-168-1	-	HOL	4	0.5	-0.5	0.714286	1.21429	-1	-1	-1	-1	-1	-1	-1	-1	-1	-1	-1	-1	-1	-1	-1	-1
AR 76-199-3	-	HOL	3	N/A	-0.333333	N/A	0.857143	N/A	-1	N/A	-1	N/A	-1	N/A	-1	N/A	-1	N/A	-1	N/A	-1	N/A	-1
AR 76-34-3	-	HOL	1	N/A	-0.0416667	N/A	0.642857	N/A	-0.517857	N/A	-1	N/A	0.708333	N/A	0.326923	N/A	0.5	N/A	0.75	N/A	-0.5	N/A	0.615385
AR 77-175-3	-	HOL	3	N/A	0.25	N/A	-0.5	N/A	-0.5	N/A	-0.5	N/A	-0.5	N/A	-0.5	N/A	-0.5	N/A	-0.5	N/A	0.0714286	N/A	-0.5
AR 80-127-5	-	-	3	0.166667	0.25	0.285714	0.178571	1	-0.732143	-1	-1	1	-1	1	-1	0.733333	0.733333	-1	-1	-1	-1	0.769231	-1
AR 80-31-20	-	HOL	1	N/A	0.333333	N/A	0.5	N/A	-0.5	N/A	-0.5	N/A	-0.5	N/A	-0.5	N/A	-0.5	N/A	-0.5	N/A	0.285714	N/A	-0.5
AR 82-2243	-	-	1	N/A	0.333333	N/A	0.5	N/A	-0.5	N/A	-0.5	N/A	-0.5	N/A	-0.5	N/A	0.433333	N/A	0.466667	N/A	-0.5	N/A	-0.5
AR 83-303	-	-	2	N/A	0.416667	N/A	0.642857	N/A	-0.75	N/A	-0.75	N/A	-0.75	N/A	-0.75	N/A	-0.35	N/A	-0.75	N/A	0.285714	N/A	-0.75
AR 85-2207	-	-	1	N/A	-0.5	N/A	0.428571	N/A	-0.5	N/A	-0.5	N/A	0.0833333	N/A	-0.5	N/A	-0.5	N/A	0.0666667	N/A	-0.5	N/A	-0.5
AR 85-96-13	-	HOL	1	-1	-1	-1	-1	1.14286	0	2.8	0	-1	-1	-1	-1	0.933333	0	-1	-1	-1	-1	2.30769	0
AR 89-658	-	HOL	1	N/A	-0.5	N/A	0.714286	N/A	-0.5	N/A	0.15	N/A	-0.5	N/A	-0.5	N/A	0.5	N/A	0.4	N/A	-0.5	N/A	-0.5
AR 90-469	-	HOL	1	N/A	0.333333	N/A	0.428571	N/A	-0.5	N/A	-0.5	N/A	-0.5	N/A	-0.5	N/A	0.3	N/A	-0.5	N/A	0.428571	N/A	-0.5
AR 91-1292	-	HOL	1	N/A	-0.5	N/A	-0.5	N/A	0.0357143	N/A	-0.5	N/A	-0.5	N/A	-0.5	N/A	0.166667	N/A	0.166667	N/A	-0.5	N/A	-0.5
AR 92-1146	-	HOL	1	N/A	0.0833333	N/A	-0.5	N/A	0.535714	N/A	-0.5	N/A	-0.5	N/A	-0.5	N/A	-0.5	N/A	-0.5	N/A	-0.5	N/A	-0.5
ARCADE	1999	HOL	0	0.333333	0	1	0	0.0714286	0	-1	-1	1	0	-1	-1	0.933333	0	0.933333	0	-1	-1	-1	-1
ARF 87-801	-	-	1	N/A	-0.25	N/A	-0.25	N/A	0.0178571	N/A	-0.25	N/A	-0.25	N/A	-0.25	N/A	0.0833333	N/A	0.0833333	N/A	-0.25	N/A	-0.25
ARI	1950	HOL	16	N/A	0.479167	N/A	1.18304	N/A	-2.59375	N/A	-2.1875	N/A	-1.53385	N/A	-2.38942	N/A	0.779687	N/A	-0.519792	N/A	-0.910714	N/A	-2.16466
ARIELLE	1999	HOL	5	0.666667	0	1	0	-1	-1	-1	-1	-1	-1	-1	-1	-1	-1	-1	-1	0.285714	0	-1	-1
ARINDA	1993	HOL	3	-1	-1	1	0.928571	-1	-1	-1	-1	-1	-1	-1	-1	-1	-1	-1	-1	-1	-1	-1	-1
ARIZONA	2009	HOL	0	0.166667	0	1.28571	0	-1	-1	1.1	0	-1	-1	-1	-1	0.933333	0	-1	-1	1	0	-1	-1
ARKA	1961	HOL	9	N/A	0.0625	N/A	-0.00892857	N/A	-0.216518	N/A	-0.040625	N/A	-0.015625	N/A	-0.25	N/A	-0.204167	N/A	-0.25	N/A	-0.125	N/A	-0.209135
ARKULA	1975	DDR	1	-1	-1	-1	-1	-1	-1	-1	-1	-1	-1	-1	-1	-1	-1	-1	-1	0.142857	0	-1	-1
ARLANDA	2007	HOL	0	-1	-1	-1	-1	1.57143	0	-1	-1	1	0	0.769231	0	0.8	0	0.866667	0	-1	-1	0.846154	0
ARMUNDO	1997	HOL	2	-1	-1	0.285714	0.428571	-1	-1	-1	-1	-1	-1	-1	-1	-1	-1	-1	-1	-1	-1	-1	-1
ARNIKA_?	-	-	2	N/A	-0.5	N/A	-0.5	N/A	-0.5	N/A	-0.5	N/A	-0.5	N/A	-0.5	N/A	0.966667	N/A	-0.5	N/A	-0.5	N/A	-0.5
ARNOVA	1999	HOL	1	0.5	0	1.71429	0	-1	-1	-1	-1	-1	-1	-1	-1	-1	-1	-1	-1	-1	-1	-1	-1
ARRAN CAIRN	1930	GB	2	N/A	0.167969	N/A	0.396205	N/A	-0.770089	N/A	-0.870312	N/A	-0.854167	N/A	-0.495192	N/A	-0.161458	N/A	-0.0729167	N/A	-0.414062	N/A	-0.711538
ARRAN CHIEF	1911	GB	3	-1	-1	-1	-1	-1	-1	-1	-1	-1	-1	-1	-1	-1	-1	-1	-1	-1	-1	-1	-1
ARRAN VICTORY	1918	GB	5	-1	-1	-1	-1	-1	-1	-1	-1	-1	-1	-1	-1	-1	-1	-1	-1	-1	-1	-1	-1
ARROW	2004	HOL	0	0.5	0	0.714286	0	-1	-1	-1	-1	-1	-1	-1	-1	-1	-1	-1	-1	-1	-1	-1	-1
ARSENAL	2009	HOL	0	0.166667	0	-1	-1	1.07143	0	-1	-1	-1	-1	-1	-1	-1	-1	-1	-1	-1	-1	-1	-1
ARTEMIS	2000	HOL	1	-1	-1	1	0	0.0714286	0	-1	-1	-1	-1	-1	-1	1	0	0.8	0	-1	-1	-1	-1
ASCHE 118	-	-	6	N/A	-1.43142	N/A	0.132725	N/A	-1.7076	N/A	-1.55508	N/A	-1.7536	N/A	-2.05887	N/A	-0.031368	N/A	-1.09308	N/A	-2.01923	N/A	-1.78345
ASOKA	1959	HOL	2	N/A	0.0520833	N/A	0.00892857	N/A	-0.0580357	N/A	-0.1875	N/A	-0.1875	N/A	-0.1875	N/A	0.0625	N/A	0.0375	N/A	-0.0446429	N/A	-0.0432692
ASTARTE_?	-	-	22	N/A	-5	N/A	0.821429	N/A	4.33929	N/A	2.5	N/A	1.25	N/A	4.05769	N/A	-0.729167	N/A	-3.99583	N/A	-5.45536	N/A	5.71635
ASTARTE_9928	1976	HOL	0	-1	-1	-1	-1	0.142857	0	-1	-1	1	0	1.07692	0	0.933333	0	1	0	-1	-1	-1	-1
ASTERIX	1991	HOL	11	-1	-1	2	1.78571	-1	-1	1	0	-1	-1	-1	-1	1	0	0.933333	-0.1	-1	-1	-1	-1
AT 8-483	-	HOL	1	N/A	-0.0729167	N/A	0.0334821	N/A	-0.03125	N/A	0.015625	N/A	0.0911458	N/A	-0.00360577	N/A	-0.0625	N/A	-0.065625	N/A	0.0223214	N/A	-0.0625
ATLANTIC_?	-	-	38	N/A	-0.75	N/A	0.107143	N/A	-0.75	N/A	0.2	N/A	-0.75	N/A	0.173077	N/A	-0.75	N/A	-0.75	N/A	-0.464286	N/A	-0.75
ATLANTIC_9956	1976	USA	0	0.333333	0	0.714286	0	-1	-1	-1	-1	-1	-1	0.0769231	0	-1	-1	-1	-1	0.285714	0	0.538462	0
AUGUSTA_9969	1951	BRD	1	N/A	-0.0833333	N/A	0.241071	N/A	-0.25	N/A	-0.25	N/A	-0.231771	N/A	-0.25	N/A	-0.225	N/A	-0.232292	N/A	-0.220982	N/A	-0.25
AURELIA_?	-	-	2	N/A	-0.0520833	N/A	0.09375	N/A	-0.09375	N/A	-0.04375	N/A	-0.0416667	N/A	-0.0552885	N/A	0.0875	N/A	0.0875	N/A	-0.09375	N/A	0.00721154
AURELIA_9977	1965	BRD	1	N/A	0.5	N/A	1.4428	N/A	-1.78139	N/A	-1.43809	N/A	-1.63965	N/A	-1.6114	N/A	1.09368	N/A	1.75462	N/A	-1.98493	N/A	-1.69313
AURORA_9981	1972	HOL	0	-1	-1	1	0	-1	-1	-1	-1	-1	-1	-1	-1	-1	-1	-1	-1	-1	-1	-1	-1
AUSONIA	1981	HOL	21	0.5	0.708333	0.285714	0.928571	-1	-1	-1	-1	0.5	-1.5	-1	-1	-1	-1	-1	-1	-1	-1	-1	-1
AVANO	2005	HOL	0	0.166667	0	0.857143	0	-1	-1	0.7	0	-1	-1	0.230769	0	0.933333	0	1	0	-1	-1	0.153846	0
AVARNA	2005	HOL	0	-1	-1	1.14286	0	1	0	1	0	-1	-1	0.230769	0	-1	-1	1	0	-1	-1	0.153846	0
AVAYA	2005	HOL	0	-1	-1	-1	-1	1.85714	0	-1	-1	1.83333	0	-1	-1	-1	-1	-1	-1	-1	-1	1	0
AVEKA	2001	HOL	0	-1	-1	0.285714	0	1.57143	0	1	0	-1	-1	0.769231	0	0.866667	0	-1	-1	-1	-1	2	0
AVENANCE	2005	HOL	0	-1	-1	1.14286	0	1	0	-1	-1	-1	-1	1.07692	0	-1	-1	-1	-1	-1	-1	0.846154	0
AVENIR_?	-	-	16	N/A	-0.476969	N/A	0.448172	N/A	-1.5143	N/A	-1.05879	N/A	-1.48324	N/A	-1.80555	N/A	0.822982	N/A	-0.618717	N/A	0.0816127	N/A	-1.51664
AVENTRA	2005	HOL	2	-1	-1	1	0	0.857143	0	1	0	0.5	0	-1	-1	0.866667	0	1	0	-1	-1	1	0
AVERIA	2004	HOL	2	-1	-1	0.142857	0	0.714286	0	1.4	0	-1	-1	-1	-1	-1	-1	-1	-1	-1	-1	0.153846	0
AVIALA	2004	HOL	1	-1	-1	0.857143	0	1.07143	0	1.7	0	-1	-1	1	0	0.8	0	-1	-1	-1	-1	1.15385	0
AXILIA	1966	DDR	11	N/A	-0.5	N/A	-0.5	N/A	-0.5	N/A	-0.5	N/A	-0.5	N/A	-0.5	N/A	-0.5	N/A	-0.5	N/A	0.0714286	N/A	-0.5
AXION	2008	HOL	1	-1	-1	-1	-1	0.714286	0	-1	-1	-1	-1	0.307692	0	-1	-1	-1	-1	-1	-1	1	0
AZIZA	1991	HOL	1	N/A	0.25	N/A	0.0714286	N/A	-0.5	N/A	0.15	N/A	0.416667	N/A	0.115385	N/A	0.4	N/A	0.9	N/A	0.0714286	N/A	-0.5
B 15-10	-	HOL	2	N/A	-0.125	N/A	0.0714286	N/A	-0.125	N/A	-0.125	N/A	-0.125	N/A	-0.125	N/A	-0.125	N/A	-0.125	N/A	-0.125	N/A	-0.125
B.3769	-	HOL	2	N/A	-0.169271	N/A	0.164062	N/A	-0.157366	N/A	0.104688	N/A	-0.240885	N/A	0.0426683	N/A	-0.0526042	N/A	0.0963542	N/A	-0.164062	N/A	-0.123197
B51	-	-	1	N/A	-0.5625	N/A	-0.0446429	N/A	-0.294643	N/A	-0.5625	N/A	-0.5625	N/A	-0.5625	N/A	0.945833	N/A	-0.1125	N/A	-0.5625	N/A	-0.293269
B72	-	-	1	N/A	-0.0657552	N/A	0.108817	N/A	-0.0761719	N/A	0.0078125	N/A	-0.0996094	N/A	-0.179988	N/A	0.0733073	N/A	-0.0708333	N/A	0.0239955	N/A	-0.0955529
BAFANA	2009	HOL	0	0.5	0	0.714286	0	-1	-1	-1	-1	0.333333	0	-1	-1	-1	-1	-1	-1	-1	-1	0.846154	0
BAKE-KING	1967	USA	2	N/A	-1.10417	N/A	-0.723214	N/A	-1.4375	N/A	-0.4375	N/A	-1.20833	N/A	-1.28365	N/A	0.295833	N/A	-0.745833	N/A	-1.3125	N/A	-0.716346
BALLYDOON	1931	GB	5	-1	-1	-1	-1	-1	-1	-1	-1	-1	-1	-1	-1	-1	-1	-1	-1	-1	-1	-1	-1
BALTICA	1997	BRD	2	N/A	-0.0833333	N/A	0.120536	N/A	-0.109375	N/A	-0.109375	N/A	-0.109375	N/A	-0.109375	N/A	-0.084375	N/A	-0.109375	N/A	-0.0803571	N/A	-0.109375
BALTYK	1951	POL	4	N/A	-0.25	N/A	0.178571	N/A	0.25	N/A	0.25	N/A	-0.25	N/A	0.0384615	N/A	0.216667	N/A	0.216667	N/A	0.0357143	N/A	0.25
BANNOCK RUSSET	1999	USA	4	N/A	-0.5	N/A	-0.5	N/A	-0.5	N/A	0.05	N/A	-0.5	N/A	-0.5	N/A	-0.5	N/A	-0.5	N/A	-0.5	N/A	-0.5
BARAKA	1971	HOL	8	N/A	-0.375	N/A	-0.75	N/A	-0.75	N/A	-0.75	N/A	-0.75	N/A	-0.75	N/A	0.25	N/A	0.25	N/A	-0.464286	N/A	-0.75
BARTINA	1988	HOL	3	0.666667	0	-1	-1	-1	-1	-1	-1	-1	-1	-1	-1	-1	-1	-1	-1	-1	-1	-1	-1
BATO	1929	HOL	6	N/A	-0.851725	N/A	0.208426	N/A	-0.452009	N/A	-0.337695	N/A	-0.330729	N/A	-0.665865	N/A	-0.397135	N/A	-0.537956	N/A	-0.637277	N/A	-0.620267
BC 1034	-	HOL	1	N/A	-0.0416667	N/A	-0.214286	N/A	-0.375	N/A	-0.375	N/A	-0.0416667	N/A	-0.375	N/A	-0.375	N/A	-0.375	N/A	-0.375	N/A	-0.375
BEA	1954	HOL	9	N/A	-0.166667	N/A	1.1875	N/A	-3.4375	N/A	-2.625	N/A	-1.81771	N/A	-3.02885	N/A	0.342708	N/A	-2.05625	N/A	-0.571429	N/A	-2.57933
BEAUTY OF HEBRON	1878	USA	13	N/A	0.00292969	N/A	-0.00251116	N/A	0.00502232	N/A	-0.00351563	N/A	0.00130208	N/A	0.00480769	N/A	0.00546875	N/A	0.00572917	N/A	-0.00195312	N/A	0.00420673
BEETS 84-85-32	-	HOL	2	N/A	-0.5	N/A	-0.5	N/A	-0.5	N/A	-0.5	N/A	0.416667	N/A	0.115385	N/A	0.7	N/A	0.466667	N/A	-0.5	N/A	0.0769231
BELANA	2000	BRD	11	0.166667	0	1.14286	0	1.07143	0	-1	-1	0.833333	0	-1	-1	1.73333	0	-1	-1	-1	-1	0.0769231	0
BELKA	-	HOL	1	N/A	-0.0833333	N/A	0.59375	N/A	-1.71875	N/A	-1.3125	N/A	-0.908854	N/A	-1.51442	N/A	0.171354	N/A	-1.02812	N/A	-0.285714	N/A	-1.28966
BELL	-	-	3	N/A	-0.132324	N/A	-0.0371094	N/A	-0.171108	N/A	-0.13584	N/A	-0.133952	N/A	-0.166992	N/A	-0.13125	N/A	-0.165755	N/A	-0.151088	N/A	-0.124324
BELLA_?	-	-	5	N/A	-0.0416667	N/A	0.348214	N/A	-0.40625	N/A	-0.40625	N/A	-0.369792	N/A	-0.40625	N/A	-0.40625	N/A	-0.370833	N/A	-0.40625	N/A	-0.40625
BELLE DE FONTENAY	1885	FRA	9	-1	-1	-1	-1	-1	-1	-1	-1	-1	-1	-1	-1	-1	-1	-1	-1	-1	-1	-1	-1
BELLINI	2001	HOL	3	0.666667	0	0.285714	0	-1	-1	-1	-1	-1	-1	-1	-1	0.933333	0	0.933333	0	1	0	1	0
BERBER	1984	HOL	5	-1	-1	-1	-1	-1	-1	-1	-1	-1	-1	-1	-1	1	0	0.133333	0	-1	-1	-1	-1
BERLIKUMER GEELTJE	<1890	HOL	2	N/A	-1.11426	N/A	0.211356	N/A	-1.13198	N/A	-1.00664	N/A	-1.18001	N/A	-1.64881	N/A	-0.0839193	N/A	-0.770833	N/A	-1.51172	N/A	-1.21875
BH 82-168	-	HOL	1	N/A	0.0416667	N/A	0.0714286	N/A	-0.25	N/A	-0.25	N/A	-0.25	N/A	0.0384615	N/A	-0.25	N/A	0.2	N/A	-0.25	N/A	-0.25
BH 84-212	-	HOL	1	N/A	0.666667	N/A	0.785714	N/A	0.321429	N/A	0.725	N/A	0.25	N/A	0.288462	N/A	-0.75	N/A	-0.75	N/A	-0.285714	N/A	0.634615
BIENE	1946	BRD	5	N/A	0.0833333	N/A	-0.5	N/A	-0.5	N/A	-0.5	N/A	-0.5	N/A	-0.5	N/A	-0.5	N/A	-0.5	N/A	-0.5	N/A	-0.5
BIERMA A1-287	-	HOL	16	N/A	-1.625	N/A	1.16071	N/A	-0.633929	N/A	-1.5375	N/A	-1.3125	N/A	-1.9375	N/A	1.1	N/A	0.7625	N/A	-2.50893	N/A	-2.04327
BIERMA P 584	-	-	1	N/A	-0.40625	N/A	0.290179	N/A	-0.158482	N/A	-0.384375	N/A	-0.328125	N/A	-0.484375	N/A	0.275	N/A	0.190625	N/A	-0.627232	N/A	-0.510817
BIERMA T 28	-	-	5	N/A	-0.739583	N/A	0.910714	N/A	-0.745536	N/A	-1.20625	N/A	-1.09375	N/A	-1.53125	N/A	0.85	N/A	0.49375	N/A	-1.59375	N/A	-1.58413
BIERMA U 125	-	-	1	N/A	0.0729167	N/A	0.330357	N/A	-0.428571	N/A	-0.4375	N/A	-0.4375	N/A	-0.5625	N/A	0.3	N/A	0.1125	N/A	-0.339286	N/A	-0.5625
BIERMA Y 160	-	HOL	1	N/A	0.145833	N/A	0.660714	N/A	-0.857143	N/A	-0.875	N/A	-0.875	N/A	-1.125	N/A	0.6	N/A	0.225	N/A	-0.678571	N/A	-1.125
BILDTSTAR	1984	HOL	18	1.33333	2.08333	1	2.10714	-1	-1	-1	-1	-1	-1	-1	-1	-1	-1	-1	-1	-1	-1	-1	-1
BIMONDA	1992	HOL	3	N/A	0.25	N/A	-0.285714	N/A	-1.25	N/A	-1.25	N/A	0.166667	N/A	-1.25	N/A	-1.25	N/A	-1.25	N/A	-0.25	N/A	-1.25
BINELLA	1990	HOL	0	-1	-1	-1	-1	-1	-1	-1	-1	-1	-1	-1	-1	-1	-1	-1	-1	-1	-1	-1	-1
BINTJE	1910	HOL	35	-1	-1	-1	-1	-1	-1	-1	-1	-1	-1	-1	-1	-1	-1	-1	-1	-1	-1	-1	-1
BIOGOLD	2004	HOL	0	-1	-1	0.714286	0	-1	-1	-1	-1	-1	-1	-1	-1	0.733333	0	0.266667	0	-1	-1	0.0769231	0
BIONICA	2008	HOL	0	-1	-1	-1	-1	-1	-1	-1	-1	-1	-1	-1	-1	0.666667	0	0.2	0	-1	-1	-1	-1
BIRANCO	1980	BRD	6	N/A	-0.791667	N/A	1.66071	N/A	-1.73214	N/A	-1.075	N/A	-1.54167	N/A	-2	N/A	-0.533333	N/A	-1.775	N/A	-1.01786	N/A	-1.33654
BISHOP	1912	GB	2	N/A	-0.707031	N/A	-0.691964	N/A	-1.10882	N/A	-1.06484	N/A	-0.964844	N/A	-1.11719	N/A	-0.867188	N/A	-1.06094	N/A	-0.960938	N/A	-0.56851
BISMARCK	<1889	GER	9	N/A	-0.21875	N/A	0.0357143	N/A	0.03125	N/A	0.03125	N/A	-0.21875	N/A	-0.0745192	N/A	0.0145833	N/A	0.0645833	N/A	-0.0758929	N/A	0.0865385
BL 54-121	-	HOL	1	N/A	0.75	N/A	0.357143	N/A	-0.625	N/A	-0.625	N/A	-0.625	N/A	-0.625	N/A	0.625	N/A	-0.4	N/A	0.375	N/A	-0.625
BL 61-74-167	-	HOL	1	1.16667	0.333333	0.285714	0.428571	-1	-1	-1	-1	-1	-1	-1	-1	1	0.25	-1	-1	1	-0.25	-1	-1
BL 75-2-21	-	HOL	1	N/A	0.0833333	N/A	-0.25	N/A	0.0178571	N/A	-0.25	N/A	-0.25	N/A	0.0384615	N/A	-0.25	N/A	-0.25	N/A	-0.25	N/A	-0.25
BL 81-3-198	-	HOL	1	N/A	0.666667	N/A	0.857143	N/A	-0.5	N/A	-0.5	N/A	-0.5	N/A	-0.5	N/A	0.5	N/A	0.4	N/A	-0.5	N/A	-0.5
BL 81-4-259	-	HOL	1	N/A	0.166667	N/A	-0.5	N/A	0.0357143	N/A	-0.5	N/A	-0.5	N/A	0.0769231	N/A	-0.5	N/A	-0.5	N/A	-0.5	N/A	-0.5
BLACK 1512	-	GB	1	N/A	-0.0625	N/A	-0.0625	N/A	0.00892857	N/A	-0.0625	N/A	0.0625	N/A	0.0673077	N/A	0.0583333	N/A	0.0625	N/A	-0.0625	N/A	-0.0625
BLAUE RIESEN	1883	GER	6	N/A	-1.12749	N/A	-0.996913	N/A	-1.13937	N/A	-1.11012	N/A	-1.11296	N/A	-1.13933	N/A	-0.982764	N/A	-1.01606	N/A	-1.12842	N/A	-1.09629
BLAZER RUSSET	2005	USA	2	N/A	-0.5	N/A	-0.5	N/A	-0.5	N/A	-0.5	N/A	-0.5	N/A	-0.5	N/A	-0.5	N/A	-0.5	N/A	-0.5	N/A	-0.5
BLOCHINGER	-	GER	2	N/A	-0.167643	N/A	0.0736607	N/A	-0.0885882	N/A	-0.150391	N/A	-0.0445964	N/A	-0.176382	N/A	-0.211003	N/A	-0.220508	N/A	-0.0210658	N/A	-0.117713
BLUCHER	<1889	GER	1	N/A	-0.21875	N/A	0.0357143	N/A	0.03125	N/A	0.03125	N/A	-0.21875	N/A	-0.0745192	N/A	0.0145833	N/A	0.0645833	N/A	-0.0758929	N/A	0.0865385
BLUE DON	<1894	GB	1	N/A	-3.75502	N/A	-2.36444	N/A	-4.7424	N/A	-4.53748	N/A	-4.64286	N/A	-4.8424	N/A	-3.1999	N/A	-3.89991	N/A	-4.35576	N/A	-4.67235
BM 42-74	-	-	1	N/A	-0.125	N/A	0.107143	N/A	-0.125	N/A	-0.125	N/A	-0.125	N/A	-0.125	N/A	0.125	N/A	-0.125	N/A	-0.125	N/A	-0.125
BM 608-78	-	-	1	N/A	0.0208333	N/A	-0.125	N/A	0.133929	N/A	-0.125	N/A	-0.125	N/A	-0.125	N/A	-0.125	N/A	-0.125	N/A	-0.125	N/A	-0.125
BM 747/69/242	-	-	1	N/A	0.25	N/A	0.285714	N/A	-0.5	N/A	-0.5	N/A	-0.5	N/A	-0.5	N/A	-0.5	N/A	0.4	N/A	0.5	N/A	-0.5
BM 77-2095	-	BRD	1	N/A	-0.75	N/A	0.357143	N/A	-0.75	N/A	-0.75	N/A	-0.458333	N/A	-0.75	N/A	-0.75	N/A	-0.466667	N/A	-0.75	N/A	-0.75
BM 79-270	-	BRD	1	N/A	-0.25	N/A	0.214286	N/A	-0.25	N/A	-0.25	N/A	-0.25	N/A	-0.25	N/A	0.25	N/A	-0.25	N/A	-0.25	N/A	-0.25
BODENKRAFT	1963	BRD	9	N/A	-0.153646	N/A	0.122768	N/A	-0.164062	N/A	-0.164062	N/A	0.0234375	N/A	-0.164062	N/A	0.0994792	N/A	-0.0890625	N/A	0.0825893	N/A	-0.164062
BOHM 155/06	-	GER	6	N/A	-0.482859	N/A	0.026123	N/A	-0.959534	N/A	-0.833966	N/A	-1.15551	N/A	-1.14714	N/A	-0.259462	N/A	-0.714581	N/A	-1.04761	N/A	-0.784983
BOLESTA	1995	BRD	3	N/A	1	N/A	0.142857	N/A	-0.5	N/A	-1.5	N/A	-1.5	N/A	-0.923077	N/A	1.5	N/A	1.6	N/A	-1.5	N/A	-1.5
BONA	1944	GER	17	N/A	-0.0104167	N/A	0.447824	N/A	-0.509347	N/A	-0.477344	N/A	-0.513021	N/A	-0.53771	N/A	0.143229	N/A	-0.517448	N/A	-0.470703	N/A	-0.470252
BONANZA_?	-	-	2	N/A	0.166667	N/A	-0.5	N/A	0.5	N/A	-0.5	N/A	0.416667	N/A	0.115385	N/A	-0.5	N/A	-0.5	N/A	-0.5	N/A	-0.5
BONNOTTE DE NOIRMOUTIER	-	FRA	2	N/A	0.3125	N/A	0.455357	N/A	-0.841518	N/A	-0.665625	N/A	-0.817708	N/A	-0.838942	N/A	-0.475	N/A	-0.65	N/A	-0.642857	N/A	-0.834135
BR 90-0024	-	HOL	1	N/A	-0.5	N/A	0.428571	N/A	0.5	N/A	0.8	N/A	0.416667	N/A	-0.5	N/A	-0.5	N/A	-0.5	N/A	-0.5	N/A	0.5
BRA 3/35	-	-	1	N/A	-0.71224	N/A	0.544643	N/A	-0.104353	N/A	-0.351562	N/A	0.0716146	N/A	-0.455529	N/A	-0.59401	N/A	-0.632031	N/A	0.165737	N/A	-0.220853
BRA 9089	-	GER	13	N/A	-0.155029	N/A	-0.152204	N/A	-0.155029	N/A	-0.155029	N/A	-0.155029	N/A	-0.155029	N/A	-0.155029	N/A	-0.151514	N/A	-0.0121722	N/A	-0.151142
BRAVO_?	-	-	3	N/A	-0.224813	N/A	0.00401088	N/A	-0.157244	N/A	-0.124512	N/A	-0.242228	N/A	-0.151724	N/A	0.116691	N/A	-0.151302	N/A	-0.26552	N/A	-0.144343
BRAVO_10436	1899	HOL	4	N/A	-0.457113	N/A	0.135463	N/A	-0.257254	N/A	-0.200098	N/A	-0.196615	N/A	-0.364183	N/A	-0.229818	N/A	-0.300228	N/A	-0.349888	N/A	-0.341384
BRDA_?	-	-	2	N/A	0.583333	N/A	1.03571	N/A	0.660714	N/A	-0.1375	N/A	0.625	N/A	0.644231	N/A	0.0916667	N/A	0.0916667	N/A	-0.642857	N/A	-0.182692
BRILJANT_?	-	-	1	N/A	0.0416667	N/A	0.0178571	N/A	-0.125	N/A	-0.125	N/A	-0.125	N/A	-0.125	N/A	0.108333	N/A	0.216667	N/A	-0.125	N/A	-0.125
BRITISH QUEEN	1894	GB	6	-1	-1	-1	-1	-1	-1	-1	-1	-1	-1	-1	-1	-1	-1	-1	-1	-1	-1	-1	-1
BROCKEN	-	GER	1	N/A	-0.0119629	N/A	0.0333426	N/A	-0.0658133	N/A	-0.0533691	N/A	-0.045166	N/A	-0.0541804	N/A	-0.0423014	N/A	-0.0244629	N/A	-0.0468401	N/A	-0.0552885
BRODICK	1990	GB	10	-1	-1	0.571429	0	-1	-1	-1	-1	-1	-1	-1	-1	0.6	0	-1	-1	-1	-1	1	0
BRONKO	2008	HOL	0	0.666667	0	0.142857	0	-1	-1	-1	-1	-1	-1	-1	-1	-1	-1	0.8	0	-1	-1	-1	-1
BRU 82-78	-	HOL	2	N/A	-0.5	N/A	0.285714	N/A	-0.232143	N/A	0.175	N/A	-0.0416667	N/A	-0.211538	N/A	-0.133333	N/A	-0.5	N/A	-0.5	N/A	-0.173077
BRU 86-13	-	HOL	1	N/A	-0.25	N/A	0.142857	N/A	-0.116071	N/A	0.0875	N/A	-0.0208333	N/A	-0.105769	N/A	-0.0666667	N/A	-0.25	N/A	-0.25	N/A	-0.0865385
BRU 86-14	-	HOL	1	N/A	0.0416667	N/A	0.0714286	N/A	-0.25	N/A	-0.25	N/A	-0.25	N/A	0.0384615	N/A	-0.25	N/A	0.2	N/A	-0.25	N/A	-0.25
BRU 86-9	-	HOL	1	N/A	-0.25	N/A	0.142857	N/A	-0.116071	N/A	0.0875	N/A	-0.0208333	N/A	-0.105769	N/A	-0.0666667	N/A	-0.25	N/A	-0.25	N/A	-0.0865385
BRU 89-714-136	-	HOL	2	N/A	0.0833333	N/A	0.142857	N/A	-0.5	N/A	-0.5	N/A	-0.5	N/A	0.0769231	N/A	-0.5	N/A	0.4	N/A	-0.5	N/A	-0.5
BRU 89-96	-	HOL	1	N/A	-0.5	N/A	0.285714	N/A	-0.232143	N/A	0.175	N/A	-0.0416667	N/A	-0.211538	N/A	-0.133333	N/A	-0.5	N/A	-0.5	N/A	-0.173077
BRU 93-136	-	HOL	7	N/A	-1	N/A	0.571429	N/A	-0.464286	N/A	0.35	N/A	-0.0833333	N/A	-0.423077	N/A	-0.266667	N/A	-1	N/A	-1	N/A	-0.346154
BU 58/109/31 N	-	-	2	N/A	-0.25	N/A	0.142857	N/A	-0.25	N/A	-0.25	N/A	-0.25	N/A	0.0192308	N/A	-0.25	N/A	-0.25	N/A	-0.25	N/A	-0.25
BU 58/109/31N	-	-	6	N/A	-0.1875	N/A	-0.107143	N/A	-0.1875	N/A	-0.1875	N/A	-0.1875	N/A	-0.1875	N/A	-0.1875	N/A	-0.0875	N/A	-0.1875	N/A	-0.0769231
BURBANK	1876	USA	2	N/A	-2.16243	N/A	-2.26242	N/A	-2.47363	N/A	-2.06895	N/A	-2.41634	N/A	-2.30476	N/A	-2.0403	N/A	-2.26009	N/A	-2.30399	N/A	-2.24842
BURMANIA	1957	HOL	2	N/A	-0.640625	N/A	-0.138393	N/A	0.639509	N/A	0.859375	N/A	-0.046875	N/A	0.197115	N/A	0.0864583	N/A	-0.6	N/A	-0.694196	N/A	0.752404
BUSOLA	-	GER	5	N/A	-1.78467	N/A	-0.642944	N/A	-3.71564	N/A	-3.58433	N/A	-3.05613	N/A	-3.43766	N/A	-1.68034	N/A	-2.88014	N/A	-3.12282	N/A	-3.00004
BUTTE	1977	USA	1	N/A	-1.75	N/A	-1.58929	N/A	-1.75	N/A	-1.68125	N/A	-1.75	N/A	-1.75	N/A	-1.75	N/A	-1.55	N/A	-1.75	N/A	-1.52885
BYDAND	2000	HOL	2	N/A	-1	N/A	0	N/A	0.928571	N/A	-1	N/A	1.16667	N/A	0.961538	N/A	-0.2	N/A	-1	N/A	-1	N/A	-0.115385
C. 824	-	GB	1	N/A	-0.046875	N/A	-0.0267857	N/A	-0.046875	N/A	-0.046875	N/A	-0.046875	N/A	-0.046875	N/A	-0.046875	N/A	-0.021875	N/A	-0.046875	N/A	-0.0192308
C. 854	-	GB	4	N/A	-0.00292969	N/A	-0.00167411	N/A	-0.00292969	N/A	-0.00292969	N/A	-0.00292969	N/A	-0.00292969	N/A	-0.00292969	N/A	-0.00136719	N/A	-0.00292969	N/A	-0.00120192
C.20	-	HOL	1	N/A	-0.03125	N/A	0.03125	N/A	-0.03125	N/A	-0.03125	N/A	-0.03125	N/A	-0.03125	N/A	-0.03125	N/A	-0.03125	N/A	-0.03125	N/A	-0.03125
C3399	-	GB	2	N/A	-0.03125	N/A	0.0178571	N/A	-0.03125	N/A	-0.03125	N/A	-0.03125	N/A	-0.03125	N/A	0.01875	N/A	-0.03125	N/A	-0.03125	N/A	0.03125
CAESAR	1990	HOL	17	-1	-1	0.857143	1.14286	-1	-1	0.3	-1.35	-1	-1	-1	-1	1	1.23333	1	0.3	-1	-1	1.07692	-0.115385
CANBERRA	2007	HOL	0	0.666667	0	1.57143	0	-1	-1	-1	-1	-1	-1	-1	-1	1	0	0.8	0	1	0	-1	-1
CAPELLA	1943	GER	26	N/A	-1.17773	N/A	0.260812	N/A	-0.215681	N/A	-0.155957	N/A	0.106852	N/A	-0.233962	N/A	-0.0888346	N/A	-0.566374	N/A	-0.902274	N/A	-0.15794
CARA	1973	IRL	60	-1	-1	1	1.39286	-1	-1	-1	-1	-1	-1	-1	-1	1	1.21667	-1	-1	-1	-1	-1	-1
CARDINAL	-	-	2	N/A	0.5	N/A	1	N/A	-1	N/A	-1	N/A	-1	N/A	-1	N/A	1	N/A	0.933333	N/A	-1	N/A	-1
CARDINAL_?	-	-	7	N/A	-1.375	N/A	3.21429	N/A	-2.625	N/A	-0.125	N/A	-1.29167	N/A	-1.625	N/A	-0.2	N/A	-0.341667	N/A	-1.32143	N/A	-1.24038
CARDINAL_10595	1972	HOL	0	-1	-1	1	0	-1	-1	-1	-1	-1	-1	-1	-1	1	0	0.933333	0	-1	-1	-1	-1
CARLA	1960	BRD	4	N/A	0.0416667	N/A	-0.125	N/A	-0.125	N/A	-0.125	N/A	0.0416667	N/A	-0.125	N/A	-0.125	N/A	-0.125	N/A	-0.125	N/A	-0.125
CARNEA	1938	GER	9	N/A	-0.769097	N/A	0.255447	N/A	-0.140811	N/A	0.00882975	N/A	-0.251607	N/A	-0.24102	N/A	0.124438	N/A	-0.18479	N/A	-0.59643	N/A	-0.0927327
CAROLA_10618	1979	BRD	1	N/A	0.166667	N/A	-0.5	N/A	-0.5	N/A	-0.5	N/A	0.166667	N/A	-0.5	N/A	-0.5	N/A	-0.5	N/A	-0.5	N/A	-0.5
CARRERA	1999	HOL	16	N/A	-0.333333	N/A	-0.142857	N/A	-1	N/A	-1	N/A	-1	N/A	-1	N/A	0.933333	N/A	-1	N/A	-0.0714286	N/A	-1
CARUSO	2004	BRD	0	0.5	0	0.571429	0	-1	-1	-1	-1	-1	-1	-1	-1	0.6	0	-1	-1	-1	-1	-1	-1
CASPAR	1984	HOL	5	N/A	-0.25	N/A	0.142857	N/A	-0.25	N/A	-0.25	N/A	-0.25	N/A	-0.25	N/A	-0.25	N/A	-0.25	N/A	-0.25	N/A	-0.25
CASTELINE	2001	FRA	1	0.666667	0	0.285714	0	-1	-1	-1	-1	-1	-1	-1	-1	-1	-1	-1	-1	-1	-1	-1	-1
CAYUGA	1946	USA	12	N/A	-0.0113525	N/A	-0.00238909	N/A	0.00973075	N/A	0.011499	N/A	-0.00415039	N/A	0.000272311	N/A	0.0052653	N/A	-0.0100016	N/A	-0.0131662	N/A	0.0125545
CEB 42-2-15	-	HOL	1	N/A	-0.0123698	N/A	0.0371094	N/A	-0.0566406	N/A	-0.0566406	N/A	-0.0566406	N/A	-0.0566406	N/A	-0.00429687	N/A	-0.0191406	N/A	-0.0493862	N/A	-0.0566406
CEB 42-2-6	-	HOL	1	N/A	-0.182699	N/A	-0.0466657	N/A	-0.255615	N/A	-0.245117	N/A	-0.253988	N/A	-0.133977	N/A	0.120101	N/A	-0.175521	N/A	-0.221331	N/A	-0.258038
CEB 43-13-10	-	HOL	1	N/A	-0.365397	N/A	-0.0933315	N/A	-0.51123	N/A	-0.490234	N/A	-0.507975	N/A	-0.267954	N/A	0.240202	N/A	-0.351042	N/A	-0.442662	N/A	-0.516076
CEB 43-160-12	-	HOL	1	N/A	-0.669596	N/A	-0.150391	N/A	-0.94043	N/A	-0.898438	N/A	-0.933919	N/A	-0.453876	N/A	0.360872	N/A	-0.770052	N/A	-0.83231	N/A	-0.95012
CEB 43-22-16	-	HOL	1	N/A	-0.0247396	N/A	0.0742188	N/A	-0.113281	N/A	-0.113281	N/A	-0.113281	N/A	-0.113281	N/A	-0.00859375	N/A	-0.0382813	N/A	-0.0987723	N/A	-0.113281
CEB 44-31-2	-	HOL	6	N/A	-0.730794	N/A	-0.186663	N/A	-1.02246	N/A	-0.980469	N/A	-1.01595	N/A	-0.535907	N/A	0.480404	N/A	-0.702083	N/A	-0.885324	N/A	-1.03215
CEB 45-38-4	-	HOL	3	N/A	-0.0494792	N/A	0.148438	N/A	-0.226562	N/A	-0.226562	N/A	-0.226562	N/A	-0.226562	N/A	-0.0171875	N/A	-0.0765625	N/A	-0.197545	N/A	-0.226562
CEB 47-233-34	-	HOL	8	N/A	0.177083	N/A	0.301339	N/A	-0.709263	N/A	-0.577344	N/A	-0.691406	N/A	-0.707332	N/A	-0.240625	N/A	-0.415625	N/A	-0.53125	N/A	-0.703726
CEB 47-68-15	-	-	5	N/A	-0.0234375	N/A	0.0234375	N/A	-0.0234375	N/A	-0.0234375	N/A	-0.0234375	N/A	-0.0234375	N/A	-0.0078125	N/A	-0.0234375	N/A	-0.0234375	N/A	-0.0234375
CEB 48-131-13	-	HOL	1	N/A	-0.0078125	N/A	0.0078125	N/A	-0.0078125	N/A	-0.0078125	N/A	-0.0078125	N/A	-0.0078125	N/A	0.0078125	N/A	-0.0078125	N/A	-0.0078125	N/A	-0.0078125
CEB 48-131-55	-	HOL	5	N/A	-0.289062	N/A	0.409598	N/A	-0.664062	N/A	-0.664062	N/A	-0.627604	N/A	-0.664062	N/A	-0.210938	N/A	-0.328646	N/A	-0.547991	N/A	-0.664062
CEB 49-10-18	-	HOL	3	N/A	-0.122396	N/A	-0.0725446	N/A	-0.164062	N/A	-0.164062	N/A	-0.164062	N/A	-0.164062	N/A	0.239063	N/A	0.135937	N/A	-0.106027	N/A	-0.164062
CEB 51-494-4	-	HOL	1	N/A	0.15625	N/A	0.227679	N/A	-0.420759	N/A	-0.332813	N/A	-0.408854	N/A	-0.419471	N/A	-0.2375	N/A	-0.325	N/A	-0.321429	N/A	-0.417067
CEB 52-148-14	-	HOL	2	N/A	0.3125	N/A	0.455357	N/A	-0.841518	N/A	-0.665625	N/A	-0.817708	N/A	-0.838942	N/A	-0.475	N/A	-0.65	N/A	-0.642857	N/A	-0.834135
CEB 52-180-16	-	HOL	2	N/A	-0.114583	N/A	-0.0803571	N/A	-0.15625	N/A	-0.15625	N/A	-0.15625	N/A	-0.15625	N/A	0.23125	N/A	0.14375	N/A	-0.0982143	N/A	-0.15625
CEB 52-30-10	-	HOL	1	N/A	0.0208333	N/A	0.241071	N/A	-0.1875	N/A	-0.1875	N/A	-0.1875	N/A	-0.1875	N/A	-0.1875	N/A	-0.1875	N/A	-0.1875	N/A	-0.1875
CEB 52-30-7	-	HOL	7	N/A	-0.119792	N/A	0.0558036	N/A	-0.265625	N/A	-0.265625	N/A	-0.265625	N/A	-0.265625	N/A	0.153125	N/A	0.034375	N/A	-0.207589	N/A	-0.265625
CEB 52-41-16	-	HOL	1	N/A	-0.015625	N/A	0.015625	N/A	-0.015625	N/A	-0.015625	N/A	-0.015625	N/A	-0.015625	N/A	0.015625	N/A	-0.015625	N/A	-0.015625	N/A	-0.015625
CEB 52-61-5	-	HOL	1	N/A	-0.015625	N/A	0.015625	N/A	-0.015625	N/A	-0.015625	N/A	-0.015625	N/A	-0.015625	N/A	-0.015625	N/A	-0.015625	N/A	-0.015625	N/A	-0.015625
CEB 53-118-63	-	HOL	1	N/A	-0.114583	N/A	-0.0803571	N/A	-0.15625	N/A	-0.15625	N/A	-0.15625	N/A	-0.15625	N/A	0.23125	N/A	0.14375	N/A	-0.0982143	N/A	-0.15625
CEB 53-473-10	-	HOL	2	N/A	-0.104167	N/A	0.0401786	N/A	-0.25	N/A	-0.25	N/A	-0.25	N/A	-0.25	N/A	0.1375	N/A	0.05	N/A	-0.191964	N/A	-0.25
CEB 54-90-1	-	HOL	1	N/A	-0.015625	N/A	0.015625	N/A	-0.015625	N/A	-0.015625	N/A	-0.015625	N/A	-0.015625	N/A	-0.015625	N/A	-0.015625	N/A	-0.015625	N/A	-0.015625
CEB 55-205-16	-	HOL	1	N/A	-0.015625	N/A	0.015625	N/A	-0.015625	N/A	-0.015625	N/A	-0.015625	N/A	-0.015625	N/A	0.015625	N/A	-0.015625	N/A	-0.015625	N/A	-0.015625
CEB 55-330-13	-	HOL	1	N/A	-0.015625	N/A	0.015625	N/A	-0.015625	N/A	-0.015625	N/A	-0.015625	N/A	-0.015625	N/A	0.015625	N/A	-0.015625	N/A	-0.015625	N/A	-0.015625
CEB 55-337-4	-	HOL	1	N/A	-0.229167	N/A	-0.160714	N/A	-0.3125	N/A	-0.3125	N/A	-0.3125	N/A	-0.3125	N/A	0.4625	N/A	0.2875	N/A	-0.196429	N/A	-0.3125
CEB 58-122-25	-	HOL	1	N/A	-0.229167	N/A	-0.160714	N/A	-0.3125	N/A	-0.3125	N/A	-0.3125	N/A	-0.3125	N/A	0.4625	N/A	0.2875	N/A	-0.196429	N/A	-0.3125
CEB 59-180-4	-	HOL	3	N/A	0.0416667	N/A	0.482143	N/A	-0.375	N/A	-0.375	N/A	-0.375	N/A	-0.375	N/A	-0.375	N/A	-0.375	N/A	-0.375	N/A	-0.375
CEB 60-15-28	-	HOL	3	N/A	0.625	N/A	0.910714	N/A	-1.68304	N/A	-1.33125	N/A	-1.63542	N/A	-1.67788	N/A	-0.95	N/A	-1.3	N/A	-1.28571	N/A	-1.66827
CEB 60-163-3	-	HOL	2	N/A	-0.03125	N/A	0.03125	N/A	-0.03125	N/A	-0.03125	N/A	-0.03125	N/A	-0.03125	N/A	0.03125	N/A	-0.03125	N/A	-0.03125	N/A	-0.03125
CEB 61-63-4	-	HOL	1	N/A	-0.03125	N/A	0.03125	N/A	-0.03125	N/A	-0.03125	N/A	-0.03125	N/A	-0.03125	N/A	-0.03125	N/A	-0.03125	N/A	-0.03125	N/A	-0.03125
CEB 64-197-16	-	HOL	3	N/A	-0.458333	N/A	-0.321429	N/A	-0.625	N/A	-0.625	N/A	-0.625	N/A	-0.625	N/A	0.925	N/A	0.575	N/A	-0.392857	N/A	-0.625
CEB 66-278-16	-	HOL	1	N/A	0.0416667	N/A	0.482143	N/A	-0.375	N/A	-0.375	N/A	-0.375	N/A	-0.375	N/A	-0.375	N/A	-0.375	N/A	-0.375	N/A	-0.375
CEB 67-93-2	-	HOL	4	N/A	-0.03125	N/A	0.03125	N/A	-0.03125	N/A	-0.03125	N/A	-0.03125	N/A	-0.03125	N/A	0.03125	N/A	-0.03125	N/A	-0.03125	N/A	-0.03125
CEB 68-116-14	-	HOL	2	N/A	-0.0625	N/A	0.0625	N/A	-0.0625	N/A	-0.0625	N/A	-0.0625	N/A	-0.0625	N/A	0.0625	N/A	-0.0625	N/A	-0.0625	N/A	-0.0625
CEB 69-29-6	-	HOL	1	N/A	-0.0625	N/A	0.0625	N/A	-0.0625	N/A	-0.0625	N/A	-0.0625	N/A	-0.0625	N/A	-0.0625	N/A	-0.0625	N/A	-0.0625	N/A	-0.0625
CEB 70-162-23	-	HOL	4	N/A	0.0833333	N/A	0.964286	N/A	-0.75	N/A	-0.75	N/A	-0.75	N/A	-0.75	N/A	-0.75	N/A	-0.75	N/A	-0.75	N/A	-0.75
CEB 70-29-28	-	HOL	1	N/A	-0.125	N/A	0.125	N/A	-0.125	N/A	-0.125	N/A	-0.125	N/A	-0.125	N/A	-0.125	N/A	-0.125	N/A	-0.125	N/A	-0.125
CEB 72-3-10	-	HOL	2	N/A	-0.25	N/A	0.25	N/A	-0.25	N/A	-0.25	N/A	-0.25	N/A	-0.25	N/A	-0.25	N/A	-0.25	N/A	-0.25	N/A	-0.25
CEB 76-150-2	-	HOL	2	N/A	-0.0625	N/A	0.0625	N/A	-0.0625	N/A	-0.0625	N/A	-0.0625	N/A	-0.0625	N/A	0.0625	N/A	-0.0625	N/A	-0.0625	N/A	-0.0625
CEB 77-6-18	-	HOL	1	N/A	-0.5	N/A	0.5	N/A	-0.5	N/A	-0.5	N/A	-0.5	N/A	-0.5	N/A	-0.5	N/A	-0.5	N/A	-0.5	N/A	-0.5
CEB 82-171-11	-	HOL	1	N/A	0.5	N/A	0.285714	N/A	-0.5	N/A	-0.5	N/A	0.5	N/A	-0.5	N/A	0.5	N/A	0.4	N/A	-0.5	N/A	-0.5
CENTIFOLIA	1919	GER	26	N/A	-0.0239258	N/A	0.0666853	N/A	-0.131627	N/A	-0.106738	N/A	-0.090332	N/A	-0.108361	N/A	-0.0846029	N/A	-0.0489258	N/A	-0.0936802	N/A	-0.110577
CENTURY RUSSET	1995	USA	4	0.166667	-0.25	-1	-1	-1	-1	-1	-1	-1	-1	-1	-1	-1	-1	-1	-1	-1	-1	-1	-1
CERES_?	-	-	3	N/A	-0.25	N/A	0.285714	N/A	-0.25	N/A	-0.25	N/A	0.125	N/A	-0.25	N/A	0.0833333	N/A	-0.25	N/A	0.214286	N/A	-0.25
CERTA	1976	POL	20	N/A	-0.5	N/A	0.285714	N/A	-0.5	N/A	-0.5	N/A	-0.5	N/A	0.0384615	N/A	-0.5	N/A	-0.5	N/A	-0.5	N/A	-0.5
CHALLENGER	2008	HOL	0	0.5	0	0.142857	0	-1	-1	0.3	0	0.833333	0	0.230769	0	0.8	0	1.8	0	0.142857	0	-1	-1
CHAMPION_?	-	-	4	N/A	-0.75	N/A	-0.75	N/A	-0.75	N/A	-0.75	N/A	-0.75	N/A	-0.75	N/A	-0.75	N/A	-0.75	N/A	-0.75	N/A	-0.75
CHAMPION_10793	1876	GB	0	-1	-1	-1	-1	-1	-1	-1	-1	-1	-1	-1	-1	-1	-1	-1	-1	-1	-1	-1	-1
CHARISMA_?	-	-	6	N/A	0.5	N/A	1.92857	N/A	-0.303571	N/A	-0.95	N/A	-0.416667	N/A	0.0192308	N/A	0.8	N/A	-0.0833333	N/A	1.17857	N/A	-1.21154
CHARLES DOWNING_?	-	-	6	N/A	-0.097819	N/A	-0.223005	N/A	-0.228027	N/A	-0.211377	N/A	-0.228027	N/A	-0.217511	N/A	-0.228027	N/A	-0.221777	N/A	-0.216867	N/A	-0.221116
CHARLOTTE	1981	FRA	14	-1	-1	-1	-1	-1	-1	-1	-1	-1	-1	-1	-1	1	0	1	0	0.142857	0	-1	-1
chc	-	-	7	N/A	-0.00130208	N/A	-0.12779	N/A	-0.308594	N/A	-0.308594	N/A	-0.308594	N/A	-0.106671	N/A	-0.308594	N/A	-0.308594	N/A	-0.0675223	N/A	0.0447716
chc-hybrid	-	-	1	N/A	-0.0915527	N/A	0.0893555	N/A	-0.118757	N/A	-0.140918	N/A	-0.138672	N/A	-0.152456	N/A	-0.0163086	N/A	-0.121191	N/A	-0.111956	N/A	-0.130371
CHÉRIE	1997	FRA	2	-1	-1	0.714286	0	-1	-1	-1	-1	-1	-1	-1	-1	-1	-1	-1	-1	-1	-1	-1	-1
CHEROKEE	1951	USA	12	N/A	-0.155884	N/A	-0.314052	N/A	-0.700509	N/A	-0.684595	N/A	-0.825439	N/A	-0.314481	N/A	-0.740698	N/A	-0.878101	N/A	-0.344081	N/A	0.163847
CHILOTE	-	-	1	N/A	-0.0387573	N/A	-0.0380511	N/A	-0.0387573	N/A	-0.0387573	N/A	-0.0387573	N/A	-0.0387573	N/A	-0.0387573	N/A	-0.0378784	N/A	-0.00304304	N/A	-0.0377855
CHIPPER	2010	HOL	0	1	0	0.857143	0	-1	-1	0.1	0	-1	-1	0.0769231	0	-1	-1	-1	-1	0.285714	0	0.461538	0
CHIPPEWA	1933	USA	4	N/A	-0.839803	N/A	-1.12822	N/A	-1.79736	N/A	-1.62234	N/A	-1.71557	N/A	-1.66697	N/A	-1.32463	N/A	-1.65973	N/A	-1.34719	N/A	-1.47043
CHOLA (adg)	-	ECU	1	N/A	0.270833	N/A	1.27316	N/A	-1.56264	N/A	-1.03184	N/A	-1.4834	N/A	-1.28448	N/A	0.829102	N/A	1.12962	N/A	-1.68583	N/A	-1.53688
CILENA	1981	BRD	7	-1	-1	1.71429	0.642857	-1	-1	-1	-1	-1	-1	-1	-1	1	-0.5	1	-0.5	-1	-1	-1	-1
CIMBAL 88	-	-	5	N/A	-0.982452	N/A	-0.142828	N/A	-1.34364	N/A	-1.12017	N/A	-1.34253	N/A	-1.49127	N/A	-0.56757	N/A	-1.02599	N/A	-1.34967	N/A	-1.18909
CIMBALS NEUE IMPERATOR	1909	GER	12	N/A	-1.1618	N/A	-0.909842	N/A	-1.11764	N/A	-1.06628	N/A	-1.1241	N/A	-1.1537	N/A	-0.932487	N/A	-1.00901	N/A	-1.17529	N/A	-1.07828
CIP 312/35	-	-	1	N/A	0.166667	N/A	-0.5	N/A	-0.5	N/A	-0.5	N/A	0.166667	N/A	-0.5	N/A	-0.5	N/A	-0.5	N/A	-0.5	N/A	-0.5
CITADEL	2007	HOL	0	-1	-1	1.42857	0	-1	-1	0.3	0	-1	-1	-1	-1	1	0	0.8	0	-1	-1	-1	-1
CITRUS	<1926	GER	2	N/A	0.0609538	N/A	0.0625698	N/A	-0.161691	N/A	-0.109863	N/A	-0.182861	N/A	-0.189641	N/A	0.00410156	N/A	-0.052832	N/A	-0.198382	N/A	-0.0920222
CIV 49-901	-	HOL	1	N/A	-0.375	N/A	-0.321429	N/A	-0.75	N/A	-0.75	N/A	-0.75	N/A	-0.75	N/A	-0.266667	N/A	-0.266667	N/A	-0.75	N/A	-0.75
CIV TII-6	-	-	1	N/A	-0.1875	N/A	-0.160714	N/A	-0.375	N/A	-0.375	N/A	-0.375	N/A	-0.375	N/A	-0.133333	N/A	-0.133333	N/A	-0.375	N/A	-0.375
CIVA	1960	HOL	5	-1	-1	-1	-1	-1	-1	-1	-1	-1	-1	-1	-1	-1	-1	-1	-1	-1	-1	-1	-1
CLARKE 650	-	GB	3	N/A	0.0234375	N/A	-0.0200893	N/A	0.0401786	N/A	-0.028125	N/A	0.0104167	N/A	0.0384615	N/A	0.04375	N/A	0.0458333	N/A	-0.015625	N/A	0.0336538
CLARKE 685	-	GB	1	N/A	0.0416667	N/A	0.41369	N/A	-0.4375	N/A	-0.4375	N/A	-0.4375	N/A	-0.4375	N/A	-0.0652778	N/A	-0.4375	N/A	-0.4375	N/A	-0.4375
CLARKE 736	-	GB	1	N/A	-1.29053	N/A	0.436733	N/A	-0.550711	N/A	-0.493945	N/A	-0.779541	N/A	-0.882174	N/A	-0.461165	N/A	-1.12106	N/A	-1.98054	N/A	-0.306979
CLASSIC RUSSET	2009	USA	1	-1	-1	-1	-1	-1	-1	-1	-1	-1	-1	-1	-1	-1	-1	-1	-1	-1	-1	-1	-1
CLEARWATER RUSSET	2008	USA	0	-1	-1	-1	-1	-1	-1	0.1	0	-1	-1	-1	-1	-1	-1	-1	-1	-1	-1	-1	-1
CLIMAX_?	-	-	5	N/A	-0.765625	N/A	0.125	N/A	-1.97991	N/A	-2.00937	N/A	-0.963542	N/A	-1.91106	N/A	-0.49375	N/A	-1.26875	N/A	-1.57589	N/A	-1.73558
CLIVIA	1962	BRD	21	-1	-1	-1	-1	-1	-1	-1	-1	-1	-1	-1	-1	-1	-1	-1	-1	0.285714	-3.59933	-1	-1
CMK 78-28-01	-	-	1	N/A	0.125	N/A	0.107143	N/A	-0.75	N/A	-0.75	N/A	-0.75	N/A	-0.75	N/A	0.75	N/A	1.3	N/A	-0.75	N/A	-0.75
CMK 85-35-10	-	HOL	1	N/A	0.166667	N/A	0.714286	N/A	-0.5	N/A	-0.5	N/A	-0.5	N/A	-0.5	N/A	0.5	N/A	0.433333	N/A	0.428571	N/A	-0.5
CMK 87-206-001	-	HOL	1	N/A	0.333333	N/A	0.142857	N/A	-0.5	N/A	-0.5	N/A	-0.5	N/A	-0.5	N/A	-0.5	N/A	0.4	N/A	-0.5	N/A	-0.5
CMK 88-169-005	-	HOL	2	0.5	-0.5	1	0.0714286	-1	-1	-1	-1	-1	-1	-1	-1	0.666667	0.8	0.266667	0.25	-1	-1	-1	-1
CMK 88-171-8	-	HOL	1	0.166667	0.0833333	0.714286	0.357143	-1	-1	-1	-1	-1	-1	-1	-1	0.666667	0.333333	0.0666667	0.0333333	-1	-1	-1	-1
CMK 90-002-002	-	HOL	1	0.5	0.166667	1.57143	-0.5	-1	-1	-1	-1	-1	-1	-1	-1	0.333333	0.2	0.8	0.4	-1	-1	-1	-1
CMK 90-331-163	-	HOL	1	-1	-1	0.571429	0.642857	1	-0.5	1	0.5	-1	-1	-1	-1	1	0.9	0.2	0.9	-1	-1	0.153846	-0.5
CMK 91-088-016	-	HOL	1	0.333333	0.166667	-1	-1	-1	-1	1	0.5	-1	-1	-1	-1	-1	-1	-1	-1	1	0.5	-1	-1
CMK 93-042-005	-	HOL	6	N/A	1	N/A	1.07143	N/A	1.89286	N/A	-1.5	N/A	1.66667	N/A	-0.615385	N/A	-0.5	N/A	-0.6	N/A	1.85714	N/A	0.0769231
CMK 93-121-025	-	HOL	1	0.333333	-0.5	-1	-1	-1	-1	-1	-1	0.333333	-0.5	-1	-1	-1	-1	-1	-1	-1	-1	-1	-1
CMK 94-028-020	-	HOL	1	0.166667	0	0.714286	0	-1	-1	-1	-1	-1	-1	0.230769	0	0.666667	0	0.0666667	0	-1	-1	-1	-1
CMK 97-007-004	-	HOL	1	0.166667	0	1.28571	0	-1	-1	1	0	-1	-1	-1	-1	1.8	0	1.8	0	-1	-1	-1	-1
CMK 98-803-002	-	HOL	1	N/A	-0.5	N/A	0.5	N/A	-0.5	N/A	-0.5	N/A	-0.5	N/A	-0.5	N/A	0.166667	N/A	-0.5	N/A	0.5	N/A	-0.5
cmm	-	-	1	N/A	-0.0330811	N/A	-0.00927734	N/A	-0.0427769	N/A	-0.03396	N/A	-0.033488	N/A	-0.041748	N/A	-0.0328125	N/A	-0.0414388	N/A	-0.037772	N/A	-0.031081
colch. 241-1	-	-	3	N/A	-8.67362e-19	N/A	0.00446429	N/A	0.03125	N/A	-0.046875	N/A	-0.0130208	N/A	-0.015625	N/A	-0.015625	N/A	0.009375	N/A	0.015625	N/A	-0.046875
COLMO	1973	HOL	46	N/A	-1.83333	N/A	1.55357	N/A	-1.63393	N/A	-2.5375	N/A	-0.895833	N/A	-2.05288	N/A	1.30833	N/A	-0.00416667	N/A	-3.50893	N/A	-3.04327
COLUMBA	1931	GER	1	N/A	-0.335286	N/A	0.147321	N/A	-0.177176	N/A	-0.300781	N/A	-0.0891927	N/A	-0.352764	N/A	-0.422005	N/A	-0.441016	N/A	-0.0421317	N/A	-0.235427
COMMANDANT	1914	HOL	1	N/A	-0.540731	N/A	-0.183803	N/A	-0.535226	N/A	-0.472412	N/A	-0.440267	N/A	-0.546725	N/A	-0.231901	N/A	-0.293148	N/A	-0.498465	N/A	-0.474628
CONCORDE	1986	HOL	8	N/A	-0.5	N/A	0.428571	N/A	-0.5	N/A	-0.5	N/A	-0.5	N/A	-0.5	N/A	0.5	N/A	-0.5	N/A	-0.5	N/A	-0.5
CONCURRENT_?	-	-	4	N/A	-0.0833333	N/A	0	N/A	-0.75	N/A	-0.75	N/A	-0.75	N/A	-0.75	N/A	0.7	N/A	-0.283333	N/A	-0.285714	N/A	-0.75
CORNADO	1994	HOL	2	N/A	0.166667	N/A	0.142857	N/A	-0.5	N/A	-0.5	N/A	-0.5	N/A	-0.5	N/A	0.5	N/A	-0.5	N/A	-0.5	N/A	-0.5
COUNTESSA	2008	HOL	0	0.5	0	0.428571	0	-1	-1	-1	-1	-1	-1	1	0	-1	-1	-1	-1	-1	-1	1.07692	0
COURAGE	1998	HOL	0	-1	-1	1	0	-1	-1	-1	-1	-1	-1	-1	-1	-1	-1	-1	-1	-1	-1	-1	-1
CPC 1673 (adg)	-	-	8	N/A	0.25	N/A	0.585938	N/A	-0.797991	N/A	-0.845312	N/A	-0.867188	N/A	-0.58113	N/A	-0.385937	N/A	-0.323437	N/A	-0.302455	N/A	-0.590745
CPC 1673-1 (adg)	-	-	8	N/A	0.0970052	N/A	0.72154	N/A	-1.24079	N/A	-1.18008	N/A	-1.26888	N/A	-1.49249	N/A	-0.394531	N/A	-0.682552	N/A	-1.23382	N/A	-0.961238
CPC 1673-11 (adg)	-	-	1	N/A	0.146484	N/A	0.549665	N/A	-0.494141	N/A	-0.627344	N/A	-0.38151	N/A	-0.510517	N/A	0.0786458	N/A	-0.00807292	N/A	-0.363839	N/A	-0.524639
CPC 1673-20 (adg)	-	-	3	N/A	-0.55013	N/A	0.919085	N/A	-1.52511	N/A	-0.519922	N/A	-1.22331	N/A	-2.1259	N/A	0.0585938	N/A	-1.30781	N/A	-0.405134	N/A	-1.63912
CPC 1673-24 (adg)	-	-	4	N/A	0.0677083	N/A	0.0881696	N/A	-0.140625	N/A	-0.117188	N/A	-0.0794271	N/A	-0.126803	N/A	0.09375	N/A	0.0671875	N/A	0.136161	N/A	-0.15625
CPC 1685(3)	-	-	1	N/A	0.00585938	N/A	-0.00502232	N/A	0.0100446	N/A	-0.00703125	N/A	0.00260417	N/A	0.00961538	N/A	0.0109375	N/A	0.0114583	N/A	-0.00390625	N/A	0.00841346
CPC 1690 (adg)	-	-	1	N/A	0.00292969	N/A	-0.00251116	N/A	0.00502232	N/A	-0.00351563	N/A	0.00130208	N/A	0.00480769	N/A	0.00546875	N/A	0.00572917	N/A	-0.00195312	N/A	0.00420673
CPC 2093 (sto)	-	-	2	N/A	-0.263021	N/A	0.435268	N/A	-0.304688	N/A	0.03125	N/A	-0.398438	N/A	-0.719952	N/A	0.293229	N/A	-0.283333	N/A	0.0959821	N/A	-0.382212
CPC 2127 (dms)	-	-	2	N/A	-0.213587	N/A	-0.141035	N/A	-0.38455	N/A	-0.319943	N/A	-0.363937	N/A	-0.316659	N/A	0.489098	N/A	0.372147	N/A	-0.127487	N/A	-0.355657
CPC 2201(85) (adg)	-	-	1	N/A	-0.03125	N/A	0.120536	N/A	-0.107143	N/A	-0.1	N/A	-0.140625	N/A	-0.140625	N/A	-0.03125	N/A	-0.0510417	N/A	-0.0870536	N/A	-0.102163
CPC 2487/2 (vrn)) colchicined	-	-	1	N/A	-0.015625	N/A	0.00892857	N/A	-0.015625	N/A	-0.015625	N/A	-0.015625	N/A	-0.015625	N/A	0.009375	N/A	-0.015625	N/A	-0.015625	N/A	0.015625
CPC 2487/3 (vrn)) colchicined	-	-	1	N/A	-0.810384	N/A	0.59661	N/A	0.357213	N/A	0.54707	N/A	0.211344	N/A	-0.0191932	N/A	-0.0124674	N/A	-0.41429	N/A	-1.14265	N/A	0.54218
CPC 2802 (adg)	-	-	1	N/A	0.09375	N/A	-0.0803571	N/A	0.160714	N/A	-0.1125	N/A	0.0416667	N/A	0.153846	N/A	0.175	N/A	0.183333	N/A	-0.0625	N/A	0.134615
CRAIGS ALLIANCE	1948	GB	1	-1	-1	-1	-1	-1	-1	-1	-1	-1	-1	-1	-1	-1	-1	-1	-1	-1	-1	-1	-1
CRAIGS BOUNTY	1946	GB	1	-1	-1	-1	-1	-1	-1	-1	-1	-1	-1	-1	-1	-1	-1	-1	-1	-1	-1	0.0769231	-1.21394
CRAIGS DEFIANCE	1938	GB	21	-1	-1	-1	-1	-1	-1	-1	-1	-1	-1	-1	-1	-1	-1	-1	-1	-1	-1	-1	-1
CRAIGS ROYAL	1947	GB	9	N/A	-0.0625	N/A	0.0535714	N/A	-0.0625	N/A	-0.0625	N/A	-0.0625	N/A	-0.0625	N/A	-0.0625	N/A	-0.0625	N/A	-0.0625	N/A	-0.0625
CRAIGS SNOW WHITE	1947	GB	2	N/A	-0.015625	N/A	0.167411	N/A	-0.0948661	N/A	-0.0734375	N/A	-0.0755208	N/A	-0.141827	N/A	-0.00625	N/A	-0.0541667	N/A	0.0301339	N/A	-0.21875
CRAMOND BLOSSOM	-	-	1	N/A	-0.0661621	N/A	-0.0185547	N/A	-0.0855539	N/A	-0.0679199	N/A	-0.0669759	N/A	-0.0834961	N/A	-0.065625	N/A	-0.0828776	N/A	-0.0755441	N/A	-0.062162
CREBELLA	1987	HOL	1	N/A	-0.125	N/A	0.0714286	N/A	-0.0580357	N/A	0.04375	N/A	-0.0104167	N/A	-0.0528846	N/A	-0.0333333	N/A	-0.125	N/A	-0.125	N/A	-0.0432692
CRISPS4ALL	2008	HOL	3	-1	-1	0.857143	0	2.07143	0	-1	-1	1.16667	0	1	0	-1	-1	-1	-1	-1	-1	-1	-1
CULPA	1974	BRD	39	N/A	-0.583333	N/A	1.67857	N/A	-1.21429	N/A	-1.75	N/A	-1.33333	N/A	-1.75	N/A	0.883333	N/A	-1.75	N/A	-0.964286	N/A	-1.30769
CUMNOCK	<1900	GB	1	N/A	-0.5	N/A	-0.5	N/A	-0.5	N/A	-0.5	N/A	-0.5	N/A	-0.5	N/A	-0.5	N/A	-0.5	N/A	-0.5	N/A	-0.5
CUPIDO	1995	HOL	2	-1	-1	0.285714	0.428571	-1	-1	-1	-1	-1	-1	-1	-1	0.933333	0.35	0.933333	0.266667	0.428571	-0.428571	-1	-1
CUZCO	-	-	1	N/A	-0.151329	N/A	0.00973075	N/A	-0.114307	N/A	-0.0835373	N/A	-0.103228	N/A	-0.126269	N/A	-0.0237595	N/A	-0.0879684	N/A	-0.147663	N/A	-0.0987854
CYCLOON	1996	HOL	0	0.166667	0	-1	-1	0.928571	0	-1	-1	1	0	0.0769231	0	-1	-1	-1	-1	-1	-1	1	0
D 42/8	-	GB	8	N/A	0.333333	N/A	-0.5	N/A	0.892857	N/A	-0.5	N/A	0.416667	N/A	0.576923	N/A	0.466667	N/A	0.5	N/A	-0.5	N/A	0.5
D 47/11	-	GB	3	N/A	0.0416667	N/A	0.178571	N/A	-0.25	N/A	0.05	N/A	-0.25	N/A	0.0384615	N/A	0.233333	N/A	0.233333	N/A	0.25	N/A	0.0384615
D.200	-	HOL	1	N/A	-1.05729	N/A	-0.178571	N/A	0.633929	N/A	2.1	N/A	-1.07292	N/A	-0.862981	N/A	-0.202083	N/A	-1.37292	N/A	-2.24107	N/A	1.31971
D.226	-	GB	1	N/A	-0.09375	N/A	-0.09375	N/A	-0.09375	N/A	-0.09375	N/A	-0.09375	N/A	-0.09375	N/A	-0.09375	N/A	-0.09375	N/A	-0.09375	N/A	-0.09375
D.553	-	HOL	1	N/A	-0.161458	N/A	0.194196	N/A	-0.296875	N/A	0.109375	N/A	-0.304688	N/A	-0.00600962	N/A	0.0239583	N/A	0.0677083	N/A	-0.078125	N/A	-0.265625
D.568	-	HOL	1	N/A	-0.177083	N/A	0.133929	N/A	-0.0178571	N/A	0.1	N/A	-0.177083	N/A	0.0913462	N/A	-0.129167	N/A	0.125	N/A	-0.25	N/A	0.0192308
D.758	-	HOL	1	N/A	-0.0885417	N/A	0.0892857	N/A	0.0569196	N/A	-0.015625	N/A	-0.140625	N/A	-0.0360577	N/A	0.078125	N/A	-0.0572917	N/A	-0.107143	N/A	0.171875
D.891	-	HOL	2	N/A	-0.617188	N/A	-0.237165	N/A	0.558036	N/A	0.861719	N/A	-0.244792	N/A	-0.214243	N/A	0.142969	N/A	-0.590365	N/A	-0.858817	N/A	0.760517
D.910	-	HOL	1	N/A	-0.269531	N/A	-0.176339	N/A	0.231027	N/A	0.478125	N/A	-0.127604	N/A	-0.238582	N/A	-0.0411458	N/A	-0.285937	N/A	-0.453125	N/A	0.343149
D14	-	GB	2	N/A	0.0234375	N/A	-0.0200893	N/A	0.0401786	N/A	-0.028125	N/A	0.0104167	N/A	0.0384615	N/A	0.04375	N/A	0.0458333	N/A	-0.015625	N/A	0.0336538
D187	-	-	2	N/A	-0.5	N/A	-0.5	N/A	-0.5	N/A	-0.5	N/A	-0.5	N/A	-0.5	N/A	0.8	N/A	0.5	N/A	-0.5	N/A	-0.5
D2814	-	SU	1	N/A	-0.25	N/A	-0.0357143	N/A	-0.25	N/A	-0.25	N/A	-0.25	N/A	-0.25	N/A	0	N/A	0	N/A	-0.25	N/A	-0.25
DABER	1860	GER	20	N/A	-1.90823	N/A	-0.805316	N/A	-2.48304	N/A	-2.1474	N/A	-2.21115	N/A	-2.53553	N/A	-1.33897	N/A	-1.93089	N/A	-2.19233	N/A	-2.30286
DAISY	1998	FRA	0	0.666667	0	1	0	-1	-1	-1	-1	-1	-1	-1	-1	-1	-1	-1	-1	0.571429	0	-1	-1
DALI	1995	HOL	2	-1	-1	0.285714	0	0.0714286	0	-1	-1	0.666667	0	-1	-1	1	0	0.933333	0	-1	-1	-1	-1
DANAE	1975	FRA	1	N/A	-0.5	N/A	-0.5	N/A	-0.5	N/A	-0.5	N/A	-0.5	N/A	-0.5	N/A	0.5	N/A	0.5	N/A	0.0714286	N/A	-0.5
DANUSIA_?	-	-	1	N/A	-0.190526	N/A	0.0162342	N/A	-0.194719	N/A	-0.16271	N/A	-0.102483	N/A	-0.156425	N/A	-0.0627867	N/A	-0.180227	N/A	-0.218597	N/A	-0.13735
DAR 89-156	-	HOL	1	N/A	0.25	N/A	0.285714	N/A	-0.5	N/A	-0.5	N/A	-0.5	N/A	-0.5	N/A	0.4	N/A	-0.5	N/A	-0.5	N/A	0.0769231
DB 207	-	-	2	N/A	0.125	N/A	0.5	N/A	-0.25	N/A	0.25	N/A	-0.25	N/A	-0.25	N/A	-0.25	N/A	-0.25	N/A	0.0357143	N/A	0.134615
DBR 65/118/3	-	BRD	2	N/A	-0.0234375	N/A	-0.0133929	N/A	-0.0234375	N/A	-0.0234375	N/A	-0.0234375	N/A	-0.0234375	N/A	-0.0234375	N/A	-0.0109375	N/A	-0.0234375	N/A	-0.00961538
DDR 5158	-	-	4	N/A	-0.666667	N/A	-0.25	N/A	-1	N/A	-1	N/A	-1	N/A	-1	N/A	0.9	N/A	-0.55	N/A	-1	N/A	-1
DE WET_?	-	-	9	N/A	-0.327799	N/A	-0.23591	N/A	-0.422224	N/A	-0.387988	N/A	-0.357585	N/A	-0.380258	N/A	-0.132617	N/A	-0.158659	N/A	-0.339146	N/A	-0.319561
DEFENDER	-	USA	1	-1	-1	-1	-1	-1	-1	-1	-1	-1	-1	-1	-1	-1	-1	-1	-1	-1	-1	-1	-1
DEKAMA	1958	HOL	11	N/A	-0.0625	N/A	0.669643	N/A	-0.379464	N/A	-0.29375	N/A	-0.302083	N/A	-0.567308	N/A	-0.025	N/A	-0.216667	N/A	0.120536	N/A	-0.875
DELFIN	1946	POL	5	N/A	-0.3125	N/A	0.214286	N/A	-0.3125	N/A	0.1875	N/A	-0.3125	N/A	0.0240385	N/A	-0.0291667	N/A	-0.3125	N/A	-0.0267857	N/A	-0.3125
DELOS	1957	BRD	11	N/A	0.0833333	N/A	0.178571	N/A	-0.25	N/A	-0.25	N/A	-0.25	N/A	-0.25	N/A	0.25	N/A	-0.25	N/A	-0.25	N/A	-0.25
DELTA GOLD	1979	USA	4	N/A	0.0260417	N/A	-0.542411	N/A	-1.20312	N/A	-1.20312	N/A	-1.20312	N/A	-0.395433	N/A	-1.20312	N/A	-1.20312	N/A	-0.238839	N/A	0.210337
DEODARA_?	-	-	2	N/A	-0.125	N/A	-0.0178571	N/A	-0.125	N/A	-0.125	N/A	-0.125	N/A	-0.125	N/A	0	N/A	0	N/A	-0.125	N/A	-0.125
DEPESCHE	1942	GER	6	N/A	-0.94401	N/A	0.177455	N/A	-2.16657	N/A	-1.4918	N/A	-2.14648	N/A	-1.96559	N/A	-0.468359	N/A	-1.06992	N/A	-2.22349	N/A	-2.50646
DÉSIRÉE	1962	HOL	1	-1	-1	-1	-1	-1	-1	-1	-1	-1	-1	-1	-1	-1	-1	-1	-1	-1	-1	-1	-1
DEUTSCHES REICH	-	-	5	N/A	-0.541694	N/A	-0.518369	N/A	-0.555583	N/A	-0.555583	N/A	-0.555583	N/A	-0.555583	N/A	-0.476416	N/A	-0.529411	N/A	-0.555583	N/A	-0.547376
DH 63-16-5	-	HOL	1	N/A	0.00358073	N/A	0.0117188	N/A	-0.0322266	N/A	-0.00878906	N/A	-0.0139974	N/A	-0.0322266	N/A	-0.0322266	N/A	-0.0322266	N/A	-0.0188337	N/A	-0.0141977
DH 63-72-4	-	HOL	2	N/A	0.0169271	N/A	0.0647321	N/A	-0.0625	N/A	0.015625	N/A	-0.0416667	N/A	-0.0625	N/A	-0.0625	N/A	-0.0625	N/A	-0.0178571	N/A	-0.00240385
DH 64-15-1	-	HOL	1	N/A	0.00976562	N/A	0.0368304	N/A	-0.0410156	N/A	0.00585938	N/A	-0.0253906	N/A	-0.0410156	N/A	-0.0410156	N/A	-0.0410156	N/A	-0.0142299	N/A	-0.00495793
DH 64-26-3	-	HOL	2	N/A	0.0130208	N/A	0.0491071	N/A	-0.0546875	N/A	0.0078125	N/A	-0.0338542	N/A	-0.0546875	N/A	-0.0546875	N/A	-0.0546875	N/A	-0.0189732	N/A	-0.00661058
DH 64-31-8	-	HOL	1	N/A	0.0078125	N/A	0.03125	N/A	-0.015625	N/A	0.015625	N/A	-0.015625	N/A	-0.015625	N/A	-0.015625	N/A	-0.015625	N/A	0.00223214	N/A	0.00841346
DH 67-33-1	-	HOL	3	N/A	-0.0625	N/A	0.0625	N/A	-0.0625	N/A	-0.0625	N/A	-0.0625	N/A	-0.0625	N/A	-0.0625	N/A	-0.0625	N/A	-0.0625	N/A	-0.0625
DHS 50-22-52	-	HOL	1	N/A	0.03125	N/A	0.00892857	N/A	-0.0625	N/A	0.01875	N/A	0.0520833	N/A	0.0144231	N/A	0.05	N/A	0.1125	N/A	0.00892857	N/A	-0.0625
DHS 52-18-22	-	HOL	1	N/A	0.03125	N/A	0.00892857	N/A	-0.0625	N/A	0.01875	N/A	0.0520833	N/A	0.0144231	N/A	0.05	N/A	0.1125	N/A	0.00892857	N/A	-0.0625
DI VERNON	1922	GB	2	N/A	-0.139323	N/A	0.00195312	N/A	-0.351144	N/A	-0.290039	N/A	-0.211914	N/A	-0.274038	N/A	0.231901	N/A	0.229557	N/A	-0.152623	N/A	-0.148137
DIAMANT	1982	HOL	86	0.5	0	1	0	-1	-1	-1	-1	-1	-1	-1	-1	1	0	0.933333	0	-1	-1	-1	-1
DIANA_?	-	-	1	N/A	-1	N/A	1.85714	N/A	-1	-1	-1	N/A	-1	N/A	-1	N/A	0.533333	N/A	-1	N/A	-0.428571	N/A	-1
DIJKHUIS 40-273	-	HOL	1	N/A	0.427083	N/A	0.185268	N/A	-0.438616	N/A	-0.170313	N/A	-0.0520833	N/A	-0.399038	N/A	-0.163542	N/A	-0.321875	N/A	0.421875	N/A	-0.34375
DIONE	2010	HOL	5	0.5	0	0.571429	0	-1	-1	N/A	-1	-1	-1	-1	-1	0.8	0	-1	-1	-1	-1	0.153846	0
DITTA	1989	AUT	0	0.666667	0	1	0	-1	-1	-1	-1	-1	-1	-1	-1	1	0	1.6	0	-1	-1	-1	-1
dms	-	-	49	N/A	-0.223836	N/A	0.1393	N/A	-0.204328	N/A	0.0517822	N/A	-0.240519	N/A	-0.0483586	N/A	-0.0233073	N/A	-0.183496	N/A	-0.0826939	N/A	-0.200402
dms-hybrid	-	-	11	N/A	-0.305176	N/A	0.297852	N/A	-0.395857	N/A	-0.469727	N/A	-0.46224	N/A	-0.508188	N/A	-0.054362	N/A	-0.403971	N/A	-0.373186	N/A	-0.43457
DOB1997-507-015	-	HOL	2	0.5	-0.5	0.714286	0.428571	-1	-1	-1	-1	-1	-1	-1	-1	0.666667	0.266667	0.2	0.1	-1	-1	-1	-1
DOLCE VITA	2008	HOL	2	0.333333	0	0.142857	0	-1	-1	-1	-1	-1	-1	-1	-1	0.866667	0	1.73333	0	-1	-1	-1	-1
DONALD	1996	HOL	1	-1	-1	0.571429	0	-1	-1	0.1	0	1.5	0	0.153846	0	-1	-1	-1	-1	0.857143	0	-1	-1
DOON PEARL	1931	GB	1	N/A	-0.5	N/A	-0.5	N/A	-0.5	N/A	-0.5	N/A	-0.5	N/A	-0.5	N/A	-0.5	N/A	-0.5	N/A	-0.5	N/A	-0.5
DOON STAR	1926	GB	1	-1	-1	-1	-1	-1	-1	-1	-1	-1	-1	-1	-1	-1	-1	-1	-1	-1	-1	-1	-1
DOORNBOS 52-117	-	HOL	2	N/A	0.302083	N/A	0.303571	N/A	-0.625	N/A	-0.625	N/A	-0.25	N/A	-0.625	N/A	-0.383333	N/A	-0.4	N/A	-0.303571	N/A	-0.625
DORADO_11329	1995	HOL	3	-1	-1	0.285714	0	0.0714286	0	-1	-1	1	0	0.769231	0	0.933333	0	0.933333	0	-1	-1	-1	-1
DORITA	1961	HOL	4	N/A	-0.25	N/A	-0.241071	N/A	0.0982143	N/A	-0.34375	N/A	0.223958	N/A	0.237981	N/A	0.202083	N/A	0.26875	N/A	-0.21875	N/A	-0.34375
DORST H 123A	-	HOL	1	N/A	-2.22852	N/A	0.422712	N/A	-2.26395	N/A	-2.01328	N/A	-2.36003	N/A	-3.29763	N/A	-0.167839	N/A	-1.54167	N/A	-3.02344	N/A	-2.4375
DR. McINTOSH	1944	GB	0	-1	-1	-1	-1	-1	-1	-1	-1	-1	-1	-1	-1	-1	-1	-1	-1	-1	-1	-1	-1
DRAGA_?	-	-	2	N/A	-0.5	N/A	-0.5	N/A	-0.5	N/A	-0.5	N/A	-0.5	N/A	-0.5	N/A	0.466667	N/A	0.466667	N/A	-0.5	N/A	-0.5
DUET	1980	POL	2	N/A	-0.375	N/A	-0.214286	N/A	-0.375	N/A	-0.375	N/A	-0.375	N/A	-0.375	N/A	-0.375	N/A	-0.175	N/A	-0.375	N/A	-0.153846
DUKE OF YORK	1891	GB	30	N/A	-2.33333	N/A	0.913504	N/A	-5.22977	N/A	-4.11387	N/A	-4.51074	N/A	-5.53027	N/A	-0.972721	N/A	-2.73288	N/A	-3.61398	N/A	-5.3614
DUNJA	1977	BRD	4	N/A	-1.125	N/A	-0.0892857	N/A	-0.589286	N/A	-1.125	N/A	-1.125	N/A	-1.125	N/A	1.89167	N/A	-0.225	N/A	-1.125	N/A	-0.586538
DUNMORE	-	USA	1	N/A	-0.326497	N/A	-0.237863	N/A	-0.418945	N/A	-0.147461	N/A	-0.361654	N/A	-0.380484	N/A	0.014388	N/A	-0.242904	N/A	-0.387695	N/A	-0.235201
DXMP 70	-	GB	2	N/A	-0.5	N/A	0.5	N/A	0.107143	N/A	-0.5	N/A	0.166667	N/A	0.769231	N/A	-0.5	N/A	-0.5	N/A	-0.5	N/A	-0.5
DYNAMICA	2006	HOL	28	0.333333	0	0.285714	0	-1	-1	-1	-1	-1	-1	-1	-1	1	0	-1	-1	-1	-1	-1	-1
E 80/40	-	BRD	1	N/A	0.0416667	N/A	0.285714	N/A	0.267857	N/A	-0.25	N/A	0.208333	N/A	-0.25	N/A	0.433333	N/A	-0.25	N/A	-0.25	N/A	0.0192308
E 82/180	-	-	1	N/A	0.0416667	N/A	0.285714	N/A	0.267857	N/A	-0.25	N/A	0.208333	N/A	-0.25	N/A	0.433333	N/A	-0.25	N/A	-0.25	N/A	0.0192308
E 87/66	-	BRD	2	N/A	0.0833333	N/A	0.571429	N/A	0.535714	N/A	-0.5	N/A	0.416667	N/A	-0.5	N/A	0.866667	N/A	-0.5	N/A	-0.5	N/A	0.0384615
EARLAINE	1937	USA	45	N/A	-1.14723	N/A	-1.05791	N/A	-4.19121	N/A	-3.7769	N/A	-3.26058	N/A	-2.97424	N/A	-2.31374	N/A	-3.18221	N/A	-2.28375	N/A	-2.56116
EARLY GEM_?	-	-	12	N/A	-0.49349	N/A	-0.546317	N/A	-0.566406	N/A	-0.467578	N/A	-0.566406	N/A	-0.448618	N/A	-0.566406	N/A	-0.541406	N/A	-0.441406	N/A	-0.538762
EARLY GOODRICH	<1880	USA	3	N/A	-0.151329	N/A	0.00973075	N/A	-0.114307	N/A	-0.0835373	N/A	-0.103228	N/A	-0.126269	N/A	-0.0237595	N/A	-0.0879684	N/A	-0.147663	N/A	-0.0987854
EARLY OHIO	1875	USA	6	N/A	-0.143606	N/A	-0.0940247	N/A	-0.208322	N/A	-0.162128	N/A	-0.204631	N/A	-0.193258	N/A	-0.155271	N/A	-0.186953	N/A	-0.196747	N/A	-0.173136
EARLY PRIMROSE	-	-	1	N/A	-1.16667	N/A	0.456752	N/A	-2.61489	N/A	-2.05693	N/A	-2.25537	N/A	-2.76514	N/A	-0.486361	N/A	-1.36644	N/A	-1.80699	N/A	-2.6807
EARLY REGENT	1882	GB	1	N/A	-1.6143	N/A	-0.77907	N/A	-1.64242	N/A	-1.5314	N/A	-1.63629	N/A	-1.63893	N/A	-0.595955	N/A	-0.908228	N/A	-1.79724	N/A	-1.5867
EARLY ROSE	1867	USA	69	-1	-1	-1	-1	-1	-1	-1	-1	-1	-1	-1	-1	-1	-1	-1	-1	-1	-1	-1	-1
EARLY SUNRISE	<1883	USA	1	N/A	-0.913203	N/A	-0.0306177	N/A	-1.64876	N/A	-1.47106	N/A	-1.56498	N/A	-1.74344	N/A	-0.596493	N/A	-1.2788	N/A	-1.74342	N/A	-1.3135
EBS 1786 (opl)	-	-	1	N/A	-0.0660807	N/A	-0.0111607	N/A	0.0396205	N/A	0.13125	N/A	-0.0670573	N/A	-0.0539363	N/A	-0.0126302	N/A	-0.0858073	N/A	-0.140067	N/A	0.082482
EBSTORF 48/5	-	-	1	N/A	-0.0625	N/A	0.0714286	N/A	-0.0625	N/A	-0.0625	N/A	0.03125	N/A	-0.0625	N/A	0.0208333	N/A	-0.0625	N/A	0.0535714	N/A	-0.0625
EBSTORF 61/3	-	-	1	N/A	0.00520833	N/A	0.0357143	N/A	0.0334821	N/A	-0.03125	N/A	0.0260417	N/A	-0.03125	N/A	0.0541667	N/A	-0.03125	N/A	-0.03125	N/A	0.00240385
EBSTORF 75/75	-	-	1	N/A	0.125	N/A	0.178571	N/A	-0.25	N/A	-0.25	N/A	-0.25	N/A	-0.25	N/A	-0.25	N/A	-0.25	N/A	-0.25	N/A	-0.25
EBSTORF 921	-	-	2	N/A	0.0104167	N/A	0.0714286	N/A	0.0669643	N/A	-0.0625	N/A	0.0520833	N/A	-0.0625	N/A	0.108333	N/A	-0.0625	N/A	-0.0625	N/A	0.00480769
EBSTORF S 6	-	-	2	N/A	-0.00520833	N/A	0.223912	N/A	-0.254674	N/A	-0.238672	N/A	-0.25651	N/A	-0.268855	N/A	0.0716146	N/A	-0.258724	N/A	-0.235352	N/A	-0.235126
EDDA_11465	1932	GER	4	N/A	-0.588867	N/A	0.130406	N/A	-0.10784	N/A	-0.0779785	N/A	0.0534261	N/A	-0.116981	N/A	-0.0444173	N/A	-0.283187	N/A	-0.451137	N/A	-0.0789701
EDELGARD	1936	GER	17	N/A	-0.104492	N/A	0.104074	N/A	-0.18471	N/A	-0.214258	N/A	-0.211263	N/A	-0.229642	N/A	-0.048112	N/A	-0.187956	N/A	-0.175642	N/A	-0.200195
EDELTRAUT	1923	GER	2	N/A	-0.203837	N/A	0.39059	N/A	-1.43581	N/A	-1.20919	N/A	-1.54816	N/A	-1.64158	N/A	-0.169169	N/A	-0.929146	N/A	-1.46949	N/A	-1.11551
EDEN_11473	2000	FRA	0	-1	-1	0.285714	0	-1	-1	-1	-1	-1	-1	-1	-1	1.53333	0	1	0	1.14286	0	-1	-1
edn	-	-	3	N/A	-0.322829	N/A	0.0566682	N/A	-0.0991763	N/A	-0.0639547	N/A	-0.0252736	N/A	-0.113079	N/A	-0.0357239	N/A	-0.171828	N/A	-0.300309	N/A	-0.0876128
EDZINA	1974	HOL	15	N/A	-0.75	N/A	1	N/A	-0.339286	N/A	-0.75	N/A	0.541667	N/A	-0.134615	N/A	0.7	N/A	0.7	N/A	-0.428571	N/A	0.134615
EF II-13	-	GER	1	N/A	-0.306288	N/A	0.0613069	N/A	-0.0777879	N/A	-0.0469747	N/A	-0.00852966	N/A	-0.0922046	N/A	-0.0193176	N/A	-0.151109	N/A	-0.281423	N/A	-0.0720723
EF III-10	-	GER	1	N/A	-0.306288	N/A	0.0613069	N/A	-0.0777879	N/A	-0.0469747	N/A	-0.00852966	N/A	-0.0922046	N/A	-0.0193176	N/A	-0.151109	N/A	-0.281423	N/A	-0.0720723
EF XII 2	-	-	1	N/A	-0.0747643	N/A	-0.0288386	N/A	-0.31165	N/A	-0.278445	N/A	-0.196437	N/A	-0.220646	N/A	-0.106256	N/A	-0.209345	N/A	-0.155771	N/A	-0.202628
EF XII-2	-	GER	2	N/A	-0.306288	N/A	0.0613069	N/A	-0.0777879	N/A	-0.0469747	N/A	-0.00852966	N/A	-0.0922046	N/A	-0.0193176	N/A	-0.151109	N/A	-0.281423	N/A	-0.0720723
EHUD	1965	HOL	4	-1	-1	0.714286	1.54464	-1	-1	-1	-1	-1	-1	-1	-1	-1	-1	-1	-1	1.14286	-0.381696	-1	-1
EIGENHEIMER	1895	HOL	49	-1	-1	-1	-1	-1	-1	-1	-1	-1	-1	-1	-1	-1	-1	-1	-1	-1	-1	-1	-1
EL DESIERTO (dms)	-	-	1	N/A	-0.016154	N/A	0.059361	N/A	-0.0646362	N/A	-0.0523682	N/A	-0.06132	N/A	-0.0705942	N/A	-0.00824382	N/A	-0.0652588	N/A	-0.0501535	N/A	-0.0560115
EL MUNDO	2010	HOL	2	-1	-1	1	0	-1	-1	-1	-1	-1	-1	-1	-1	1	0	-1	-1	-1	-1	-1	-1
EL PASO	2003	HOL	1	1	0	0.571429	0	-1	-1	-1	-1	1	0	-1	-1	1	0	0.8	0	-1	-1	-1	-1
ELDENA	2001	BRD	0	-1	-1	0.571429	0	-1	-1	-1	-1	-1	-1	-1	-1	-1	-1	-1	-1	-1	-1	0.0769231	0
ELEMENT_?	-	-	5	N/A	-0.5	N/A	0.214286	N/A	-0.5	N/A	0.05	N/A	0.5	N/A	0.461538	N/A	-0.5	N/A	-0.5	N/A	-0.5	N/A	-0.5
ELISABETH	2002	HOL	0	0.166667	0	1.28571	0	-1	-1	0.2	0	-1	-1	-1	-1	-1	-1	-1	-1	-1	-1	-1	-1
ELKANA	1978	HOL	2	-1	-1	1	0.571429	-1	-1	0.1	0.7625	-1	-1	-1	-1	-1	-1	-1	-1	-1	-1	-1	-1
ELLA	1898	GER	2	N/A	-0.0323079	N/A	0.118722	N/A	-0.129272	N/A	-0.104736	N/A	-0.12264	N/A	-0.141188	N/A	-0.0164876	N/A	-0.130518	N/A	-0.100307	N/A	-0.112023
ELLES	1988	HOL	6	N/A	-0.5	N/A	-0.5	N/A	-0.5	N/A	0.45	N/A	-0.5	N/A	-0.5	N/A	0.466667	N/A	-0.5	N/A	-0.5	N/A	0.307692
ELVIRA_?	-	-	8	N/A	0.666667	N/A	1.21429	N/A	-0.321429	N/A	0	N/A	-1	N/A	-1	N/A	-0.0333333	N/A	-0.0333333	N/A	-1	N/A	-1
ENDEAVOUR	2011	HOL	0	0.666667	0	1	0	-1	-1	-1	-1	-1	-1	0.230769	0	0.2	0	0.933333	0	-1	-1	1	0
ENERGIE_11564	1924	HOL	5	N/A	-1.08146	N/A	-0.367606	N/A	-1.07045	N/A	-0.944824	N/A	-0.880534	N/A	-1.09345	N/A	-0.463802	N/A	-0.586296	N/A	-0.996931	N/A	-0.949256
ENGELUM DD 971	-	HOL	3	N/A	-0.140625	N/A	0.272321	N/A	-0.375	N/A	-0.520312	N/A	-0.221354	N/A	-0.459736	N/A	0.0833333	N/A	-0.0911458	N/A	-0.52567	N/A	-0.547476
ENIWA	1961	JAP	3	N/A	-0.5	N/A	-0.5	N/A	-0.5	N/A	-0.5	N/A	-0.5	N/A	-0.5	N/A	-0.5	N/A	-0.5	N/A	-0.5	N/A	-0.5
EOLE	1995	FRA	1	N/A	-0.5	N/A	0.142857	N/A	-0.5	N/A	-0.5	N/A	-0.5	N/A	-0.5	N/A	0.766667	N/A	0.5	N/A	0.571429	N/A	-0.5
EOS_11578	2000	HOL	2	0.833333	0	0.285714	0	-1	-1	-1	-1	-1	-1	-1	-1	1	0	-1	-1	1.28571	0	-1	-1
EPICURE	1897	GB	32	-1	-1	-1	-1	-1	-1	-1	-1	-1	-1	-1	-1	-1	-1	-1	-1	-1	-1	-1	-1
EPOKA	1955	POL	25	N/A	-0.625	N/A	0.428571	N/A	-0.625	N/A	0.375	N/A	-0.625	N/A	0.0480769	N/A	-0.0583333	N/A	-0.625	N/A	-0.0535714	N/A	-0.625
ERDGOLD	1928	GER	1	N/A	-0.790243	N/A	0.727888	N/A	-1.8038	N/A	-1.54004	N/A	-2.01005	N/A	-1.95987	N/A	0.305005	N/A	-0.446517	N/A	-1.64634	N/A	-1.71064
ERDKRAFT	1958	BRD	7	N/A	-0.5	N/A	0.357143	N/A	0.5	N/A	0.5	N/A	-0.5	N/A	0.0769231	N/A	0.433333	N/A	0.433333	N/A	0.0714286	N/A	0.5
ERICA_?	-	-	5	N/A	-0.786255	N/A	0.199637	N/A	-1.47482	N/A	-1.05083	N/A	-1.26839	N/A	-1.62061	N/A	-0.303646	N/A	-0.850081	N/A	-1.024	N/A	-1.44717
ERIKA_?	-	-	5	N/A	-0.704142	N/A	0.0334124	N/A	-0.523106	N/A	-0.298218	N/A	-0.297241	N/A	-0.235192	N/A	-0.0677165	N/A	-0.645549	N/A	-0.7579	N/A	-0.54064
ERSTE VON FROMSDORF	1884	GER	17	N/A	-1.9649	N/A	-0.285655	N/A	-2.68729	N/A	-2.24034	N/A	-2.68506	N/A	-2.98253	N/A	-1.13514	N/A	-2.05199	N/A	-2.69934	N/A	-2.37818
ERSTE VON NASSENGRUND	1871	GER	7	N/A	-0.500915	N/A	-0.0809266	N/A	-0.681511	N/A	-0.569775	N/A	-0.680954	N/A	-0.755322	N/A	-0.293474	N/A	-0.522466	N/A	-0.675597	N/A	-0.603992
ESCORT	1982	HOL	5	-1	-1	-1	-1	-1	-1	-1	-1	-1	-1	-1	-1	1.6	0.25	0.933333	0.216667	-1	-1	-1	-1
ESTIMA	1973	HOL	20	-1	-1	-1	-1	-1	-1	-1	-1	-1	-1	-1	-1	0.933333	1.52292	0.933333	0.902083	0.142857	-0.78125	-1	-1
EUREKA	-	-	1	N/A	-0.0720901	N/A	-0.0605044	N/A	-0.0901097	N/A	-0.0669022	N/A	-0.0891317	N/A	-0.0831692	N/A	-0.0638636	N/A	-0.0806585	N/A	-0.0857533	N/A	-0.0723402
EUROFLORA	2007	BRD	0	1	0	0.857143	0	1.14286	0	0.9	0	-1	-1	-1	-1	-1	-1	-1	-1	0.857143	0	0.846154	0
EUROSTAR_11650	2011	HOL	0	-1	-1	0.571429	0	-1	-1	-1	-1	-1	-1	-1	-1	0.8	0	0.8	0	-1	-1	0.153846	0
EVA_?	-	-	12	N/A	-0.0520833	N/A	0.09375	N/A	-0.09375	N/A	-0.04375	N/A	-0.0416667	N/A	-0.0552885	N/A	0.0875	N/A	0.0875	N/A	-0.09375	N/A	0.00721154
EVEREST	2006	HOL	1	0.666667	0	0.714286	0	-1	-1	-1	-1	-1	-1	-1	-1	-1	-1	-1	-1	-1	-1	-1	-1
EVITA_11663	1988	HOL	0	0.5	0	0.571429	0	-1	-1	-1	-1	-1	-1	-1	-1	-1	-1	0.8	0	1	0	-1	-1
EXCELSIOR_?	-	-	6	N/A	-0.326497	N/A	-0.237863	N/A	-0.418945	N/A	-0.147461	N/A	-0.361654	N/A	-0.380484	N/A	0.014388	N/A	-0.242904	N/A	-0.387695	N/A	-0.235201
EXQUISA	1992	BRD	3	0.333333	0	0.714286	0	-1	-1	-1	-1	-1	-1	-1	-1	1	0	-1	-1	-1	-1	-1	-1
EXTASE_?	-	-	7	N/A	-0.489583	N/A	1.3125	N/A	-1.39732	N/A	-0.33125	N/A	-0.604167	N/A	-1.66346	N/A	1.11875	N/A	-0.216667	N/A	-0.0982143	N/A	-1.52885
F 34011	-	CAN	1	N/A	-0.552083	N/A	-0.361607	N/A	-0.71875	N/A	-0.21875	N/A	-0.604167	N/A	-0.641827	N/A	0.147917	N/A	-0.372917	N/A	-0.65625	N/A	-0.358173
F 52-4	-	USA	1	N/A	-0.1875	N/A	-0.1875	N/A	-0.1875	N/A	-0.1875	N/A	-0.1875	N/A	-0.1875	N/A	-0.1875	N/A	-0.1875	N/A	-0.1875	N/A	-0.1875
F 52-8	-	USA	1	N/A	-0.09375	N/A	-0.09375	N/A	-0.09375	N/A	-0.09375	N/A	-0.09375	N/A	-0.09375	N/A	-0.09375	N/A	-0.09375	N/A	-0.09375	N/A	-0.09375
F 58050	-	CAN	3	N/A	-1.10417	N/A	-0.723214	N/A	-1.4375	N/A	-0.4375	N/A	-1.20833	N/A	-1.28365	N/A	0.295833	N/A	-0.745833	N/A	-1.3125	N/A	-0.716346
F.76	-	HOL	1	N/A	-0.539062	N/A	-0.352679	N/A	0.462054	N/A	0.95625	N/A	-0.255208	N/A	-0.477163	N/A	-0.0822917	N/A	-0.571875	N/A	-0.90625	N/A	0.686298
F.78	-	HOL	1	N/A	-0.695312	N/A	-0.121652	N/A	0.654018	N/A	0.767187	N/A	-0.234375	N/A	0.0486779	N/A	0.368229	N/A	-0.608854	N/A	-0.811384	N/A	0.834736
F.93	-	HOL	1	N/A	-0.177083	N/A	0.178571	N/A	0.113839	N/A	-0.03125	N/A	-0.28125	N/A	-0.0721154	N/A	0.15625	N/A	-0.114583	N/A	-0.214286	N/A	0.34375
FABULA	1997	HOL	8	-1	-1	1	0.928571	-1	-1	-1	-1	-1	-1	-1	-1	-1	-1	-1	-1	-1	-1	-1	-1
FADO	2014	HOL	0	-1	-1	0.285714	0	-1	-1	-1	-1	-1	-1	-1	-1	-1	-1	-1	-1	-1	-1	-1	-1
FALKE	1942	GER	11	N/A	0.00349935	N/A	0.00739397	N/A	-0.00645229	N/A	-0.010498	N/A	-0.00691732	N/A	-0.010498	N/A	-0.00515951	N/A	-0.0101074	N/A	-0.010498	N/A	-0.00796274
FANETTE	1984	FRA	3	N/A	0.5	N/A	-0.428571	N/A	-0.75	N/A	-0.75	N/A	-0.75	N/A	-0.75	N/A	-0.75	N/A	-0.75	N/A	-0.75	N/A	-0.75
FELDESLOHN	1958	BRD	7	N/A	0.416667	N/A	0.285714	N/A	-0.5	N/A	-0.5	N/A	-0.5	N/A	-0.5	N/A	0.5	N/A	0.4	N/A	0.5	N/A	-0.5
FELSINA	1992	HOL	18	0.833333	1.66667	0.285714	0.857143	-1	-1	-1	-1	0.333333	-0.666667	-1	-1	0.933333	-0.0333333	0.933333	0.833333	-1	-1	1	0.923077
FENNEMA 55-31	-	-	1	N/A	0.00358073	N/A	0.0117188	N/A	-0.0322266	N/A	-0.00878906	N/A	-0.0139974	N/A	-0.0322266	N/A	-0.0322266	N/A	-0.0322266	N/A	-0.0188337	N/A	-0.0141977
FESTIEN	2000	HOL	4	-1	-1	-1	-1	1	0	1	0	2	0	0.230769	0	-1	-1	-1	-1	-1	-1	1.84615	0
FIANNA	1987	HOL	7	-1	-1	0.857143	0.964286	-1	-1	1	0.25	0.833333	0.875	-1	-1	1.06667	0.483333	1	0.883333	-1	-1	-1	-1
FICHTELGOLD	1945	BRD	2	-1	-1	-1	-1	-1	-1	-1	-1	-1	-1	-1	-1	-1	-1	-1	-1	-1	-1	-1	-1
FINA	1955	BRD	5	N/A	-0.488281	N/A	0.476562	N/A	-0.633371	N/A	-0.751563	N/A	-0.739583	N/A	-0.813101	N/A	-0.0869792	N/A	-0.646354	N/A	-0.597098	N/A	-0.695312
FLAVA	1931	GER	67	N/A	-1.53361	N/A	1.50265	N/A	-3.56072	N/A	-3.0332	N/A	-3.97323	N/A	-3.87286	N/A	0.656885	N/A	-0.846159	N/A	-3.24581	N/A	-3.3744
FLORA_?	-	-	7	N/A	-0.0119629	N/A	0.0333426	N/A	-0.0658133	N/A	-0.0533691	N/A	-0.045166	N/A	-0.0541804	N/A	-0.0423014	N/A	-0.0244629	N/A	-0.0468401	N/A	-0.0552885
FLORIDA	2003	HOL	0	0.5	0	0.285714	0	0.928571	0	-1	-1	1	0	-1	-1	0.933333	0	0.933333	0	-1	-1	1	0
FLORIJN	1996	HOL	4	N/A	-0.5	N/A	0.571429	N/A	0.5	N/A	-0.5	N/A	-0.5	N/A	0.538462	N/A	-0.5	N/A	-0.5	N/A	-0.5	N/A	0.423077
FLOURBALL	1895	GB	9	N/A	-0.0117416	N/A	-0.0173122	N/A	-0.0290407	N/A	-0.023851	N/A	-0.033226	N/A	-0.0231599	N/A	0.0533625	N/A	0.0415258	N/A	0.00360434	N/A	-0.0272029
FLUKE_11891	1841	GB	2	N/A	-9.68492	N/A	-6.78065	N/A	-11.1264	N/A	-10.5663	N/A	-11.0317	N/A	-11.3593	N/A	-7.95099	N/A	-9.43011	N/A	-10.8707	N/A	-10.7868
FOLVA	1989	DEN	1	0.5	0	0.714286	0	-1	-1	-1	-1	-1	-1	-1	-1	-1	-1	0.0666667	0	0.285714	0	-1	-1
FONTANE	1999	HOL	4	0.166667	-0.25	0.857143	0.428571	-1	-1	-1	-1	1	0.416667	0.769231	-0.115385	1	0	0.8	0.7	-1	-1	0.769231	0.461538
FORTYFOLD	1836	GB	2	N/A	-0.0273666	N/A	-0.00615147	N/A	-0.0446657	N/A	-0.039476	N/A	-0.048851	N/A	-0.0387849	N/A	0.0502375	N/A	0.0259008	N/A	-0.0120207	N/A	-0.0272029
FORZA	2008	HOL	0	0.166667	0	0.571429	0	-1	-1	1	0	-1	-1	-1	-1	0.8	0	0.8	0	-1	-1	-1	-1
FOX'S SEEDLING	1820	GB	26	N/A	-1.95517	N/A	-1.05625	N/A	-2.83197	N/A	-2.63144	N/A	-2.69976	N/A	-2.86888	N/A	-1.43758	N/A	-1.98104	N/A	-2.29881	N/A	-2.78282
FRESCO	1985	HOL	10	0.833333	0.416667	0.714286	1.10714	-1	-1	-1	-1	-1	-1	-1	-1	-1	-1	-1	-1	-1	-1	-1	-1
FRIESLANDER	1990	HOL	2	0.666667	0	0.571429	0	-1	-1	1	0	0.333333	0	0.230769	0	-1	-1	-1	-1	0.857143	0	-1	-1
FRISIA	1988	HOL	1	-1	-1	1	0	-1	-1	1	0	0.833333	0	0.230769	0	1.66667	0	1.73333	0	-1	-1	1	0
FROMA	1953	HOL	2	N/A	0.375	N/A	0.178571	N/A	-0.3125	N/A	-0.3125	N/A	-0.3125	N/A	-0.3125	N/A	0.3125	N/A	-0.2	N/A	0.1875	N/A	-0.3125
FRUHBOTE	1935	GER	4	N/A	-0.0625	N/A	0.0714286	N/A	-0.0625	N/A	-0.0625	N/A	0.03125	N/A	-0.0625	N/A	0.0208333	N/A	-0.0625	N/A	0.0535714	N/A	-0.0625
FRUHE ERTRAGREICHE	1898	GER	5	N/A	-0.00390625	N/A	0.00446429	N/A	-0.00390625	N/A	-0.00390625	N/A	0.00195312	N/A	-0.00390625	N/A	0.00130208	N/A	-0.00390625	N/A	0.00334821	N/A	-0.00390625
FRUHMOLLE	1931	GER	31	N/A	-2.86283	N/A	0.265451	N/A	-3.4152	N/A	-3.11016	N/A	-3.5072	N/A	-4.11773	N/A	-0.062736	N/A	-2.18617	N/A	-4.03847	N/A	-3.56689
FUGA	1973	BRD	3	N/A	0.0416667	N/A	0.142857	N/A	-0.125	N/A	-0.125	N/A	-0.125	N/A	-0.125	N/A	0.125	N/A	-0.125	N/A	-0.125	N/A	-0.125
FURORE	1930	HOL	5	N/A	-1.15365	N/A	1.44252	N/A	-3.70815	N/A	-2.34453	N/A	-3.13932	N/A	-4.06671	N/A	0.371875	N/A	-1.37448	N/A	-2.02065	N/A	-3.53035
FURSTIN HATZFELD	-	GER	20	N/A	-0.892333	N/A	-0.321472	N/A	-1.85782	N/A	-1.79216	N/A	-1.52807	N/A	-1.71883	N/A	-0.840169	N/A	-1.44007	N/A	-1.56141	N/A	-1.50002
FUTURA	1998	HOL	2	N/A	0.333333	N/A	0.5	N/A	-0.5	N/A	-0.5	N/A	-0.5	N/A	0.115385	N/A	0.1	N/A	0.466667	N/A	-0.5	N/A	0.5
G 1/46	-	-	2	N/A	0.333333	N/A	-0.5	N/A	0.892857	N/A	-0.5	N/A	0.416667	N/A	0.576923	N/A	0.466667	N/A	0.5	N/A	-0.5	N/A	0.5
G 20/26	-	GB	5	N/A	0.166667	N/A	-0.25	N/A	0.446429	N/A	-0.25	N/A	0.208333	N/A	0.288462	N/A	0.233333	N/A	0.25	N/A	-0.25	N/A	0.25
G 20/33	-	GB	2	N/A	0.0208333	N/A	0.0892857	N/A	-0.125	N/A	0.025	N/A	-0.125	N/A	0.0192308	N/A	0.116667	N/A	0.116667	N/A	0.125	N/A	0.0192308
G 2074C(75)	-	GB	1	N/A	-0.00146484	N/A	-0.000837054	N/A	-0.00146484	N/A	-0.00146484	N/A	-0.00146484	N/A	-0.00146484	N/A	-0.00146484	N/A	-0.000683594	N/A	-0.00146484	N/A	-0.000600962
G 254	-	HOL	1	N/A	-0.125	N/A	0.125	N/A	-0.125	N/A	-0.125	N/A	-0.125	N/A	-0.125	N/A	-0.125	N/A	-0.125	N/A	-0.125	N/A	-0.125
G 3014	-	HOL	19	N/A	-0.989583	N/A	0.372768	N/A	-2.30915	N/A	-1.98281	N/A	-1.42448	N/A	-1.84615	N/A	1.63021	N/A	1.48646	N/A	-1.0067	N/A	-0.685096
G 414(64)	-	GB	1	N/A	-0.1875	N/A	-0.0892857	N/A	-0.1875	N/A	-0.1875	N/A	-0.1875	N/A	-0.1875	N/A	0.120833	N/A	-0.0375	N/A	-0.1875	N/A	-0.0625
G.15	-	HOL	1	N/A	-1.07812	N/A	-0.705357	N/A	0.924107	N/A	1.9125	N/A	-0.510417	N/A	-0.954327	N/A	-0.164583	N/A	-1.14375	N/A	-1.8125	N/A	1.3726
G.32	-	HOL	1	N/A	-1.39062	N/A	-0.243304	N/A	1.30804	N/A	1.53437	N/A	-0.46875	N/A	0.0973558	N/A	0.736458	N/A	-1.21771	N/A	-1.62277	N/A	1.66947
G.55-6	-	-	2	N/A	-0.436198	N/A	0.0284598	N/A	0.383929	N/A	0.367969	N/A	-0.257812	N/A	-0.0117188	N/A	0.26224	N/A	-0.361719	N/A	-0.512835	N/A	0.589243
G.71	-	HOL	1	N/A	-0.354167	N/A	0.357143	N/A	0.227679	N/A	-0.0625	N/A	-0.5625	N/A	-0.144231	N/A	0.3125	N/A	-0.229167	N/A	-0.428571	N/A	0.6875
GABRIELA	1982	ECU	3	N/A	0.541667	N/A	2.54632	N/A	-3.12528	N/A	-2.06367	N/A	-2.9668	N/A	-2.56896	N/A	1.6582	N/A	2.25924	N/A	-3.37165	N/A	-3.07377
GALLIA	1999	HOL	2	N/A	0.166667	N/A	0.142857	N/A	-0.5	N/A	-0.5	N/A	-0.5	N/A	-0.5	N/A	0.466667	N/A	0.433333	N/A	-0.5	N/A	-0.5
GARNET CHILI	1857	USA	7	N/A	-9.21056	N/A	-7.60825	N/A	-11.825	N/A	-10.7282	N/A	-11.3234	N/A	-11.0535	N/A	-8.49474	N/A	-10.11	N/A	-10.6541	N/A	-10.168
GE 64-491	-	-	1	N/A	-0.166667	N/A	0.428571	N/A	-0.5	N/A	-0.5	N/A	-0.5	N/A	-0.5	N/A	-0.5	N/A	-0.5	N/A	-0.5	N/A	-0.5
GE 82-961	-	HOL	1	N/A	0.0416667	N/A	-0.25	N/A	0.267857	N/A	-0.25	N/A	-0.25	N/A	-0.25	N/A	-0.25	N/A	-0.25	N/A	-0.25	N/A	-0.25
GELDA	1973	BRD	3	N/A	-0.458333	N/A	1.17857	N/A	-0.75	N/A	-0.45	N/A	-0.75	N/A	-0.75	N/A	0.25	N/A	0.25	N/A	-0.75	N/A	-0.75
GEM RUSSET	2000	USA	3	-1	-1	-1	-1	-1	-1	-1	-1	-1	-1	0.0769231	0	-1	-1	-1	-1	0.142857	0	-1	-1
GIEWONT	1955	POL	10	N/A	-0.00146484	N/A	-0.000837054	N/A	-0.00146484	N/A	-0.00146484	N/A	-0.00146484	N/A	-0.00146484	N/A	-0.00146484	N/A	-0.000683594	N/A	-0.00146484	N/A	-0.000600962
GINEKE	1950	HOL	19	N/A	-0.140625	N/A	0.381696	N/A	-0.639509	N/A	-0.551562	N/A	-0.539062	N/A	-0.579327	N/A	0.0510417	N/A	-0.204167	N/A	-0.59375	N/A	-0.56851
GIPSY	1984	FRA	1	N/A	0.333333	N/A	0.5	N/A	-0.5	N/A	-0.5	N/A	-0.5	N/A	-0.5	N/A	-0.5	N/A	-0.5	N/A	0.285714	N/A	-0.5
GLADSTONE_?	-	-	2	N/A	-0.419362	N/A	-0.1939	N/A	-0.692091	N/A	-0.583636	N/A	-0.634125	N/A	-0.579832	N/A	0.742259	N/A	0.539085	N/A	-0.308546	N/A	-0.641602
GLADSTONE_12162	1932	GB	0	-1	-1	-1	-1	-1	-1	-1	-1	-1	-1	-1	-1	-1	-1	-1	-1	-1	-1	-1	-1
GLORIA_?	-	-	27	N/A	2.21875	N/A	1.55692	N/A	-3.71484	N/A	-2.71484	N/A	-0.0898438	N/A	-2.65715	N/A	0.216406	N/A	0.601823	N/A	-0.154018	N/A	-1.25331
GLORIA_12179	1972	BRD	0	0.833333	0	0.571429	0	-1	-1	-1	-1	-1	-1	-1	-1	1	0	0.8	0	1	0	-1	-1
GOLDBALL	1920	GER	1	N/A	-0.015625	N/A	0.0178571	N/A	-0.015625	N/A	-0.015625	N/A	0.0078125	N/A	-0.015625	N/A	0.00520833	N/A	-0.015625	N/A	0.0133929	N/A	-0.015625
GOLDEN WONDER	1906	GB	6	-1	-1	-1	-1	-1	-1	-1	-1	-1	-1	-1	-1	-1	-1	-1	-1	-1	-1	-1	-1
GOLDSEGEN_12215	1955	AUT	7	N/A	0.0625	N/A	-0.4375	N/A	-0.4375	N/A	0.3125	N/A	-0.4375	N/A	-0.4375	N/A	-0.4375	N/A	-0.4375	N/A	0.3125	N/A	-0.4375
GOYA_12238	2000	HOL	0	-1	-1	1	0	0.142857	0	1	0	-1	-1	0.692308	0	0.6	0	-1	-1	-1	-1	2	0
GRACYA	1895	GER	3	N/A	-0.0193787	N/A	-0.0190255	N/A	-0.0193787	N/A	-0.0193787	N/A	-0.0193787	N/A	-0.0193787	N/A	-0.0193787	N/A	-0.0189392	N/A	-0.00152152	N/A	-0.0188927
GRANAT_?	-	-	2	N/A	0.00292969	N/A	0.061942	N/A	-0.077846	N/A	-0.0591797	N/A	-0.046875	N/A	-0.0603966	N/A	-0.0425781	N/A	-0.0269531	N/A	-0.0493862	N/A	-0.074369
GRANDIFOLIA	1973	BRD	11	N/A	-0.822917	N/A	0.723214	N/A	-0.647321	N/A	-0.8125	N/A	-0.708333	N/A	-1.3125	N/A	0.104167	N/A	-0.720833	N/A	-0.919643	N/A	-0.379808
GRANOLA	1975	BRD	28	-1	-1	0.714286	0.357143	-1	-1	-1	-1	-1	-1	-1	-1	0.0666667	0.25	-1	-1	0.285714	-0.25	-1	-1
GRATA	1955	BRD	11	N/A	-0.144531	N/A	-0.0224609	N/A	0.0984933	N/A	0.221289	N/A	-0.0865885	N/A	-0.0945763	N/A	-0.00527344	N/A	-0.188607	N/A	-0.228934	N/A	0.185171
GREAT SCOT	1909	GB	5	-1	-1	-1	-1	-1	-1	-1	-1	-1	-1	-1	-1	-1	-1	-1	-1	-1	-1	-1	-1
GREEN MOUNTAIN	1885	USA	15	N/A	-0.652995	N/A	-0.475725	N/A	-0.837891	N/A	-0.294922	N/A	-0.723307	N/A	-0.760968	N/A	0.028776	N/A	-0.485807	N/A	-0.775391	N/A	-0.470403
GU 633	-	DDR	8	N/A	-0.742188	N/A	0.209821	N/A	-0.0993304	N/A	0.3125	N/A	0.346354	N/A	-0.00600962	N/A	-0.491146	N/A	-0.510938	N/A	-0.672991	N/A	-0.123197
H 1521/57	-	BRD	1	N/A	-0.976562	N/A	0.953125	N/A	-1.26674	N/A	-1.50313	N/A	-1.47917	N/A	-1.6262	N/A	-0.173958	N/A	-1.29271	N/A	-1.1942	N/A	-1.39062
H 4/31	-	GB	5	N/A	0.283854	N/A	0.542411	N/A	-0.680804	N/A	-0.728125	N/A	-0.75	N/A	-0.53125	N/A	-0.29375	N/A	-0.20625	N/A	-0.265625	N/A	-0.600962
H 643/55	-	-	1	N/A	-0.488281	N/A	0.476562	N/A	-0.633371	N/A	-0.751563	N/A	-0.739583	N/A	-0.813101	N/A	-0.0869792	N/A	-0.646354	N/A	-0.597098	N/A	-0.695312
H 8732	-	BRD	2	N/A	-0.0221354	N/A	0.0223214	N/A	0.0142299	N/A	-0.00390625	N/A	-0.0351562	N/A	-0.00901442	N/A	0.0195312	N/A	-0.0143229	N/A	-0.0267857	N/A	0.0429688
HAA 82-807-34	-	HOL	1	N/A	-0.5	N/A	1	N/A	0.321429	N/A	-0.5	N/A	0.25	N/A	-0.5	N/A	0.466667	N/A	0.466667	N/A	0.142857	N/A	0.115385
HAMBURGER EIER	<1870	GER	18	N/A	-0.016154	N/A	0.059361	N/A	-0.0646362	N/A	-0.0523682	N/A	-0.06132	N/A	-0.0705942	N/A	-0.00824382	N/A	-0.0652588	N/A	-0.0501535	N/A	-0.0560115
HANSA	1957	BRD	20	-1	-1	-1	-1	-1	-1	-1	-1	-1	-1	-1	-1	-1	-1	-1	-1	-1	-1	-1	-1
HARFORD	1947	USA	3	N/A	-0.5	N/A	-0.5	N/A	-0.5	N/A	-0.5	N/A	-0.5	N/A	-0.5	N/A	-0.5	N/A	-0.5	N/A	-0.5	N/A	-0.5
HASSIA_12357	1906	GER	2	N/A	-0.141439	N/A	-0.0679408	N/A	-0.100028	N/A	-0.0800781	N/A	-0.153971	N/A	-0.130334	N/A	-0.0665365	N/A	-0.112435	N/A	-0.17606	N/A	-0.0909706
HEIDRUN	1978	BRD	4	N/A	0.125	N/A	0.178571	N/A	-0.25	N/A	-0.25	N/A	-0.25	N/A	-0.25	N/A	-0.25	N/A	-0.25	N/A	-0.25	N/A	-0.25
HELA	1964	BRD	1	N/A	-0.125	N/A	0.142857	N/A	-0.125	N/A	-0.125	N/A	0.0625	N/A	-0.125	N/A	0.0416667	N/A	-0.125	N/A	0.107143	N/A	-0.125
HELIOS_?	-	-	1	N/A	-0.446167	N/A	-0.160736	N/A	-0.928909	N/A	-0.896082	N/A	-0.764034	N/A	-0.859414	N/A	-0.420085	N/A	-0.720035	N/A	-0.780706	N/A	-0.750011
HEO 950251-84	-	HOL	2	N/A	-0.5	N/A	0.5	N/A	-0.5	N/A	-0.5	N/A	-0.5	N/A	-0.5	N/A	0.5	N/A	-0.5	N/A	-0.5	N/A	-0.5
HERALD	1928	GB	14	-1	-1	-1	-1	-1	-1	-1	-1	-1	-1	-1	-1	-1	-1	-1	-1	-1	-1	-1	-1
HERBSTGELBE	-	GER	2	N/A	-0.111111	N/A	-0.0416667	N/A	-0.166667	N/A	-0.166667	N/A	-0.166667	N/A	-0.166667	N/A	0.15	N/A	-0.0916667	N/A	-0.166667	N/A	-0.166667
HERCULES_?	-	-	3	N/A	-0.25	N/A	0.214286	N/A	0.25	N/A	0.4	N/A	0.208333	N/A	-0.25	N/A	-0.25	N/A	-0.25	N/A	-0.25	N/A	0.25
HERMANN	1879	GER	2	N/A	-0.982452	N/A	-0.142828	N/A	-1.34364	N/A	-1.12017	N/A	-1.34253	N/A	-1.49127	N/A	-0.56757	N/A	-1.02599	N/A	-1.34967	N/A	-1.18909
HERMES	1973	AUT	11	-1	-1	-1	-1	-1	-1	-1	-1	-1	-1	-1	-1	0.8	1	-1	-1	-1	-1	-1	-1
HEROUD	2010	HOL	0	0.166667	0	0.285714	0	-1	-1	-1	-1	-1	-1	0.153846	0	-1	-1	0.8	0	-1	-1	-1	-1
HERTHA_?	-	-	2	N/A	0.375	N/A	1	N/A	-0.875	N/A	-0.875	N/A	-0.875	N/A	-0.567308	N/A	0.666667	N/A	0.775	N/A	0.0535714	N/A	-0.375
HESSENLAND	1919	GER	2	N/A	-0.125	N/A	0.0892857	N/A	0.125	N/A	0.125	N/A	-0.125	N/A	0.0192308	N/A	0.108333	N/A	0.108333	N/A	0.0178571	N/A	0.125
HETMAN	1900	GER	2	N/A	-0.0193787	N/A	-0.0190255	N/A	-0.0193787	N/A	-0.0193787	N/A	-0.0193787	N/A	-0.0193787	N/A	-0.0193787	N/A	-0.0189392	N/A	-0.00152152	N/A	-0.0188927
HIGHLAND BURGUNDY RED	-	GB	1	N/A	-0.0833333	N/A	0.120536	N/A	-0.109375	N/A	-0.109375	N/A	-0.109375	N/A	-0.109375	N/A	-0.084375	N/A	-0.109375	N/A	-0.0803571	N/A	-0.109375
HIGHLAND RUSSET	2006	USA	0	-1	-1	-1	-1	-1	-1	-1	-1	-1	-1	-1	-1	-1	-1	-1	-1	-1	-1	-1	-1
HILDE	-	GER	1	N/A	-0.0078125	N/A	0.00892857	N/A	-0.0078125	N/A	-0.0078125	N/A	0.00390625	N/A	-0.0078125	N/A	0.00260417	N/A	-0.0078125	N/A	0.00669643	N/A	-0.0078125
HINDENBURG	1916	GER	45	N/A	-2.11283	N/A	0.268345	N/A	-2.23103	N/A	-1.85782	N/A	-2.47061	N/A	-2.77493	N/A	-0.720748	N/A	-2.02121	N/A	-3.0547	N/A	-1.88386
HIRLA	-	-	1	N/A	-0.458333	N/A	1.17857	N/A	-0.75	N/A	-0.45	N/A	-0.75	N/A	-0.75	N/A	0.25	N/A	0.25	N/A	-0.75	N/A	-0.75
HOCHPROZENTIGE	1946	BRD	25	N/A	-0.4375	N/A	0.0714286	N/A	0.0625	N/A	0.0625	N/A	-0.4375	N/A	-0.149038	N/A	0.0291667	N/A	0.129167	N/A	-0.151786	N/A	0.173077
HOKKAI 19	-	JAP	1	N/A	-0.5	N/A	-0.5	N/A	-0.5	N/A	-0.5	N/A	-0.5	N/A	-0.5	N/A	-0.5	N/A	-0.5	N/A	-0.5	N/A	-0.5
HOME GUARD	1943	GB	0	-1	-1	-1	-1	-1	-1	-1	-1	-1	-1	-1	-1	-1	-1	-1	-1	-1	-1	-1	-1
HOUMA	1936	USA	11	N/A	-0.195638	N/A	-0.44601	N/A	-0.456055	N/A	-0.422754	N/A	-0.456055	N/A	-0.435021	N/A	-0.456055	N/A	-0.443555	N/A	-0.433733	N/A	-0.442233
HUACA NAHUI (stn)	-	-	1	N/A	-0.0117188	N/A	-0.00669643	N/A	-0.0117188	N/A	-0.0117188	N/A	-0.0117188	N/A	-0.0117188	N/A	-0.0117188	N/A	-0.00546875	N/A	-0.0117188	N/A	-0.00480769
HUAMANTANGO	-	-	1	N/A	-0.0833333	N/A	0.120536	N/A	-0.109375	N/A	-0.109375	N/A	-0.109375	N/A	-0.109375	N/A	-0.084375	N/A	-0.109375	N/A	-0.0803571	N/A	-0.109375
HUDSON	1972	USA	9	N/A	-0.25	N/A	0.964286	N/A	-0.857143	N/A	-0.8	N/A	-1.125	N/A	-1.125	N/A	-0.25	N/A	-0.408333	N/A	-0.696429	N/A	-0.817308
HUMALDA	1965	HOL	10	N/A	0.515625	N/A	2.04464	N/A	0.189732	N/A	-2.51875	N/A	1.04688	N/A	-0.769231	N/A	-0.452083	N/A	-0.641667	N/A	-0.825893	N/A	-0.574519
HVT 60-8-3	-	HOL	2	N/A	1.70833	N/A	0.741071	N/A	-1.75446	N/A	-0.68125	N/A	-0.208333	N/A	-1.59615	N/A	-0.654167	N/A	-1.2875	N/A	1.6875	N/A	-1.375
HYDRA	1969	BRD	20	N/A	-1.95312	N/A	1.90625	N/A	-2.53348	N/A	-3.00625	N/A	-2.95833	N/A	-3.2524	N/A	-0.347917	N/A	-2.58542	N/A	-2.38839	N/A	-2.78125
HZ 81 B 86	-	HOL	2	N/A	-0.125	N/A	0.125	N/A	-0.125	N/A	-0.125	N/A	-0.125	N/A	-0.125	N/A	0.125	N/A	-0.125	N/A	-0.125	N/A	-0.125
HZ 81 H 202	-	HOL	1	N/A	-0.5	N/A	0.5	N/A	-0.5	N/A	-0.5	N/A	-0.5	N/A	-0.5	N/A	-0.5	N/A	-0.5	N/A	-0.5	N/A	-0.5
HZ 86 AM 56	-	HOL	2	N/A	-0.25	N/A	1.14286	N/A	0	N/A	0	N/A	0	N/A	-0.153846	N/A	0.6	N/A	0.866667	N/A	-0.0714286	N/A	-0.0769231
HZ 86 AM 75	-	HOL	2	N/A	0.0833333	N/A	0.785714	N/A	-0.5	N/A	-0.5	N/A	0.166667	N/A	-0.5	N/A	0.5	N/A	0.4	N/A	0.5	N/A	-0.5
HZ 87 AM 27	-	HOL	1	N/A	0.0833333	N/A	-0.5	N/A	0.0714286	N/A	0.5	N/A	-0.5	N/A	-0.5	N/A	0.5	N/A	-0.5	N/A	-0.5	N/A	0.730769
HZ 87 P 200	-	HOL	1	N/A	-0.5	N/A	0.357143	N/A	-0.5	N/A	-0.5	N/A	-0.5	N/A	-0.5	N/A	0.366667	N/A	0.133333	N/A	-0.5	N/A	0.0384615
HZ 88 P 62	-	HOL	1	N/A	-0.25	N/A	0.25	N/A	-0.25	N/A	-0.25	N/A	-0.25	N/A	-0.25	N/A	0.25	N/A	-0.25	N/A	-0.25	N/A	-0.25
HZ 89 JK 8	-	HOL	1	N/A	-0.5	N/A	0.428571	N/A	0.5	N/A	0.8	N/A	0.416667	N/A	-0.5	N/A	-0.5	N/A	-0.5	N/A	-0.5	N/A	0.5
I 2 J 130	-	GER	4	N/A	0.00174967	N/A	0.00369699	N/A	-0.00322614	N/A	-0.00524902	N/A	-0.00345866	N/A	-0.00524902	N/A	-0.00257975	N/A	-0.00505371	N/A	-0.00524902	N/A	-0.00398137
I 803	-	USA	1	N/A	-0.114583	N/A	-0.0714286	N/A	-0.1875	N/A	-0.1875	N/A	-0.1875	N/A	-0.1875	N/A	-0.1875	N/A	-0.1875	N/A	-0.1875	N/A	-0.115385
I 8168-28	-	USA	1	N/A	-0.046875	N/A	-0.046875	N/A	-0.046875	N/A	-0.046875	N/A	-0.046875	N/A	-0.046875	N/A	-0.046875	N/A	-0.046875	N/A	-0.046875	N/A	-0.046875
I.1824	-	HOL	1	N/A	-0.308594	N/A	-0.118583	N/A	0.279018	N/A	0.430859	N/A	-0.122396	N/A	-0.107121	N/A	0.0714844	N/A	-0.295182	N/A	-0.429408	N/A	0.380258
I.323	-	HOL	1	N/A	-0.0442708	N/A	0.0446429	N/A	0.0284598	N/A	-0.0078125	N/A	-0.0703125	N/A	-0.0180288	N/A	0.0390625	N/A	-0.0286458	N/A	-0.0535714	N/A	0.0859375
I.341	-	HOL	1	N/A	-0.132161	N/A	-0.0223214	N/A	0.0792411	N/A	0.2625	N/A	-0.134115	N/A	-0.107873	N/A	-0.0252604	N/A	-0.171615	N/A	-0.280134	N/A	0.164964
IA 1077-14	-	-	1	N/A	-0.0625	N/A	0.241071	N/A	-0.214286	N/A	-0.2	N/A	-0.28125	N/A	-0.28125	N/A	-0.0625	N/A	-0.102083	N/A	-0.174107	N/A	-0.204327
IA 1077W5	-	-	1	N/A	-0.347656	N/A	-0.0608259	N/A	0.327009	N/A	0.383594	N/A	-0.117188	N/A	0.0243389	N/A	0.184115	N/A	-0.304427	N/A	-0.405692	N/A	0.417368
IA 902-2	-	USA	1	N/A	-0.347656	N/A	-0.0608259	N/A	0.327009	N/A	0.383594	N/A	-0.117188	N/A	0.0243389	N/A	0.184115	N/A	-0.304427	N/A	-0.405692	N/A	0.417368
IDAROSE	2000	USA	0	-1	-1	-1	-1	-1	-1	-1	-1	-1	-1	-1	-1	-1	-1	-1	-1	-1	-1	-1	-1
IH HJ 107	-	-	1	N/A	0.0416667	N/A	-0.25	N/A	-0.25	N/A	-0.25	N/A	-0.25	N/A	-0.25	N/A	-0.25	N/A	-0.25	N/A	-0.25	N/A	-0.25
III/5/5	-	POL	1	N/A	-0.0234375	N/A	-0.0133929	N/A	-0.0234375	N/A	-0.0234375	N/A	-0.0234375	N/A	-0.0234375	N/A	-0.0234375	N/A	-0.0109375	N/A	-0.0234375	N/A	-0.00961538
IJSSELSTER	1943	HOL	2	N/A	-0.0403646	N/A	0.0100446	N/A	0.0206473	N/A	0.0015625	N/A	-0.0677083	N/A	-0.000600962	N/A	-0.0557292	N/A	0.0078125	N/A	-0.0859375	N/A	-0.0186298
ILSE	1980	BRD	5	N/A	0.166667	N/A	0.357143	N/A	-0.5	N/A	-0.5	N/A	-0.5	N/A	-0.5	N/A	0.5	N/A	-0.5	N/A	-0.5	N/A	-0.5
IMPALA	1989	BRD	19	0.166667	-1	0.285714	2.60714	-1	-1	-1	-1	-1	-1	-1	-1	-1	-1	-1	-1	-1	-1	-1	-1
IMPERATOR	1875	GER	22	N/A	-2.99367	N/A	-1.64149	N/A	-3.51261	N/A	-3.13662	N/A	-3.52958	N/A	-3.63429	N/A	-2.06928	N/A	-2.85723	N/A	-3.63152	N/A	-3.18413
IMPERIA_?	-	-	4	N/A	-0.113281	N/A	-0.113281	N/A	-0.113281	N/A	-0.100391	N/A	-0.113281	N/A	-0.0880409	N/A	-0.113281	N/A	-0.113281	N/A	-0.0864955	N/A	-0.113281
IMPOSANT_?	-	-	1	N/A	-0.472005	N/A	0.0887277	N/A	-1.08329	N/A	-0.745898	N/A	-1.07324	N/A	-0.982797	N/A	-0.23418	N/A	-0.534961	N/A	-1.11175	N/A	-1.25323
INDUSTRIE	1900	GER	3	N/A	-1.69303	N/A	0.654678	N/A	-2.59572	N/A	-2.14372	N/A	-2.75379	N/A	-2.95083	N/A	-0.106649	N/A	-1.54025	N/A	-3.09789	N/A	-2.17577
INIS 2	1929	GER	3	N/A	0.24469	N/A	0.252128	N/A	-0.648376	N/A	-0.442078	N/A	-0.733175	N/A	-0.761188	N/A	0.0151164	N/A	-0.213855	N/A	-0.796151	N/A	-0.37008
INNOVATOR	1999	HOL	29	-1	-1	-1	-1	-1	-1	1	-0.75	-1	-1	-1	-1	0.8	2.38333	-1	-1	-1	-1	0.153846	-1.01923
INOVA	1999	HOL	1	-1	-1	1.28571	0	-1	-1	-1	-1	-1	-1	-1	-1	-1	-1	-1	-1	1	0	-1	-1
INRA 49.44.3	-	FRA	1	N/A	0.00390625	N/A	-0.00334821	N/A	-0.00585938	N/A	-0.00585938	N/A	-0.00585938	N/A	-0.00585938	N/A	-0.00585938	N/A	-0.00585938	N/A	-0.00585938	N/A	-0.00585938
INRA 50.12.4	-	FRA	1	N/A	0.03125	N/A	-0.0267857	N/A	-0.046875	N/A	-0.046875	N/A	-0.046875	N/A	-0.046875	N/A	-0.046875	N/A	-0.046875	N/A	-0.046875	N/A	-0.046875
INRA 51.27.13	-	FRA	1	N/A	0.0078125	N/A	-0.00669643	N/A	-0.0117188	N/A	-0.0117188	N/A	-0.0117188	N/A	-0.0117188	N/A	-0.0117188	N/A	-0.0117188	N/A	-0.0117188	N/A	-0.0117188
INRA 53.45.81	-	FRA	1	N/A	0.0078125	N/A	-0.00669643	N/A	-0.0117188	N/A	-0.0117188	N/A	-0.0117188	N/A	-0.0117188	N/A	-0.0117188	N/A	-0.0117188	N/A	-0.0117188	N/A	-0.0117188
INRA 54.64.7	-	FRA	1	N/A	0.015625	N/A	-0.0133929	N/A	-0.0234375	N/A	-0.0234375	N/A	-0.0234375	N/A	-0.0234375	N/A	-0.0234375	N/A	-0.0234375	N/A	-0.0234375	N/A	-0.0234375
INRA 55.51.1	-	FRA	2	N/A	0.03125	N/A	-0.0267857	N/A	-0.046875	N/A	-0.046875	N/A	-0.046875	N/A	-0.046875	N/A	-0.046875	N/A	-0.046875	N/A	-0.046875	N/A	-0.046875
INRA 57.23.11	-	FRA	1	N/A	0.0625	N/A	-0.0535714	N/A	-0.09375	N/A	-0.09375	N/A	-0.09375	N/A	-0.09375	N/A	-0.09375	N/A	-0.09375	N/A	-0.09375	N/A	-0.09375
INRA 62.9.61	-	FRA	1	N/A	0.125	N/A	-0.107143	N/A	-0.1875	N/A	-0.1875	N/A	-0.1875	N/A	-0.1875	N/A	-0.1875	N/A	-0.1875	N/A	-0.1875	N/A	-0.1875
INRA 67.8.637	-	-	2	N/A	0.25	N/A	-0.214286	N/A	-0.375	N/A	-0.375	N/A	-0.375	N/A	-0.375	N/A	-0.375	N/A	-0.375	N/A	-0.375	N/A	-0.375
INRA 74.38.122	-	-	1	N/A	-0.25	N/A	0.0714286	N/A	-0.25	N/A	-0.25	N/A	-0.25	N/A	-0.25	N/A	0.383333	N/A	0.25	N/A	0.285714	N/A	-0.25
INTENSO	1963	HOL	3	N/A	-0.0260417	N/A	0.598214	N/A	-0.566964	N/A	-0.48125	N/A	-0.489583	N/A	-0.754808	N/A	-0.0916667	N/A	-0.404167	N/A	0.0982143	N/A	-1.0625
IRISH COBBLER	1876	USA	12	N/A	-0.911132	N/A	-0.849725	N/A	-2.81231	N/A	-2.5511	N/A	-2.23153	N/A	-2.05229	N/A	-1.63917	N/A	-2.17666	N/A	-1.62157	N/A	-1.78643
IRISH QUEEN	<1900	GB	0	-1	-1	-1	-1	-1	-1	-1	-1	-1	-1	-1	-1	-1	-1	-1	-1	-1	-1	-1	-1
ISMENE	1903	GER	1	N/A	-0.934072	N/A	0.260236	N/A	-1.4397	N/A	-1.14995	N/A	-1.60189	N/A	-1.76806	N/A	-0.352816	N/A	-1.11753	N/A	-1.92542	N/A	-1.12697
IVP 354	-	HOL	1	N/A	-0.03125	N/A	0.334821	N/A	-0.189732	N/A	-0.146875	N/A	-0.151042	N/A	-0.283654	N/A	-0.0125	N/A	-0.108333	N/A	0.0602679	N/A	-0.4375
IVP 47-94-26	-	HOL	1	N/A	-0.09375	N/A	-0.1875	N/A	-0.1875	N/A	-0.1875	N/A	-0.1875	N/A	-0.1875	N/A	0.0625	N/A	0.0625	N/A	-0.116071	N/A	-0.1875
IVP 47-94-29	-	HOL	2	N/A	-0.494792	N/A	0.186384	N/A	-1.15458	N/A	-0.991406	N/A	-0.71224	N/A	-0.923077	N/A	0.815104	N/A	0.743229	N/A	-0.503348	N/A	-0.342548
IVP 51-12-40	-	HOL	4	N/A	-0.322917	N/A	0.283482	N/A	-0.28125	N/A	-0.234375	N/A	-0.158854	N/A	-0.253606	N/A	0.1875	N/A	0.167708	N/A	-0.227679	N/A	-0.3125
J. 236	-	POL	1	N/A	-0.046875	N/A	-0.0267857	N/A	-0.046875	N/A	-0.046875	N/A	-0.046875	N/A	-0.046875	N/A	-0.046875	N/A	-0.021875	N/A	-0.046875	N/A	-0.0192308
JACOVA	1986	DEN	1	N/A	0.0104167	N/A	0.0446429	N/A	-0.0625	N/A	0.0125	N/A	-0.0625	N/A	0.00961538	N/A	0.0583333	N/A	0.0583333	N/A	0.0625	N/A	0.00961538
JAERLA	1969	HOL	7	-1	-1	-1	-1	-1	-1	-1	-1	-1	-1	-1	-1	0.933333	0.0625	0.933333	0.0125	0.142857	0.0625	-1	-1
JAM	<1850	HOL	8	N/A	-0.03125	N/A	0.03125	N/A	-0.03125	N/A	-0.03125	N/A	-0.03125	N/A	-0.03125	N/A	-0.03125	N/A	-0.03125	N/A	-0.03125	N/A	-0.03125
JAUNE D'OR	<1850	FRA	49	-1	-1	-1	-1	-1	-1	-1	-1	-1	-1	-1	-1	-1	-1	-1	-1	-1	-1	-1	-1
JESSICA_?	-	-	1	N/A	-0.25	N/A	0.25	N/A	0.0178571	N/A	-0.25	N/A	-0.25	N/A	-0.25	N/A	0.25	N/A	0.2	N/A	-0.25	N/A	-0.25
JK 37-9	-	HOL	1	N/A	-0.365397	N/A	-0.0933315	N/A	-0.51123	N/A	-0.490234	N/A	-0.507975	N/A	-0.267954	N/A	0.240202	N/A	-0.351042	N/A	-0.442662	N/A	-0.516076
JOHANNA_?	-	-	3	N/A	-0.00585938	N/A	-0.00334821	N/A	-0.00585938	N/A	-0.00585938	N/A	-0.00585938	N/A	-0.00585938	N/A	-0.00585938	N/A	-0.00273437	N/A	-0.00585938	N/A	-0.00240385
JOHANNA_12816	1941	GER	6	N/A	-0.0572917	N/A	-0.0401786	N/A	-0.078125	N/A	-0.078125	N/A	-0.078125	N/A	-0.078125	N/A	0.115625	N/A	0.071875	N/A	-0.0491071	N/A	-0.078125
JOSEPH RIGAULT	-	FRA	2	N/A	-0.0737012	N/A	0.122517	N/A	-0.174607	N/A	-0.18717	N/A	-0.110322	N/A	-0.192338	N/A	0.0973518	N/A	-0.00148646	N/A	-0.205369	N/A	-0.168086
JP20CJ24	-	GER	1	N/A	0.243815	N/A	0.250279	N/A	-0.646763	N/A	-0.439453	N/A	-0.731445	N/A	-0.758564	N/A	0.0164063	N/A	-0.211328	N/A	-0.793527	N/A	-0.368089
JUBEL	1908	GER	66	N/A	-5.1709	N/A	-0.91679	N/A	-6.71661	N/A	-5.71335	N/A	-6.96465	N/A	-7.23898	N/A	-2.05349	N/A	-4.85593	N/A	-7.26768	N/A	-5.71382
JUNO_12867	<1889	GER	2	N/A	-0.563746	N/A	-0.498457	N/A	-0.569685	N/A	-0.55506	N/A	-0.556478	N/A	-0.569665	N/A	-0.491382	N/A	-0.50803	N/A	-0.564209	N/A	-0.548145
K 3/5	-	GB	2	N/A	0.166667	N/A	-0.25	N/A	0.446429	N/A	-0.25	N/A	0.208333	N/A	0.288462	N/A	0.233333	N/A	0.25	N/A	-0.25	N/A	0.25
K 5/2	-	GB	5	N/A	0.0208333	N/A	0.0892857	N/A	-0.125	N/A	0.025	N/A	-0.125	N/A	0.0192308	N/A	0.116667	N/A	0.116667	N/A	0.125	N/A	0.0192308
K 78/8	-	GB	2	N/A	0.09375	N/A	-0.0803571	N/A	0.160714	N/A	-0.1125	N/A	0.0416667	N/A	0.153846	N/A	0.175	N/A	0.183333	N/A	-0.0625	N/A	0.134615
KA 149	-	HOL	1	N/A	-1.36719	N/A	1.12946	N/A	-0.13058	N/A	-0.625	N/A	0.221354	N/A	-0.832933	N/A	-1.30365	N/A	-1.33594	N/A	0.38058	N/A	-0.363582
KA 55-22	-	HOL	1	N/A	-0.145833	N/A	0.0669643	N/A	-0.0625	N/A	0.03125	N/A	0.182292	N/A	-0.00721154	N/A	-0.125	N/A	-0.13125	N/A	0.0446429	N/A	-0.125
KA 59-1353	-	HOL	1	N/A	-0.291667	N/A	0.133929	N/A	-0.125	N/A	0.0625	N/A	0.364583	N/A	-0.0144231	N/A	-0.25	N/A	-0.2625	N/A	0.0892857	N/A	-0.25
KA 77-0133	-	HOL	5	-1	-1	1	-1.96429	0.714286	4.9375	-1	-1	1.16667	1.20833	1.92308	2.52885	-1	-1	-1	-1	-1	-1	0.846154	4.65385
KA 77-0281	-	HOL	3	N/A	-0.5	N/A	-0.5	N/A	0.142857	N/A	0.15	N/A	0.5	N/A	-0.5	N/A	-0.5	N/A	-0.5	N/A	-0.5	N/A	0.5
KA 80-1596	-	HOL	2	N/A	-0.333333	N/A	-0.75	N/A	0.767857	N/A	0.425	N/A	0.166667	N/A	0.230769	N/A	-0.266667	N/A	-0.75	N/A	-0.75	N/A	0.5
KA 80-1920	-	HOL	1	N/A	-0.5	N/A	-0.5	N/A	0.5	N/A	0.5	N/A	1	N/A	0.115385	N/A	-0.5	N/A	-0.5	N/A	-0.5	N/A	0.923077
KA 85-1011	-	HOL	1	N/A	-0.25	N/A	0.214286	N/A	0.25	N/A	0.4	N/A	0.208333	N/A	-0.25	N/A	-0.25	N/A	-0.25	N/A	-0.25	N/A	0.25
KA 86-0008	-	HOL	1	N/A	-0.5	N/A	-0.5	N/A	0.5	N/A	0.5	N/A	-0.5	N/A	-0.5	N/A	0.466667	N/A	-0.5	N/A	-0.5	N/A	0.423077
KA 86-0014	-	HOL	1	N/A	-0.25	N/A	0.285714	N/A	0.25	N/A	-0.25	N/A	-0.25	N/A	0.269231	N/A	-0.25	N/A	-0.25	N/A	-0.25	N/A	0.211538
KA 86-0020	-	HOL	1	N/A	-0.25	N/A	0.214286	N/A	0.267857	N/A	0.425	N/A	-0.25	N/A	0.25	N/A	0.2	N/A	-0.25	N/A	-0.25	N/A	0.288462
KA 87-2304	-	HOL	1	N/A	0.333333	N/A	-0.5	N/A	0.821429	N/A	0.85	N/A	0.416667	N/A	-0.5	N/A	0.466667	N/A	-0.5	N/A	-0.5	N/A	0.423077
KA 87-2306	-	HOL	2	N/A	-1	N/A	-1	N/A	0.714286	N/A	0	N/A	-0.0833333	N/A	0.961538	N/A	-1	N/A	-1	N/A	-1	N/A	0.576923
KA 89-0537	-	HOL	1	N/A	-0.5	N/A	0.428571	N/A	0.535714	N/A	0.85	N/A	-0.5	N/A	0.5	N/A	0.4	N/A	-0.5	N/A	-0.5	N/A	0.576923
KA 89-3516	-	HOL	3	N/A	-0.416667	N/A	1	N/A	0	N/A	0.85	N/A	-1	N/A	0.230769	N/A	-0.0333333	N/A	1	N/A	-1	N/A	0.153846
KA.JU.11	-	GER	1	N/A	-0.583008	N/A	-0.0145089	N/A	-0.767857	N/A	-0.551562	N/A	-0.840495	N/A	-0.854417	N/A	-0.106901	N/A	-0.382682	N/A	-0.727121	N/A	-0.673528
KAISERKRONE_?	-	-	7	N/A	-0.402615	N/A	-0.0489211	N/A	-0.550595	N/A	-0.442448	N/A	-0.586914	N/A	-0.593875	N/A	0.0965495	N/A	-0.283008	N/A	-0.530227	N/A	-0.50343
KALIBER	1996	HOL	2	N/A	-1	N/A	0.5	N/A	0.892857	N/A	1.55	N/A	-1	N/A	0	N/A	-0.1	N/A	-1	N/A	-1	N/A	0.653846
KAMERAZ	1951	SU	32	N/A	0.015625	N/A	0.330357	N/A	-0.415179	N/A	-0.315625	N/A	-0.25	N/A	-0.322115	N/A	-0.227083	N/A	-0.14375	N/A	-0.263393	N/A	-0.396635
KANJER	1996	HOL	2	N/A	-1	N/A	1.07143	N/A	-0.0714286	N/A	0.95	N/A	0.333333	N/A	-0.153846	N/A	-0.0666667	N/A	1	N/A	-1	N/A	0
KANTARA	1997	HOL	0	0.333333	0	-1	-1	0.785714	0	1	0	1	0	0.846154	0	-1	-1	-1	-1	-1	-1	1.46154	0
KARAKTER	1996	HOL	4	-1	-1	-1	-1	1	1.60714	1.1	1.5	0.166667	0.916667	1.84615	0	0.933333	-0.0333333	-1	-1	-1	-1	0.846154	0.730769
KARDAL	1988	HOL	7	-1	-1	1	0.5	0.142857	0.0714286	1	0.5	-1	-1	0.846154	0.346154	0.933333	0.3	0.933333	-0.5	-1	-1	1	1
KARDENT	1996	HOL	3	-1	-1	1	-0.357143	1	1.14286	-1	-1	-1	-1	-1	-1	0.866667	-0.0666667	-1	-1	-1	-1	2	1.92308
KARIDA	1987	HOL	4	N/A	-1.375	N/A	1.14286	N/A	0.785714	N/A	1.525	N/A	-0.25	N/A	-0.192308	N/A	-0.458333	N/A	-0.375	N/A	-1.375	N/A	0.682692
KARNICO	1987	HOL	4	-1	-1	0.857143	0.392857	1.14286	0.383929	-1	-1	1.83333	-0.375	1.23077	0.394231	0.933333	-0.15	-1	-1	-1	-1	1	0.355769
KARTEL	1994	HOL	11	-1	-1	-1	-1	1.57143	3.51786	1	3.175	1	-0.0833333	0.769231	2.09615	0.933333	-0.15	-1	-1	-1	-1	0.846154	4.26923
KARUVA	1988	HOL	1	N/A	-0.208333	N/A	0.5	N/A	0	N/A	0.425	N/A	-0.5	N/A	0.115385	N/A	-0.0166667	N/A	0.5	N/A	-0.5	N/A	0.0769231
KASTELLI	2011	HOL	1	1.5	0	0.571429	0	-1	-1	-1	-1	0.333333	0	-1	-1	1	0	0.933333	0	1	0	1	0
KATAHDIN	1932	USA	220	-1	-1	-1	-1	-1	-1	-1	-1	-1	-1	-1	-1	-1	-1	-1	-1	-1	-1	-1	-1
KATINKA	1998	HOL	0	-1	-1	-1	-1	0.285714	0	0.3	0	1	0	-1	-1	-1	-1	-1	-1	-1	-1	1	0
KEEPER	1883	USA	1	N/A	-0.0720901	N/A	-0.0605044	N/A	-0.0901097	N/A	-0.0669022	N/A	-0.0891317	N/A	-0.0831692	N/A	-0.0638636	N/A	-0.0806585	N/A	-0.0857533	N/A	-0.0723402
KENNEBEC	1948	USA	21	-1	-1	-1	-1	-1	-1	-1	-1	-1	-1	-1	-1	-1	-1	-1	-1	-1	-1	-1	-1
KEPPLESTONE KIDNEY	<1900	GB	3	-1	-1	-1	-1	-1	-1	-1	-1	-1	-1	-1	-1	-1	-1	-1	-1	-1	-1	-1	-1
KERPONDY	1949	FRA	8	-1	-1	-1	-1	-1	-1	-1	-1	-1	-1	-1	-1	-1	-1	-1	-1	-1	-1	-1	-1
KERR'S PINK	1907	GB	14	N/A	-0.0547333	N/A	-0.0123029	N/A	-0.0893315	N/A	-0.078952	N/A	-0.097702	N/A	-0.0775698	N/A	0.100475	N/A	0.0518016	N/A	-0.0240413	N/A	-0.0544058
KING EDWARD	1902	GB	6	N/A	0.00585938	N/A	-0.00502232	N/A	0.0100446	N/A	-0.00703125	N/A	0.00260417	N/A	0.00961538	N/A	0.0109375	N/A	0.0114583	N/A	-0.00390625	N/A	0.00841346
KING GEORGE	1911	GB	1	-1	-1	-1	-1	-1	-1	-1	-1	-1	-1	-1	-1	-1	-1	-1	-1	-1	-1	-1	-1
KING KIDNEY	-	-	1	N/A	-1.16667	N/A	0.456752	N/A	-2.61489	N/A	-2.05693	N/A	-2.25537	N/A	-2.76514	N/A	-0.486361	N/A	-1.36644	N/A	-1.80699	N/A	-2.6807
KISMET	-	GB	1	N/A	-0.5	N/A	0.5	N/A	0.107143	N/A	-0.5	N/A	0.166667	N/A	0.769231	N/A	-0.5	N/A	-0.5	N/A	-0.5	N/A	-0.5
KIVA	1969	DEN	7	N/A	0.00520833	N/A	0.0223214	N/A	-0.03125	N/A	0.00625	N/A	-0.03125	N/A	0.00480769	N/A	0.0291667	N/A	0.0291667	N/A	0.03125	N/A	0.00480769
KLARA_13115	-	GER	1	N/A	-0.259766	N/A	-0.215123	N/A	-0.284877	N/A	-0.274609	N/A	-0.281901	N/A	-0.289062	N/A	-0.250521	N/A	-0.285547	N/A	-0.273717	N/A	-0.278696
KNIK	1953	USA	1	N/A	0.0208333	N/A	0.241071	N/A	-0.1875	N/A	-0.1875	N/A	-0.1875	N/A	-0.1875	N/A	-0.1875	N/A	-0.1875	N/A	-0.1875	N/A	-0.1875
KONDOR	1984	HOL	6	-1	-1	-1	-1	-1	-1	-1	-1	-1	-1	-1	-1	0.6	0.25	-1	-1	-1	-1	-1	-1
KONST 42-40	-	HOL	6	N/A	0.015625	N/A	0.00446429	N/A	-0.03125	N/A	0.009375	N/A	0.0260417	N/A	0.00721154	N/A	0.025	N/A	0.05625	N/A	0.00446429	N/A	-0.03125
KONST 51-123	-	HOL	15	N/A	-0.828125	N/A	-0.767857	N/A	-2.43527	N/A	-2.25937	N/A	-1.85938	N/A	-2.46875	N/A	-1.46875	N/A	-2.24375	N/A	-1.84375	N/A	-2.42788
KONST 51-638	-	HOL	1	N/A	-0.229167	N/A	-0.232143	N/A	-0.3125	N/A	-0.3125	N/A	-0.3125	N/A	-0.3125	N/A	0.2125	N/A	-0.3125	N/A	-0.3125	N/A	-0.3125
KONST 57-200	-	HOL	2	N/A	0.302083	N/A	0.303571	N/A	-0.625	N/A	-0.625	N/A	-0.25	N/A	-0.625	N/A	-0.383333	N/A	-0.4	N/A	-0.303571	N/A	-0.625
KONST 61-333	-	HOL	1	N/A	-0.458333	N/A	-0.464286	N/A	-0.625	N/A	-0.625	N/A	-0.625	N/A	-0.625	N/A	0.425	N/A	-0.625	N/A	-0.625	N/A	-0.625
KONST 62-660	-	HOL	1	N/A	-0.541667	N/A	0.910714	N/A	-0.616071	N/A	0.625	N/A	0.854167	N/A	-0.596154	N/A	0.775	N/A	0.941667	N/A	-1	N/A	-0.865385
KONST 63-665	-	HOL	4	N/A	0.604167	N/A	0.607143	N/A	-1.25	N/A	-1.25	N/A	-0.5	N/A	-1.25	N/A	-0.766667	N/A	-0.8	N/A	-0.607143	N/A	-1.25
KONST 69-864	-	HOL	5	N/A	-0.104167	N/A	0.25	N/A	-0.625	N/A	-0.625	N/A	-0.625	N/A	-0.625	N/A	0.125	N/A	-0.625	N/A	-0.482143	N/A	-0.625
KONST 71-1002	-	-	1	N/A	0.0625	N/A	0.107143	N/A	-0.125	N/A	-0.125	N/A	-0.125	N/A	-0.125	N/A	-0.125	N/A	-0.125	N/A	0.0178571	N/A	-0.125
KONST 75-1122	-	HOL	2	N/A	0.208333	N/A	0	N/A	-0.5	N/A	-0.5	N/A	-0.5	N/A	-0.5	N/A	-0.5	N/A	-0.5	N/A	-0.214286	N/A	-0.5
KONST 75-1159	-	HOL	1	N/A	0.0833333	N/A	0.0714286	N/A	-0.25	N/A	-0.25	N/A	-0.25	N/A	-0.25	N/A	0.25	N/A	-0.25	N/A	-0.25	N/A	-0.25
KONST 77-1485	-	HOL	1	N/A	0.125	N/A	0.214286	N/A	-0.25	N/A	-0.25	N/A	-0.25	N/A	-0.25	N/A	-0.25	N/A	-0.25	N/A	0.0357143	N/A	-0.25
KONST 79-1426	-	HOL	1	N/A	0.25	N/A	-0.5	N/A	-0.5	N/A	-0.5	N/A	-0.5	N/A	-0.5	N/A	-0.5	N/A	-0.5	N/A	0.0714286	N/A	-0.5
KONST 80-1407	-	HOL	1	N/A	0.166667	N/A	0.5	N/A	-0.5	N/A	-0.5	N/A	-0.5	N/A	-0.5	N/A	-0.5	N/A	-0.5	N/A	-0.5	N/A	-0.5
KONST 80-1871	-	-	1	N/A	0.333333	N/A	0.214286	N/A	-0.5	N/A	-0.5	N/A	-0.5	N/A	-0.5	N/A	0.5	N/A	0.4	N/A	-0.5	N/A	-0.5
KONST 83-1372	-	HOL	1	N/A	0.25	N/A	0.428571	N/A	-0.5	N/A	-0.5	N/A	-0.5	N/A	-0.5	N/A	-0.5	N/A	-0.5	N/A	0.0714286	N/A	-0.5
KONSUL_13186	1956	BRD	2	N/A	0.208333	N/A	0.142857	N/A	-0.25	N/A	-0.25	N/A	-0.25	N/A	-0.25	N/A	0.25	N/A	0.2	N/A	0.25	N/A	-0.25
KONSURAGIS	1930	GER	10	N/A	-1.27257	N/A	0.229643	N/A	-0.406622	N/A	-0.21984	N/A	-0.17509	N/A	-0.503675	N/A	-0.0657064	N/A	-0.642497	N/A	-1.34911	N/A	-0.418639
KOOPMANS BLAUWE	1937	HOL	5	N/A	-0.148438	N/A	0.208705	N/A	-0.335938	N/A	-0.335938	N/A	-0.317708	N/A	-0.335938	N/A	-0.101562	N/A	-0.168229	N/A	-0.277902	N/A	-0.335938
KSA 195-90	-	POL	1	N/A	-0.75	N/A	-0.428571	N/A	-0.75	N/A	-0.75	N/A	-0.75	N/A	-0.75	N/A	-0.75	N/A	-0.35	N/A	-0.75	N/A	-0.307692
KURAS	1996	HOL	8	0.5	0.666667	1.28571	0.785714	1	0.321429	-1	-1	1	0.25	1	0.288462	0.933333	-0.75	0.933333	-0.75	-1	-1	-1	-1
KURODA	1998	HOL	3	0.333333	0	1	0	-1	-1	-1	-1	-1	-1	-1	-1	-1	-1	-1	-1	-1	-1	-1	-1
KW 75-16-272	-	HOL	2	N/A	-0.645833	N/A	0.776786	N/A	-1.1875	N/A	0.4375	N/A	-1.21875	N/A	-0.0240385	N/A	0.0958333	N/A	0.270833	N/A	-0.3125	N/A	-1.0625
KW 75-9-173	-	HOL	2	N/A	-0.645833	N/A	0.776786	N/A	-1.1875	N/A	0.4375	N/A	-1.21875	N/A	-0.0240385	N/A	0.0958333	N/A	0.270833	N/A	-0.3125	N/A	-1.0625
KW 78-34-470	-	HOL	4	N/A	-1.04167	N/A	1.41071	N/A	-2.125	N/A	1.125	N/A	-2.1875	N/A	0.201923	N/A	0.441667	N/A	0.791667	N/A	-0.375	N/A	-1.875
KW 78-34-478	-	HOL	1	N/A	-0.25	N/A	0.142857	N/A	-0.25	N/A	-0.25	N/A	-0.25	N/A	-0.25	N/A	-0.25	N/A	-0.25	N/A	-0.25	N/A	-0.25
KW 84-11-220	-	HOL	1	N/A	-0.5	N/A	0.285714	N/A	-0.5	N/A	-0.5	N/A	-0.5	N/A	-0.5	N/A	-0.5	N/A	-0.5	N/A	-0.5	N/A	-0.5
L 6140/2	-	-	2	N/A	-0.5	N/A	0.5	N/A	-0.5	N/A	-0.5	N/A	-0.5	N/A	-0.5	N/A	0.5	N/A	-0.5	N/A	-0.5	N/A	-0.5
LABADIA	2001	HOL	1	0.666667	0	0.428571	0	-1	-1	-1	-1	0.833333	0	0.769231	0	1	0	0.8	0	1	0	-1	-1
LADY AMARILLA	2007	HOL	1	0.333333	0	-1	-1	-1	-1	-1	-1	-1	-1	-1	-1	1	0	0.8	0	-1	-1	-1	-1
LADY AMELIA	1996	HOL	4	0.333333	0.25	0.571429	0.25	-1	-1	N/A	0.25	-1	-1	0.692308	0.173077	0.933333	0.216667	0.8	0.183333	-1	-1	1	-0.75
LADY ANNA	2010	HOL	0	0.5	0	0.571429	0	0.928571	0	-1	-1	1.83333	0	0.769231	0	1	0	0.8	0	1	0	0.153846	0
LADY BLANCA	2007	HOL	0	0.333333	0	-1	-1	-1	-1	1	0	-1	-1	-1	-1	-1	-1	-1	-1	1	0	-1	-1
LADY BRITTA	2008	HOL	0	0.166667	0	-1	-1	-1	-1	-1	-1	-1	-1	-1	-1	1	0	1.73333	0	-1	-1	-1	-1
LADY CHRISTL	1996	HOL	3	1.16667	0.666667	0.285714	0.357143	-1	-1	-1	-1	-1	-1	-1	-1	1	-0.5	1	-0.5	1.71429	0.857143	-1	-1
LADY CLAIRE	1996	HOL	6	-1	-1	0.571429	1.14286	-1	-1	1.1	1	-1	-1	0.923077	0.615385	0.933333	0.133333	0.866667	-0.0666667	-1	-1	-1	-1
LADY FELICIA	1997	HOL	3	0.333333	0.166667	0.857143	0.571429	-1	-1	-1	-1	-1	-1	-1	-1	1	0.5	-1	-1	-1	-1	-1	-1
LADY JO	2001	HOL	3	0.333333	0.166667	1	-0.5	1	0.5	1	-0.5	0.833333	0.416667	0.230769	0.115385	0.933333	-0.5	0.866667	-0.5	-1	-1	-1	-1
LADY LENORA	2010	HOL	0	0.333333	0	-1	-1	1	0	-1	-1	0.833333	0	0.230769	0	-1	-1	-1	-1	-1	-1	-1	-1
LADY OLYMPIA	1996	HOL	3	-1	-1	0.285714	0	-1	-1	-1	-1	-1	-1	-1	-1	-1	-1	0.8	-1	1	1	-1	-1
LADY ROSETTA	1988	HOL	8	-1	-1	1	0.857143	-1	-1	1	-0.75	1	-0.75	1	-0.75	-1	-1	-1	-1	-1	-1	1	-0.75
LADY SARA	2013	HOL	0	-1	-1	0.285714	0	-1	-1	-1	-1	-1	-1	-1	-1	-1	-1	0.6	0	-1	-1	0.769231	0
LADY TERRA	2017	HOL	0	-1	-1	1	0	-1	-1	-1	-1	-1	-1	-1	-1	0.333333	0	-1	-1	1	0	-1	-1
LADY VALORA	2007	HOL	0	0.333333	0	1.57143	0	-1	-1	1.1	0	-1	-1	0.923077	0	1.26667	0	0.866667	0	1	0	-1	-1
landrace	-	-	5	N/A	-0.0775146	N/A	-0.0761021	N/A	-0.0775146	N/A	-0.0775146	N/A	-0.0775146	N/A	-0.0775146	N/A	-0.0775146	N/A	-0.0757568	N/A	-0.00608608	N/A	-0.0755709
LANORMA	2006	HOL	0	-1	-1	1	0	0.928571	0	-1	-1	1.33333	0	0.923077	0	-1	-1	-1	-1	-1	-1	-1	-1
LATONA	1994	HOL	1	N/A	0.333333	N/A	0.785714	N/A	-0.5	N/A	-0.5	N/A	-0.5	N/A	-0.5	N/A	0.5	N/A	0.4	N/A	0.5	N/A	-0.5
LAURA_?	-	-	1	N/A	-0.166667	N/A	-0.214286	N/A	-1	-1	-1	N/A	-0.166667	N/A	-1	N/A	1	N/A	-1	N/A	-1	N/A	-1
LAURA_13419	1998	BRD	30	-1	-1	1	0	-1	-1	N/A	-1	-1	-1	-1	-1	1	0	-1	-1	-1	-1	-1	-1
LAURENE	2008	HOL	1	-1	-1	0.857143	0	-1	-1	-1	-1	-1	-1	-1	-1	-1	-1	-1	-1	-1	-1	-1	-1
LAURES	-	-	1	N/A	-0.353516	N/A	-0.345982	N/A	-0.554408	N/A	-0.532422	N/A	-0.482422	N/A	-0.558594	N/A	-0.433594	N/A	-0.530469	N/A	-0.480469	N/A	-0.284255
LECH	1893	GER	7	N/A	-0.292969	N/A	0.0289743	N/A	-0.218924	N/A	-0.157385	N/A	-0.196767	N/A	-0.242849	N/A	-0.0378296	N/A	-0.166467	N/A	-0.294564	N/A	-0.188124
LEMHI RUSSET	1980	USA	14	N/A	-0.5	N/A	-0.5	N/A	-0.5	N/A	-0.5	N/A	-0.5	N/A	-0.230769	N/A	-0.5	N/A	-0.5	N/A	-0.214286	N/A	-0.5
LENAPE	1967	USA	49	0.5	-0.447917	-1	-1	-1	-1	-1	-1	-1	-1	0.0769231	-0.867788	-1	-1	-1	-1	0.285714	-0.763393	0.769231	-0.348558
LENNON 36/6.5	-	-	1	N/A	0.166667	N/A	0.25	N/A	-0.25	N/A	-0.25	N/A	-0.25	N/A	-0.25	N/A	-0.25	N/A	-0.25	N/A	0.25	N/A	-0.25
LENNON 5174	-	-	1	N/A	-0.25	N/A	-0.25	N/A	-0.25	N/A	-0.25	N/A	-0.25	N/A	-0.25	N/A	0.25	N/A	0.25	N/A	0.0357143	N/A	-0.25
LENNON 6038.1	-	-	1	N/A	0.166667	N/A	0.25	N/A	-0.25	N/A	-0.25	N/A	-0.25	N/A	-0.25	N/A	-0.25	N/A	-0.25	N/A	0.25	N/A	-0.25
LENNON 7104.1	-	-	1	N/A	0.166667	N/A	0.25	N/A	-0.25	N/A	-0.25	N/A	-0.25	N/A	-0.25	N/A	-0.25	N/A	-0.25	N/A	0.142857	N/A	-0.25
LENNON 8057	-	-	1	N/A	-0.25	N/A	-0.25	N/A	-0.25	N/A	-0.25	N/A	-0.25	N/A	-0.25	N/A	0.25	N/A	0.25	N/A	0.0357143	N/A	-0.25
LEO_?	-	-	2	N/A	-0.208333	N/A	0.375	N/A	-0.375	N/A	-0.175	N/A	-0.166667	N/A	-0.221154	N/A	0.35	N/A	0.35	N/A	-0.375	N/A	0.0288462
LEONARDO_13455	2010	HOL	0	0.333333	0	-1	-1	1	0	-1	-1	-1	-1	0.153846	0	1	0	0.8	0	-1	-1	-1	-1
LEYLA	1988	BRD	12	-1	-1	2	0.285714	0.0714286	-0.5	-1	-1	-1	-1	-1	-1	1	0.766667	-1	-1	-1	-1	-1	-1
LGU 8 (vrn)	-	-	3	N/A	-0.48763	N/A	-0.162109	N/A	0.422991	N/A	0.662109	N/A	-0.25651	N/A	-0.244441	N/A	0.089974	N/A	-0.466797	N/A	-0.709542	N/A	0.63777
LI. 1005/47	-	DDR	1	N/A	0.00130208	N/A	0.00558036	N/A	-0.0078125	N/A	0.0015625	N/A	-0.0078125	N/A	0.00120192	N/A	0.00729167	N/A	0.00729167	N/A	0.0078125	N/A	0.00120192
LI. 1364/52	-	-	1	N/A	-0.400391	N/A	0.0792411	N/A	0.123326	N/A	0.151953	N/A	-0.0273437	N/A	0.00751202	N/A	-0.0466146	N/A	-0.191667	N/A	-0.516741	N/A	0.0793269
LIBERTAS	1946	HOL	34	-1	-1	-1	-1	-1	-1	-1	-1	-1	-1	-1	-1	-1	-1	-1	-1	-1	-1	-1	-1
LINZER ROSE	1969	AUT	8	N/A	0.125	N/A	-0.875	N/A	-0.875	N/A	0.625	N/A	-0.875	N/A	-0.875	N/A	-0.875	N/A	-0.875	N/A	0.625	N/A	-0.875
LISETA	1988	HOL	3	1	0	0.428571	0	-1	-1	0.2	0	-1	-1	-1	-1	-1	-1	-1	-1	1	0	-1	-1
LOMAN M 54-106-1	-	HOL	17	N/A	0.585938	N/A	2.19866	N/A	-1.97656	N/A	-2.50937	N/A	-1.52604	N/A	-2.04207	N/A	0.314583	N/A	-0.0322917	N/A	-1.45536	N/A	-2.09856
LOOKOUT MOUNTAIN	-	-	1	N/A	-0.00075531	N/A	-0.000195095	N/A	0.000562395	N/A	0.000672913	N/A	-0.000305176	N/A	-2.87569e-05	N/A	0.000283305	N/A	-0.000670878	N/A	-0.000868661	N/A	0.000738878
LORI	1953	BRD	16	N/A	-0.078125	N/A	0.279018	N/A	-0.279018	N/A	-0.196875	N/A	-0.255208	N/A	-0.3125	N/A	-0.00416667	N/A	-0.284375	N/A	-0.189732	N/A	-0.229567
LU. 55.428/3 N	-	-	1	N/A	0.00130208	N/A	0.00558036	N/A	-0.0078125	N/A	0.0015625	N/A	-0.0078125	N/A	0.00120192	N/A	0.00729167	N/A	0.00729167	N/A	0.0078125	N/A	0.00120192
LU. 55.459/5 N	-	DDR	3	N/A	0.0104167	N/A	0.0446429	N/A	-0.0625	N/A	0.0125	N/A	-0.0625	N/A	0.00961538	N/A	0.0583333	N/A	0.0583333	N/A	0.0625	N/A	0.00961538
LU. 56.220/94	-	DDR	1	N/A	0.00260417	N/A	0.0111607	N/A	-0.015625	N/A	0.003125	N/A	-0.015625	N/A	0.00240385	N/A	0.0145833	N/A	0.0145833	N/A	0.015625	N/A	0.00240385
LU. 57.1386/53 N	-	-	2	N/A	-0.455729	N/A	0.0770089	N/A	0.0811942	N/A	0.169922	N/A	0.0240885	N/A	-0.0213341	N/A	-0.0817708	N/A	-0.283854	N/A	-0.498326	N/A	0.0429687
LU. 57.1387/83	-	-	1	N/A	-0.742188	N/A	0.209821	N/A	-0.0993304	N/A	0.3125	N/A	0.346354	N/A	-0.00600962	N/A	-0.491146	N/A	-0.510938	N/A	-0.672991	N/A	-0.123197
LU. 58.1642/4	-	DDR	4	N/A	-1.48438	N/A	0.419643	N/A	-0.198661	N/A	0.625	N/A	0.692708	N/A	-0.0120192	N/A	-0.982292	N/A	-1.02188	N/A	-1.34598	N/A	-0.246394
LU. 82/291	-	-	1	N/A	0.427083	N/A	0.185268	N/A	-0.438616	N/A	-0.170313	N/A	-0.0520833	N/A	-0.399038	N/A	-0.163542	N/A	-0.321875	N/A	0.421875	N/A	-0.34375
LUCINDA	2011	HOL	0	-1	-1	-1	-1	-1	-1	-1	-1	-1	-1	-1	-1	0.933333	0	-1	-1	-1	-1	-1	-1
M 109-3	-	-	22	N/A	-0.25	N/A	-0.0535714	N/A	-0.25	N/A	-0.25	N/A	-0.25	N/A	-0.25	N/A	0.216667	N/A	-0.25	N/A	-0.25	N/A	0
M 136-6	-	-	3	N/A	-0.125	N/A	-0.125	N/A	-0.125	N/A	-0.125	N/A	-0.125	N/A	-0.125	N/A	0.141667	N/A	-0.125	N/A	-0.125	N/A	-0.125
M 5009-2	-	USA	1	N/A	-0.140625	N/A	-0.140625	N/A	-0.140625	N/A	-0.140625	N/A	-0.140625	N/A	-0.140625	N/A	-0.140625	N/A	-0.140625	N/A	-0.140625	N/A	-0.140625
M 69-78	-	-	1	N/A	0.0208333	N/A	0.160714	N/A	-0.125	N/A	0.1375	N/A	-0.125	N/A	-0.125	N/A	0.116667	N/A	-0.125	N/A	0.125	N/A	-0.125
M. RU. 18	-	-	1	N/A	-0.0625	N/A	0.0357143	N/A	-0.0625	N/A	-0.0625	N/A	-0.0625	N/A	-0.0625	N/A	0.0375	N/A	-0.0625	N/A	-0.0625	N/A	0.0625
M42	-	-	1	N/A	-0.0703125	N/A	-0.0703125	N/A	-0.0703125	N/A	-0.0703125	N/A	-0.0703125	N/A	-0.0703125	N/A	-0.0703125	N/A	-0.0703125	N/A	-0.0703125	N/A	-0.0703125
MA 75-364	-	HOL	1	N/A	-0.75	N/A	0.428571	N/A	-0.214286	0.9	0.25	N/A	0.166667	N/A	-0.75	N/A	0.783333	N/A	-0.75	N/A	-0.75	N/A	0.576923
MA 77-2	-	-	1	N/A	0.0416667	N/A	0.321429	N/A	-0.25	N/A	0.275	N/A	-0.25	N/A	-0.25	N/A	0.233333	N/A	-0.25	N/A	0.25	N/A	-0.25
MA 77-481	-	-	1	N/A	0.166667	N/A	0.142857	N/A	-0.25	N/A	-0.25	N/A	-0.25	N/A	-0.25	N/A	0.25	N/A	-0.25	N/A	-0.25	N/A	-0.25
MA 88-486	-	-	1	N/A	-0.5	N/A	0.285714	N/A	-0.5	N/A	-0.5	N/A	-0.5	N/A	-0.5	N/A	-0.5	N/A	-0.5	N/A	-0.5	N/A	0.0384615
mag	-	-	4	N/A	-0.0165405	N/A	-0.00463867	N/A	-0.0213885	N/A	-0.01698	N/A	-0.016744	N/A	-0.020874	N/A	-0.0164063	N/A	-0.0207194	N/A	-0.018886	N/A	-0.0155405
MAGNUM BONUM_?	-	-	15	N/A	-4.18617	N/A	-2.402	N/A	-5.07672	N/A	-4.76821	N/A	-4.98661	N/A	-5.13784	N/A	-2.60938	N/A	-3.48907	N/A	-4.71366	N/A	-4.90512
MAGNUM BONUM_13669	1876	GB	0	-1	-1	-1	-1	-1	-1	-1	-1	-1	-1	-1	-1	-1	-1	-1	-1	-1	-1	-1	-1
MAINCROP	1876	GB	2	N/A	-1.23926	N/A	-1.12835	N/A	-1.2147	N/A	-1.20371	N/A	-1.30371	N/A	-1.26968	N/A	-1.16263	N/A	-1.21107	N/A	-1.23131	N/A	-1.07963
MAJESTIC	1911	GB	20	-1	-1	-1	-1	-1	-1	-1	-1	-1	-1	-1	-1	-1	-1	-1	-1	-1	-1	-1	-1
MALCHOW	-	GER	5	N/A	-0.1875	N/A	-0.107143	N/A	-0.1875	N/A	-0.1875	N/A	-0.1875	N/A	-0.1875	N/A	-0.1875	N/A	-0.0875	N/A	-0.1875	N/A	-0.0769231
MANITOU	2008	HOL	1	0.666667	0	0.571429	0	-1	-1	-1	-1	-1	-1	-1	-1	1	0	-1	-1	-1	-1	-1	-1
MANSOUR	1987	HOL	2	N/A	0.916667	N/A	0.321429	N/A	-0.267857	N/A	-0.75	N/A	-0.291667	N/A	-0.75	N/A	0.25	N/A	0.25	N/A	1.28571	N/A	-0.75
MANTRA	2003	HOL	0	0.666667	0	-1	-1	1.64286	0	1.7	0	0.833333	0	-1	-1	0.933333	0	-1	-1	-1	-1	0.846154	0
MARA	1973	HOL	34	-1	-1	0.142857	0.696429	-1	-1	0.1	1.15	1	0.385417	0.923077	-0.947115	-1	-1	-1	-1	-1	-1	-1	-1
MARABEL	1993	HOL	31	-1	-1	0.571429	0.285714	0.0714286	-0.5	1	-0.5	0.833333	-0.5	-1	-1	0.8	0.766667	-1	-1	-1	-1	0.769231	0.384615
MARADONNA	1996	HOL	5	N/A	-0.666667	N/A	0.785714	N/A	-1.5	N/A	-1.5	N/A	-1.5	N/A	-1.5	N/A	-0.15	N/A	-0.233333	N/A	-0.928571	N/A	-1.5
MARANCA	1995	HOL	2	N/A	0.333333	N/A	0.285714	N/A	-0.5	N/A	-0.5	N/A	-0.5	N/A	-0.5	N/A	0.5	N/A	-0.5	N/A	-0.5	N/A	-0.5
MARENA	1995	BRD	2	N/A	-0.5	N/A	0.285714	N/A	-0.5	N/A	-0.5	N/A	-0.5	N/A	-0.5	N/A	-0.5	N/A	-0.5	N/A	-0.5	N/A	0.0384615
MARFONA	1975	HOL	3	-1	-1	-1	-1	-1	-1	-1	-1	-1	-1	-1	-1	-1	-1	-1	-1	-1	-1	-1	-1
MARIJKE	1968	HOL	14	N/A	-0.375	N/A	0.308036	N/A	-0.339286	N/A	-0.43125	N/A	-0.291667	N/A	-0.257212	N/A	-0.03125	N/A	-0.0479167	N/A	-0.263393	N/A	-0.463942
MARILYN	2006	HOL	0	0.666667	0	1	0	-1	-1	-1	-1	-1	-1	-1	-1	-1	-1	-1	-1	1	0	-1	-1
MARIS PAGE	1962	GB	1	N/A	-0.5	N/A	0.5	N/A	-0.5	N/A	-0.5	N/A	-0.5	N/A	-0.5	N/A	0.5	N/A	-0.5	N/A	-0.5	N/A	-0.5
MARIS PIPER	1963	GB	63	0.666667	0.458333	1	1.125	-1	-1	-1	-1	-1	-1	-1	-1	-1	-1	-1	-1	0.285714	-1.41071	-1	-1
MARITTA	1947	BRD	29	N/A	0.97526	N/A	1.00112	N/A	-2.58705	N/A	-1.75781	N/A	-2.92578	N/A	-3.03425	N/A	0.065625	N/A	-0.845313	N/A	-3.17411	N/A	-1.47236
MARKIES	1997	HOL	3	0.166667	0	1	0	-1	-1	0.7	0	0.833333	0	-1	-1	1	0	1.8	0	-1	-1	-1	-1
MASCOTTE	1998	HOL	1	N/A	0.0833333	N/A	0.642857	N/A	-0.5	N/A	0.55	N/A	-0.5	N/A	-0.5	N/A	0.466667	N/A	-0.5	N/A	0.5	N/A	-0.5
MATADOR_?	-	-	6	N/A	-3.54427	N/A	2.19113	N/A	-0.625837	N/A	-0.206836	N/A	-0.926107	N/A	-1.98873	N/A	-0.729818	N/A	-2.57708	N/A	-5.65932	N/A	-0.0435697
MAY QUEEN	1890	GB	7	-1	-1	-1	-1	-1	-1	-1	-1	-1	-1	-1	-1	-1	-1	-1	-1	-1	-1	-1	-1
McCORMICK	1882	USA	9	N/A	-0.0442123	N/A	-0.00779833	N/A	0.0414385	N/A	0.0486221	N/A	-0.0149536	N/A	0.00301361	N/A	0.0232976	N/A	-0.0387243	N/A	-0.0515802	N/A	0.0529099
mcd	-	-	4	N/A	-0.0390625	N/A	-0.0267857	N/A	-0.0390625	N/A	-0.0390625	N/A	-0.0390625	N/A	-0.0390625	N/A	0.0401042	N/A	-0.0390625	N/A	-0.0390625	N/A	-0.0234375
MELODY	2001	HOL	1	-1	-1	1.57143	0	-1	-1	1	0	-1	-1	-1	-1	0.0666667	0	-1	-1	1.85714	0	-1	-1
MENCO	2003	HOL	0	-1	-1	-1	-1	0.714286	0	1	0	-1	-1	0.846154	0	-1	-1	-1	-1	-1	-1	1.84615	0
MENOMINEE	1944	USA	1	N/A	-0.669271	N/A	-0.731027	N/A	-0.976562	N/A	-0.920703	N/A	-0.976562	N/A	-0.757812	N/A	-0.976562	N/A	-0.876562	N/A	-0.717634	N/A	-0.51262
MENTOR	1960	HOL	8	N/A	0.00520833	N/A	0.0223214	N/A	-0.03125	N/A	0.00625	N/A	-0.03125	N/A	0.00480769	N/A	0.0291667	N/A	0.0291667	N/A	0.03125	N/A	0.00480769
MERANO	2006	HOL	2	-1	-1	0.857143	0	1	0	1.6	0	0.833333	0	-1	-1	-1	-1	-1	-1	-1	-1	1	0
MERCATOR	1999	HOL	1	-1	-1	-1	-1	1	0	1	0	-1	-1	-1	-1	0.933333	0	-1	-1	-1	-1	0.846154	0
MERCURY	1999	HOL	1	N/A	-0.5	N/A	0.571429	N/A	0.5	N/A	-0.5	N/A	-0.5	N/A	0.538462	N/A	-0.5	N/A	-0.5	N/A	-0.5	N/A	0.423077
MERRIMACK	1954	USA	13	N/A	-0.583333	N/A	-0.241071	N/A	-0.825893	N/A	-0.31875	N/A	-0.744792	N/A	-0.782452	N/A	0.116667	N/A	-0.423958	N/A	-0.743304	N/A	-0.460337
MIDAS	1997	GB	3	N/A	0.0833333	N/A	0.357143	N/A	-0.5	N/A	0.1	N/A	-0.5	N/A	0.0769231	N/A	0.466667	N/A	0.466667	N/A	0.5	N/A	0.0769231
MILVA_?	-	-	2	N/A	0.0833333	N/A	0.571429	N/A	0.535714	N/A	-0.5	N/A	0.416667	N/A	-0.5	N/A	0.866667	N/A	-0.5	N/A	-0.5	N/A	0.0384615
MILVA_13936	1998	BRD	0	-1	-1	0.571429	0	0.0714286	0	-1	-1	-1	-1	-1	-1	1.6	0	0.8	0	-1	-1	0.0769231	0
MINN 4-16	-	-	1	N/A	-0.00897217	N/A	-0.00449044	N/A	0.00156948	N/A	0.00245361	N/A	-0.00537109	N/A	-0.00315974	N/A	-0.000663249	N/A	-0.00829671	N/A	-0.00987898	N/A	0.00298133
[truncated: 843 more rows]

## Sheet: S10. Public genomic samples
Supplementary Table S10. List of public DNA samples used
[truncated: 32 more rows]

[truncated: 5 more sheets: S11. SNPs in WGS of SVernei, S12. SNPs in WGS of Andigena, S13. SNP clusters in assemblies, S14. Heatmap of Cluster 5.1, S15. Heatmap of Cluster 11.1&2 ]
